# Supplementary material for: Multi-cohort, cross-species urinary proteomics reveals signatures of LRRK2 dysfunction in Parkinson’s disease
Source: Mol Syst Biol. 2026 Jan 29;22(5):712–37. doi: 10.1038/s44320-026-00190-0 (PMC13144513; doi:10.1038/s44320-026-00190-0)
Supplement: Supplementary file 3 — Dataset EV1 [file 44320_2026_190_MOESM3_ESM.xlsx]

## Sheet: Description
Sheet Name	Description
coefficients (agg)	regression coefficients from multiple linear regression analysis with confounders (sex, age), positive values indicate positive contribution to mutation, negative values indicate negative contribution to mutation using aggregated WGS data
p-values (agg)	p-values from multiple linear regression analysis with confounders (sex, age) (-log10) using aggregated WGS data
q-values (agg)	q-values (FDR-adjusted p-values) from multiple linear regression analysis with confounders (sex, age) using aggregated WGS data
coefficients	regression coefficients from multiple linear regression analysis with confounders (sex, age), positive values indicate positive contribution to mutation, negative values indicate negative contribution to mutation
p-values	p-values from multiple linear regression analysis with confounders (sex, age) (-log10)
q-values	q-values (FDR-adjusted p-values) from multiple linear regression analysis with confounders (sex, age)

## Sheet: coefficients (agg)
Genes	ACMSD_TMEM163/no ACMSD_TMEM163	ANK2_CAMK2D/no ANK2_CAMK2D	BIN3/no BIN3	BST1/no BST1	BuChE/no BuChE	COMT/no COMT	COQ7_SYT17/no COQ7_SYT17	CTSB/no CTSB	DDRGK1/no DDRGK1	EGF/no EGF	ELOVL7_NDUFAF2/no ELOVL7_NDUFAF2	FAM171A1_ITGA8/no FAM171A1_ITGA8	FAM47E_STBD1/no FAM47E_STBD1	GALC_GPR65/no GALC_GPR65	GBA/no GBA	GCH1/no GCH1	GPNMP/no GPNMP	HLA/no HLA	IL1R2_MAP4K4/no IL1R2_MAP4K4	ITIH1/no ITIH1	ITPKB/no ITPKB	LRRK2/no LRRK2	MAPT/no MAPT	MCCC1/no MCCC1	MICU3_FGF20/no MICU3_FGF20	MIR4682/no MIR4682	MIR4697/no MIR4697	NCKIPSD_CDC71_IP6K2/no NCKIPSD_CDC71_IP6K2	NOTCH4/no NOTCH4	NUCKS1/no NUCKS1	OGFOD2_CCDC62/no OGFOD2_CCDC62	PMVK/no PMVK	SATB1/no SATB1	SCN3A_SCN2A/no SCN3A_SCN2A	SH3GL2/no SH3GL2	SIPA1L2/no SIPA1L2	SNCA/no SNCA	SREBF1/no SREBF1	STK39/no STK39	SYT4_RIT2/no SYT4_RIT2	TMEM175/no TMEM175	TOX3_CASC16/no TOX3_CASC16	VPS13C/no VPS13C	ZNF184/no ZNF184	ZNF646_KAT8_BCKDK/no ZNF646_KAT8_BCKDK
A1BG	-0.0506539	0.0335877	0.00503828	-0.01906	0.13416	0.0164153	0.00277175	-0.126815	0.094392	-0.0150653	0.00888798	0.0347648	-0.107869	0.0569434	-0.126259	0.0337723	-0.0642659	0.038856	-0.0789539	-0.0437628	0.120841	0.190416	0.111347	-0.0059536	0.0121235	-0.0624734	0.272757	0.0320806	0.0335211	-0.0179134	-0.0898521	-0.00590145	-0.0794429	0.0157292	0.00730718	-0.0995236	-0.118207	0.135536	0.100371	-0.0717014	-0.00165042	-0.181327	-0.171399	-0.0811013	0.0919474
A1BG	-0.0745094	-0.0416046	0.034542	0.0233763	-0.0142884	0.009801	0.025366	-0.0874325	0.0190089	0.0322345	-0.0197642	0.00561148	0.0154584	0.00870369	-0.0205121	0.00410312	0.0522082	0.0275353	0.00760085	-0.029124	0.000440368	0.0924642	0.0156871	-0.00436537	-0.000298611	-0.119919	0.0331904	0.0426271	0.0203307	-0.0076922	0.0568314	0.01186	-0.0765161	0.0382726	0.0308911	-0.0298368	-0.0661279	0.0661259	-0.00279042	0.00669755	0.0300116	-0.0319616	0.0180007	-0.0237682	0.0018166
A1BG	-0.197186	0.0121721	-0.052587	0.00813907	0.0346032	0.0545707	0.0277351	-0.336757	0.0234989	-0.03638	-0.00397	0.0909542	-0.0345609	0.0376141	0.00102173	0.0482811	0.0451794	-0.0574671	0.0842008	0.00136617	-0.120714	0.391016	-0.117165	0.00587036	-0.127959	-0.185351	-0.0766186	0.229271	-0.0585281	-0.0398458	0.0743257	0.0129296	-0.117085	-0.00517856	-0.0560692	0.0392202	-0.0723504	-0.0979223	0.158824	-0.0328701	-0.0672849	0.0400745	-0.0605772	-0.178903	0.161343
A1BG	-0.0766722	-0.0418783	0.0512957	-0.00104786	0.00593924	0.0479649	0.0079173	-0.0761279	-0.00411787	0.0361378	-0.00628747	-0.00986546	0.0245023	-0.00734313	-0.0318068	-0.0425664	0.0549485	-0.0136637	0.0237935	-0.0572533	-0.00042405	0.0889987	0.0252348	0.0167278	0.0181477	-0.103599	0.0217847	0.0219699	-0.00192563	0.00762843	0.0180619	0.0115578	-0.0682015	0.0544801	0.00987998	0.00148488	-0.0626495	0.068578	-0.0125109	-0.00961455	-0.0152829	-0.032112	0.0232874	-0.0402678	0.0435761
A2M;PZP	-0.353899	-0.0828247	-0.209716	0.139717	0.162664	0.153257	0.0705935	-0.231334	-0.16681	-0.12939	0.022894	0.206846	-0.24416	0.0720627	0.0975667	-0.0307532	-0.135799	-0.0136122	-0.114674	-0.361278	-0.235271	0.316091	-0.0410375	0.118607	-0.0174308	0.0842499	0.167143	-0.13546	-0.037934	-0.108423	-0.0451105	0.0203679	0.0259609	0.0621645	0.0478895	0.153754	-0.0311846	0.0375347	0.105299	0.0421461	0.0856491	-0.0426132	-0.0743133	-0.054645	-0.0144317
A2ML1	-0.0969898	0.0688523	-0.0307092	0.0266446	0.000466177	-0.0050557	0.02254	-0.078223	-0.0306789	0.0210673	0.0779698	0.0329623	-0.0834472	-0.0434943	0.0537631	0.0507655	0.121445	-0.00780212	0.108037	0.0384627	0.0351013	0.0272348	0.0388506	-0.0612702	-0.0627482	0.0413518	-0.0417575	-0.0933011	-0.108887	-0.105139	-0.166198	0.041122	-0.0278271	0.0311417	0.0502767	-0.13265	0.0178791	0.00318443	-0.121861	0.11275	-0.138384	0.0661214	0.00211649	-0.125503	-0.127387
A2M	-0.0641909	-0.0324563	-0.0534643	0.0538428	0.0254067	0.0551127	-0.00539495	-0.0655774	-0.0688328	-0.0379323	-0.00175235	0.149929	-0.0624662	0.0147346	0.0962176	-0.0224004	-0.0596287	-0.0218266	-0.0385318	-0.0603206	-0.0752885	0.0761707	-0.0445225	0.0240417	-0.0182538	0.040386	0.0727812	-0.102363	-0.0527506	0.000590964	0.00666904	0.0441836	0.0100277	0.119848	0.00729586	0.0403574	0.0621426	0.0155641	0.00318067	-0.011575	-0.010749	-0.0625542	0.00731851	0.0290254	0.0329328
A4GALT	0.273813	0.218215	-0.0737129	-0.174784	0.157243	0.165402	0.0931599	-0.384768	-0.0525453	0.106818	0.0473636	0.404217	0.0827704	0.109382	-0.0732066	-0.185132	0.261519	-0.20112	0.202041	0.133202	0.37018	-0.130122	-0.227028	0.24587	-0.0320282	0.265631	0.139803	-0.252236	-0.507309	0.11624	0.121756	0.161911	-0.295839	0.0127984	-0.423866	0.146418	-0.102368	0.134134	0.24722	-0.416108	-0.378261	-0.133377	-0.179828	-0.132617	0.145946
AACS	0.224731	0.0988665	-0.149086	-0.119781	0.0524837	0.110707	0.152284	-0.24508	0.288245	0.127062	-0.191585	0.128253	0.0353431	0.198377	0.0230094	-0.0244278	-0.015203	-0.121987	0.112646	-0.103307	0.163177	-0.0452297	-0.0655804	0.162584	0.00552491	0.230343	0.0674951	0.0365713	-0.320623	0.111266	0.12163	0.0244756	-0.0415865	-0.145626	-0.330719	0.0157869	-0.110992	-0.141819	0.13754	-0.133871	-0.134739	0.186848	-0.127459	-0.076775	0.20825
AAK1	0.342501	-0.259563	-0.0645996	-0.275904	0.0736976	-0.0803472	-0.0119249	0.0511567	0.052727	-0.100782	-0.0581923	-0.32036	-0.201383	0.100444	0.209055	0.42086	-0.0198908	-0.161576	-0.178959	0.068811	-0.123568	-0.597872	-0.0343136	-0.139135	-0.00548791	-0.00814943	-0.222351	-0.0351069	-0.190149	-0.170692	0.00492572	0.376821	0.0551245	-0.161966	-0.157376	-0.227179	0.262169	-0.133777	-0.0572342	0.0595671	0.0330926	0.0585738	-0.0077407	0.124912	-0.450508
AAK1	-0.120828	0.12573	-0.0385775	0.0581743	0.226269	0.643499	-0.308453	-0.0609657	0.0358713	-0.0852704	-0.0107611	0.173541	0.295267	-0.145829	-0.0480994	-0.13132	-0.0780464	-0.0819171	-0.022647	-0.139833	0.0167265	0.219969	-0.0543829	-0.0074078	-0.485658	0.33874	-0.0864859	-0.263035	-0.250082	0.030551	-0.078203	0.193423	0.00445548	0.028477	-0.162626	0.380407	0.15925	-0.185362	0.161104	-0.414955	-0.0227236	0.406465	-0.188904	0.0102486	0.214434
AAMDC	0.177115	-0.148562	-0.0093184	-0.129475	0.0896029	0.368472	-0.0848011	-0.434853	0.179284	0.184247	-0.194451	0.16919	0.186491	-0.0621676	0.195498	-0.0782772	-0.18328	-0.467711	-0.0498614	0.0590484	-0.0414555	0.0324546	-0.186796	0.0343681	-0.184329	0.429771	0.312301	0.044784	-0.233701	-0.0131978	0.236497	-0.101063	-0.0431513	-0.0759053	-0.163402	0.239282	-0.0457383	-0.0711899	0.137087	-0.373634	-0.0393291	0.0881348	-0.0816655	-0.0733097	0.194297
AARS1	-0.0985784	-0.247489	0.145827	-0.229286	0.165447	0.202469	0.134182	-0.423093	-0.215249	0.15476	0.159327	0.18303	-0.383916	0.263184	0.0603887	0.077722	0.0380781	-0.331299	-0.0826403	-0.0989879	-0.050462	0.45243	-0.176682	-0.0144403	-0.143098	0.247726	-0.141673	0.11966	-0.339002	0.116562	0.246255	-0.182398	-0.109159	0.335506	-0.326326	0.159146	0.0849475	0.0484758	0.258159	-0.239437	-0.170437	0.268655	-0.0887781	-0.0946264	0.495027
ABAT	0.134337	-0.0640403	-0.0374218	0.0198186	0.0833112	0.304416	0.020027	-0.372148	-0.044845	-0.0942461	-0.132806	0.521148	-0.0130339	-0.29576	-0.231834	-0.227253	0.028678	-0.227347	-0.115762	-0.0163504	0.273341	0.231572	-0.244348	-0.183634	-0.0736345	0.229514	0.0134337	0.219305	-0.10942	0.102595	0.252517	-0.0130638	-0.0904883	0.171611	-0.481457	0.311923	0.017148	-0.0803321	0.295574	-0.24032	-0.50968	0.0767746	-0.34434	0.0279189	0.444539
ABCA2	0.230715	-0.206242	-0.0977497	-0.154156	0.0103016	0.245762	-0.192853	0.258043	-0.0825492	0.110806	-0.173957	-0.178222	0.0188187	-0.560696	-0.057005	-0.0910934	-0.107489	-0.253179	-0.0890491	0.464237	0.10295	-0.32859	0.192163	0.05045	-0.192189	-0.00788774	-0.253304	0.00676916	-0.38427	0.234883	-0.00334015	-0.143965	0.0939546	0.0849213	0.0780949	-0.140576	0.376768	0.17248	0.237139	0.145239	-0.598536	-0.105401	-0.0413185	-0.257268	-0.0445
ABCB11	0.10965	0.163813	-0.297174	-0.359934	-0.107683	0.02215	0.0120518	-0.56343	0.152408	0.00927994	0.173775	0.263106	-0.262132	0.0735624	-0.0468836	-0.118477	-0.0104292	-0.186842	-0.00507321	0.0920525	-0.107682	-0.0457938	-0.277985	-0.0118007	-0.191236	0.120468	0.299414	0.103487	-0.284564	0.03271	0.373178	-0.0352018	-0.0941956	0.358737	-0.424066	0.180569	-0.167432	0.0987195	0.389032	-0.0163783	-0.213298	0.200215	-0.267477	0.0363121	0.298369
ABCB1;ABCB11	0.0697382	0.039407	-0.109573	-0.246187	-0.114249	0.125414	-0.0561937	-0.335309	0.0694856	-0.0515931	-0.173564	0.312955	-0.140504	0.140858	-0.188858	0.00849111	-0.15669	-0.0500382	-0.170883	-0.112805	-0.169645	0.168806	-0.179099	0.12707	0.0426899	0.197975	0.273551	0.083469	-0.219386	-0.0407837	0.14296	-0.0555927	-0.0937772	-0.161923	-0.319917	0.214534	0.0647005	0.257217	0.332661	-0.464418	-0.173831	0.292369	-0.0361469	-0.306244	0.177114
ABCB1;ABCB4	-0.16148	0.0587074	-0.0161367	-0.120162	0.265863	0.22215	-0.0766584	-0.346422	-0.0248567	-0.154519	-0.0416358	0.198693	-0.161572	-0.226727	-0.0145067	-0.171029	-0.0712218	-0.0517946	0.069796	0.0438342	-0.0504575	0.207182	0.0971953	0.0688877	-0.0899951	-0.0420053	-0.0356942	-0.0360551	-0.021108	0.242992	-0.140341	0.104318	-0.0876676	0.156502	-0.0280812	0.204751	0.0565737	0.242744	-0.0808856	-0.116876	-0.14367	0.174744	0.072853	0.139904	0.201081
ABCB1	-0.0543827	-0.00350622	-0.0134396	-0.0363411	0.0765592	0.040518	-0.0761623	-0.0248114	0.00218323	0.00330279	0.00501794	0.00348262	-0.00567031	-0.0056401	0.0137908	-0.0496857	-0.00193678	-0.00271574	0.0305049	-0.0296538	-0.00909088	0.0382969	-0.0381005	-0.0188272	0.00656887	0.015803	0.0303353	-0.0690331	-0.00132322	0.0533428	-0.0172147	-0.00669765	0.000668075	0.00672211	-0.0129859	0.0121309	-0.00468095	0.0700727	-0.00101491	-0.0436233	-0.0251455	0.0450739	-0.0360138	0.0312235	0.0948217
ABCB6	-0.376931	0.224026	-0.168749	0.0809309	0.124085	0.125299	-0.324738	0.0787491	0.340466	0.242236	-0.14074	0.0101074	-0.187017	0.180428	-0.138848	-0.227683	-0.611319	-0.160895	0.310025	-0.295129	-0.22754	0.235798	-0.236568	0.304318	-0.233293	0.318931	0.185847	0.393345	0.10801	0.217204	-0.247034	-0.0980725	-0.415087	0.198477	-0.53512	0.0404109	0.247873	-0.242022	0.0042721	0.227918	-0.202407	0.169858	-0.0664041	-0.0651957	0.396674
ABCC2	0.159788	0.168393	-0.16401	0.0636788	-0.243988	-0.027117	0.055101	0.0545368	-0.0393031	-0.175695	-0.035948	0.016663	0.256934	-0.182224	-0.344729	0.324009	0.329862	-0.086979	0.0123086	0.147173	-0.0969471	0.0303014	-0.0482658	0.312636	-0.0577751	0.0573733	0.0698093	0.42877	0.0519293	-0.00641814	0.0340781	0.136273	-0.1337	-0.21759	-0.00877324	0.171804	0.0202653	0.0854909	-0.0969814	-0.114772	-0.111731	-0.0205253	0.0749654	-0.331393	0.154736
ABCC4	0.113259	0.012505	0.04494	0.00836978	0.25051	0.203669	-0.00460895	-0.205531	0.0937761	-0.245517	-0.0789205	-0.00950895	-0.210522	-0.325617	0.0831344	-0.347481	0.155996	-0.331602	0.154219	-0.181108	0.252023	-0.156292	-0.163898	0.189092	-0.232269	0.160568	0.48512	-0.113624	-0.360969	0.160743	0.181657	0.253793	-0.173875	-0.0635421	-0.221149	0.0938893	-0.0472336	-0.0426583	0.172294	-0.296416	-0.0599588	-0.0597887	-0.137973	0.0445997	0.0192096
ABCD3	0.146605	0.0149561	0.00219087	-0.107862	0.0162302	0.10557	0.12788	-0.106542	-0.00503365	0.10943	-0.119791	-0.0951765	-0.0893034	0.0114667	-0.0299008	-0.00638869	-0.0236108	-0.0885892	0.108657	-0.0531649	-0.00744033	-0.0392543	-0.0402081	0.107109	0.059588	0.0370035	0.0537654	-0.0509101	-0.16348	0.0753218	-0.0174277	-0.110988	0.0305637	0.0892451	0.00443788	0.0462811	-0.0390636	0.209496	0.0514683	-0.0444246	0.0338107	-0.00688126	0.0607795	-0.0345507	-0.00772367
ABCD3	0.138744	0.141936	0.229998	-0.0866762	0.176895	0.253843	0.313694	-0.296212	-0.217574	-0.287292	-0.20239	-0.0300561	-0.158556	-0.18053	-0.269912	-0.148813	-0.0417241	-0.20358	0.0930018	-0.164649	0.116996	0.238285	-0.196394	0.0962765	0.0262913	0.342104	0.302328	-0.135611	0.0188127	-0.0322024	-0.0774855	0.0255786	-0.0323076	-0.0977136	-0.120835	0.164803	-0.361616	0.0667732	0.310827	-0.248411	-0.12481	-0.0387735	-0.0466152	-0.4559	0.407522
ABCD4	-0.0325398	0.00532323	0.173414	0.14783	0.13814	0.405897	0.046686	-0.32432	0.075527	-0.297158	0.052631	0.159286	-0.118142	0.035773	0.0789641	-0.012008	-0.0363395	-0.0883926	0.29992	0.0806969	-0.234709	0.385386	-0.17597	0.329199	-0.33315	-0.0578	0.268906	-0.133569	-0.25689	0.130284	-0.0509381	0.0333919	-0.327403	-0.240256	-0.107954	0.0851312	-0.241969	-0.236267	0.3695	-0.133743	0.0850609	0.121281	-0.177101	0.089553	0.19758
ABCE1	-0.0207015	-0.0784939	0.0787001	-0.00847076	0.180817	0.39753	0.210016	-0.389116	0.00775766	0.108027	0.359826	0.149473	0.0523583	-0.0851129	0.0376542	-0.213176	0.0459524	0.0860687	0.126905	0.0548537	0.130937	0.0342524	-0.413547	0.281716	0.0617524	0.350212	0.133607	-0.18481	-0.0842008	0.0873174	0.124469	0.0514732	-0.0380464	-0.100312	-0.226263	-0.0680139	0.0245774	0.0710595	0.0975665	0.0275336	-0.0925286	-0.0681442	0.0884363	0.0842217	0.261353
ABCF1	0.171412	0.392779	0.102865	-0.0409766	-0.0295944	0.607579	0.218111	0.126137	0.109865	-0.327198	-0.0887432	0.42066	0.0256815	-0.100901	-0.144523	-0.138611	0.0275362	-0.0399376	0.131314	0.26526	-0.0911984	-0.240401	-0.532809	0.0661958	-0.156337	0.204277	0.0391409	-0.41921	-0.125188	0.0657735	-0.00535661	0.244468	0.281703	-0.244873	0.213151	0.384875	0.0925881	0.01384	-0.0759568	-0.329776	-0.0584362	0.0273835	0.185866	0.164405	-0.00974584
ABCF3	-0.0341084	0.0597998	-0.0650164	0.114921	0.132374	0.169235	0.270979	-0.218256	0.0524113	0.0106194	-0.19686	0.358433	0.0541113	0.129565	-0.115351	-0.165918	-0.0589558	-0.0287982	-0.186731	-0.169466	0.377653	0.255444	-0.290341	-0.00450923	-0.150077	0.134354	0.268052	0.133521	-0.201967	0.144422	0.011217	-0.227902	-0.118543	-0.366101	-0.332217	0.200646	-0.0603193	-0.0465132	0.00534969	-0.377989	0.351933	0.176637	-0.295438	-0.170416	0.14508
ABHD14A	0.0223102	0.0511015	-0.042271	-0.141859	0.0587592	0.0463	0.0118728	-0.0771236	0.130794	-0.00349915	0.0930797	0.101149	-0.124094	-0.0108484	-0.044541	0.0104922	0.111072	-0.236962	-0.0334471	0.0487503	-0.0133882	-0.10673	0.125861	0.0534546	0.136945	-0.0192579	-0.0894762	0.0463734	-0.0148417	0.0460668	0.0374986	0.0473067	0.0182826	-0.0386528	-0.011481	-0.0309771	0.0326924	0.0181911	0.0280087	-0.0696704	-0.0165469	0.0797338	-0.0477973	-0.033769	0.108962
ABHD14B	-0.0595871	-0.0450035	0.0323966	-0.0139421	0.0201034	0.0424083	0.0108771	-0.100735	0.0135317	0.038417	-0.0245834	0.0530262	0.00172475	-0.0334262	-0.0435152	-0.0362228	0.00994307	-0.00561975	0.00114387	-0.0221288	-0.011996	0.128926	-0.00194207	0.0373707	0.0431326	-0.0531548	0.0506629	-0.00855307	-0.0706493	-0.000252558	0.0677647	0.00995721	-0.0647063	0.0252929	-0.00288387	0.0190901	-0.108687	0.102992	0.0189763	-0.0104394	-0.0587156	-0.0298195	-0.0661113	-0.0287345	0.0901648
ABHD17B	0.0567259	0.13844	-0.267284	0.173943	0.171105	0.306467	-0.0704993	-0.0402004	0.0453539	0.0768918	-0.019348	0.179836	0.0441803	0.120954	-0.124456	-0.129814	0.13952	-0.285584	0.00244397	-0.050701	0.000467924	-0.0407172	-0.0374116	0.0186835	-0.0735603	-0.0108466	0.295749	-0.0857636	-0.164684	-0.185561	0.189343	0.106022	-0.135675	-0.158397	0.033896	-0.00731425	0.0269517	0.0300351	-0.102783	-0.350395	0.0487613	0.0715675	-0.0463999	0.00737095	-0.235342
ABHD5	0.101783	0.0357025	-0.0944615	-0.0779864	0.0473066	0.0250525	-0.057779	-0.127328	0.0510229	0.0778021	-0.116936	0.00395253	-0.107433	-0.181363	-0.197386	0.114733	-0.141218	0.0143024	-0.0606659	0.237032	0.0176902	0.119518	-0.154497	0.114567	-0.102277	0.0396151	0.0120151	0.00854695	0.0401162	0.175317	-0.171278	0.0094802	0.0985144	-0.0161433	-0.0117322	0.0220857	-0.0990179	0.00881248	0.140927	-0.0484273	-0.0676426	-0.0317989	0.0247018	-0.113058	0.0154238
ABI1;ABI2	-0.262386	-0.456682	0.0836516	0.151056	0.371944	0.189891	-0.0830609	-0.210602	-0.0951357	-0.515598	-0.0189839	-0.352359	0.0782337	0.322231	-0.231349	-0.125417	-0.342205	-0.173139	-0.223951	-0.139834	0.109762	-0.212353	0.0714428	0.0305929	0.0704704	0.193957	0.033398	-0.371955	-0.225099	0.129582	-0.00404549	-0.231259	-0.114944	-0.154527	-0.563531	0.153061	-0.199607	0.125447	0.153536	-0.452041	0.214409	0.0723754	-0.118328	-0.501042	0.474737
ABI1;ABI2	0.359859	-0.0593213	-0.0142846	0.0302064	0.0184983	0.133354	-0.0166233	-0.182321	0.242071	-0.0951816	-0.0618637	0.10892	-0.0732412	-0.0602005	0.00140891	0.130888	-0.193259	0.0591738	0.134382	-0.0655323	0.0112725	0.0677904	-0.0179861	0.1597	-0.0357586	0.264248	0.225751	-0.0688052	-0.0712604	0.0306867	-0.126725	0.235226	-0.240236	-0.173299	-0.0998945	0.0609558	0.115479	0.100215	0.205916	-0.146102	0.0433602	-0.0465428	0.0647389	-0.183908	0.0793538
ABI1	-0.149903	-0.165787	0.197728	-0.0192374	0.115566	0.37412	-0.111331	-0.142066	-0.102099	-0.108704	0.138005	0.140699	-0.133813	0.109565	-0.13557	0.349881	0.0369823	-0.437365	0.054421	-0.191204	0.000146378	0.166183	-0.23851	0.0517258	-0.138427	0.16397	0.175249	-0.0747238	-0.303926	0.1253	-0.0740115	0.105927	0.0313955	0.265632	-0.146457	0.0126812	-0.178427	-0.16368	-0.0775027	-0.257472	-0.24969	-0.0356629	-0.0786162	0.0383604	0.404653
ABI1	0.182356	-0.121718	0.142643	0.0674145	0.318709	0.289711	0.0891988	-0.0497818	-0.233816	-0.145682	-0.132584	0.157795	-0.418004	0.301511	0.00953126	0.0646953	-0.107145	-0.0715602	0.0202716	0.114414	0.0431257	-0.0358698	-0.414206	0.183235	-0.12528	0.0376937	0.119511	-0.0498464	-0.258789	0.0250274	-0.0585143	0.174546	0.0704078	-0.0203295	-0.00368384	0.351125	-0.161323	0.0394345	0.0749167	-0.11719	-0.327654	0.176212	-0.0110534	-0.034758	0.00606706
ABI2	0.113796	-0.0845036	-0.077911	0.00911954	0.117658	-0.0430018	0.0105477	0.0716454	-0.260951	-0.0626424	-0.0319636	0.140948	-0.0794373	-0.167099	-0.122562	-0.0434247	-0.0689018	-0.10122	0.0529534	-0.0343618	0.161358	0.0867306	-0.07508	0.122201	-0.0554235	0.186043	0.126877	-0.124067	-0.074475	0.107031	-0.0981681	-0.0169117	-0.111459	-0.0412482	-0.0258958	0.373267	-0.0562614	-0.0913995	0.232655	-0.21542	-0.188268	0.128698	-0.0781477	-0.1404	0.0199889
ABI3BP	-0.28713	-0.102069	0.0221167	0.0405094	0.00779999	0.0466079	-0.0974809	-0.150997	-0.0345482	0.000152777	0.105203	0.126511	0.102372	-0.0628524	-0.0801862	-0.0842633	-0.0341296	-0.230633	0.0311166	0.114837	-0.0566909	0.306004	-0.157938	0.293234	0.00171212	0.173415	0.020943	0.102744	-0.0299906	0.0877556	-0.0202004	0.0106576	-0.0806199	-0.0214147	-0.224083	0.0764704	-0.0290435	0.0689362	0.0886795	0.0262411	-0.000546929	-0.102506	0.021291	-0.156998	0.0793149
ABI3BP	-0.00559422	0.0468547	-0.0458462	-0.0245908	0.0198958	0.0104896	0.0230133	-0.0324258	0.0610455	-0.0578693	0.0233687	0.0386039	0.00229735	0.0155605	-0.0463579	0.0164266	-0.0434073	-0.0290435	-0.00633418	0.0164366	0.0565294	-0.0953034	0.0171589	-0.0189036	-0.0119091	0.00159994	-0.0843056	0.0397998	0.046604	0.0499422	-0.00509644	0.000264198	0.0418863	-0.00140874	0.00932562	0.016408	0.0219661	-0.0174135	-0.0379351	-0.0806482	-0.00376457	-0.00668818	0.0534593	0.0593984	-0.044204
ABLIM1	0.110052	0.0403537	0.0492203	-0.0589351	0.178302	0.153544	0.0203422	-0.0877407	0.298495	-0.250687	-0.218536	-0.100081	0.136944	-0.0252932	-0.11537	-0.00453456	0.0526219	-0.147462	0.261728	0.167562	-0.040594	-0.206994	-0.0974516	-0.0588796	-0.313215	0.208573	0.0170075	-0.257756	0.0574201	-0.00963228	-0.137576	-0.248137	-0.0421102	-0.089465	-0.098597	0.134246	0.0621358	0.293993	-0.0400037	0.0479222	-0.047333	0.164195	0.0788885	0.0471916	-0.189484
ABLIM1	0.254399	0.0918494	-0.0615827	-0.145128	0.176109	0.361955	0.00538243	-0.0722714	-0.149429	0.192545	0.0816416	-0.0362156	-0.147101	0.122196	-0.179405	0.281946	0.0974036	-0.309206	0.217916	0.213326	-0.0460302	-0.190009	-0.286096	-0.148163	-0.336556	0.113629	0.0919184	0.00621864	-0.147707	0.214208	-0.0625034	0.00900324	0.0291411	-0.115808	-0.229904	0.478368	0.30215	-0.0957387	0.00992421	-0.140896	-0.134739	0.368378	0.322393	0.0767686	0.0575664
ABO	-0.0588068	-0.168852	-0.139024	-0.144526	-0.181215	0.270965	0.64339	-0.463358	0.0052973	0.273116	-0.0631005	-0.128366	-0.193712	-0.0442566	0.0272139	-0.256887	-0.236894	-0.483527	0.342787	0.0680632	-0.456668	0.415727	-0.0617976	-0.133284	-0.382057	0.116546	-0.113867	-0.12865	-0.156132	-0.0261293	0.148603	-0.191387	-0.426452	0.203765	-0.235301	0.494611	-0.173669	0.239887	0.149507	-0.320607	-0.0659274	0.10558	-0.241804	0.0861535	0.24172
ABR;BCR	0.253042	-0.13295	-0.134678	-0.0884654	0.16478	0.0221423	0.253714	-0.164205	0.0814645	-0.074997	0.180525	0.0720452	0.177354	-0.157128	0.0221689	-0.0777725	-0.180943	-0.085714	0.251806	-0.0761837	0.0363231	-0.0378002	0.0863937	0.126896	-0.101698	0.306083	0.291139	-0.158371	-0.0777053	0.0198607	0.225329	0.0839667	-0.128114	-0.119596	-0.145954	0.0253781	0.0493077	-0.0838893	0.0449806	-0.14176	-0.0650794	-0.0412755	0.0403231	-0.169468	0.123481
ABRACL	-0.117862	-0.189796	0.118483	0.0930008	0.207391	0.261759	0.261827	-0.0527427	-0.409894	0.0356566	0.339391	0.0381727	0.0483372	-0.270091	-0.172686	-0.0698381	0.105031	0.10027	0.319927	-0.313955	0.263169	0.32573	-0.0999671	0.119486	-0.0187489	-0.141394	0.200171	-0.250763	-0.245741	0.087751	-0.0546405	0.00865196	-0.0239305	-0.119084	0.142436	0.326121	-0.00995127	0.0953989	0.0645822	-0.361726	-0.127372	0.352346	-0.37981	0.144423	-0.116334
ABRAXAS2	0.317269	0.028436	0.0597422	0.00110804	0.0777573	0.138581	-0.125423	-0.444976	-0.155611	-0.0869389	-0.0346944	0.165561	0.0558765	-0.247311	-0.132736	-0.205273	-0.0648386	-0.173853	-0.0723077	0.0482396	0.179288	-0.0468621	-0.115777	-0.12015	-0.274692	0.140042	0.154385	-0.00723403	-0.215737	0.185833	-0.00902497	-0.0319261	-0.362439	-0.0429732	0.0274384	0.21051	0.0328043	-0.0753291	0.150053	-0.47042	-0.248961	0.260654	-0.416573	-0.00663528	0.151631
ABR	0.0166798	-0.0535332	-0.00406543	-0.0106426	0.140371	0.0150223	0.0484629	0.0229768	0.0466555	0.0420786	-0.0136898	-0.052528	-0.0235754	-0.059511	0.00480947	-0.0395886	-0.0241061	-0.0466549	0.0218268	-0.0109357	-0.0468501	0.0317902	0.0251249	0.0597689	0.0325801	-0.0241203	-0.00871437	0.00204004	-0.0302566	0.00906648	0.002897	0.074015	0.0528316	-0.019695	-0.0533613	-0.00310947	-0.0530638	-0.000531463	0.00593353	-0.031215	0.0365025	0.0591112	-0.0330648	-0.0448684	0.0925533
ACAA1	-0.288772	-0.202591	0.0912935	0.260292	0.140815	0.377006	-0.03332	-0.407947	-0.103779	0.177327	0.00685169	0.143581	-0.133847	-0.0378974	-0.200292	-0.0288265	0.188183	-0.285361	0.0376645	0.236871	-0.259796	0.0655092	-0.453818	0.0264622	-0.20248	0.29459	0.42474	-0.0773302	-0.0264325	0.222592	0.177586	-0.209184	-0.0511502	0.347556	-0.238832	0.26346	0.0525712	0.387151	0.277277	-0.213063	-0.0945621	0.299855	-0.247365	0.189589	0.120056
ACAA2	-0.135218	-0.187248	0.0798077	0.0375376	0.0701018	0.278366	-0.290463	0.0714661	-0.143427	0.14445	-0.327177	0.146683	0.0126641	0.0118842	-0.223189	0.160866	0.175414	-0.0966966	0.0243125	0.121723	0.0836614	0.20012	-0.0860017	0.0512795	0.13022	0.232908	0.0538723	-0.396524	-0.231236	0.136125	0.152123	0.00191443	0.00634805	0.129567	-0.0681858	0.122635	0.104646	0.257162	0.0376852	-0.329188	-0.0335185	0.0410848	0.00760455	-0.0424088	0.358616
ACACA	-0.015468	-0.110236	0.0541502	-0.221714	0.121149	0.112253	0.130757	-0.334086	-0.0788392	-0.0438509	-0.29218	0.0735155	0.0761772	0.381002	0.151383	-0.580928	0.166938	-0.0648698	0.257239	-0.217679	0.392197	0.420509	0.0305405	0.328204	-0.174773	-0.125339	0.00757901	0.0342154	-0.0186507	0.0804274	0.184756	-0.0430044	-0.297712	-0.131784	-0.407598	0.0235578	-0.317715	0.0604738	0.0799297	-0.0548383	0.0735308	-0.451714	0.000952375	-0.0526768	0.286061
ACAD9	0.00708134	0.0851574	-0.0276764	0.00979445	-0.0309168	-0.0389858	-0.0221326	-0.0437984	0.0173966	-0.00850979	-0.0224311	-0.0272691	0.0283576	0.0280407	-0.0192896	-0.000813464	-0.0117035	-0.0229166	-0.000713876	-0.000101158	-0.014403	-0.00826064	0.0187662	-0.0313293	-0.0130633	-0.00883766	-0.0129439	-0.000718056	-0.00621651	-0.00871922	0.0112543	-0.00601716	0.0418358	0.0191859	-0.00246001	0.00148137	-0.0133479	0.0264088	0.00319309	-0.0243998	0.0883276	0.0632455	-0.0368091	-0.00821981	-0.00819285
ACADM	-0.134328	0.12731	-0.0954855	0.149391	0.0415522	0.0689692	-0.00644049	-0.341549	-0.051829	-0.107838	-0.0386241	-0.00831086	-0.0612316	-0.17606	-0.301664	0.0139738	-0.0356945	-0.0141843	0.103832	0.025545	-0.286969	0.229666	-0.196336	-0.111794	0.0487765	0.223492	0.145703	-0.0880901	-0.160928	0.0172783	-0.0271143	-0.160243	-0.105258	0.0677478	-0.0191214	0.118553	0.178435	0.170203	0.0902107	-0.324822	-0.0884258	0.245702	0.0706363	0.0125043	0.304069
ACADSB	0.151428	-0.141031	0.0314931	-0.24424	0.419009	0.432083	0.0914803	-0.302844	0.0992972	-0.295467	-0.48752	0.616907	-0.216072	-0.0109452	-0.336499	-0.0148874	0.0303639	-0.075162	0.0829927	-0.195146	-0.102525	0.0753902	0.016237	-0.15831	-0.0478582	0.395513	0.447513	-0.210885	0.158622	0.0989118	0.363783	0.119419	-0.125718	-0.209737	-0.177205	-0.0884886	0.00582276	0.0793159	0.0828364	-0.548525	-0.0726733	0.274528	0.0201456	-0.0573671	-0.0550943
ACADS	0.209035	0.159844	0.287498	0.0079768	0.0793245	0.0947095	-0.201771	-0.0587012	-0.138089	0.184718	-0.407073	0.350027	-0.236525	0.2565	-0.352036	-0.00964852	-0.119884	-0.040184	0.0950412	-0.228906	-0.0701145	0.277954	-0.302954	0.24242	0.0441201	0.349944	-0.0288919	-0.184043	-0.345888	0.0161284	0.256333	0.0596797	-0.147101	-0.129241	-0.410146	0.0558377	-0.113405	0.397724	0.0119748	-0.520752	0.039276	0.0966132	-0.0269057	0.0752414	0.20071
ACADVL	0.214317	-0.0213209	-0.0718994	0.125374	0.62604	0.344908	-0.0260419	-0.243027	0.259303	-0.19861	-0.173019	0.282945	-0.0620831	-0.176332	-0.282903	-0.157719	-0.0665445	-0.160223	0.0992372	-0.042927	-0.0121249	0.100635	-0.231773	-0.141944	0.0805164	0.519474	0.192146	-0.575475	0.103717	0.233878	-0.194164	-0.139657	0.00879311	0.0244804	-0.0732345	0.247392	-0.0801704	0.223537	0.114439	-0.0361478	0.0307737	0.278242	0.0825033	-0.0221359	0.194935
ACAN	0.0201137	0.0214975	0.00722188	-0.0359608	0.0236092	-0.0792409	-0.0566686	0.0320132	0.0455845	-0.0362582	0.0258189	-0.0187809	0.0414944	-0.00975358	-0.0495836	0.0738937	-0.0098218	0.0102831	-0.0395298	-0.00404417	-0.016431	-0.0913632	0.0732029	0.0129622	0.0353173	-0.0300269	-0.0428549	0.0301062	0.0357357	-0.0108347	0.00867379	0.00173862	0.0592023	-0.0356352	-0.00349306	0.000689766	0.0361381	-0.00829089	-0.016534	0.00632797	-0.0118141	0.0336325	0.044961	-0.0191037	-0.0229406
ACAP2	0.213221	-0.262688	-0.11493	-0.0950313	0.20381	0.193802	-0.0102205	-0.243317	-0.271519	0.146228	0.00127502	0.143075	0.052815	0.131184	-0.233185	-0.0991769	0.12768	-0.154161	0.0609685	-0.103831	-0.0779375	-0.156379	-0.0179147	0.0716609	-0.0242345	0.205861	0.0163074	-0.214343	-0.173528	0.00317484	-0.0317999	0.0542731	-0.00420079	0.144126	-0.329287	0.124244	-0.241562	0.0715828	0.199772	-0.197579	-0.251493	0.108743	-0.188052	0.127854	-0.0771775
ACAT1	0.0167084	0.0491384	0.0280296	-0.00598123	-0.00261384	0.0611846	0.060954	-0.00738085	0.0101055	-0.0954957	-0.16121	0.0379315	0.0136824	0.00413581	-0.0161897	0.0394408	-0.00750986	-0.00610357	-0.0514346	0.022591	-0.0244973	0.0119681	0.0345648	-0.0649245	-0.0760778	0.0502533	0.0394869	0.0745679	0.0167318	0.129725	0.100585	-0.0195542	-0.030802	-0.0198593	0.0662192	0.0615722	-0.0118169	0.0530642	-0.0416811	-0.118994	0.0201848	-0.0965461	0.0100151	0.0478511	-0.0138305
ACAT2	-0.190597	0.0371419	-0.00907488	0.0344471	-0.106914	0.164729	0.0216358	-0.105334	0.0605792	-0.0968469	-0.0392872	0.00875423	-0.167395	0.0175401	-0.0695832	0.0138071	-0.110331	-0.0675708	0.0715003	0.0582934	0.0156069	-0.198226	-0.116905	-0.162501	0.0410712	0.0627435	0.129497	-0.180734	-0.332733	-0.0747754	0.00634396	-0.107537	-0.144339	0.0728631	-0.01545	0.0325878	0.367622	0.127649	-0.0673256	-0.138155	0.0472711	0.07591	-0.193155	0.0972459	0.0965406
ACBD3	0.141075	0.10574	-0.0167427	0.0607867	-0.190819	0.118253	-0.0415502	-0.0111612	-0.0723109	0.0113158	-0.101423	-0.0438761	0.0198173	0.0152176	-0.0925232	0.0353617	0.106481	-0.0381093	0.0905513	-0.0866857	-0.0646616	-0.0932159	-0.170641	-0.0378584	-0.0179007	-0.0281388	0.0087907	0.0479769	0.10182	-0.0308425	-0.0664242	0.0215167	-0.0491078	0.0735737	-0.0426631	0.0869037	0.124305	0.184884	-0.179532	-0.0181943	0.0824569	0.0670415	0.229053	-0.0130631	0.0487495
ACE2	-0.0276167	-0.0217197	-0.0932643	-7.72177e-05	0.0751714	0.030377	-0.000197412	-0.0601635	0.0559172	-0.044008	0.017505	0.00903651	-0.0225988	-0.0184154	0.0427609	-0.0192072	-0.00637123	-0.0489475	-0.0347661	0.0115993	-0.022878	0.00224307	-0.0360211	-0.0475469	-0.0201092	0.017788	-0.0121985	-0.0349354	0.0145141	0.0762769	-0.0493758	0.000634019	0.0148906	-0.0220452	0.0292936	0.0429029	0.000359064	0.0149247	-0.0148605	-0.0232837	0.0410827	0.0305247	-0.0369806	-0.0773798	0.0606966
ACE	0.0255498	0.0253636	-0.00137195	-0.0106209	0.0281115	0.019057	0.0212372	-0.0517771	0.0784937	0.00221116	0.00545153	0.0541504	-0.082319	-0.00192677	-0.00621593	-0.0150052	-0.0420193	-0.122557	-0.0436778	-0.0288019	0.0337956	-0.00110701	-0.0096319	0.0374294	0.0158237	0.0316133	0.0219889	0.0145075	-0.0966759	0.0367267	0.0182882	0.033237	-0.0331119	-0.00664323	-0.0829522	-0.0666801	-0.00779095	0.0149328	-0.0274603	-0.104771	0.00390093	0.0713715	-0.0379745	0.00971249	0.0739678
ACLY	-0.308634	-0.0772865	-0.164514	0.0260248	-0.0299053	0.00809373	0.256529	-0.181952	-0.291058	0.10091	-0.0115149	0.0727344	-0.08204	0.0876285	0.0295907	0.131282	-0.0569179	-0.103754	0.0937005	0.0967971	0.0239086	0.236106	-0.0701882	0.000192181	0.0452948	0.0758937	0.14304	-0.182721	-0.196596	0.123532	0.065941	0.00115915	-0.127662	0.11846	0.0171356	0.152706	0.0359766	0.239161	-0.0552521	-0.127462	-0.0401132	-0.0470456	-0.00699503	0.141466	0.0724867
ACMSD	0.0150775	0.00452989	0.0426812	0.0286857	0.288881	-0.0110944	-0.205679	-0.321993	0.195081	0.0760578	0.0973339	0.14608	-0.0057212	-0.00203364	0.17879	-0.183416	-0.340225	-0.180267	0.0166542	-0.0986984	-0.124604	0.298939	-0.163108	0.159817	-0.00769436	0.190814	0.0501715	-0.314542	-0.0876016	-0.0406449	0.0804376	0.0662176	-0.330487	0.0204893	0.0279455	-0.0767386	-0.0195482	0.129722	0.386278	-0.267915	0.123027	0.219927	-0.220907	-0.0612152	0.146408
ACMSD	-0.213364	-0.158793	0.265775	0.14289	0.119323	0.348157	-0.144116	-0.43115	-0.284269	0.282315	0.296872	0.303301	0.0460603	-0.0415908	-0.0501305	-0.355458	0.0462958	-0.400283	0.0148978	-0.166953	-0.120655	0.649531	-0.486694	0.327438	-0.15449	-0.0106682	0.0160317	-0.323561	-0.293935	-0.119907	0.155875	-0.292138	-0.368449	0.230221	-0.334242	-0.140796	0.0575686	-0.195707	0.0566982	-0.287157	-0.107982	0.322437	-0.136689	-0.283398	0.348174
ACO1	-0.0433217	-0.0452783	-0.0864355	0.0350249	0.0972067	0.0254066	-0.0233504	-0.0459525	0.0357306	0.0161324	-0.0299138	0.0543831	-0.124504	0.0164585	0.0577549	-0.0108423	0.0405621	0.0300399	-0.116696	-0.013849	-0.026994	0.0561966	-0.0204752	0.0480446	-0.0528146	0.0167301	0.0583869	0.0764806	-0.0172496	0.0717951	0.0816698	0.00860697	-0.0750233	0.0270196	0.0201388	0.110351	-0.00584209	0.0908719	0.0138855	-0.0611377	-0.0810237	0.0682425	-0.0308166	0.0838295	-0.0064543
ACO2	-0.178254	-0.13804	-0.144497	-0.1174	0.134414	0.140931	-0.00938722	-0.119281	0.00213545	-0.0164454	0.0241067	0.0152616	-0.191777	-0.0533837	-0.0901931	0.0238226	0.183065	-0.162374	0.0223757	0.049829	-0.135338	0.140623	0.0638598	0.0681252	0.0760039	0.217036	-0.0534012	-0.142442	-0.190949	0.140066	0.179734	-0.00499343	-0.10354	0.0423708	-0.152986	0.114462	0.0397831	0.427862	0.0753517	-0.266305	-0.128359	0.0753447	0.0570703	0.120688	0.360357
ACOT11	-0.0266685	0.00995257	-0.169627	0.201276	0.32804	0.428476	-0.261978	-0.153662	0.106114	-0.13021	0.00779935	0.142978	0.0511834	-0.0180448	-0.163777	0.114658	-0.402826	0.0288425	0.198213	-0.166685	-0.027114	0.111793	-0.104679	0.188264	-0.183481	0.0552761	0.337685	0.0204511	-0.418089	0.275093	-0.0576874	0.188527	-0.29028	-0.395548	-0.0744405	0.266446	-0.0343589	0.211009	0.0744234	0.100517	-0.0408752	0.540443	-0.0586941	0.0350824	0.213767
ACOT1	-0.0249148	-0.125688	0.0517566	0.0490847	0.0405148	0.0567685	-0.0429914	-0.283326	0.113655	-0.16878	-0.0839581	0.130895	-0.193027	0.17451	0.0845477	-0.10555	-0.225742	-0.219239	-0.0735555	-0.0601649	-0.121672	0.0323114	-0.394789	0.0837556	0.16922	0.542115	0.199428	0.0589703	0.03605	0.224666	0.115493	-0.136738	-0.276924	0.13213	-0.445053	0.0104495	0.1379	0.335519	-0.0832648	-0.0549533	-0.131042	-0.0595614	-0.107326	-0.132141	0.137394
ACOT7	0.437464	-0.0264103	-0.0685244	-0.199983	0.292608	0.313589	0.113527	-0.0789885	-0.168034	0.106243	0.0109595	0.240192	-0.0220565	-0.00692535	-0.0732418	-0.232483	-0.152186	-0.0571871	0.102063	-0.181567	0.0690641	-0.0639529	-0.250124	0.0353384	-0.148801	-0.166801	-0.118049	-0.251822	-0.226905	0.159167	0.0475873	0.34229	-0.190612	-0.0481227	-0.0316524	0.139195	-0.0102077	0.100532	0.306243	-0.141476	-0.0148704	-0.0920908	0.0263649	-0.00877789	-0.0920031
ACOX1	0.107931	-0.0249576	0.13488	0.0448201	0.145323	-0.00286449	0.0221084	-0.0956805	-0.0360784	-0.0304398	-0.0365253	0.0353205	0.0463025	0.0413049	-0.0769906	-0.0828633	-0.000919945	-0.0374549	-0.00624407	-0.01244	0.0293797	0.00528567	0.120457	0.0335346	0.00996543	0.260404	0.0739654	-0.0672854	-0.0455999	0.0319875	0.0428193	0.0883975	-0.0161714	-0.0184936	-0.0554528	0.0905739	-0.0491437	-0.0107881	-0.0377343	-0.0258743	-0.102509	-0.00868632	0.043916	-0.0824018	0.111998
ACOX1	0.105469	0.0339463	0.256853	-0.0323106	0.261041	0.38925	0.0980932	-0.0847136	-0.127412	-0.223678	0.0133389	0.397406	-0.212425	-0.25216	-0.186047	-0.253903	-0.171556	-0.246866	0.454327	-0.304693	-0.242243	0.199191	-0.173731	0.215753	0.25949	0.101312	0.113533	-0.261194	-0.112906	0.378263	0.137479	-0.165294	-0.0634486	-0.0885853	-0.204589	0.393534	0.0991225	0.305975	0.0425842	-0.299905	0.159863	0.122666	-0.292425	0.0671421	0.270437
ACOX2	0.228911	-0.0717598	0.0492582	-0.104305	-0.00836845	0.0372261	0.0764465	-0.114797	-0.0561585	0.0728081	-0.0780529	0.0624975	-0.156164	0.177319	-0.0200847	0.000860612	-0.235277	-0.0658988	-0.002108	-0.0676692	0.106229	0.16709	-0.189061	0.16618	-0.119317	0.0791129	0.243095	-0.0942475	-0.206292	-0.0627503	0.162301	0.0417196	0.0132643	-0.0136135	-0.229074	0.011764	-0.245808	0.00884977	0.181056	-0.403776	-0.0702221	-0.0901931	-0.225196	-0.290892	0.163624
ACOX3	0.366217	-0.0675383	-0.000225477	0.158469	0.0905327	-0.0209238	-0.000641397	-0.0242789	-0.228007	0.0976439	0.0215984	-0.0906117	0.0418477	0.0453181	-0.256384	0.0511659	-0.046686	-0.220301	0.207204	-0.174101	0.130328	-0.160304	-0.193798	0.269336	-0.0179029	0.0809092	0.00665085	-0.497148	-0.111779	0.302771	-0.0980949	0.103994	-0.0763846	-0.12211	-0.140167	0.0188572	0.0603207	-0.0434115	0.0123022	-0.18105	-0.224105	0.0242155	0.116438	-0.142699	0.0918374
ACP1	-0.0197807	0.0651505	-0.0291123	0.039608	0.104599	0.162102	-0.0782555	-0.20531	-0.0119704	0.0334237	0.0554962	-0.0678761	-0.0989927	-0.0116353	-0.0242582	0.0869443	-0.0844305	-0.0763631	-0.0623678	0.0157976	0.00662717	0.0736176	-0.147945	-0.0195155	0.035189	0.0255289	-0.123661	0.0944146	-0.117011	0.0421128	-0.0921328	0.0710522	-0.0360041	0.0380213	-0.0813383	0.0316705	0.0873739	0.138746	0.0968923	-0.193543	0.00573051	0.209035	-0.0283651	-0.0875949	0.221961
ACP1	-0.237632	-0.268715	0.262908	-0.0203527	0.0460413	0.289975	0.0604191	-0.241189	-0.34101	-0.0698501	0.0910134	-0.0113303	-0.145476	-0.0235522	-0.244484	-0.0643369	-0.0937664	-0.168212	0.062631	-0.209472	0.090715	0.478404	-0.0858194	0.424008	-0.158339	0.0305708	0.0277102	-0.132289	-0.267472	-0.00802393	-0.0216202	-0.109806	-0.0935729	0.0772808	-0.118027	0.137482	0.0740603	0.0295101	0.0804808	-0.151918	-0.28237	0.51759	-0.300454	0.055777	0.487964
ACP1	0.0771767	-0.0298641	-0.00708739	-0.100809	0.142395	0.186323	-0.12978	-0.497294	0.0168842	0.133896	0.06211	0.264651	-0.00822694	-0.1672	-0.032943	-0.142234	-0.052296	-0.150094	-0.225016	-0.164257	0.0369911	0.407247	0.120278	0.30725	-0.100192	0.130222	0.340068	0.0986026	-0.460857	-0.0218108	0.156769	0.0428131	-0.105128	-0.22638	-0.382167	0.310772	0.196811	-0.0369055	0.180491	-0.108443	0.00494612	-0.105617	-0.439884	-0.409327	0.316238
ACP2	0.00429379	-0.0196496	0.0318872	-0.0290073	0.0388003	-0.00298332	0.04699	-0.0273532	-0.0312615	0.0107966	-0.000593888	0.0163261	0.00704988	-0.0331943	-0.0375887	-0.0276134	-0.015696	-0.0193507	0.00621781	-0.0540621	0.0277516	0.0911447	-0.00548497	0.0186523	-0.019006	0.0296045	0.00268581	0.00258446	-0.0127464	-0.0186577	-0.00716955	-0.0194025	-0.058909	0.0523026	-0.0633384	-0.0294921	0.0288086	-0.019123	0.0338594	-0.0774732	-0.0158065	0.0647164	-0.0199001	-0.0472256	0.0149912
ACP3	-0.0732031	0.033272	-0.010296	0.0169526	0.0330166	0.0364514	0.0325774	-0.0540356	0.0461917	-0.00819251	-0.0140194	0.0681215	-0.0396044	0.0398306	-0.037952	-0.0505297	0.0194262	-0.061209	0.00469481	-0.0619549	0.108136	0.0266608	-0.00715796	0.0739064	0.0385887	0.0271196	0.0322084	-0.00109893	-0.0667585	0.0183372	-0.022827	0.0495329	-0.0406608	0.0457724	-0.0560031	-0.00366107	0.0168307	0.0614391	-0.0168625	-0.122317	-0.017683	0.0484081	-0.0983712	0.0161732	0.0908935
ACP5	0.0145199	-0.100698	-0.146467	-0.0355112	0.332115	0.227905	-0.16469	-0.506808	0.00176846	0.00869797	-0.191037	0.115343	-0.191701	-0.0142738	0.00545543	-0.167762	-0.25062	-0.19393	-0.124669	-0.212991	-0.0083726	0.165775	-0.188549	0.0583815	0.179999	0.258757	0.178024	-0.113676	-0.433197	0.0603153	-0.0088498	0.396307	0.110881	0.0924657	-0.236046	0.0980841	-0.32407	0.17709	0.121948	-0.723954	-0.0206752	0.173178	-0.369479	-0.181132	0.323082
ACRBP	-0.118498	0.0626335	-0.0631589	0.0390485	0.0133936	0.047011	0.0444177	0.040658	0.0688306	0.0890812	0.123583	0.0290733	-0.0232101	-0.119565	-0.0360665	0.0485073	0.0747374	-0.0148861	0.11233	-0.00972111	-0.0312759	-0.0619571	-0.0408429	-0.0509756	0.0730297	-0.0513484	0.136378	-0.0169697	-0.0483113	0.0358674	-0.107216	-0.0342039	0.0518764	-0.0564311	0.019838	0.150125	-0.0433021	-0.00129985	-0.0944148	0.00451896	-0.1152	0.0161882	0.0381325	0.103773	-0.0163831
ACSF2	0.273118	-0.0227533	0.0831629	0.0371315	0.145304	0.297857	-0.169684	-0.289847	0.0322989	-0.19652	-0.212944	0.190803	-0.189536	-0.109449	-0.378001	-0.148378	-0.0913278	-0.00879239	-0.0632026	0.0440278	0.0717307	0.410844	-0.0678524	0.0670271	-0.21853	0.574343	0.192329	0.235711	-0.151831	-0.0804349	0.131136	0.0550424	-0.179765	0.0629189	-0.2293	-0.00879372	0.104124	0.159778	0.0282051	-0.565072	0.118837	0.116281	-0.315336	-0.0151322	0.189826
ACSL1	0.0406477	0.0512689	-0.0656826	0.0975703	0.407319	0.42462	0.193823	-0.175626	-0.0819416	-0.0379909	-0.145666	0.281458	0.079853	-0.0566539	-0.137144	-0.269363	-0.212014	-0.225119	-0.198421	-0.123525	-0.325123	0.0159296	-0.539775	0.0661919	0.0442406	0.380316	0.20694	-0.298181	-0.346839	0.107602	-0.106601	-0.0945321	0.159894	0.215224	-0.0984898	0.165015	-0.0232161	0.398812	0.00823467	-0.17941	-0.176637	0.250479	0.0338322	0.326317	0.0368521
ACSL3;ACSL4	0.191894	-0.137032	0.079007	-0.131906	0.200097	0.164512	-0.000539068	-0.435237	0.181623	0.246822	-0.305795	0.283746	-0.431815	0.177504	0.224576	-0.308271	0.102827	-0.0490922	0.00911359	-0.225289	0.0635997	-0.088673	-0.183005	0.378416	0.113496	0.0699196	0.0834552	-0.203495	-0.519597	-0.286553	-0.217315	0.0845816	0.354411	-0.27345	-0.372883	0.0458567	-0.0183865	0.365197	0.348959	-0.179286	-0.316952	0.0400717	-0.00800387	-0.417144	0.556127
ACSL3	0.132748	0.00909627	0.210181	0.207497	0.000359902	0.230726	0.00807883	0.068678	0.062439	0.104901	-0.104239	0.0820774	-0.0777229	-0.0371222	-0.0615671	-0.0900148	-0.195372	-0.0402957	0.120265	-0.122502	-0.224195	-0.12587	-0.0674987	0.149006	-0.174007	0.165674	0.180883	-0.315139	-0.164252	0.106333	-0.0974389	0.296385	0.230287	-0.104236	0.00944885	0.125608	-0.121556	0.0428651	-0.125839	0.100673	-0.0730498	0.112679	0.0121396	-0.0672936	0.0369133
ACSL4	-0.0907928	-0.13773	-0.106065	0.0196338	0.222849	0.291105	-0.0333648	-0.304183	0.00139355	-0.150314	0.175952	0.327341	-0.244765	-0.206863	-0.276456	-0.0905566	-0.0801344	-0.160548	-0.100659	-0.147072	0.0819526	-0.0512417	-0.296808	0.289767	0.119771	0.0742033	0.0685108	-0.264131	-0.0708633	0.134498	-0.0530927	-0.0661068	0.0233829	0.320515	-0.152077	0.148628	0.0589075	0.549998	0.0212301	-0.268296	-0.289468	0.201321	-0.0180001	0.176508	-0.0163994
ACSM2A;ACSM2B	-0.302331	0.117008	0.0103966	0.0105552	0.0706088	0.172856	0.022913	-0.148092	-0.171104	-0.0269492	-0.02441	-0.122602	-0.140548	-0.103856	-0.265635	-0.187675	-0.25176	-0.232986	0.0222159	-0.16936	-0.079661	0.479561	-0.329642	-0.0422378	-0.126535	0.387493	0.120143	0.0311501	-0.290419	-0.0922763	0.148676	-0.19811	-0.237559	-0.00637573	-0.362012	0.208913	-0.0374235	0.397018	0.180966	-0.481138	0.0322901	0.0922208	-0.253816	-0.0318573	0.364894
ACSM2A	0.0863083	-9.58867e-05	0.330807	-0.116733	0.0772056	0.324751	-0.295887	-0.244862	0.0636599	-0.0356523	-0.0691316	0.337094	-0.150368	0.0511292	-0.232813	-0.151269	-0.173529	-0.213296	0.195873	0.0519012	0.0210524	0.0484203	-0.28629	0.0942658	-0.373218	0.377901	0.474335	-0.146416	-0.235023	0.108822	0.220466	0.0531707	0.0539411	0.191107	-0.399984	0.032487	0.0763079	0.123887	0.196507	-0.261949	-0.228471	0.104044	-0.148169	-0.104416	0.331423
ACSM2B	-0.0785481	0.0312156	0.165825	-0.240565	0.160888	0.132622	-0.120186	-0.484838	0.0161516	0.319241	0.0878953	0.410963	-0.18577	-0.0184467	-0.124029	0.0869397	0.0311736	-0.0478508	0.284979	0.113963	-0.181798	0.426776	-0.192634	0.160327	-0.100143	0.373414	0.444284	0.090292	-0.147608	0.0490513	0.201319	-0.0948223	-0.0936158	-0.0214602	-0.261542	0.271436	-0.0890106	0.393328	0.169829	-0.417939	0.12933	0.112886	-0.323258	-0.0584235	0.307175
ACSS2	0.319675	0.212893	0.0275352	0.0430854	0.310605	0.249244	0.157171	-0.556186	0.075871	-0.124251	-0.313426	0.538633	0.0745143	-0.0828373	0.0858707	-0.206453	0.00948061	-0.184437	-0.352124	0.0984149	0.329832	0.0966116	-0.0642148	-0.0272939	0.050325	0.417602	0.381557	-0.0806624	-0.330561	-0.0326442	0.261915	-0.0633231	0.0114074	0.0518805	-0.146413	0.1565	0.0442228	-0.0325391	0.196607	-0.153983	-0.121206	0.150927	-0.0944185	-0.256548	0.207085
ACTA1;ACTB;ACTBL2;ACTC1;ACTG1;ACTG2;POTEKP	-0.012078	-0.0240067	-0.0190483	-0.00933094	0.089591	0.032328	-0.0293448	-0.00752865	-0.00392342	-0.0323685	0.00895568	0.0691885	0.0378689	0.0376702	0.0444811	-0.00834115	-0.00743071	0.00850016	-0.00573516	-0.0212749	0.0487348	-0.0354603	-0.0100299	-0.0247184	0.000682715	0.045761	0.0171544	-0.048134	-0.00421604	0.0255713	-0.0113746	-0.0198368	-0.00976309	0.0277505	-0.0251632	-0.00164624	0.0536616	0.0415979	-0.00403353	-0.0742484	0.0027664	0.0270445	0.0532108	0.015822	0.0343998
ACTA1;ACTB;ACTBL2;ACTC1;ACTG1;ACTG2	0.0263056	-0.000661759	0.0463797	-0.0426626	0.0571759	0.0229499	0.0141282	0.0665611	-0.0269321	-0.0303362	-0.0287407	0.132352	0.0240984	0.00120572	0.0397948	0.050675	0.041016	0.0133187	0.0193034	0.0123821	0.0442136	0.0619505	-0.0196714	-0.0775692	-0.00107905	0.040944	0.0438578	-0.0555254	0.0011144	-0.00985673	0.0271079	0.0436333	-0.0761102	-0.00612047	0.0529328	-0.0290245	0.0609127	0.0539672	-0.0395204	-0.125426	0.0534008	-0.00187582	0.0638281	4.98359e-05	-0.0165073
ACTA1;ACTB;ACTC1;ACTG1;ACTG2;POTEI;POTEJ	0.0341425	0.029487	-0.0132256	-0.0233137	-0.020465	0.0235991	0.0360483	-0.00043669	-0.00766008	-0.0523365	-0.0082968	-0.0163273	0.0369866	0.0759501	-0.0196997	0.0422164	0.00384641	-0.0210528	-0.0446177	0.00435525	0.0123519	-0.0572554	-0.0445547	-0.026446	-0.000919224	-0.00117695	-0.0419648	-0.0260324	-0.0430198	-0.0371882	-0.0292967	-0.00678861	0.023231	0.00472048	0.023642	-0.0276462	0.088331	-0.0135192	-0.059036	-0.0897039	0.0266687	0.0721904	0.0422093	-0.0286633	-0.0176526
ACTA1;ACTB;ACTC1;ACTG1;ACTG2;POTEI	-0.00506046	-0.0215687	-0.0077761	-0.00469259	0.00418245	-0.0382274	0.0128929	0.155451	-0.0636796	0.00748647	0.0910176	0.0941492	0.0256165	0.0171357	0.0195519	0.0294237	0.0096197	-0.00607081	-0.00106712	0.0393006	0.0357656	0.00818574	0.00460834	-0.00253221	-0.000485609	0.00219276	-0.0286189	-0.0717426	-0.0378732	-0.0710828	-0.0402869	0.0196604	-3.76927e-05	-0.000284764	0.018078	-0.0173953	0.101827	0.0051291	-0.0721148	-0.0356958	0.00767645	0.0311782	0.0501427	-0.0114652	0.0271085
ACTA1;ACTB;ACTC1;ACTG1;ACTG2	0.0417643	-0.0274587	0.0418329	-0.0035734	0.105824	0.0990505	-0.0264375	-0.0179437	-0.0331826	-0.0332966	-0.0295334	0.062216	0.00408582	0.0204789	0.00461324	-0.0206199	0.00462712	-0.00471078	0.00308422	-0.0173458	0.0501274	-0.024116	-0.0269188	-0.0284513	-0.000458297	0.0567522	0.00585825	-0.0800697	-0.0558934	0.0266035	-0.0319712	0.018548	-0.00904182	0.000484486	-0.0307241	0.0274327	0.0582598	0.0550627	0.00325495	-0.131789	0.00877549	0.0687274	0.065802	0.00904267	0.0576758
ACTA1;ACTB;ACTC1;ACTG1;POTEI;POTEJ;POTEKP	-0.0343604	-0.0972772	-0.000473758	0.117938	0.268353	0.369663	-0.0122223	-0.404213	-0.0670426	-0.0161227	0.210381	0.12031	-0.161874	-0.0661303	-0.364578	-0.188071	-0.05918	-0.0956128	0.131948	-0.361605	-0.0697699	0.370405	-0.164066	0.270743	0.00141097	0.0813758	0.041775	-0.056015	-0.517223	0.0673606	-0.158111	-0.183202	-0.259674	0.00972324	-0.0798988	0.107689	0.119114	0.141897	0.0479698	-0.228957	-0.278474	0.317947	-0.0554931	0.0118056	0.491313
ACTA1;ACTC1;ACTG2	0.186349	-0.0378069	0.186589	0.165929	0.129882	0.376234	0.181134	-0.243491	-0.173581	0.0498524	0.295245	0.0509304	0.0638501	0.0497817	-0.0148273	-0.332505	0.131721	-0.238199	0.191433	-0.274403	0.159546	0.169393	-0.14979	0.141144	-0.00476244	-0.119141	-0.05796	0.0967437	-0.390864	0.213382	-0.0108425	0.191841	-0.218019	0.0186663	-0.0932895	0.308652	0.0241479	0.0861904	0.092055	-0.171474	0.0871547	0.270679	0.161741	-0.0584701	0.223124
ACTA1;ACTC1	0.041523	-0.281525	-0.309589	0.221985	0.527565	0.60178	-0.0825219	-0.422947	-0.278463	-0.0497514	0.0764145	0.199533	0.116052	0.204405	-0.431571	-0.604003	0.209889	-0.184833	-0.111546	0.214514	0.278768	-0.0657004	-0.165211	0.230277	-0.020844	0.193415	0.219475	-0.638539	-0.472084	-0.0400256	0.43852	-0.367587	0.039814	-0.141785	-0.0897665	0.362927	0.0497704	0.375201	0.355743	-0.10664	-0.085911	0.204763	-0.0700976	0.0698545	0.00880444
ACTB;ACTBL2;ACTG1	0.0652955	0.0203661	-0.0740266	-0.202127	0.0133635	-0.3035	0.067533	0.161122	0.164447	-0.0760614	-0.0649338	0.19613	-0.146296	-0.278063	0.505332	0.0856242	0.0920518	0.126391	-0.0551121	0.198014	0.0249952	-0.260635	0.0616765	-0.174005	-0.15938	0.0782645	-0.222087	0.0555034	-0.0383656	0.0810225	0.207327	0.244375	-0.156714	0.144728	0.0778559	-0.196266	0.120646	0.0233681	0.0567946	-0.118906	0.161381	-0.0713525	0.281229	0.0117805	-0.281371
ACTB;ACTG1;POTEI;POTEJ;POTEKP	0.0523368	-0.111518	-0.014075	0.0442597	0.104861	0.101686	-0.0381064	-0.0400027	-0.0672492	-0.0297531	0.00801298	0.0496601	-0.0410198	-0.00632894	0.0355623	-0.0314968	0.0170346	-0.0299196	-0.000894717	-0.0725179	0.0108245	-0.0184366	-0.0630213	-0.00858398	0.00632527	0.0736834	0.0088403	-0.110845	-0.0878987	0.0362368	-0.00326656	0.0313486	-0.0403885	0.026615	0.00274212	-0.00664596	0.0493703	0.0847518	-0.00371404	-0.0910085	0.00586329	0.0777037	0.0541857	0.0488383	0.0420331
ACTB;ACTG1	-0.00228782	-0.0469639	0.0197483	0.00443987	0.0953812	0.0858796	-0.0369189	-0.0481015	-0.0303374	0.0371229	-0.0360978	0.0749095	-0.0114407	-0.00184275	0.0286662	-0.0131356	0.0107798	-0.0557631	-0.0187503	-0.0190984	0.0271829	0.0421946	-0.0169402	0.0347269	0.0338893	0.0411944	0.0676095	-0.0581478	-0.0455402	0.0728668	-0.0253382	0.0426598	-0.0151504	0.0237889	-0.0519207	0.0274904	0.0233607	0.0662357	0.0210784	-0.0449701	-0.00251325	0.0020747	0.0403182	0.0320988	0.0691498
ACTBL2	-0.0722508	-0.154668	-0.0539662	-0.135795	0.0816621	0.282766	0.0259439	-0.0310571	0.0066222	-0.0875957	-0.177733	0.143332	-0.126753	0.154587	-0.10841	0.0904481	-0.0714108	0.00583409	-0.134488	-0.433614	-0.0130313	-0.0179173	-0.0310399	0.0474274	0.104643	-0.00709953	-0.0942658	0.0135017	-0.235665	-0.21785	-0.0263691	-0.12554	-0.233325	-0.047217	-0.191153	0.0363718	-0.0252138	-0.0415269	-0.194941	-0.18843	0.151842	-0.0931173	-0.0526032	-0.122186	0.140592
ACTB	0.397366	-0.1706	-0.119988	0.0982484	0.172276	0.198433	-0.00898269	-0.0117682	-0.375042	-0.0116171	0.0739709	0.15291	-0.332556	0.156751	-0.114314	4.73041e-05	-0.0904961	-0.141572	0.0458558	-0.102253	-0.102766	0.0495595	-0.0553778	0.0157709	-0.0112964	0.0687756	0.126695	-0.267591	-0.0934522	-0.00783044	-0.173762	0.287484	-0.00894443	0.0619778	-0.137762	-0.0191286	-0.0254596	0.0367462	0.149095	-0.0871459	-0.119343	0.00287193	-0.0274038	-0.136061	0.060376
ACTB	0.220183	-0.317868	0.0227787	0.0506463	0.304359	0.436434	-0.0595142	-0.0814256	-0.640926	0.0401209	0.0749702	-0.191219	-0.228977	0.0764592	-0.0990288	-0.219644	-0.112485	0.178812	-0.219111	-0.326404	-0.088604	0.050797	-0.165311	0.161979	-0.0703574	-0.0826273	-0.230148	-0.469624	-0.394478	0.0447012	-0.391235	0.261091	-0.145485	0.0889194	-0.104223	-0.0770447	0.272966	-0.0176831	0.199573	-0.121693	-0.344389	-0.137692	0.267391	0.0433949	0.130091
ACTN1;ACTN2;ACTN3;ACTN4	0.04723	0.0419611	-0.0211152	-0.0411998	0.123239	0.119191	0.0312281	0.0254923	-0.0366441	-0.0427877	0.0245186	0.0168048	-0.0387065	0.00731837	0.0656366	0.0149413	0.00831504	-0.0761213	-0.0906176	-0.00738716	0.0383167	0.00601409	-0.00233331	-0.0126875	0.0343127	0.0582567	-0.0465781	-0.0612205	-0.239143	0.0296893	-0.0153085	0.0139085	-0.0718977	-0.0202117	0.00681201	-0.0068378	0.0695142	0.0517593	-0.0358334	-0.211591	0.0509259	0.0179	-0.00630538	0.0901267	0.0581261
ACTN1;ACTN2;ACTN4	-0.0805519	-0.00096369	0.198771	-0.0651475	0.17229	0.266575	0.206869	-0.553991	-0.523683	0.162203	0.050834	0.0962698	-0.300925	-0.240046	0.0444454	-0.0475456	-0.0296158	-0.191964	-0.333616	-0.129957	-0.150685	0.532048	-0.262178	0.461838	-0.0502225	0.163568	0.265455	-0.0985922	-0.327127	-0.0758243	0.0481009	-0.0932835	-0.297421	0.206869	-0.565893	0.14563	-0.183103	0.0270584	0.12749	-0.0873813	-0.346662	0.00349814	-0.342741	-0.162924	0.484494
ACTN1;ACTN2	0.06024	-0.0265922	0.0646169	0.185413	0.105015	0.122655	-0.0572714	0.0871545	-0.17722	-0.0174825	-0.266992	0.216637	-0.0254686	0.185772	-0.126918	-0.0134758	0.0244797	-0.122121	-0.0699676	-0.0839808	-0.0645704	0.0154186	-0.0798158	-0.00873642	0.0417573	-0.0488887	-0.025157	-0.158724	0.0254715	-0.103858	-0.147338	0.0160596	0.0151994	0.192475	-0.15595	-0.0576733	0.00173678	-0.100491	0.181558	-0.0676387	-0.0470275	0.0997497	0.0121686	0.110923	-0.000579018
ACTN1;ACTN3;ACTN4	0.0262061	0.116643	-0.0584948	-0.079923	0.51909	0.186977	0.411182	0.145878	0.0336372	0.298057	-0.145871	0.0645885	0.0797437	0.266979	0.0558633	-0.133252	-0.148856	-0.107982	0.069788	0.436658	0.289167	0.161803	-0.348781	0.2168	-0.0754804	-0.200919	-0.071381	-0.360642	0.465394	-0.0708795	-0.00211329	0.0946409	-0.0864684	-0.157993	0.168083	0.269119	0.0443011	0.346473	0.17362	-0.286181	0.0866892	0.00989784	0.197997	0.313815	0.0878665
ACTN1;ACTN4	-0.281607	-0.315248	-0.131966	-0.0526178	0.0810989	0.374925	0.284501	-0.234824	-0.060266	0.121536	0.159488	0.0911444	-0.254179	0.0429871	-0.2158	-0.13169	0.192045	-0.271697	-0.100178	0.0747644	-0.149191	0.25549	-0.213898	-0.0577665	0.0885921	-0.0429873	0.300552	-0.367402	-0.224287	0.0782988	0.0776361	0.0413746	-0.470695	0.158855	0.152468	0.215054	0.225885	0.224568	-0.0835305	-0.210011	0.042835	-0.111038	0.056107	0.133876	0.328365
ACTN1	0.0812306	-0.0853798	-0.0179268	0.0379364	-0.00636451	0.172407	-0.0452092	-0.0418038	0.128878	0.118292	-0.0815544	0.140139	0.0157018	-0.000860128	0.070042	-0.00284734	0.101328	0.00340738	0.0112094	-0.0106258	-0.078223	-0.0321312	-0.0977767	0.061887	-0.0501683	0.032397	0.21217	0.106508	0.0167096	0.0657943	0.104192	0.0451019	-0.0265135	0.0379191	-0.0519692	0.0330758	-0.0785613	0.225505	0.0389539	-0.000921036	-0.0523281	-0.110869	0.0138681	0.0862554	-0.159175
ACTN1	-0.298254	-0.114364	0.0480481	-0.037723	0.204388	0.299325	-0.104868	-0.420463	-0.26762	-0.205192	0.0122937	-0.0576474	-0.0564355	-0.311629	-0.307545	-0.173157	0.0777693	-0.272783	0.0521317	-0.221751	-0.0896652	0.0543041	-0.407645	0.425203	0.126162	0.125758	0.0586883	-0.277812	-0.307152	-0.143728	0.0060162	-0.265972	-0.109796	0.0758317	-0.173975	0.0472568	-0.0458555	0.385478	0.130998	-0.429113	-0.198771	0.170987	-0.20516	0.0743112	-0.102948
ACTN4;SPTBN4	-0.262776	0.0699694	-0.00247422	-0.0540522	0.188585	0.162209	-0.104522	-0.240722	-0.123092	-0.127416	0.211285	0.206081	-0.250631	0.0157283	-0.101246	-0.124713	-0.0117909	-0.282858	-0.042905	-0.279602	-0.185787	0.100703	-0.283384	0.156544	0.0328063	0.062993	0.00195593	-0.0392437	-0.435414	0.110275	-0.0557661	-0.120014	-0.155624	-0.00523509	-0.214763	0.229773	0.189705	0.0875413	0.0485988	-0.171425	-0.0939628	0.207924	-0.150466	0.136394	0.328308
ACTN4	-0.0199951	-0.107955	0.0229259	0.0287971	0.0374514	0.0629596	0.105391	-0.0885885	-0.0533914	0.047577	-0.0808137	0.0356504	-0.0571729	-0.0557743	0.00661242	-0.00341774	0.0146135	-0.0230062	-0.0138981	0.00274643	-0.0721067	-0.0227731	0.0070649	0.0122369	-0.0509465	0.0649477	-0.0324475	0.0431286	-0.202521	0.00102644	0.0594491	0.0106888	0.00497005	0.0838659	-0.0163626	0.0413647	0.0539782	0.124278	-0.0682382	-0.0404376	0.0266523	0.00444819	0.0420992	-0.0329755	0.040216
ACTR10	-0.00663063	0.0898005	-0.103534	-0.122709	0.0536891	0.264026	0.17573	-0.135807	0.0785834	-0.00300513	-0.153789	0.0816749	-0.240406	-0.0167001	-0.0265598	-0.0840563	0.103765	-0.116665	0.135454	-0.0670641	0.159983	0.184137	-0.193104	0.110877	-0.054231	0.130774	0.0654157	0.0184314	-0.175638	0.179642	-0.00911064	-0.00680637	-0.0765199	0.0161025	-0.192504	0.236479	-0.0362588	0.234233	0.217591	-0.0301571	-0.117163	0.193575	0.014464	0.174696	0.199578
ACTR1A;ACTR1B	-0.163908	0.203697	0.0272474	-0.107756	0.241886	0.308029	-0.234745	-0.302909	-0.0590655	-0.132848	-0.0897586	0.247526	-0.031767	-0.161385	-0.0146237	-0.189905	-0.121239	0.038051	0.0396381	-0.20714	-0.293443	0.0220906	-0.601346	0.335402	0.141344	0.361243	-0.0912169	-0.18109	-0.172131	0.0755016	-0.104043	-0.321843	0.00731903	0.0400071	-0.283075	0.158321	0.406056	0.258031	-0.0501251	-0.508048	0.040003	0.122093	-0.0042727	0.254252	0.218133
ACTR1A	0.0974379	-0.0883323	0.132406	-0.140045	0.288327	0.546171	-0.156339	-0.633801	-0.0695976	-0.258806	-0.0126302	0.252696	0.270949	-0.045336	-0.0955536	-0.140586	0.00989615	-0.207343	-0.30343	-0.045931	-0.0368161	0.107192	-0.388376	0.361069	-0.12722	0.277223	0.239843	-0.165666	-0.423305	-0.0293674	-0.0818282	-0.154147	0.0685311	0.2438	-0.468876	0.00545367	0.026704	0.263205	0.024359	-0.196392	-0.261586	0.110274	-0.170688	0.0128969	0.460982
ACTR1B	0.221935	0.00642928	0.167434	0.115126	0.502926	0.546536	-0.153479	-0.421693	-0.11681	0.0871465	-0.36377	0.209331	0.122578	0.139774	-0.181141	-0.281557	0.18847	-0.0901803	0.0913935	0.061038	0.177076	0.137572	-0.261651	0.3072	-0.21101	0.148301	0.359063	-0.112317	-0.247414	-0.0186537	0.140604	-0.12288	-0.365761	-0.139949	-0.305515	0.320916	0.172584	0.271623	0.0525151	-0.282246	-0.0763576	0.0358566	-0.188246	-0.0738957	0.364042
ACTR2	-0.0774166	-0.00770088	0.0490211	0.038768	0.150456	0.113809	-0.0222502	0.0662162	-0.00106752	-0.118601	0.00795804	-0.0600123	0.0143633	0.107228	0.0875037	-0.0654613	-0.0778478	0.0161995	-0.0673731	0.0153283	-0.0203576	-0.1346	-0.0324077	-0.211636	-0.0816409	0.0905062	0.0204058	-0.0162182	-0.20922	0.123706	-0.0264504	-0.0744765	-0.167909	-0.0625906	0.0804359	0.0441322	0.0410198	0.0586207	-0.0689503	-0.156431	-0.00229824	0.0959019	-0.137198	0.0091387	0.149042
ACTR3;ACTR3B	0.262274	-0.0837566	-0.273291	-0.171629	0.333061	0.434651	0.383349	-0.359135	-0.0213492	0.00677279	-0.371284	0.632531	-0.0688607	-0.118766	0.00117827	-0.206562	-0.00595593	0.30114	-0.26458	-0.211579	0.191122	0.0939177	-0.108256	0.31992	-0.187289	0.424471	0.112691	0.059192	-0.358159	0.457551	0.0231785	0.183911	0.0159406	0.0212462	-0.305915	0.340383	-0.398627	-0.0401403	0.413682	-0.430633	-0.278785	0.0847666	-0.132274	0.0761593	0.321795
ACTR3	0.00670273	0.0080029	-0.0396187	0.00824471	0.107399	0.113243	0.00954214	0.00391835	-0.00107055	-0.0507362	-0.0274913	0.00146548	0.0245693	0.0429459	0.054131	-0.00678076	-0.016901	0.0220291	-0.0605717	-0.0131395	0.0515688	0.018807	-0.0254125	-0.0153941	-0.0187636	0.0486459	0.02414	-0.0488592	-0.0346475	0.0116466	-0.0151543	0.0170706	-0.0559053	0.00689754	0.0230392	0.0456822	0.0114719	0.043741	-0.0203518	-0.16036	0.0429768	-0.0113649	0.044801	0.0833456	0.0461054
ACVR1B	-0.0228594	0.0399085	0.0217263	-0.0276513	-0.0380839	-0.000567352	0.0279959	-0.0678369	-0.0150639	0.00848621	0.0599776	-0.0388824	-0.00829711	-0.0339963	-0.0878841	0.0299789	-0.053679	-0.0604123	-0.00731716	-0.0423632	-0.0905363	0.0359226	-0.0456753	0.133197	-0.00460802	0.0383659	-0.0314242	0.0984091	-0.0885379	-0.0116513	-0.0509383	-0.0646259	0.0136236	0.0172313	-0.073811	0.0208523	0.0442069	-0.0136743	-0.00203972	0.0462332	-0.0452298	0.0118397	-0.0601398	-0.00955509	0.071103
ACVR1	-0.0319828	-0.287307	0.0238439	0.161619	-0.309497	-0.112098	-0.081033	0.167422	0.010244	-0.0391622	0.0817957	-0.192702	0.260318	0.208554	-0.141763	-0.0652584	-0.0517226	0.0783674	-0.00218376	-0.202346	0.0925805	-0.480905	0.000199438	-0.158486	-0.105629	-0.0100404	-0.0659432	0.250022	0.0867061	0.0642203	0.0154982	0.111037	0.231131	0.259495	0.108217	-0.113723	-0.0566454	-0.147641	-0.296269	0.38362	0.103715	-0.083766	0.0525499	-0.0698447	-0.152147
ACVR2A	-0.129326	-0.0610035	-0.121178	0.0635059	0.451385	-0.124017	-0.0730268	0.00714575	0.140036	0.0908722	0.322805	-0.194828	0.000430175	0.330623	-0.155749	-0.224258	0.0342932	0.0154455	-0.0393222	-0.0622097	0.0684027	-0.233048	0.0794869	-0.283576	-0.165673	-0.166657	-0.204204	0.00381143	0.0359793	-0.0553986	0.00960652	0.162987	-0.123449	0.0441565	0.105552	-0.0584059	0.124727	-0.107628	0.117047	0.0930946	-0.0614948	0.399741	-0.265388	-0.165914	0.049933
ACVR2B	0.0297955	-0.0322408	-0.0061703	0.0667571	-0.0669909	-0.0771446	0.259444	-0.620847	-0.133091	-0.0131357	0.00643261	-0.228423	0.101175	-0.189798	-0.202573	-0.150023	0.0431761	-0.333555	-0.140664	0.0127189	0.0698353	-0.247593	0.0601995	0.241248	0.080552	0.277415	0.0607443	0.37526	0.148391	0.262326	0.271666	-0.24055	0.0513692	0.225206	-0.654917	0.110777	0.25103	0.00428821	-0.244147	-0.000955749	-0.405365	-0.0760325	0.120755	0.0299428	-0.108741
ACVRL1	-0.0181363	0.0898541	0.0398288	0.0594198	0.0168877	-0.0809209	-0.182954	0.0597086	-0.00279022	0.0529695	0.104007	-0.331586	0.0474308	0.103792	-0.140534	0.199214	0.0782403	-0.00971549	-0.161585	0.15105	0.357563	-0.475715	0.0756329	0.151802	0.0152493	-0.00778448	-0.277188	0.291583	0.425162	0.333638	-0.133802	-0.102927	0.140436	-0.0814049	0.031536	0.00118644	0.364992	-0.494075	0.0102642	0.174956	0.125695	0.199584	0.11661	0.101407	-0.190496
ACY1	-0.0453335	-0.0452749	0.0490471	-0.0353548	0.0510946	0.0757336	0.0118824	-0.0723734	-0.00403713	0.040827	0.0302674	0.0531718	0.00325676	0.0165848	0.0144382	-0.048398	-0.056655	-0.0263269	0.0117542	-0.0631401	0.0156925	0.114592	-0.0441186	0.0386617	0.00370427	0.0286719	0.0641502	-0.0225993	-0.044644	-0.00250572	0.0246128	-0.00332648	-0.116992	0.0387717	-0.0720489	0.0222757	0.0156193	0.0339141	0.0460093	-0.0266788	-0.029199	0.0899675	-0.0330923	-0.0183377	0.104855
ACY3	0.00805778	0.022152	-0.0574638	0.0305177	-0.0241559	0.0317968	-0.0327592	0.0426336	0.0233609	-0.0432703	0.0728273	0.043112	0.0224966	-0.0400309	0.0390188	-0.0199664	0.0799277	0.0112367	-0.00803877	-0.0134299	0.0669623	0.0274532	-0.0566068	-0.0696367	-0.0302653	0.00294251	-0.00211414	0.011924	0.0263255	0.0390129	-0.0224771	-0.00395648	-0.0374622	0.0111796	0.0428475	-0.0104602	0.0209414	-0.0626281	-0.0318684	-0.0139208	0.0188817	0.0449316	0.0740972	0.0280353	0.0263437
ACYP1	0.195165	0.0832874	-0.137968	-0.243298	0.0546562	0.0722791	0.0471549	-0.231807	0.188051	-0.231627	-0.122461	0.00499167	0.0217281	0.283172	-0.369128	0.197133	-0.201531	0.273479	0.0293945	0.139891	0.105874	-0.0641087	-0.176086	0.0829727	-0.0805262	0.202362	0.155675	0.410106	0.0790091	-0.0921878	0.0149123	-0.425289	0.106506	0.13084	-0.35144	0.0837801	0.158533	-0.28843	0.020454	-0.412196	0.022645	0.184587	0.160205	-0.200706	-0.0156854
ACYP2	0.0649025	0.048617	0.133277	0.118407	-0.231701	-0.0846921	0.241483	-0.297139	-0.0136571	0.0830316	0.088642	-0.133924	-0.317803	0.242617	0.199344	0.111437	-0.368103	0.0174668	-0.0153764	-0.21407	-0.293791	-0.0451326	-0.179546	-0.126208	0.0591707	-0.0835767	0.182022	0.0157631	-0.0165112	-0.163597	-0.0749621	-0.128785	0.151005	-0.0804414	-0.0893298	0.231473	0.0210909	-0.0539232	-0.00294153	0.0973035	0.0267716	0.0843967	0.0190492	0.075935	0.0715856
ADAM10	0.116531	0.106901	0.00678486	0.0315371	0.128308	0.06982	-0.0800799	-0.113166	0.175624	0.0444467	-0.00147006	-0.295097	0.0809325	-0.0869223	-0.254405	-0.175166	-0.018087	0.120902	0.0437901	0.111321	-0.0927206	-0.0516572	0.0222981	-0.0211734	-0.0882599	0.0468226	-0.0623834	0.223612	-0.0585625	0.0865682	-0.0760282	0.0751796	-0.179313	0.0639927	-0.0379116	0.0878739	0.248176	-0.0417606	0.0796532	-0.172868	-0.162895	0.069469	-0.0720865	0.122539	0.114873
ADAM10	0.0351092	0.0965186	0.220029	-0.138034	-0.128405	0.21431	0.00589667	-0.177839	0.176622	-0.147059	0.0140045	-0.253486	0.168169	0.192612	-0.158957	-0.206015	-0.249326	-0.250319	-0.116293	-0.218104	0.145783	-0.0486254	-0.0646946	0.00847711	-0.18807	-0.0889248	-0.249508	0.169694	0.205305	-0.138858	-0.0492294	0.0807148	0.0531739	0.1842	-0.160885	0.150394	-0.168536	0.0840463	0.243094	0.0625215	-0.0989335	-0.0322231	-0.161003	0.106212	0.0550629
ADAM15	-0.0465712	0.068889	0.0659144	-0.0689842	0.226651	0.29254	0.166287	-0.472117	0.0604587	0.203819	-0.102509	0.0624411	-0.205758	0.0742932	0.0717703	-0.135641	-0.0589614	-0.169305	0.105442	0.171638	0.0283456	0.218142	-0.0421986	0.126894	-0.0193104	0.606948	0.120405	-0.0583807	-0.273182	-0.138646	0.0525356	0.118013	0.258148	-0.0785482	-0.260476	-0.0410357	0.0543115	0.232792	0.14126	-0.240884	-0.0495385	-0.103042	-0.196284	0.149655	0.140617
ADAM19	0.252746	-0.0335877	0.108675	0.00841955	-0.305862	-0.178848	0.0216653	0.0778177	0.107727	-0.154402	0.444683	-0.563612	0.363229	0.0874526	0.0951199	0.224873	-0.109814	-0.120299	-0.215591	0.169952	-0.165619	-0.556068	0.148397	-0.157452	-0.0394835	-0.391528	-0.228983	0.209118	0.114012	0.335832	-0.0786178	0.0295138	0.097079	-0.0994716	0.00680173	-0.0907744	0.116259	-0.10511	-0.0864386	0.454181	-0.0114978	-0.264314	0.280764	0.131328	-0.264666
ADAM22	0.104074	-0.314677	0.199702	-0.0821172	0.0399587	0.305686	0.198186	-0.232202	-0.295897	0.144591	-0.081141	-0.220866	-0.226985	0.0456327	-0.387246	-0.157089	-0.13561	-0.192748	-0.157192	-0.188198	0.171197	0.18332	0.123988	0.215634	0.150107	0.236658	-0.216876	-0.0473162	-0.397024	-0.0635666	0.141494	-0.04255	-0.18879	-0.116114	-0.307804	0.130741	-0.0690196	0.178042	-0.00107925	-0.034314	-0.0299129	0.0669352	-0.250134	0.0786091	0.182157
ADAM23	-0.155784	0.354162	-0.107753	0.184171	0.108584	0.0340172	-0.0713193	-0.0839252	0.0508467	-0.0456005	0.115556	0.0807647	-0.16741	-0.291384	-0.242998	-0.2505	0.139444	0.239702	0.128535	-0.134453	0.0237244	0.101222	-0.483945	-0.0442135	-0.279895	0.0551404	-0.180115	0.29921	-0.0550973	0.109609	0.0393398	-0.260458	-0.0826851	0.0954376	-0.0307155	0.100436	-0.0902992	-0.0823214	-0.0987909	-0.0451321	-0.224729	0.100164	-0.176737	-0.190199	0.16628
ADAM28	-0.173378	-0.147215	0.0104074	0.0503474	-0.0959456	0.285991	0.0312762	-0.101903	0.0747584	0.0271818	-0.00111224	0.0500397	0.0698992	0.0668363	-0.032836	-0.0415153	0.0788849	-0.233757	0.0545985	-0.0186077	0.0946395	-0.243014	0.107236	0.0608029	0.217161	0.123852	0.0901423	0.130091	-0.145489	0.220478	0.147123	0.21381	-0.180353	0.107505	-0.326677	0.0224059	-0.101919	0.127917	0.0949802	-0.386432	-0.148813	-0.00991855	-0.0602286	0.143548	0.0291749
ADAM8	-0.0289568	-0.0506245	0.0594486	0.0744105	-0.218209	-0.0994525	-0.156005	-0.103819	-0.398342	-0.244028	0.182071	-0.199673	0.00933037	0.00856067	-0.120439	-0.275038	-0.139907	-0.0199674	-0.216094	-0.0746244	-0.0712323	-0.297342	0.021229	0.254775	0.0148873	0.181223	0.00371099	0.163332	-0.182198	0.0174856	-0.18148	-0.0635196	0.234191	0.229071	-0.632114	0.075972	0.375626	-0.222656	-0.0519091	0.30343	0.205342	-0.123309	-0.171338	-0.197968	0.197881
ADAM9	0.0464871	0.0536429	-0.000277094	-0.170961	-0.0992555	-0.0622556	-0.0728768	0.0477182	0.0382034	-0.127781	-0.0287356	-0.0662597	0.175972	0.0912496	0.00609655	-0.00210365	0.0343361	-0.0392824	-0.0107487	0.0262448	0.0219655	-0.256828	0.0696191	-0.0407669	-0.0877502	0.0190014	-0.195691	0.0475063	0.0937368	0.0627886	-0.058695	0.0419165	0.122863	-0.0761409	-0.0729833	-0.00191614	0.0782497	-0.152712	-0.0857209	0.116916	0.0149741	-0.0995185	0.0738277	0.0225563	-0.0691081
ADAMDEC1	0.104461	0.18116	-0.088446	-0.00226837	-0.169143	-0.170947	-0.169327	0.145305	0.196107	0.0349857	0.0368626	-0.232342	0.1387	0.171304	0.0344952	0.159004	0.0205801	-0.233531	-0.0582122	0.0875441	0.0866057	-0.382864	-0.0560432	0.0188459	0.0916228	0.0481839	-0.203508	0.104632	0.262874	0.0137506	-0.18224	0.0824407	0.341457	-0.160563	-0.000691031	0.00122076	0.154373	-0.126294	-0.0945761	0.04347	0.324805	0.0758547	0.163094	-0.14343	-0.134386
ADAMTS15	0.174094	0.350885	-0.0899524	-0.200144	0.299175	0.362598	0.0778772	-0.228695	-0.0350649	-0.063774	0.0330839	0.285252	-0.183904	-0.0586534	0.00350266	0.0176045	-0.139135	-0.263188	0.128746	0.0488947	0.138268	0.0464047	-0.25989	0.283369	-0.156027	0.663228	-0.0223604	-0.312458	-0.219027	0.110976	-0.0676819	0.04378	0.146999	0.0157841	-0.516787	0.358016	0.0485692	-0.0484052	0.0650763	-0.344183	0.135286	0.282205	-0.185658	-0.0978163	0.374364
ADAMTS17	0.109498	0.192664	-0.0528416	-0.0355707	-0.142211	-0.106352	0.0212348	-0.156492	-0.049693	-0.110006	0.0233591	0.00137676	0.28684	0.0701271	-0.16376	-0.0531469	0.106799	0.0367004	0.0370754	-0.231858	0.0812724	-0.229364	0.0576798	0.0263428	0.123958	0.201473	-0.116816	0.207213	0.213791	0.0876049	-0.151516	-0.00173425	0.0749622	-0.0154042	-0.112644	0.137332	0.0569441	-0.0553513	-0.00231502	0.0940776	0.0175049	-0.2723	0.107126	-0.0956492	0.00623603
ADAMTS1;ADAMTS15	-0.098319	-0.00867581	-0.113122	-0.0604131	-0.0388531	0.0856386	-0.0311068	0.00948182	0.0905357	0.182213	0.0536509	-0.0889481	-0.0103734	0.0114594	0.136158	-0.0124439	-0.036962	-0.0463915	0.0504535	-0.00794199	0.061632	-0.0129937	0.131524	0.0366537	0.0615405	-0.079853	0.0595554	0.0069708	-0.0393665	0.188088	0.0228661	0.344191	-0.065843	-0.0796717	-0.178893	0.032499	0.0274644	0.0651391	-0.206268	-0.0853831	0.0655011	-0.0783078	-0.128445	0.150619	-0.159329
ADAMTS1	-0.0119178	0.0795665	0.0190814	0.10926	-0.0401271	0.241127	-0.0244991	-0.121059	-0.00527236	-0.0762259	0.0673241	0.0137453	-0.0770588	-0.000336588	-0.230001	0.04249	0.106343	-0.388768	0.0246223	-0.265828	-0.123187	-0.170983	0.036871	0.199861	-0.137584	-0.08099	0.00462703	0.200759	-0.203304	0.11462	0.00320021	0.0755098	-0.0300625	-0.134556	0.00178878	-0.0309383	0.114333	-0.070639	0.0291031	-0.108837	-0.143834	-0.00716194	-0.218039	0.000145103	0.330116
ADAMTS2	-0.291257	0.21851	-0.0862983	0.136283	-0.58714	0.0266624	-0.00241629	-0.0636425	0.0300646	0.052009	0.0488122	-0.351211	0.0591498	0.10723	-0.455399	0.160191	-0.0429918	-0.166012	-0.0117463	-0.0984587	-0.264288	-0.242466	-0.170529	0.24155	0.131023	0.158614	-0.166001	0.345408	0.158951	0.0436493	-0.214387	-0.251628	0.131321	-0.0836149	-0.203508	0.0155554	0.45486	-0.0774078	-0.128661	0.273867	0.118599	-0.120715	-0.00747302	-0.0694809	-0.17067
ADAMTS6	0.0484501	-0.353044	0.214833	-0.0164713	0.303447	0.130598	0.122025	-0.403951	0.155281	0.162874	0.0390827	0.285038	0.00497086	-0.176052	0.202337	0.0822558	-0.170657	-0.378204	-0.197671	0.0964724	0.154619	0.0482473	-0.148053	0.336575	-0.0924643	0.0640003	0.216478	0.392717	-0.373821	0.347178	-0.363236	0.0658054	0.0803551	0.0668978	-0.0741181	0.187874	-0.145218	0.271368	0.0369905	0.094404	-0.438728	0.262014	-0.0554121	-0.280413	0.490705
ADAMTSL1	-0.205671	-0.0820424	0.05212	0.088454	0.26188	0.338655	0.2245	-0.0293641	0.108436	-0.221252	-0.150804	-0.624112	-0.562442	-0.162521	0.164619	-0.119958	-0.189591	-0.129051	0.0595884	-0.461175	-0.132827	0.0873691	-0.241397	0.244097	-0.22667	-0.778838	0.0756872	0.0741101	0.276795	0.0121962	-0.250209	-0.0329123	0.105282	-0.325614	-0.395017	-0.00577379	-0.24221	-0.0960756	-0.297024	-0.139824	-0.401645	0.0526398	-0.0767629	-0.0626644	0.0538283
ADAMTSL1	0.0851847	0.24126	0.119661	-0.123302	-0.0129966	0.123666	0.0876295	0.0628455	0.255148	0.0128671	-0.101385	-0.0520124	0.305406	0.17503	-0.152269	0.0406463	0.0276929	-0.0292908	0.111591	0.173558	0.282958	-0.126907	0.000164647	0.182912	0.0354398	0.00974197	0.00618402	0.0210998	0.123053	-0.0171122	-0.101188	0.329974	-0.242134	0.188277	-0.152141	0.348297	0.00842482	-0.0731999	0.0818583	-0.121745	0.190024	-0.151771	-0.0573325	0.0602401	0.127424
ADAMTSL2	0.0740823	0.028588	0.0322976	-0.0447169	0.0458566	0.0311462	-0.0415697	-0.0262286	0.0649333	0.0149003	-0.043051	-0.0405258	0.0581743	-0.018196	0.0356494	0.0638129	-0.00545361	-0.0296123	-0.10491	0.0329387	-0.0345059	-0.0787448	0.0294401	0.0637202	-0.0218605	0.0647341	0.0269335	0.0591681	-0.00241007	0.092771	0.00937663	0.0548785	-0.0407635	0.0124072	0.00276983	0.0049944	0.076462	0.029056	0.0246889	-0.0527542	-0.0103167	-0.0213876	0.0191205	0.0404493	0.0395184
ADAMTSL3	0.0686201	0.0554729	-0.187163	-0.0800047	-0.237114	0.0365034	-0.0621833	-0.0322757	0.0791699	-0.20023	0.116378	-0.487196	0.149345	0.348329	-0.277821	-0.105318	-0.100563	-0.231763	0.11008	0.188674	-0.0257992	-0.0157699	-0.26586	0.122361	-0.00435213	0.161844	-0.169065	0.154815	-0.0056748	0.0137205	0.0166308	0.102598	-0.00318996	0.237569	-0.123942	0.0369559	0.371794	0.0148282	0.173801	0.173152	-0.0328396	0.00600423	0.288607	-0.281198	-0.000105984
ADAMTSL4	0.0629226	0.0956714	0.0734712	-0.0394233	-0.114851	-0.179184	-0.038096	0.0653449	-0.0125986	-0.0114288	0.0775046	-1.34556e-05	0.0140044	0.0326573	-0.118877	-0.0733325	-0.122332	-0.185666	0.000570439	0.032249	0.0163516	-0.0550556	-0.0207604	0.131728	0.0697574	-0.11245	-0.0597809	0.0986364	0.00720268	0.0624362	-0.11512	-0.0207958	0.0743978	-0.074398	-0.110296	0.0530783	-0.0124349	-0.0103699	-0.0630418	-0.0254575	-0.0248686	0.0669949	-0.0922136	-0.0766114	0.027845
ADA	0.13597	-0.216013	-0.00340739	0.0270915	0.275664	0.13055	0.0370744	0.17518	-0.299931	-0.163166	0.080141	0.015291	-0.140869	-0.0900204	0.154396	-0.0033792	-0.0557537	0.131046	0.0601565	-0.11535	0.00838665	0.0886567	-0.0347228	-0.101685	-0.096363	-0.0624042	-0.0367101	-0.284413	-0.0631562	-0.198621	-0.236874	0.0208754	0.0697484	-0.170436	-0.227238	0.224645	0.259812	-0.0614337	-0.0116214	-0.305754	-0.0484147	0.205964	0.124532	-0.0880205	0.0281958
ADD1	0.080456	0.088506	-0.232408	-0.26082	0.363327	0.294236	0.0295133	-0.148441	-0.13533	0.0316486	-0.302517	0.232715	-0.205948	0.0940313	0.0870471	-0.116758	-0.159752	0.233966	-0.0211777	0.105256	-0.0867092	0.0961069	-0.406484	0.113327	-0.305443	0.241579	0.075472	-0.384839	-0.168702	0.0648563	0.129861	0.00836773	-0.169673	0.0251787	-0.387469	0.303872	0.021918	0.0383223	0.350587	-0.331608	0.00746005	0.206039	-0.0879177	-0.139615	0.332557
ADD1	0.169559	-0.0666832	-0.204175	0.133813	0.182322	0.211779	-0.166857	0.0153618	-0.0507744	0.31425	-0.103568	0.176831	0.255832	0.0179833	-0.292818	-0.025025	0.114024	-0.1778	0.0943219	-0.250115	-0.105358	-0.180064	-0.521424	0.224129	-0.112768	0.254347	0.168766	-0.2974	-0.00629233	-0.0640171	-0.418237	-0.00697701	-0.23846	-0.0734138	-0.325982	0.408393	-0.341889	0.170206	0.166645	-0.440548	-0.466538	0.0216526	-0.442534	0.0588327	0.270678
ADD3	0.436892	0.171487	0.0658231	0.316772	-0.145982	-0.0930223	0.0755416	-0.358945	-0.320944	0.0187424	-0.540017	-0.140848	0.0512914	0.21666	-0.149334	0.0519238	0.22852	0.171478	-0.0531215	0.0393695	-0.139818	-0.356573	-0.341807	-0.150974	-0.152774	-0.00743754	0.0751668	-0.0387636	-0.0412106	0.104009	-0.384326	-0.340798	0.25035	-0.122002	0.185621	0.205951	0.0892082	-0.00459594	0.257165	-0.411121	-0.132847	0.336285	-0.0938742	0.127381	-0.133199
ADGRA3	-0.0439212	0.0587682	0.0588563	-0.259744	-0.243531	-0.353753	0.180332	0.358877	0.503817	-0.11662	0.187989	-0.102499	0.214902	0.0702064	0.104228	0.301482	-0.26882	0.0538117	-0.329284	0.297278	-0.140039	-0.602293	-0.0386044	-0.480652	-0.142247	-0.247805	-0.244351	0.0533587	0.285468	0.0100277	0.285362	0.160861	0.291356	-0.211485	0.148614	-0.256702	0.537549	-0.301807	-0.319945	0.0962499	0.262621	-0.371963	0.352274	0.047402	-0.0346058
ADGRB2	-0.225975	0.0351631	0.114478	-0.289256	-0.37829	0.231609	0.175143	-0.37526	0.118805	0.210642	-0.0108048	-0.0527579	-0.0827639	0.089154	-0.280388	0.0127926	-0.0699948	-0.173089	0.166376	-0.0377349	-0.181827	-0.0519284	-0.0236955	0.574832	0.155175	0.297505	0.116042	0.442448	-0.634936	-0.0498459	-0.151618	-0.188394	0.197716	-0.0341456	-0.366628	0.0474331	0.175093	0.0512016	0.126459	0.177814	-0.395225	0.227625	-0.248887	-0.0432447	0.261304
ADGRB3	0.227538	0.090775	0.026824	0.208326	-0.36836	-0.219737	0.408217	-0.213979	0.0528912	-0.203689	0.10713	-0.201431	-0.0445564	-0.000750184	-0.214781	-0.491202	-0.125663	0.0449208	0.0355541	-0.362405	0.0734349	-0.567384	0.18401	0.0701318	-0.262406	0.11544	-0.200516	0.0459193	-0.00388165	0.0412725	-0.238478	-0.108727	0.408692	0.0781661	-0.448864	0.0469068	-0.141929	-0.284306	0.102114	-0.115707	-0.107337	0.32808	-0.248724	0.0580691	0.138048
ADGRD1	-0.212368	-0.0995459	0.00594195	0.306565	-0.0736999	0.337062	-0.0511444	-0.389638	-0.0391335	-0.106324	-0.0536682	-0.314509	-0.190399	-0.11476	0.0416059	-0.334845	-0.238363	-0.0800324	0.135321	-0.369341	-0.0553893	0.472716	-0.240939	0.122646	-0.154051	0.286767	0.533125	0.120887	-0.626124	-0.0230519	-0.37068	-0.357766	0.169581	0.193737	-0.495642	0.149391	-0.00732966	0.240197	-0.135994	0.502435	0.0620844	0.0524779	0.0293141	-0.187197	-0.00416384
ADGRE2;ADGRE5	0.100321	0.0372545	-0.106311	-0.0550306	-0.2636	-0.186687	-0.0842736	0.046013	-0.0669509	-0.179196	0.0343299	-0.109847	0.257422	0.357228	-0.116509	0.109686	-0.0411171	0.0191526	-0.133777	-0.302484	0.302371	-0.753509	0.356555	-0.098158	-0.117322	-0.1268	-0.272775	0.184741	0.120194	0.248581	-0.100077	0.312819	0.0301395	0.0938605	0.223518	0.0515377	0.334444	-0.301229	-0.183517	0.21514	0.233945	-0.193701	0.324895	-0.103421	-0.331912
ADGRE5	0.123506	0.121538	-0.0192899	0.0293863	-0.379567	-0.150945	0.0178679	0.0200708	0.051167	-0.148389	0.00905021	-0.332157	0.310828	0.0544876	-0.0467531	-0.0930705	-0.122718	-0.00658047	-0.18793	0.164349	-0.219304	-0.597882	0.129308	-0.154963	0.216483	0.0217513	-0.287156	-0.0326408	0.297699	0.108042	-0.148217	-0.0964559	0.0452959	-0.0399659	-0.171433	-0.0549574	0.337222	-0.270897	-0.370428	0.265297	0.0387151	-0.24985	0.205848	0.161022	-0.136412
ADGRF1	0.28963	-0.215201	0.25171	0.15435	-0.00773686	0.340125	0.32858	-0.383579	-0.100083	0.0624259	-0.0553989	0.0448427	-0.0169766	0.0175834	-0.0704409	0.0177206	-0.13533	-0.0320464	0.258196	-0.0674924	0.0639396	0.0838201	-0.414149	0.120611	-0.18154	0.186879	-0.0613916	0.0270603	-0.383765	-0.0199964	-0.0967049	-0.142949	0.0382423	0.327338	-0.426265	0.0108782	0.138678	0.0994812	0.148506	-0.0170099	-0.470407	0.235038	0.00562089	0.0882777	0.365942
ADGRF5	0.00634102	0.0284333	-0.0582542	-0.0280547	-0.0446488	-0.0359452	0.0325357	0.00431745	0.00335652	-0.0546139	0.0276359	-0.00689067	-0.0107563	-0.0119375	0.0492163	0.02162	0.0462167	0.0257499	-0.00613844	0.0200557	0.00889286	-0.0596636	-0.0247627	-0.0389545	-0.0247873	0.00453928	-0.045147	0.0444114	0.0140659	0.0305757	-0.00151419	-0.0013558	-0.00562353	-0.0164587	0.0369603	-0.0102492	0.0149194	-0.0796813	-0.0812225	0.0341054	0.0176978	-0.0210334	0.019184	0.00904622	-0.0328621
ADGRG1	0.241306	-0.0207273	0.0849003	-0.0524576	-0.0243325	0.17262	0.0515413	-0.109491	-0.00807475	-0.0336524	0.0200425	0.124246	0.151005	6.73109e-05	0.053501	-0.119502	-0.0954284	-0.0329095	-0.0696027	-0.0436597	-0.164558	-0.0851974	-0.0941506	-0.0807593	-0.0979966	-0.0208697	-0.0428015	-0.165681	-0.0535236	-0.012769	-0.0670497	-0.104524	0.190963	-0.0818852	-0.0834672	0.143462	0.0164384	0.00899397	0.111522	-0.077892	-0.165821	0.0160379	-0.0713436	-0.112525	0.0872423
ADGRG1	0.0686066	-0.0285516	0.120998	-0.377787	0.331443	-0.0596715	0.0200169	-0.801256	-0.0545607	-0.0999773	0.124445	0.269019	-0.0890194	-0.163278	-0.107794	-0.206791	-0.0312984	0.120867	0.0308574	-0.0610452	0.0414673	0.181711	0.0747428	0.13549	0.0528852	0.398483	-0.142375	-0.0852877	-0.110153	-0.0213237	-0.164113	0.0403101	-0.11791	0.0215944	-0.704269	-0.0833715	0.301475	-0.0744918	0.0289645	-0.221141	-0.324678	-0.00994217	0.307968	0.205256	0.380281
ADGRG1	0.0147419	-0.126879	-0.0920324	0.00679251	0.115805	0.0559138	0.0760505	-0.0591753	-0.003429	-0.0158307	0.0369157	0.0772745	-0.00213413	-0.0323002	0.102061	0.0538032	-0.0698509	-0.0136304	-0.0518675	0.0877737	-0.0262468	0.0388935	0.0137301	0.0612351	-0.0197532	0.042814	0.0237826	0.0227804	-0.0240613	0.0680787	-0.00841857	0.0604979	-0.0323978	0.022969	0.0448527	0.0529653	-0.00191655	0.0886106	0.0530303	-0.0564587	0.017363	-0.0848679	0.0331981	-0.0330203	0.0307617
ADGRG1	0.0579825	0.0622086	0.0387081	-0.0885363	-0.0429478	-0.0610526	-0.0534231	-0.00621626	0.0590054	-0.0110575	0.00552778	-0.0262219	0.0592925	-0.0399002	-0.0268755	0.0995195	-0.0141019	-0.0198742	-0.022063	0.0640022	-0.0391095	-0.164603	0.0265279	-0.0149176	0.0406702	0.0058999	-0.0928232	0.0848332	0.0143293	0.00207195	-0.0181568	0.0317927	0.0511659	0.00718085	-0.00492304	0.0369366	0.110856	-0.104881	0.00317789	0.0109141	-0.00112101	-0.00829423	0.0480865	0.0384955	-0.0977773
ADGRG2	-0.193276	0.316231	0.134692	0.147267	-0.263532	-0.00146248	0.0787825	-0.147854	-0.0572118	-0.157433	-0.0342899	0.117366	0.0470507	-0.0233933	-0.465039	0.0303726	-0.109891	-0.0887246	0.0254045	-0.264988	0.245977	0.0673866	-0.400359	0.351052	-0.0745765	0.269836	-0.0647813	0.271639	-0.30601	-0.00752623	-0.398485	0.00888528	0.296634	0.0406247	-0.34557	0.113361	0.178964	0.0653595	0.0664924	0.00454274	-0.396834	0.0943759	-0.0561323	0.130082	0.219224
ADGRG3	0.0576364	-0.011199	0.0362111	-0.0448424	0.0367585	0.0708224	-0.0147625	-0.0799271	-0.0211505	-0.0304399	-0.00362183	0.0570298	0.00703913	0.0302636	-0.0295512	-0.0344838	-0.000750916	-0.0394833	-0.0206319	-0.00932768	-0.0281958	-0.0792665	0.0196699	0.0237668	0.040106	-0.0185573	-0.0128902	-0.0447153	-0.0237462	-0.0456979	0.0643312	-0.018753	0.0290322	0.0101248	-0.0263309	-0.0171374	-0.0420076	0.0300863	-0.0458247	-0.0328	0.0189282	0.0110887	-0.0399036	-0.0253937	-0.0615288
ADGRG6	0.355294	-0.0347428	-0.28925	-0.416359	0.13915	0.0389429	0.233069	-0.46503	-0.0333118	-0.524168	-0.287681	0.267406	-0.0729091	0.203424	-0.194496	0.167995	0.183523	0.111332	0.106926	-0.395466	0.00115141	-0.126719	-0.0572443	-0.0784631	0.129818	-0.0245175	0.0587667	0.12422	0.139059	-0.0755468	0.36412	-0.270083	0.1338	0.0633185	-0.273124	0.179916	0.00248066	-0.0929347	-0.198562	-0.283775	-0.360066	0.0835053	-0.091786	-0.0034697	0.222292
ADGRL1	0.152306	0.144512	-0.0636322	-0.0299274	0.0737087	0.0664791	-0.0963732	-0.0653776	0.0651361	-0.00176606	0.0349315	-0.0488817	0.151263	-0.0332039	0.0100822	-0.0338789	0.0340256	0.00396545	-0.227942	-0.334653	0.140745	-0.11281	-0.0182587	0.0995792	0.0145298	0.0758548	-0.281788	0.0969141	0.0458982	-0.0174419	-0.11112	0.0671618	0.000160798	0.00488152	0.0115334	0.0247386	0.0869278	0.0640162	0.067931	-0.08095	-0.0450271	0.122053	0.129796	8.36806e-05	0.0957766
ADGRL1	0.0102759	0.0109962	0.00932192	-0.0484786	0.0251682	-0.0504929	-0.0389721	-0.0321122	0.0203094	0.0493735	0.0341171	-0.0210245	0.0191148	0.0121392	0.0145815	0.000252729	0.000685276	0.023999	-0.0567462	-0.00962293	-0.075417	-0.0398357	0.00466467	0.0526525	0.0271234	0.00829273	-0.0257012	0.0128607	0.0260009	0.00242129	-0.00592345	0.00127049	0.0317911	-0.00963399	-0.0415319	0.0178909	0.032825	-0.0115542	0.0278299	0.0318749	-0.0127201	0.024742	0.015198	-0.0145811	0.0314245
ADGRL2	-0.0823486	0.0321853	-0.0445827	-0.0323891	-0.00948292	0.00757666	0.029745	-0.0309037	-0.0301001	-0.0721438	0.0429943	0.0536462	-0.0408908	-0.00864058	0.0312322	-0.00727219	-0.0123145	-0.0124077	-0.0272445	-0.00463401	-0.0294634	-0.0430362	0.0106063	0.0237071	0.0154932	-0.0159214	-0.0446558	0.052634	0.0431418	0.0580683	-0.0553484	0.00860396	0.00731602	-0.0110844	0.0204621	0.0480201	0.0102224	0.0395209	-0.0217698	0.0192071	0.0564195	-0.0277996	-0.0282149	0.00727402	0.0606928
ADGRL3	-0.14419	0.0478682	-0.104954	-0.0528103	-0.0252781	0.0796193	-0.0153758	-0.153831	0.114363	0.0537618	0.0884211	0.00297631	-0.0530565	-0.0341158	-0.0398163	0.110953	-0.0807695	-0.183602	-0.175745	-0.325966	-0.113717	0.0313975	0.0967986	0.141742	0.0375431	0.00844296	-0.112044	0.149946	0.1185	0.0611794	0.0507554	0.0203256	0.0319506	-0.0295755	-0.0566342	0.16936	-0.0227255	0.0901096	0.0493418	-0.00244621	0.0278722	0.0406779	0.0406234	0.0489861	-0.0205855
ADGRL4	0.31241	0.239002	-0.146448	0.0217918	-0.295242	-0.131719	0.0640419	0.188943	-0.0330098	-0.406032	-0.0402977	-0.135179	0.438598	0.268023	0.143799	0.0113237	0.0846009	-0.0592261	-0.202723	0.119544	0.0144216	-0.863158	0.199748	-0.190671	-0.103569	-0.129796	-0.29404	0.128511	0.524596	0.0889937	-0.153362	0.0769253	0.189288	0.0496437	-0.164148	-0.167061	0.53928	-0.334459	-0.31887	0.136108	-0.0238907	-0.00418466	0.155386	-0.0286299	-0.445061
ADH1A;ADH1B;ADH1C	0.514795	0.28764	0.092153	0.0374931	0.1181	0.156156	-0.172619	-0.170372	-0.0707962	0.0313773	-0.488768	0.337591	-0.0376002	0.180055	-0.370183	0.237799	0.0646132	0.060497	0.170926	-0.172753	-0.129306	-0.156872	-0.246258	0.602539	0.0154823	0.33468	0.359052	-0.0566174	-0.120666	0.0193377	0.102608	0.00608862	-0.206352	-0.186054	0.161565	0.0979938	0.0996421	0.167077	0.152303	-0.382285	-0.0810851	-0.0105449	-0.0564196	0.065583	0.257327
ADH1A;ADH1C	0.202422	0.180957	-0.137538	-0.298859	0.251021	-0.0609394	0.0358883	-0.372346	-0.226261	0.036087	-0.262752	0.251597	0.237989	0.0534031	-0.167516	0.167042	-0.0333139	0.0253258	-0.0637573	0.122959	0.153598	-0.38691	0.0716399	0.0792162	0.0165675	-0.0386112	-0.137971	0.0114496	-0.143077	0.223545	0.00710715	-0.0908801	0.03859	-0.0588964	-0.336571	-0.104346	0.0812944	-0.114534	0.143874	-0.222405	-0.13234	0.118799	-0.143714	-0.130887	0.0789908
ADH1B;ADH1C	-0.0850998	-0.00063732	-0.174438	-0.259466	0.129506	0.0791297	0.0274753	-0.0256208	0.0951261	-0.0499158	-0.0218753	0.0882359	0.208357	0.376998	-0.228031	0.283165	0.00185001	-0.1684	-0.00990037	-0.118309	-0.0218083	-0.10419	-0.0176491	-0.188873	0.0685476	0.215647	-0.123662	0.00501409	0.0552431	0.187528	-0.0191921	0.0376236	-0.296606	-0.060251	-0.207346	-0.0758492	0.00767005	-0.176031	0.231753	-0.170709	0.0667235	0.0560623	0.0222259	0.532767	0.204392
ADH1C	0.284664	0.218576	-0.390719	-0.378505	0.194742	0.0606714	0.0471531	-0.462514	0.196	0.0268016	-0.349821	0.368043	0.199046	0.317622	-0.150615	0.0243214	-0.0403627	-0.116517	0.181225	0.0402617	-0.129583	-0.0127917	-0.220314	0.347471	0.194831	0.318754	-0.231043	0.162518	0.262863	0.239484	0.144105	-0.229245	0.0552878	-0.00468359	-0.421677	0.127798	0.0309647	0.000155204	0.00903199	-0.214376	-0.380209	0.124357	0.140047	0.16533	0.589281
ADH5	-0.115265	-0.00881984	-0.0448089	0.00292494	0.133352	0.0710303	0.00786058	-0.0561733	-0.0158252	-0.0108495	-0.0427674	0.0451742	-0.0503005	0.0403228	-0.0323882	-0.00222025	0.078266	0.0444021	0.0737762	-0.034237	-0.0323574	-0.0807339	-0.000478989	-0.122248	-0.0371996	0.030173	-0.0237981	0.0460842	-0.123547	0.0614537	0.117534	-0.0104648	-0.0760068	0.0399881	-0.0656341	-0.0220418	0.0270936	0.113029	-0.0535279	-0.0369568	-0.0155847	0.0563713	0.115002	-0.0881998	0.109324
ADH6	0.00079868	-0.194706	0.060634	0.0327579	0.413753	0.480075	-0.214015	-0.0786875	-0.150394	0.0724057	0.176477	0.277618	0.0625406	0.00316412	0.111843	-0.539514	-0.0160133	-0.141198	0.0607117	-0.169674	-0.0807132	0.141706	-0.131516	0.129827	-0.100095	0.187585	0.100425	-0.0536296	-0.164544	-0.214477	0.205464	-0.0171658	-0.307783	0.0388898	-0.136949	0.240645	0.232458	0.253625	0.207208	-0.250832	-0.278132	0.398469	-0.190282	-0.0559323	0.455333
ADH7	0.142621	0.0240681	0.0869961	-0.0823062	0.16097	0.651172	0.175337	-0.48351	0.0164686	0.119558	0.0759301	0.039828	0.365912	0.262648	-0.242825	-0.0483532	0.0331715	0.0308258	0.0487592	0.0153233	0.0229845	0.185458	-0.0478219	0.0214589	-0.0483341	0.0351792	-0.0904459	-0.362219	0.143056	-0.0643338	-0.0229263	-0.00995561	0.239077	-0.222058	-0.263046	0.0373776	0.259319	-0.0329576	0.455139	-0.359596	0.213226	0.125596	0.302538	-0.0257398	0.0129443
ADI1	0.114637	-0.12132	0.128902	-0.112519	0.219442	0.367306	-0.031032	-0.265573	-0.138807	-0.180234	0.0912625	0.142375	0.219184	0.0795986	-0.274695	-0.265813	-0.291952	-0.094014	-0.0118155	-0.0482182	0.154607	0.441266	0.164768	0.307945	-0.132599	0.326933	0.0770893	0.00176192	-0.399032	0.0275096	-0.0881593	-0.10527	-0.180952	0.200579	-0.544545	0.203253	0.152087	0.0644659	-0.0845881	-0.166398	0.00135239	-0.0739518	-0.223271	-0.286889	0.504409
ADIPOQ	0.00540457	0.144922	-0.274858	0.104632	-0.156215	-0.214914	-0.233991	0.0347138	0.057721	-0.218224	0.114856	0.0415343	-0.086981	0.121964	-0.0409137	0.073363	-0.093015	-0.207283	-0.302925	0.0841738	0.0873279	-0.20994	0.140642	0.0327339	-0.0917099	-0.134656	-0.00836556	0.149529	0.227881	-0.00125594	0.096209	0.00673725	0.222552	-0.32878	-0.0741789	-0.00920674	-0.0723851	0.0756554	-0.0169442	0.126428	0.122042	-0.101475	0.0601959	-0.0495276	-0.0522638
ADIRF	-0.00438742	0.00335684	-0.00658626	-0.0227234	-0.038576	0.022542	0.0519094	0.0100689	0.0347073	0.00671091	0.0648395	-0.0276239	-0.0394258	-0.0318746	-0.0493882	-0.045806	-0.0154546	-0.0206121	-0.0337621	0.00513411	0.0613474	0.0106493	0.0228841	-0.0595252	-0.114428	-0.00774812	-0.0911569	0.0174159	-0.00406418	0.00646609	0.0272184	0.0213622	-0.000165392	0.046646	0.0407379	0.0343544	0.0221926	-0.0484167	-0.0206754	-0.0178217	-0.00615037	0.0123976	-0.00459967	0.00841763	-0.0292562
ADK	-0.0461244	-0.224442	0.0825881	-0.302789	0.353691	0.234852	-0.0457589	-0.711696	-0.0792244	-0.0357749	0.0824435	0.0300237	-0.0462705	-0.151182	-0.248519	-0.147201	-0.059058	-0.323846	-0.139547	-0.0907598	0.0244797	0.0338755	-0.317648	0.562791	0.0752502	0.136759	0.142145	-0.137182	-0.141441	-0.0158043	0.182569	-0.219836	0.158093	0.220022	-0.266742	0.12657	-0.094825	0.249084	0.286251	-0.372834	-0.0980872	0.0151413	-0.228665	-0.0552406	0.348638
ADM	0.276625	0.251151	-0.14789	0.253171	-0.184311	-0.0240899	0.0756675	0.334525	0.0741229	-0.127005	0.216767	-0.208754	-0.143211	0.169602	0.200944	0.068804	0.132484	-0.0877701	0.119298	0.253624	-0.134279	-0.962231	0.068359	-0.318029	-0.318008	-0.178185	-0.494535	0.145156	0.322037	0.474053	0.0686014	0.0900299	0.280987	-0.351277	-0.251112	0.456724	0.263682	-0.213513	-0.194706	0.0826797	0.478448	-0.369401	0.233188	0.253231	-0.34247
ADM	-0.00937512	0.150303	0.10092	-0.101641	-0.187659	-0.0672596	-0.170868	0.104499	-0.0324164	-0.117725	0.123992	-0.229947	0.297811	0.244967	-0.0644293	-0.0187318	-0.351211	0.13928	-0.0409936	0.0841338	0.0870052	-0.580246	0.195813	-0.268833	-0.122672	-0.021648	-0.403803	0.125678	0.262181	0.0998515	-0.0525818	0.2045	0.223377	0.199634	-0.217589	0.0324083	0.291336	-0.306446	0.0284642	0.294194	0.14031	-0.149303	0.255867	0.00943068	-0.11531
ADPGK	0.314875	-0.0149705	0.232377	-0.109495	0.265242	0.277712	0.0901805	-0.0779831	-0.0760655	0.124756	-0.00505486	0.169729	0.129285	0.211572	-0.157678	-0.185327	-0.0503439	-0.105477	0.182526	0.137806	0.07805	0.0253849	-0.103653	0.266005	0.212733	0.265446	0.245725	-0.112427	-0.238542	0.032659	-0.196148	0.0766954	0.134316	-0.00961144	-0.40055	0.154124	0.116203	-0.16255	0.362142	-0.415475	-0.235231	0.0338784	-0.122057	-0.211452	0.225994
ADRM1	0.184629	0.239886	0.036687	-0.0290472	-0.0499722	0.112489	0.0697387	-0.0362828	-0.173089	-0.150692	-0.315857	-0.197496	0.0695122	0.280878	-0.149187	-0.123512	-0.321391	-0.0329819	0.0727031	-0.147897	0.0320437	-0.20135	-0.119836	0.365427	-0.216736	0.269309	-0.307293	0.116999	-0.152154	-0.284512	-0.194478	0.0268529	0.263913	-0.134351	-0.231501	0.0115025	-0.0282149	0.0394655	-0.00818829	0.183216	-0.0636313	0.119257	-0.155321	-0.000975876	0.0717535
ADSL	0.104829	0.382667	-0.134624	-0.0175741	0.231031	0.446406	-0.225136	-0.146242	0.177775	-0.114474	-0.0807338	0.358776	-0.0356285	-0.0987645	-0.138438	-0.111052	0.045182	0.0674634	-0.325295	0.0426374	-0.101231	0.106285	-0.388551	0.198173	-0.19767	0.237682	0.349927	-0.214732	-0.408032	0.157294	0.153518	0.2025	0.154178	-0.195507	-0.26943	0.423662	-0.099304	-0.0251381	0.405274	-0.15962	-0.123544	0.206427	-0.319715	-0.0622226	0.219959
ADSS1	0.126689	0.0629295	-0.0431848	-0.180112	0.256552	-0.00403154	0.170367	-0.249731	0.247659	-0.0862266	-0.0709345	0.19188	0.0815079	0.0749322	-0.134961	-0.367249	-0.146138	-0.106347	0.0737064	-0.104482	0.425591	0.196323	-0.353485	0.0580218	-0.344206	0.0252589	0.0288271	-0.100106	-0.147392	0.069552	-0.169009	0.00345216	-0.195723	-0.149108	-0.238304	0.392987	-0.2325	-0.0531484	0.329625	-0.285696	-0.16228	0.190542	-0.0387987	-0.119454	0.420118
ADSS2	-0.431741	-0.130906	-0.16502	0.0588872	-0.0332479	0.227473	0.0830087	-0.39458	-0.015112	-0.154595	0.0951956	0.177989	-0.169031	0.00560348	-0.127449	-0.00834557	0.0637074	-0.110869	-0.0581997	-0.25755	-0.158272	0.138577	-0.0723008	0.0465735	-0.212647	0.172834	0.175561	-0.24116	-0.122042	0.107008	-0.0833939	-0.1599	0.015777	0.0693587	-0.0973581	0.160049	0.0370137	0.217164	0.0676414	-0.228425	-0.131533	-0.00720777	-0.145738	0.215884	0.402108
AEBP1;CPXM2	-0.0152984	-0.0269911	0.0178965	-0.0604284	0.20859	0.400826	0.359283	-0.323988	-0.0500719	-0.173287	-0.0678955	0.356747	-0.407449	-0.0856157	-0.380499	-0.123857	0.038773	-0.153561	-0.100012	-0.0654444	-0.0152816	0.0366328	-0.320681	0.0801493	0.0601014	0.2141	0.0725574	-0.209411	0.0220377	-0.0135087	0.0308561	-0.0165979	-0.173944	0.150085	-0.120692	0.376721	-0.035705	0.0285904	0.449401	-0.280984	-0.11434	0.0207482	-0.176901	-0.064148	0.248417
AEBP1	-0.0699436	0.0571285	-0.207527	0.201253	-0.0941655	0.169398	-0.0574331	-0.131865	0.114825	-0.0572803	-0.249586	0.294948	-0.326815	-0.333737	-0.00507293	0.182913	0.290176	-0.204469	0.166	-0.290625	0.0203977	-0.241633	0.0680814	0.337142	0.0087646	0.153391	-0.180403	-0.00915039	-0.00180741	0.250591	-0.0593044	0.347057	0.286023	0.34643	-0.140517	0.244625	-0.0786812	-0.216354	0.00786036	-0.0181671	-0.0906605	-0.378109	0.0255118	-0.0928476	0.115862
AFAP1L1	0.32377	0.321182	0.374146	-0.213796	-0.372997	0.204117	0.27439	-0.546666	0.0871233	0.283794	0.0189389	-0.330693	-0.0806183	-0.000904026	-0.203136	0.0494225	-0.513811	-0.255197	-0.40701	0.0027363	-0.333629	-0.131581	-0.135551	0.775213	0.1658	-0.128315	-0.242465	0.0519732	-0.181608	0.301725	-0.0978043	-0.131677	0.271658	-0.22401	-0.854484	0.420484	0.0761338	0.243964	0.40428	-0.0149918	-0.229979	-0.186247	-0.514794	-0.184911	0.15148
AFAP1L2	0.31086	-0.0373179	-0.0408811	-0.0663791	-0.00684941	0.347114	0.12203	-0.110658	0.169659	-0.144898	-0.114858	0.209578	-0.0184565	0.159922	0.137101	-0.112033	0.00415131	0.0106407	-0.0896909	-0.0797418	0.139703	-0.129922	-0.0713606	0.00213807	-0.102205	0.0772568	0.258755	0.0247384	0.0833103	0.00968373	0.264696	-0.0130027	0.0968329	-0.143877	-0.10839	0.0336619	-0.0587066	0.085369	0.0164283	0.159417	-0.266274	-0.145118	-0.0314021	-0.0051584	0.0812227
AFDN	0.224361	-0.156581	0.0504261	-0.409064	-0.0819418	0.398106	-0.165941	-0.486971	-0.267952	0.394304	0.0297	0.00534344	-0.130467	0.00985825	-0.00582927	-0.0983751	-0.0718188	-0.215546	0.136692	0.21805	0.00495954	-0.126116	-0.389879	-0.0622971	0.0569796	0.551901	0.151561	-0.162035	0.0424016	-0.137329	0.385551	-0.0662071	0.0428113	-0.205441	-0.604665	0.186518	0.31895	0.344199	-0.0495168	-0.375499	0.0462721	0.193432	-0.0402751	0.00147321	0.0512123
AFMID	-0.0676099	-0.0445187	0.209057	-0.169847	0.0451531	0.292961	0.0606266	-0.643767	0.0678826	0.13501	0.103794	0.0320164	0.0442092	0.286933	-0.0490693	-0.0190893	-0.2393	-0.096732	-0.134139	-0.0200619	0.0769404	0.125504	-0.21511	0.0487488	-0.113148	0.0582727	0.108846	0.0265028	-0.428981	0.0842003	0.0306899	-0.132601	0.0223382	-0.0287501	-0.264422	0.392269	0.18921	0.162014	0.22273	-0.332017	0.146205	0.299913	-0.394326	-0.151787	0.222946
AFM	-0.0316233	-0.031866	0.0149238	0.0557351	-0.0190098	-0.0808573	0.0164527	0.0222673	-0.0658898	0.00713187	-0.00753749	-0.0258194	0.0420322	-0.00984159	0.0256109	0.0238577	0.0232162	0.0437027	0.0407272	-0.0342521	-0.0306937	0.0845782	0.0375427	0.0084666	0.0179549	-0.072582	0.0136246	0.0332467	0.057981	0.00699664	-0.00392426	-0.00392864	-0.0345619	0.0285463	0.0419226	-0.0246606	0.0188685	0.0211743	-0.0530911	0.111344	0.0438039	-0.0459482	0.0613812	0.00893994	-0.0124195
AGAP1;AGAP11	0.19901	-0.264669	-0.105916	-0.155023	0.266935	0.187311	0.0750777	-0.292926	-0.0516417	0.0844461	0.0292221	0.381258	0.117726	0.125036	0.0507438	-0.0585487	-0.198105	-0.166901	-0.368425	-0.116113	0.198759	-0.358073	-0.135911	0.251569	0.0756506	0.344994	-0.117342	0.02014	-0.0125552	0.197191	0.198402	0.304065	-0.133576	0.0102603	-0.339325	0.0407997	0.26885	0.221539	0.158265	-0.02523	-0.0972982	-0.207777	-0.0122252	-0.00624598	0.245162
AGA	0.112114	0.177449	-0.0742026	0.105699	-0.312646	-0.263528	0.287838	0.384081	0.0507033	-0.188556	0.0427251	-0.46779	0.202971	0.0866846	0.0398084	0.173664	0.0307185	-0.361017	0.0251422	0.170762	-0.0719141	-0.381157	0.212216	-0.168173	-0.279222	-0.111541	-0.375331	0.2213	0.195413	-0.145446	-0.0838443	-0.0748887	0.193462	-0.341767	0.0891063	0.038286	0.448931	-0.230651	-0.365633	0.0119911	0.0465405	-0.0551805	0.0179165	-0.0637191	-0.199276
AGER	-0.112262	0.145439	0.129757	-0.0946218	-0.175172	0.0149543	0.0960297	0.134867	0.0587973	-0.0924667	0.0805858	-0.256056	0.0689173	0.0878789	0.18052	0.0645317	-0.0922871	-0.0320968	-0.187976	0.103431	0.0785674	-0.475377	0.0434044	-0.0425886	-0.020272	0.117801	-0.23817	0.180414	0.160375	0.307627	-0.228357	0.0626179	0.104018	-0.0654775	-0.0670204	0.041791	0.326304	-0.187548	0.0496029	0.151549	0.175638	-0.17668	0.11503	-0.0216031	-0.0465145
AGFG1	0.328469	0.0189071	-0.138819	-0.297733	-0.0720472	0.454171	-0.131778	-0.590028	0.121277	-0.0704379	-0.0104381	-0.253306	-0.138699	-0.172548	-0.292589	-0.163045	-0.0796164	0.0928863	-0.233895	0.0616516	-0.234763	0.144463	-0.200203	-0.110038	-0.216982	-0.0514141	0.198792	-0.366918	-0.107736	-0.499313	-0.319502	-0.194624	0.296933	0.225073	-0.280613	-0.0831131	0.293086	-0.065994	0.473203	-0.0665175	-0.14269	-0.0583607	-0.217889	0.251671	0.279166
AGL	-0.371273	-0.13268	0.00187021	0.0913247	0.290113	0.251085	0.128453	-0.258078	-0.179423	-0.252019	-0.00243578	0.271394	-0.174992	-0.0842159	-0.182303	-0.168016	0.0946756	-0.211401	-0.383616	-0.178694	-0.0956369	0.160587	-0.143655	0.0622891	-0.148352	0.101764	0.164002	-0.175588	-0.544693	-0.257507	0.168157	-0.108155	-0.0874678	0.00124399	-0.31589	0.117202	0.104669	0.23541	-0.0570128	-0.406448	0.106576	-0.0142672	-0.266017	-0.167795	0.298533
AGMAT	-0.29227	-0.114964	0.244978	-0.00388454	0.321924	0.0597517	-0.167546	-0.161128	0.100529	0.0672565	-0.0295758	0.0972086	0.0402911	-0.0210788	-0.0518218	-0.110223	-0.0926459	-0.204412	0.102627	-0.0577512	0.0742901	0.377782	-0.260281	0.123196	-0.141704	0.443465	0.245389	0.253111	-0.385165	-0.181796	-0.117193	0.0149336	-0.103484	0.140914	-0.275997	0.179713	-0.0403914	-0.104666	-0.231818	-0.161144	-0.205221	0.522287	-0.183516	-0.245832	0.158377
AGO1	0.141946	0.0927298	-0.0865958	-0.0124522	0.0843327	0.115622	0.0865642	-0.102061	-0.0505989	-0.0424384	0.0446307	0.0818511	0.0220727	0.0954012	-0.116124	0.0792069	0.0793259	0.2081	-0.06978	-0.0839038	-0.00880775	0.363629	-0.186746	-0.107697	-0.0285449	-0.0598483	0.0844957	-0.17742	-0.184822	-0.0789351	-0.167258	0.0149148	0.0460211	-0.217399	0.104731	0.155252	-0.236994	0.0905367	0.120328	-0.210924	0.206469	0.158431	-0.0500859	-0.00560084	0.0207409
AGPS	0.149092	0.0233863	0.105931	0.0315227	-0.0203317	0.0777713	0.13172	-0.0345546	-0.20479	-0.100216	-0.0673286	-0.00440167	-0.186502	-0.0898027	-0.126934	-0.170619	0.100248	0.122826	0.0237603	-0.0338028	0.0292926	-0.0102349	-0.00608686	0.0205736	0.048643	-0.0171982	0.0252171	0.0693141	-0.112009	-0.18405	-0.15532	-0.0805883	0.13859	0.0221131	0.0116496	0.0326702	-0.00140333	0.0491871	0.09304	-0.153028	0.00479934	0.0335492	-0.0944281	-0.0651961	0.0667394
AGR2	0.275793	0.176701	0.0326519	0.153437	0.0743282	0.0914638	0.00751146	-0.382925	-0.0205201	-0.0195385	-0.0429194	0.102396	0.10942	-0.13264	0.0476665	-0.332736	0.093924	-0.157149	0.161575	0.132508	0.167808	-0.480383	-0.174999	0.462165	0.334246	0.351998	0.277519	0.202225	-0.452596	0.153644	-0.191489	0.510369	-0.143194	-0.0148124	-0.347362	0.17589	-0.0606904	0.164317	0.306305	-0.295207	0.00697107	-0.31567	0.0253926	-0.0956747	-0.154416
AGRN	-0.0035957	0.0829175	0.10232	-0.0164763	0.0792048	0.117236	0.0801089	-0.145503	-0.0275518	-0.0602065	-0.00716178	-0.093009	-0.0223446	0.00839109	-0.175059	-0.043671	-0.0964544	-0.0750319	-0.0451472	-0.0118148	-0.142138	0.202093	-0.101257	0.149172	0.114825	0.0631676	0.133731	0.185313	-0.137166	-0.0196726	-0.0844434	0.00938737	-0.0974026	0.00371878	0.0772677	0.155805	-0.0791662	0.0317045	0.107615	0.00629839	-0.0170762	0.12518	-0.052056	-0.0942641	0.18916
AGRN	-0.0207075	0.0257508	0.0101107	-0.0174029	-0.00436857	0.0242524	0.00687166	-0.0304782	0.0123049	0.00208847	-5.27752e-05	0.00034963	-0.00556865	0.0279109	0.000668317	-0.00455016	-0.00281422	-0.0325387	-0.00886043	-0.000890554	0.0164043	-0.0166158	-0.00318351	-0.000183039	0.0245993	0.00271666	-0.00714055	-0.02554	0.00537513	-0.00187414	0.010584	0.015404	0.00499451	0.0374139	-0.0232346	-0.000659497	-0.00361947	0.0419051	-0.0314747	-0.0567914	-0.00440047	-0.0038251	0.0120098	0.0141786	0.0221242
AGRP	0.0821692	-0.123908	0.130108	-0.0459586	0.0821915	0.387978	0.0511818	-0.204894	-0.0194109	0.0032947	-0.102218	0.0567828	-0.0388846	-0.195253	-0.164449	-0.0680806	-0.128176	-0.201133	0.1838	-0.165695	-0.150046	0.321899	-0.065975	0.338318	0.00735905	0.25536	0.174597	-0.0662948	-0.407149	0.0485683	-0.194704	-0.348918	-0.0938931	0.0762005	-0.321586	0.157012	0.0973261	0.0901699	0.145075	-0.047902	-0.196526	0.100265	-0.136533	-0.0194381	0.295717
AGTR1	-0.0182852	-0.29231	0.265998	-0.0761861	-0.298125	-0.268774	0.244462	-0.468471	-0.0500379	0.316507	0.323897	0.404019	0.123541	0.092115	0.206907	-0.249824	0.061599	-0.226673	-0.0923545	-0.135812	0.437762	-0.0520132	0.0133516	0.568921	0.384357	0.211712	0.0423533	0.0840987	-0.290326	0.266888	-0.0229807	0.374475	0.0427591	0.290993	-0.0373062	-0.0498594	0.0404976	0.286752	-0.109968	0.312937	-0.431446	-0.103429	0.0383179	-0.607339	0.00704452
AGT	-0.0981144	-0.0337152	0.0452602	0.0829542	-0.015029	0.0488748	0.0533505	-0.0472627	-0.0054927	0.0340342	0.0106108	-0.0398234	-0.0377354	0.0186935	-0.0431054	-0.0114649	0.00176722	-0.0282104	0.0541026	-0.00716396	-0.023585	0.103157	0.0139585	0.0355999	0.023794	-0.0464415	0.0194265	-0.000133403	0.0271507	-0.0246878	0.012393	0.00610815	-0.0530642	0.0110066	0.037686	0.0582597	-0.117084	0.104472	0.00833803	0.00934227	0.0300112	-0.0168612	0.0120556	-0.00915893	0.0331567
AHCYL1;AHCYL2	-0.172471	-0.303329	-0.0432642	0.0562276	0.237486	0.424121	-0.087014	-0.422745	-0.0530751	0.130743	0.0332192	0.324301	-0.452223	-0.18777	-0.0753481	-0.0149006	-0.0438479	-0.212578	-0.062882	-0.116709	-0.207254	0.347298	-0.110891	0.314017	0.308749	0.136233	0.305047	-0.10255	-0.278802	0.170255	-0.178707	-0.0829089	-0.362752	0.293932	-0.137167	0.107144	0.0958182	0.292466	0.109556	-0.396953	-0.20542	0.178163	-0.363224	0.0533221	0.500791
AHCYL1	-0.266226	0.0445505	-0.0779116	-0.0403451	0.21475	0.358193	0.0568995	-0.104907	-0.182769	-0.119474	0.0393609	0.598448	-0.169149	0.0632652	0.146864	-0.109319	-0.103371	0.0348539	0.102741	0.0360154	-0.0763795	0.203299	-0.499286	0.276718	0.0257717	0.268519	-0.177307	0.10955	-0.314564	-0.237081	-0.0937506	0.590284	-0.170134	-0.0404516	-0.294034	0.356658	-0.151113	0.337752	0.243609	-0.119253	0.0976426	0.0833422	-0.107878	-0.356061	0.356512
AHCY	-0.0333831	-0.0361957	0.0295848	-0.00626309	0.0489945	0.0466725	0.00495303	-0.0521668	-0.0131612	0.0193478	0.0167344	0.0432281	-0.0157614	0.00874233	0.011041	-0.0301123	-0.00903367	-0.0127254	-0.0164745	-0.0593808	0.0223501	0.0637799	-0.0495264	1.65945e-05	-0.00157852	0.0357399	0.0635053	-0.0536562	-0.0359551	-0.000488544	0.0208583	-0.0083297	-0.0661365	-0.0171065	-0.0224608	0.0290868	0.0101398	0.0171821	0.0259899	-0.0691694	-0.00584482	0.0654867	-0.0202773	0.00115147	0.0697416
AHNAK2	0.046348	-0.00793453	0.0949097	-0.0822605	0.307547	0.0728572	0.263784	-0.123771	-0.381345	0.0512589	0.136712	-0.00654024	-0.137135	-0.269704	-0.133059	-0.0440016	0.15869	0.194038	-0.0761827	0.0547163	0.0814958	-0.071141	-0.243845	-0.152747	-0.265824	0.0650198	-0.00993166	0.0712295	0.391401	-0.0545376	0.12778	0.324348	0.0204033	0.0143839	-0.266352	0.10594	-0.217805	-0.0588466	-0.0302443	0.015926	-0.168122	0.142405	-0.0884665	0.162951	0.00914189
AHNAK	0.0494461	0.0052645	-0.0212543	-0.036068	-0.0595046	0.00757197	0.0131743	0.0902137	-0.0177088	-0.0121501	0.0341861	-0.0671347	0.0378877	-0.0385151	0.0408097	0.0869665	0.016467	-0.0218167	0.00614503	0.0391845	-0.0310347	-0.0885104	-0.00800735	-0.0577208	-0.0704461	0.0119869	-0.0792182	-0.045798	0.0478075	-0.0410613	0.0112212	0.0212262	0.0473039	-0.0407045	0.0794453	-0.0497074	0.0363032	-0.0748181	-0.0479054	0.092338	0.0184397	0.0059259	0.0629789	0.00243132	-0.0494652
AHNAK	0.252406	0.0743837	-0.0549618	-0.33679	0.0292672	0.302796	0.0882364	-0.30023	-0.056565	-0.173327	-0.175034	0.00283379	0.026598	-0.18764	-0.154414	0.324448	-0.193509	-0.123014	-0.0896133	0.0830788	-0.328682	-0.215108	-0.250865	0.110734	-0.08683	0.0363034	-0.354056	0.182602	-0.359802	0.106837	-0.00412493	0.392456	-0.0867299	0.0101073	-0.187962	-0.0507526	0.207416	-0.193698	0.113762	0.203704	-0.315953	-0.0812994	0.29252	-0.105135	0.27177
AHSA1	-0.050507	0.114699	-0.117903	-0.311963	0.230455	0.393371	0.134233	-0.311475	0.0591183	0.0511151	-0.0864657	0.0312224	-0.166553	0.249798	-0.0620198	-0.10726	0.000620397	0.179691	0.105958	0.0862184	0.15784	0.0450829	-0.15006	0.272059	-0.154312	0.228071	0.100847	0.183007	-0.198911	-0.133984	0.0329446	0.00232252	-0.284467	-0.0631099	-0.0698032	0.232944	0.208167	0.0743647	0.414764	-0.304112	0.0371896	0.255898	-0.246508	-0.0458853	0.438616
AHSG	-0.0785027	-0.00312234	0.0113386	0.0564613	-0.0470943	-0.0379738	0.0140459	0.0490224	0.0383487	0.0150644	0.00929216	-0.0746845	-0.0252051	-0.0454077	0.0265531	0.0308681	-0.0228491	-0.024895	0.0424784	0.0106462	-0.0210637	0.0288648	0.032377	0.0386113	0.0589955	-0.0623382	-0.0160266	0.0333093	0.0263114	-0.0103449	0.00813761	0.00778274	-0.016821	0.0245091	0.0665338	-0.0207241	-0.044755	0.0547172	-0.0484074	0.0917835	0.013844	-0.0478574	0.0231546	-0.0106372	-0.00716175
AHSP	-0.0106165	-0.114334	0.0481966	0.0989455	0.00267638	0.0482809	0.00565015	-0.106664	-0.0232713	0.00267873	-0.0260428	-0.0068304	-0.139725	-0.0722864	0.0544441	0.0143826	-0.113603	-0.0478977	0.00681298	-0.0223826	-0.0189226	0.105749	0.00449097	-0.0117897	-0.114289	0.0194623	-0.00994831	0.0723352	-0.0720035	-0.0456092	-0.0209159	0.0499284	-0.0535441	-0.0488555	-0.117353	-0.0401363	0.0422895	-0.0022569	-0.0252871	0.0895501	0.0494347	-0.0298428	-0.140313	-0.0932919	0.0167162
AIDA	0.127526	0.0146589	-0.128357	-0.293895	0.508403	0.204422	0.0169097	-0.497887	0.0777335	-0.151719	-0.144199	0.327638	-0.218677	-0.228798	-0.16732	0.397441	0.102526	-0.217269	0.0456372	-0.213908	-0.0568383	0.303758	-0.161962	-0.0617891	0.121456	0.394706	0.351274	-0.127734	-0.116054	0.192436	-0.0820408	0.0702343	-0.249841	-0.350006	-0.285118	0.363272	0.0388622	0.271412	0.161154	-0.126453	-0.124393	0.386444	-0.11425	-0.0357022	0.190271
AIF1L	0.136719	0.128525	0.0817796	0.0123221	0.265003	0.194448	0.189123	-0.422319	-0.322345	0.0608547	-0.00379946	0.519769	-0.245378	-0.272518	-0.182618	0.0963638	-0.0102983	-0.109705	0.141619	-0.0447315	-0.192831	0.281513	-0.435213	0.522718	-0.270336	0.398543	0.00307064	-0.0176994	-0.067606	-0.0552126	0.146828	0.0843254	0.0239584	0.12529	-0.358343	-0.0338806	0.0236134	-0.496021	0.385304	-0.0186711	-0.371772	0.070658	-0.0594461	0.180559	0.512288
AIFM1	-0.0905936	0.00140561	0.0446295	-0.0258154	0.226336	0.168312	-0.272842	-0.0299584	-0.10105	-0.120547	0.0624758	0.229468	-0.0521212	0.0663116	-0.0220346	-0.0430992	-0.055916	-0.34068	-0.0925689	-0.198125	-0.121495	0.142143	-0.258681	-0.1855	0.0785049	0.317879	0.122078	-0.137608	-0.0372136	-0.156219	1.24039e-05	-0.0598283	-0.178408	0.0943547	-0.111699	0.100752	0.159729	0.344859	0.158102	-0.355326	-0.0385163	-0.0748388	0.109123	-0.0480104	0.510771
AIMP1	0.024925	0.0813699	0.349084	-0.169055	-0.122538	0.666305	-0.132576	-0.386956	0.0677084	-0.189369	-0.218307	-0.0910976	0.025454	0.21992	-0.297513	-0.0318072	-0.164403	-0.57357	-0.111317	0.19519	0.257047	-0.195884	-0.222561	0.487222	0.0389187	0.167056	0.0868993	-0.410325	-0.228368	0.199045	-0.0256269	-0.153973	0.199433	-0.134704	-0.240296	0.391448	0.17288	0.15858	0.372725	-0.339565	0.108053	-0.105714	-0.112579	-0.0432756	-0.11582
AIMP2	0.197479	-0.298239	0.018375	-0.0496588	0.281991	0.189906	0.101459	-0.285501	-0.0779467	-0.036911	-0.0557126	-0.256816	-0.0872979	-0.0964041	-0.381592	-0.215716	0.103012	0.211541	0.142717	-0.0901283	-0.104498	0.0531787	0.137597	-0.0188406	0.0983038	0.0320372	0.173592	-0.211123	0.0461946	0.0475457	0.00228635	-0.0548467	0.0997724	0.00103286	-0.143978	0.182189	-0.168955	0.094563	0.135721	-0.0732339	-0.210838	0.0366087	0.00363513	-0.0414527	0.138758
AIMP2	0.00631811	-0.0911696	-0.028528	0.178931	0.300993	0.140649	0.193292	-0.0258445	0.0535104	0.470923	-0.238459	0.0479477	-0.046595	-0.0118861	0.12625	0.103073	-0.217002	-0.0375132	0.0171047	-0.251548	-0.201529	0.0137109	-0.226026	-0.152382	-0.0964049	0.452889	0.257198	-0.36118	-0.268926	0.0609062	0.185403	0.0832283	-0.403905	-0.373497	-0.256906	0.557696	0.0562642	0.177587	0.184666	-0.487583	0.0484568	-0.0137768	-0.139471	-0.234775	0.282336
AIP	-0.27432	-0.0770679	-0.0631262	0.0585824	0.152613	0.315415	-0.0651405	-0.265596	-0.0697134	-0.0981286	0.0257711	0.138451	-0.0243365	0.0204466	-0.172822	0.0423804	-0.118665	-0.180324	0.258739	-0.204985	0.0960372	0.105852	0.0447049	-0.0090233	-0.00837804	0.102644	0.0334499	-0.103135	-0.14438	0.10828	0.0951557	-0.00236292	-0.190183	0.10203	-0.361867	0.273572	0.0445186	0.287232	0.0152193	-0.304388	-0.187541	0.40745	0.178945	0.00228285	0.418257
AJAP1	-0.0263682	0.0263081	-0.0383764	-0.0921718	-0.197658	0.0857906	0.120308	-0.151144	0.0460728	-0.0675491	0.165863	-0.206349	-0.077523	0.00244531	-0.0621936	0.169024	-0.190725	-0.119302	-0.129901	0.0804131	-0.165204	0.0632448	-0.136125	0.227918	-0.125102	-0.191344	-0.218486	0.201469	-0.258309	-0.0143921	-0.306222	-0.136336	0.0611424	-0.193948	-0.621773	-0.00964525	0.238459	-0.0830675	-0.142439	0.0301592	-0.133142	-0.091611	-0.0615459	0.0781578	0.0226062
AK1;AK5	0.150928	-0.237503	0.13757	-0.0826073	0.051103	0.222037	-0.114388	-0.378427	-0.132115	0.0910742	-0.00898009	-0.0287347	-0.00855427	-0.0328283	-0.366739	-0.0392625	-0.139073	-0.314387	0.149596	-0.206533	-0.00580575	0.259141	0.057369	0.174472	0.0500484	0.0815994	-0.270391	-0.0856214	-0.325213	-0.0669167	0.137612	0.0936864	-0.125445	-0.11162	-0.354885	0.113382	-0.0771222	0.285191	0.0206024	-0.475941	-0.207133	0.170856	-0.151097	-0.1124	0.412648
AK1	-7.44016e-05	0.0546811	-0.0150906	-0.0480541	0.0654126	0.0126842	0.0177255	-0.100249	0.083217	-0.0186375	-0.00691757	-0.0388611	-0.0625113	-0.0552305	-0.156518	-0.00320865	0.0173309	-0.0707365	0.0239444	0.0291295	-0.00759183	-0.0351266	-0.00417795	-0.0254889	0.0237833	0.0784651	-0.0610765	0.0287144	-0.00296591	-0.00240859	0.0643375	0.00553739	0.0171307	-0.0690423	-0.029227	0.0351378	-0.000270315	0.0388742	-0.0442187	-0.164324	0.0438621	0.025748	0.0847991	-0.0174054	0.079009
AK2	0.211218	-0.0613059	0.28004	0.117598	0.197203	0.0558978	0.230181	-0.162158	-0.101191	-0.0402695	0.208952	0.207612	0.00697269	-0.309158	-0.202031	-0.103472	0.236026	0.0596942	-0.0583325	0.125729	-0.156095	0.0846257	-0.327884	-0.049346	-0.144432	0.310696	-0.00967848	-0.0165114	-0.0318354	0.0250388	0.208083	-0.274369	0.0706819	0.234358	-0.185996	0.164822	-0.00716566	0.0986385	-0.121196	-0.448756	-0.143372	0.118711	0.154025	0.104277	0.278386
AK3	0.142538	-0.0204958	0.0335561	0.0731527	0.0242255	0.0804749	-0.0217203	-0.0264442	-0.124897	0.177381	-0.180025	-0.0553597	-0.251191	-0.0790328	-0.265302	-0.0468123	-0.211382	0.00365623	-0.119553	-0.0935828	-0.081107	0.26879	-0.172482	0.150458	-0.0661791	0.363866	0.409711	0.0893513	-0.0121852	0.0496018	0.0059505	0.164857	0.119824	0.147489	-0.200226	0.134721	-0.045189	0.0878485	0.199441	-0.0747692	0.0356617	0.194992	-0.0938644	-0.205418	0.0558879
AK4	0.0324267	-0.238288	0.147348	0.238738	0.34757	0.211751	-0.002681	-0.277537	0.211386	0.0163612	-0.2867	0.433312	0.081486	-0.00623496	-0.175449	-0.129948	-0.0579561	0.164305	-0.0610226	-0.0738287	-0.302806	0.153956	-0.237943	-0.0294163	-0.112112	0.322441	0.16528	-0.0704288	0.0195298	0.0963984	0.240676	-0.0132795	-0.178313	0.148941	-0.357059	0.146344	0.306237	0.431319	0.161006	-0.0389492	-0.145018	0.134349	-0.0209093	-0.189811	0.469354
AKAP12	-0.181478	-0.090293	-0.263886	-0.0105966	-0.212928	0.0374426	-0.136061	0.0996705	0.225646	0.0520947	-0.259741	-0.19911	0.190389	0.125951	0.130936	0.0288217	0.0471737	-0.351179	-0.326158	0.196519	0.347182	-0.560897	0.0154037	-0.0532113	0.00566094	0.0919083	-0.26141	0.28588	0.0766357	0.0938261	0.0336898	0.0344291	0.445258	0.0456429	-0.025832	-0.111791	-0.0201853	-0.222118	0.0181072	-0.0625385	0.0131608	-0.241547	0.128197	-0.108816	-0.122578
AKAP13	-0.202963	-0.00209309	0.0280993	0.23272	-0.0577298	0.498037	-0.122314	0.0600075	-0.145187	-0.0899055	-0.0267483	0.381665	-0.120101	0.188408	-0.0334519	-0.0507817	0.238034	0.0212973	0.130714	0.110097	0.209157	0.182126	-0.0865438	0.111306	-0.342307	-0.0183415	-0.0697214	-0.232203	-0.0162976	-0.0339791	-0.286491	-0.280659	-0.0521559	0.259447	-0.174597	0.34315	-0.36657	0.204808	-0.0881892	-0.355487	-0.194078	0.3083	0.211405	0.143769	-0.0443133
AKAP3	-0.0514004	0.0485744	-0.0994731	-0.0144626	-0.0737304	0.0682977	0.0841297	-0.0179965	-0.0129444	0.0474894	-0.0700153	0.0431318	0.0795946	-0.0491975	-0.0409916	-0.02966	0.00836021	-0.017827	0.0235019	-0.00897362	0.0940504	-0.0561558	-0.108858	-0.0339271	0.0927417	-0.043903	0.0444191	-0.0586088	-0.0411084	0.0660736	-0.0708103	-0.0342289	-0.0478818	0.103701	-0.0647345	0.0701556	-0.00646022	-0.0677526	-0.0521535	0.113724	-0.163473	-0.0112466	0.0338461	-0.0674862	-0.0878373
AKAP4	-0.02243	0.164911	0.140039	0.159444	0.0714816	-0.074095	-0.0115748	-0.051477	0.141184	0.057952	0.11541	0.0639084	-0.0147536	0.161194	-0.0590951	0.0926422	0.0417	0.107939	0.122579	-0.0334754	-0.242936	0.0636338	-0.231234	0.073655	0.0281402	0.00362964	0.127474	0.0923281	-0.118234	0.0664985	-0.144034	-0.0978849	0.0913938	-0.0527685	-0.0375668	0.217046	0.0963648	0.157943	-0.0299969	-0.0840141	-0.185305	0.0298822	-0.0708051	-0.0770927	-0.121873
AKAP7	-0.100107	0.0404985	0.0348864	0.104067	-0.12919	0.11291	-0.0183669	-0.0722261	0.0336862	0.0221146	-0.121737	0.116336	-0.00418803	0.0765601	0.154243	-0.0973753	-0.100361	-0.0449518	-0.0534574	-0.00727782	0.00472822	-0.0952171	0.0989543	0.0924691	0.0694516	-0.00505381	0.148774	-0.0692624	0.00852099	0.0190247	0.103897	0.1482	0.00200182	-0.0669346	-0.05053	0.0233159	0.0801071	0.0612616	-0.0600079	-0.0924407	-0.00198585	0.00481561	-0.207634	-0.0970478	-0.0137269
AKAP7	0.103664	0.334363	-0.171827	0.0851424	-0.00450468	-0.114506	-0.391639	0.111446	0.0560848	-0.0342873	-0.0210889	-0.34965	0.134208	-0.0566697	0.202277	-0.284565	-0.0189668	-0.175889	0.189644	-0.105529	0.281404	-0.155129	-0.0292836	0.0451195	-0.173352	-0.245568	0.289614	0.29282	-0.398339	0.0516685	0.13554	0.39919	-0.175993	0.0973885	-0.102707	-0.151458	0.0561321	-0.111215	-0.13047	-0.364361	-0.0424708	0.12831	-0.236852	0.141273	-0.0473833
AKR1A1	-0.0704852	0.00917463	0.0243328	0.00872005	0.0336735	0.0410123	0.00742513	-0.0407898	0.0146047	0.0291469	0.0388219	0.0423549	0.0180164	-0.00118019	0.0286105	-0.0316022	-0.0226402	-0.015345	0.00813857	-0.0461433	0.0131452	0.0469529	-0.0473689	-0.00771107	-0.00590574	0.0196359	0.0354892	-0.0218852	0.00126603	0.00403668	0.0105192	0.00328878	-0.0482634	-0.000888524	-0.0386773	0.0412442	-0.00405314	0.0306457	0.0357195	-0.044024	0.0139393	0.0514973	-0.0100677	0.00937492	0.0502745
AKR1B10;AKR1B15	0.261302	-0.00386328	0.0402917	-0.284276	-0.124658	0.359416	0.25973	-0.21387	-0.304479	-0.0218492	0.173894	0.0297399	-0.299432	-0.0609696	-0.239173	-0.194785	-0.0122107	-0.0167852	-0.158173	0.200742	-0.220783	0.201811	0.0311039	-0.0111973	-0.303468	0.188468	0.0133907	-0.437145	-0.0227794	-0.0533769	-0.00464739	-0.132226	0.0517178	-0.18111	-0.0583702	0.276783	0.0944326	-0.0234605	0.0186723	-0.14906	0.201725	0.203254	0.159844	-0.145967	0.246896
AKR1B10	0.0945247	-0.0511118	-0.254422	0.0235255	0.366531	0.274175	0.152011	-0.192224	-0.229271	0.00537735	0.0396448	0.0390912	-0.108416	0.0745826	-0.200499	-0.176823	-0.0199518	-0.376507	0.153437	0.258987	-0.389939	0.172845	-0.286892	0.38648	-0.483639	0.0464603	0.106667	-0.0880562	-0.167379	-0.0563206	-0.113944	-0.159271	0.189124	0.182347	-0.563969	0.273241	0.191549	0.126713	0.114675	0.0262875	0.157043	0.0951893	-0.306264	-0.16056	0.134191
AKR1B1;AKR1B15	0.0175958	0.113185	0.0503248	-0.0647782	-0.039386	0.451722	0.550602	-0.370186	-0.23128	0.110466	0.0821081	0.182947	0.232469	0.1657	-0.148887	-0.112696	-0.204625	-0.221988	-0.0762986	0.0140429	0.120764	0.239198	-0.341571	0.383553	-0.0181427	0.306669	0.0204282	-0.128508	-0.0894082	-0.221856	0.0470006	-0.221133	0.123933	0.0389909	-0.309404	0.0459435	0.294161	0.408513	-0.0276251	-0.1885	-0.196648	0.203959	0.176265	-0.36066	0.192918
AKR1B1	0.0101851	0.0427459	-0.0544804	-0.0296782	0.0374968	0.077068	0.0327488	-0.0297236	0.011344	-0.0691038	-0.0331827	0.00107887	0.100915	0.0269943	-0.0582753	-0.00885948	0.0239592	0.0347459	0.0283208	0.0201654	-0.0270896	0.0246015	-0.0612808	0.00946424	0.0719793	0.0294887	0.040345	-0.02159	0.021547	-0.0306933	0.0362433	-0.0320462	-0.0433491	-0.0210721	-0.0307385	0.0199647	0.0335419	0.0476284	0.0399987	-0.102202	-0.0542732	0.00552232	0.0517302	-0.0382171	0.0458728
AKR1C1;AKR1C2;AKR1C3;AKR1C4	-0.219434	0.0935018	-0.267329	0.0893286	0.099896	0.550853	0.013803	-0.467502	0.00380574	-0.0477058	-0.235209	-0.169237	0.0840292	0.0718211	-0.181524	-0.271202	-0.336426	0.029571	0.0337939	-0.121139	0.349597	0.0413433	-0.219052	0.180281	0.396479	-0.105978	-0.0125533	-0.288279	-0.288713	0.321981	0.0196053	-0.222315	-0.203991	-0.017059	-0.366822	0.383042	0.09192	0.44794	-0.0644232	-0.178174	0.1963	0.346625	-0.37833	0.0421844	0.219441
AKR1C1;AKR1C2;AKR1C3	-0.1382	-0.168299	0.131059	0.141217	0.16998	0.191283	-0.0384036	-0.524398	0.128553	0.400181	0.0734208	0.021796	0.0160657	0.0234061	0.0629255	0.0223414	-0.111502	-0.163975	0.193124	-0.0993453	0.068259	0.401781	-0.418817	0.361811	-0.00490198	0.145455	0.0217045	-0.124727	-0.0535432	0.0486571	0.121478	-0.038407	-0.272942	0.148145	-0.338647	0.0832572	0.0669198	0.227227	0.0846843	-0.282336	-0.0371584	0.19085	0.0207728	-0.0867818	0.505707
AKR1C1;AKR1C2	0.168256	-0.0289868	-0.110359	0.0108529	0.460582	0.586426	-0.0267605	-0.317456	-0.056882	0.0692504	0.0389192	0.0566111	0.011214	-0.029419	-0.0791788	-0.333629	-0.0638545	-0.130674	0.0101589	-0.0404539	0.0171711	0.210658	-0.366655	-0.0205237	0.0832971	0.155537	0.191238	-0.351006	-0.520645	0.236884	0.149232	-0.0475851	-0.121802	-0.0200719	-0.388951	0.437779	-0.0516943	0.135282	0.163348	-0.321491	-0.128674	0.143031	-0.0914863	-0.425371	0.236858
AKR1C1;AKR1C3;AKR1C4	0.0466415	-0.0123521	-0.0178459	-0.0281569	0.0469531	0.0926544	-0.0476249	-0.100966	-0.0386503	0.11536	-0.0147924	-0.0444382	-0.204723	-0.147705	-0.0268382	0.0601475	-0.0498664	-0.0661024	0.086049	-0.0578358	-0.145622	0.173196	-0.209642	0.146601	-0.0515886	0.0402	0.12967	-0.0564061	-0.105383	-0.0567943	-0.0677373	0.42584	-0.226658	0.0186398	0.0670376	0.144608	0.0851693	0.168373	0.156367	-0.113499	0.0273966	-0.091272	-0.0691416	-0.0496757	-0.0720102
AKR1C1;AKR1C3;AKR1C4	0.00930636	0.0246299	0.0935875	-0.339252	0.432612	0.0527114	0.0603572	0.343647	0.0580132	0.0665764	0.182246	0.26463	0.0464889	-0.0139142	-0.168878	-0.139574	-0.133426	-0.134058	0.205699	0.166372	0.44859	0.180058	0.137904	-0.161028	-0.063985	0.261307	-0.179055	-0.206279	0.213375	-0.188711	-0.0922943	-0.198734	-0.00970525	-0.177311	0.160585	-0.0675554	-0.150793	-0.0905397	0.00368735	-0.0141752	0.170281	0.29024	-0.202905	0.0771258	-0.0117595
AKR1C1;AKR1C3	-0.34577	-0.206155	-0.0662944	0.0646261	0.306593	0.319439	-0.13403	0.0481767	-0.04999	0.358402	-0.088648	0.270823	0.0983348	0.178277	0.215897	-0.0767384	-0.0539942	0.140318	-0.206218	-0.407083	-0.0862931	-0.154069	-0.238377	-0.0101012	0.429539	0.0480134	-0.0699666	-0.280576	-0.198432	0.315926	0.33773	0.0916702	-0.267806	0.0910034	-0.0865885	0.159551	0.000500407	-0.0888616	0.0294626	-0.247377	0.0388394	0.143743	-0.286289	-0.105612	0.329515
AKR1C1;AKR1C3	-0.220692	-0.151555	0.104283	0.0822705	0.084377	0.289952	-0.0961352	-0.318443	-0.214579	0.0491173	0.13107	0.3181	-0.103172	-0.00784364	-0.0840989	-0.0814132	-0.114614	-0.301156	0.145754	-0.144204	-0.0585167	0.24573	-0.0977915	0.56049	-0.165271	0.229089	0.0877671	-0.204457	-0.223775	0.0109184	-0.0034863	-0.0612476	-0.150099	0.157332	-0.276287	0.243414	0.131305	0.172953	-0.108807	-0.158245	-0.287347	0.107617	-0.186036	-0.0583379	0.573529
AKR1C2	0.374965	0.0759098	-0.122918	-0.0943436	0.193521	0.156581	0.210331	-0.197362	0.02179	0.108973	-0.148189	0.276352	0.0902981	-0.117057	-0.0587532	-0.000310663	0.0894329	-0.084675	0.130497	0.116455	0.052673	0.059455	-0.19919	0.182323	-0.0850806	0.368317	0.26052	-0.00515396	-0.170816	0.137427	-0.148982	0.0974354	-0.0709769	-0.0989357	-0.28013	0.146625	-0.0635901	-0.11997	0.131457	-0.000593137	-0.142622	0.0323425	-0.176008	-0.0451671	0.079324
AKR1C3	-0.131582	-0.026251	0.148253	0.202456	0.428513	0.417326	0.0110459	-0.585788	-0.188506	0.318578	-0.0429561	0.0652971	-0.0232398	-0.136764	0.284473	-0.243289	-0.144046	-0.136517	0.0509715	-0.0314491	0.431441	0.143653	-0.458085	0.0388502	-0.107538	0.39471	0.166737	0.157021	-0.101751	0.364584	-0.359378	0.101641	-0.455455	0.275737	-0.479655	0.534091	-0.144532	-0.0683051	0.248639	-0.0493768	0.229396	-0.00418827	-0.270965	-0.0615115	0.354847
AKR1C3	0.372059	0.0678098	-0.0584634	-0.0904953	0.112859	-0.178097	0.0270954	-0.369694	0.103377	-0.015028	0.0435488	0.101602	0.188955	-0.0598496	-0.0320992	-0.078319	-0.193477	-0.160637	-0.0246655	-0.108668	0.00768605	0.180631	-0.162373	0.170444	-0.233194	0.0968513	0.234996	-0.0806419	-0.0822738	0.106031	-0.0865428	-0.0372926	-0.213503	-0.0757963	-0.0353028	-0.0145967	-0.101651	0.0796845	0.437149	-0.318465	0.0110869	0.17767	-0.0731331	-0.072962	0.161033
AKR1C3	-0.0954897	-0.0138154	-0.0529572	-0.0150243	0.103869	0.0601607	-0.03113	-0.0531381	0.0458845	-0.0680962	0.0248251	-0.0281602	-0.0279189	0.0174304	0.0415502	-0.128837	0.0191365	0.0126318	0.0262349	-0.0276528	-0.0176464	0.114992	-0.0192604	0.06824	-0.0357516	-0.0307493	-0.031131	0.0385585	0.0393676	0.11193	-0.0800586	0.0232406	-0.110179	0.00894111	-0.0402358	0.0588631	-0.0415053	0.0725084	0.0147609	-0.00568787	0.0357853	0.115856	-0.0636254	0.021699	0.173329
AKR7A2;AKR7A3;AKR7L	-0.154426	-0.140043	0.0106807	0.0869489	0.215465	0.494961	0.22234	-0.344914	-0.333283	-0.0677519	0.26943	0.29602	-0.369733	-0.0792198	-0.220962	0.192582	-0.0246597	-0.37952	-0.0678583	-0.171021	-0.109516	0.208901	-0.220498	0.468536	-0.0891575	0.265662	0.233619	-0.113638	-0.25909	0.154743	-0.120588	-0.0378292	-0.212472	0.212355	-0.261516	-0.115796	0.107514	0.278733	0.0832621	-0.070101	-0.0628542	0.268677	-0.0819836	0.25129	-0.0265272
AKR7A2;AKR7L	-0.165285	0.0593776	0.0565668	-0.0576303	0.221941	0.118186	0.0445693	-0.196413	-0.154053	-0.027102	0.126266	0.195576	-0.137516	-0.0817482	-0.0342265	-0.120093	-0.124865	-0.168564	-0.00775971	-0.343952	-0.0933541	0.241739	-0.190629	0.17012	0.029882	0.209209	-0.0152546	-0.0805588	-0.327067	0.00370536	-0.0993716	-0.0357614	-0.221101	-0.120887	0.0622923	0.0650426	0.143939	0.213646	0.227826	-0.098339	0.0383779	0.0793876	-0.123263	0.0782951	0.30655
AKR7A2;AKR7L	0.0265701	0.23936	-0.0831006	-0.0885525	0.102746	0.132476	0.192932	-0.166495	-0.0052561	-0.131372	-0.176088	0.365939	0.110856	-0.0176419	-0.0670682	-0.331898	-0.162427	-0.0933767	0.0242505	-0.235826	0.138772	0.268753	-0.0427446	0.295037	0.135476	0.241166	0.208048	-0.158835	-0.266885	0.12033	0.124402	0.122163	-0.295584	0.00220239	-0.0653606	0.123917	0.0192036	0.319068	0.158121	-0.260762	-0.143627	0.294057	0.0436137	-0.0629071	0.194905
AKR7A2	-0.0917918	-0.293904	0.0733753	0.120555	0.317197	0.475602	0.0226166	-0.566358	-0.150099	0.101031	-0.153012	0.277493	-0.208983	-0.231631	0.0305983	-0.0842295	-0.214608	-0.103438	-0.164338	-0.118555	0.0316332	0.302085	-0.358482	0.0958851	-0.0490203	0.300395	0.229572	-0.173751	-0.272814	0.171131	-0.138831	-0.0752342	-0.133388	0.382805	-0.203858	-0.0918659	0.141121	0.234711	0.0596782	-0.157435	-0.406149	0.46895	-0.194446	-0.00945959	0.627256
AKR7A3;AKR7L	0.248783	-0.0135306	0.00985398	-0.109455	0.0808322	0.277957	0.283566	-0.357176	-0.100408	-0.125282	-0.165884	0.152938	0.00356877	-0.0641594	0.296693	-0.22168	-0.147454	-0.075555	-0.0370279	-0.279045	0.0496542	0.169452	-0.137803	0.428344	-0.184658	0.540846	0.287665	-0.256918	-0.271094	0.0990557	0.250854	0.126341	-0.360012	0.158605	-0.412658	0.108306	-0.0991772	-0.119162	0.409194	-0.239062	-0.267753	-0.0190706	-0.289376	-0.17533	0.481345
AKR7A3;AKR7L	-0.0617274	-0.285753	0.052409	-0.0191389	0.137256	0.0670123	0.0252358	-0.613321	0.108932	0.139884	0.278132	-0.019489	-0.0329374	-0.0181786	0.252191	-0.414129	-0.201868	0.114137	0.283258	-0.29656	0.0407929	0.249954	-0.189362	0.196424	-0.327447	0.294507	0.338984	-0.302679	-0.000874009	0.331637	-0.08836	0.173864	-0.306692	-0.0465125	-0.438482	0.241895	-0.269257	0.333968	0.315325	-0.22314	0.0172272	0.186438	-0.118644	-0.0373492	0.191824
AKR7A3	-0.336069	-0.0878193	0.00685577	-0.0413069	0.258638	0.36171	-0.0101009	-0.391871	-0.254972	0.0141153	0.253511	0.263766	-0.25604	-0.11983	-0.103274	-0.0758985	0.0828577	-0.324991	0.147169	-0.284185	-0.061155	0.283325	-0.259616	0.261654	0.0218413	0.101023	0.152658	-0.150559	-0.448564	0.0116982	-0.177461	-0.153104	-0.102157	0.0248	-0.271646	0.106695	0.0481527	0.176169	0.0801857	0.0210901	-0.112892	0.1751	-0.231787	0.135376	0.557177
AKR7L	-0.0381967	-0.370312	-0.379491	0.199271	0.278535	0.0398068	0.0271483	-0.209708	-0.21855	0.0066795	-0.256643	0.014097	-0.468276	-0.143246	-0.302474	0.0414992	-0.155403	0.0536916	-0.00859266	-0.178301	0.133831	0.263977	-0.521258	0.335575	-0.0154391	0.0827474	0.29164	-0.178209	-0.0204567	-0.0539952	-0.254373	0.0297654	-0.158052	0.228342	-0.283497	0.0509992	-0.284967	0.234126	0.16959	-0.355199	-0.413778	0.214919	-0.054853	-0.0043327	0.0675641
AKT1S1	-0.0985211	-0.0754472	0.0394389	0.118367	-0.0174305	0.128258	-0.0106466	-0.27855	-0.184651	-0.115161	0.136772	-0.156175	0.172338	-0.00887038	-0.0671117	-0.413223	-0.199772	0.0528289	0.135203	-0.143589	0.39091	0.217104	0.00634103	-0.0849368	-0.15378	0.0895218	0.198637	-0.0162281	-0.293904	-0.0254994	0.171706	0.0590268	-0.388578	0.0247577	0.0437311	0.0350428	-0.214931	-0.176248	0.212316	0.00263705	0.101045	0.094105	-0.0931741	-0.176097	0.217573
AKT2	-0.0128177	-0.0395536	-0.07459	0.016339	0.0852916	0.00551736	-0.0548522	-0.0516202	-0.0160309	-0.0182872	-0.007975	-0.00657039	0.032453	-0.0570514	-0.0319031	0.013507	0.0402594	-0.00722814	0.0219762	-0.00216307	-0.0668739	0.0313031	0.00787168	0.0397935	0.0286423	-0.015914	0.0129614	0.0617687	-0.0136943	-0.0207549	-0.00566385	-0.0113424	-0.0138472	-0.0285469	-0.0242549	-0.0226416	0.0231254	0.0326352	0.0415073	0.0421944	0.0601216	-0.0460896	0.00784488	0.0320697	-0.0141325
ALAD	-0.37868	-0.0636974	-0.0959891	0.159426	0.0485805	0.0517681	0.117553	-0.16552	-0.0770102	-0.112799	0.0633135	-0.0349051	-0.0534963	-0.10364	-0.116563	-0.151973	0.0241872	-0.0565572	-0.0539209	0.00783774	-0.0225523	0.22817	-0.256136	0.155513	-0.0563514	0.0758719	0.158053	-0.234378	-0.169484	0.0617285	-0.0612736	-0.0284031	-0.16218	-0.0929424	-0.102231	0.220344	0.00572765	0.138314	-0.0119909	-0.151867	4.79751e-05	0.110827	-0.229436	-0.159834	0.0701204
ALB	-0.00612021	-0.215383	0.0201736	-0.078842	0.222693	-0.293675	0.0899118	-0.0454527	-0.224356	0.165945	0.00433059	-0.0505277	-0.00975998	-0.115058	0.227788	-0.0555022	-0.312061	-0.150649	0.222736	-0.091915	-0.116284	0.514278	-0.0944383	0.186158	0.0390699	-0.105561	0.0627885	0.0484537	0.101753	-0.0596077	0.00924418	-0.00773029	-0.0942776	0.0601149	-0.0747527	-0.0865263	-0.184152	0.412256	-0.205851	0.5775	-0.0330191	0.249402	0.129734	0.167516	0.226634
ALB	-0.0200613	-0.0435133	0.00735247	0.0527739	-0.00852814	-0.0589949	0.00925432	-0.00563673	-0.0989207	-0.0236257	-0.00249337	0.0102413	0.0440857	-0.0354744	0.0653554	-0.0256185	0.0397669	0.0422137	0.0294443	-0.0187823	-0.0678706	0.0856442	-0.00992442	0.00872956	0.0604481	-0.0649782	0.0182136	-0.0142023	0.0156759	-0.00972782	-0.00755931	-0.013568	-0.0528291	0.0653007	0.0316667	-0.0257125	0.0292326	0.0352638	-0.0774215	0.112755	0.0175223	0.00529147	0.0678987	0.000846423	-0.0104625
ALB	-0.0181115	-0.0428812	0.0162377	0.0763836	0.00231103	-0.0499229	-0.0079236	0.0513889	-0.0947947	-0.0184306	0.0193296	0.00255797	0.0427752	-0.0113717	0.0637327	-0.0160235	0.0612649	0.0479283	0.0393973	-0.0565117	-0.0168876	0.0636011	0.0175471	-0.0224044	0.0438323	-0.0561263	0.0208155	0.00366743	0.0395989	0.010256	-0.0137818	-0.0050086	-0.00118969	0.0338406	0.0548428	-0.0168921	0.0584747	0.0577426	-0.113566	0.0993901	0.0451608	-0.00443426	0.115525	0.001203	-0.00279705
ALB	-0.0146967	-0.0191391	0.00143823	0.0552993	-0.0431556	-0.0752737	-0.00407425	0.0421714	-0.0662152	-0.0251051	0.00894262	-0.028855	0.0446983	0.017125	0.0818695	0.0236041	0.0566245	0.0385427	0.0331298	-0.0182387	-0.0203187	0.0115807	0.0111563	-0.0299336	0.027072	-0.0811512	0.00182278	0.00761459	0.0698162	-0.0024941	-0.0181292	0.0059915	0.0156848	0.00915015	0.0630576	-0.0363339	0.0565137	0.0275799	-0.101174	0.104311	0.0519392	-0.00157331	0.10232	0.0044957	-0.0683836
ALB	-0.0171026	-0.0589861	0.00949519	0.0729425	-0.0132005	-0.0552762	-0.0084205	0.0144232	-0.113703	-0.0234003	0.00526069	-0.0187159	0.0106174	0.0130341	0.0818877	0.0136008	0.0496494	0.0262475	0.0379229	-0.0443712	-0.0438015	0.0704849	0.00850768	-0.00826171	0.0514912	-0.0629385	0.0274921	0.00545847	0.0221199	0.00800409	-0.0316917	0.0136013	0.00947288	0.0347717	0.0227755	-0.0286332	0.046166	0.0417996	-0.0933606	0.116128	0.0258643	0.00101376	0.0745138	0.00928692	-0.0217202
ALCAM	-0.0572777	-0.037134	-0.0385624	0.0357939	-0.0494936	-0.0443962	0.0277174	-0.0492615	0.0402998	-0.0318867	0.00658932	0.000459945	0.067263	-0.0215316	-0.000509887	0.0442785	0.0738189	0.00593209	-0.0463132	-0.0112451	-0.0385339	0.0257841	0.0700556	0.0021672	0.0202505	-0.0890063	-0.0610726	0.109446	0.0167474	0.0231743	-0.0206797	0.0207176	0.0150737	-0.0187809	0.0801754	0.0522973	-0.0370753	0.0278144	-0.0528792	0.0894627	0.0456053	-0.00338655	0.0622564	-0.0562347	-0.0230158
ALDH16A1	0.188043	-0.175995	0.226289	0.0632383	-0.00852381	0.25362	-0.369544	-0.22357	-0.0782127	-0.199115	0.105261	0.246831	-0.254005	-0.141662	0.183368	-0.0891781	-0.297126	0.172114	0.0769694	-0.549813	0.0844906	0.154241	-0.115089	-0.100753	-0.0850313	0.188728	0.183306	-0.0805858	-0.186821	0.152952	-0.0689889	0.0768453	-0.0585257	-0.173242	0.0742777	0.0170896	0.19463	0.261644	0.198975	-0.413252	0.0857313	-0.0350545	0.0616114	0.0888751	-0.0497704
ALDH16A1	0.095437	0.0795257	-0.0759097	-0.0266775	0.222423	0.155188	0.0504303	-0.147192	-0.0863656	-0.111692	-0.138914	0.0263195	-0.129118	0.0158586	-0.107545	0.0151912	-0.107741	0.198827	0.259321	-0.0540471	-0.0396755	0.196398	-0.197197	0.0974618	-0.0608752	-0.0988624	0.155705	-0.18734	-0.195872	-0.302271	-0.222073	0.0567728	0.0086664	-0.117619	-0.105206	0.206254	-0.0207508	0.0350552	0.0328516	-0.0889799	-0.0940395	0.217298	-0.145725	-0.0427447	0.0104696
ALDH1A1;ALDH1A2;ALDH1A3;ALDH1B1;ALDH2	-0.0556235	0.05297	-0.187011	0.0346983	0.297253	-0.279835	0.37042	0.0389141	-0.271749	0.0296267	0.127723	0.322997	0.112657	0.1398	0.120693	0.165326	0.0412456	-0.0228881	-0.193007	-0.314974	0.236165	0.504228	-0.111104	0.0967417	0.311357	-0.100534	0.101931	0.0830792	-0.222711	-0.0606013	0.167343	0.0612592	-0.502205	-0.332869	-0.255874	0.151792	0.146586	-0.121121	-0.127617	-0.316428	-0.153775	0.550607	-0.110768	-0.407398	0.233427
ALDH1A1;ALDH2	-0.0483681	-0.0465602	0.10807	-0.225133	0.135679	0.0545095	0.342008	-0.37307	-0.319446	0.230871	-0.151111	-0.0935046	-0.36624	-0.0294992	-0.0668888	-0.187976	-0.0599404	-0.151852	0.0539024	0.0429179	0.282008	0.616276	-0.00783474	0.0507449	0.073546	0.23704	0.370329	-0.155777	-0.0423863	-0.246587	0.272695	-0.209475	-0.213846	-0.105345	-0.446936	0.153903	0.0996236	-0.0234082	0.712965	-0.237791	-0.0573384	0.251973	-0.167346	-0.37219	0.512599
ALDH1A1	-0.0114523	-0.0338269	-0.00313797	-0.024218	0.0720012	0.0605455	-0.0279158	-0.0684668	-0.0152628	0.0217391	0.0195533	0.0453552	-0.0131299	0.0107012	0.0100897	-0.0326764	-0.00691174	-0.0164177	0.00583624	-0.0333156	0.00420441	0.0732163	-0.0373495	0.035984	-0.00777492	0.0110546	0.0903629	-0.0295898	-0.0111825	0.00716375	0.0335912	-0.00978929	-0.0688639	0.0164353	-0.0321495	0.0312341	-0.0175514	0.0428747	0.0336758	-0.0405577	-0.0202746	0.0705642	-0.00489737	-0.0121643	0.0897467
ALDH1A2	0.342629	-0.0778633	-0.0632927	0.0271204	0.213607	0.264077	-0.0771787	-0.453859	0.114034	-0.15749	-0.127624	0.30618	-0.0376295	0.0844559	-0.235757	0.0422305	0.11033	0.0341837	0.043853	0.159868	0.378011	-0.140325	-0.424895	0.27859	0.0280687	0.089885	0.339871	0.0230522	-0.261428	0.0991634	-0.0218316	-0.0545965	-0.0297587	0.103915	-0.171315	0.0101438	-0.0729384	0.163561	0.330571	-0.125551	-0.208939	0.258892	0.0228222	-0.00947266	0.140949
ALDH1A3	0.0883458	0.261493	0.0288301	0.0596036	0.475858	0.49618	0.0201548	-0.522262	0.0868561	-0.0404851	-0.145066	0.322549	0.141045	0.115272	-0.13324	0.0740125	-0.0658709	-0.349755	0.0143133	-0.384951	0.287149	-0.202317	-0.332954	0.172429	0.243561	0.186209	0.0143819	-0.271797	-0.311929	0.0141267	-0.0677005	-0.0430725	-0.127198	0.179897	-0.436204	0.281738	-0.347668	0.123203	0.117913	-0.413061	-0.0268769	0.1256	-0.0722731	-0.250612	0.326146
ALDH1B1	0.321047	0.000522451	0.0549978	-0.459623	0.0204594	0.182321	-0.0327331	-0.462174	-0.146561	0.093125	-0.209071	0.42911	-0.0880447	-0.17608	-0.303957	-0.033259	-0.232616	-0.302284	-0.077538	0.0319482	-0.0671529	0.315199	-0.144997	0.143753	-0.169069	0.0977171	0.346844	0.0815415	0.0419913	0.301972	0.399453	0.0445578	-0.383009	-0.0379908	0.0493739	0.121984	-0.167213	0.175734	0.164417	-0.548974	-0.338362	-0.0405214	-0.28112	-0.0305243	0.0114264
ALDH1L1;ALDH1L2	-0.198023	-0.258885	0.0319954	-0.128161	0.377532	0.12648	-0.0274547	-0.152288	-0.0199101	-0.00840116	0.0868831	-0.109446	-0.183898	-0.0336323	-0.0919643	-0.16419	-0.423852	-0.0626421	-0.0833117	-0.263851	-0.0622864	0.415708	-0.0205916	0.157293	0.0768832	0.0475475	0.301862	-0.182665	-0.368138	0.130275	-0.188978	0.00557082	-0.390746	0.210387	-0.128773	0.173007	0.2654	0.453171	-0.066128	-0.0859215	-0.0936464	0.296804	-0.0893223	0.0628535	0.471167
ALDH1L1	-0.0275541	-0.0404682	0.0111495	-0.020724	0.0426006	0.034593	-0.0217552	-0.0365011	-0.00307769	0.0161072	0.0264211	0.00968939	-0.029793	0.0163226	0.048366	-0.0275012	-0.0451457	-0.018329	-0.00750902	-0.0413257	0.0122929	0.0572719	-0.0514385	-0.00842466	-0.00596404	0.0270264	0.0653842	-0.0534715	-0.00347822	0.0169933	0.0346526	-0.00951374	-0.0500651	0.0185457	-0.0446055	0.0331876	0.0089503	0.0349741	0.0269642	-0.0491816	-0.00241712	0.0569767	0.00653951	0.00242156	0.0793919
ALDH1L2	-0.161639	-0.330481	0.252321	0.0105116	0.166735	0.360965	0.0682314	-0.165107	-0.0503472	-0.0111703	0.275812	0.132442	-0.293105	0.00164239	0.0481458	0.0985757	-0.267475	-0.101599	-0.033207	-0.329031	-0.196112	0.217583	-0.254945	-0.137752	-0.209249	0.12608	-0.000733458	0.00768384	-0.201286	0.132944	-0.127613	-0.104854	-0.177514	-0.0624087	-0.103721	0.0877987	0.101008	0.137168	0.0911591	-0.151239	0.138014	0.0430559	-0.209877	0.0782586	0.549457
ALDH2	-0.192151	-0.00413444	0.088591	0.0706305	0.0605337	0.301315	0.163706	-0.356033	-0.27717	-0.0804535	0.0655056	0.222748	-0.0690833	-0.100924	-0.245778	0.0124641	0.233695	-0.433613	0.152963	0.102932	0.111666	0.204585	-0.138259	0.0450455	-0.0278268	0.241012	-0.09654	0.0112723	-0.142861	0.148971	0.139073	-0.102375	0.0581904	0.0577907	0.156891	0.000801424	-0.0361381	0.256997	-0.0215089	-0.274373	0.0722485	0.0414322	0.0209238	0.0729315	0.294291
ALDH3A1;ALDH3A2;ALDH3B1;ALDH3B2	0.275992	0.259493	0.0870729	-0.0211482	0.00626942	0.318548	0.00360101	-0.0733666	0.00588365	-0.160079	-0.0254307	0.153905	0.00603685	0.131715	-0.111011	0.00805713	-0.0508407	-0.0604935	-0.0182783	-0.145833	-0.0600023	-0.0294615	-0.137412	0.0513483	-0.0286996	0.32118	0.194791	-0.143263	-0.0110891	0.147055	0.165015	0.0456294	-0.16817	-0.193094	-0.149173	0.210919	0.0872369	0.0970155	0.162364	-0.372796	-0.196393	0.275415	-0.0438499	-0.018111	0.185878
ALDH3A1	0.494422	-0.230306	0.244194	-0.275027	0.126736	0.221297	0.28541	-0.273359	-0.0400377	-0.0399829	-0.117128	0.0778452	0.047911	0.0865946	-0.0818055	-0.192692	-0.0446952	0.0234553	0.117942	-0.229395	0.0482521	0.0710501	-0.147409	-0.02234	0.0705811	0.00704012	0.0894033	-0.480573	-0.221911	-0.08313	0.0665447	-0.018331	0.0432665	-0.264552	-0.0904638	0.000972358	-0.116663	0.223161	-0.000518261	-0.301403	-0.052712	0.0365052	0.135879	-0.172534	-0.0631776
ALDH3A2	0.47677	0.160874	0.159026	0.0273576	0.168492	0.326914	0.233662	-0.457501	0.0381917	0.0689682	-0.0592157	0.110943	-0.266545	-0.169362	-0.510641	-0.120968	0.141746	-0.108819	0.343236	0.0432039	-0.0562541	0.218216	-0.200968	-0.248608	-0.119674	0.583395	0.273231	-0.237001	0.210694	0.0539087	0.180317	0.00436972	0.210215	0.00539847	-0.195032	-0.0330762	-0.255808	0.145177	-0.00127994	-0.427577	0.11663	0.113073	-0.055282	-0.0599724	0.133601
ALDH3B1;ALDH3B2	-0.522203	0.131342	-0.0998663	-0.258068	-0.0087813	0.131703	0.0521186	-0.195935	0.0988359	-0.520192	0.059415	0.00528303	0.150799	0.29585	-0.0758197	0.144883	0.0478008	-0.391029	-0.0901317	-0.151111	0.371972	-0.37306	0.111199	-0.171998	-0.165253	-0.0248222	-0.0509204	-0.0801038	-0.122265	0.155173	-0.371202	-0.23246	-0.207474	-0.192228	-0.158743	0.195141	0.264267	0.364336	0.114015	-0.223359	0.114547	0.150664	0.274821	0.192189	0.139272
ALDH3B1	0.204039	0.0513277	-0.0451182	-0.093349	0.222705	0.15015	-0.000999336	-0.0873053	-0.123944	-0.0901368	-0.220518	0.134673	0.0377867	0.102366	-0.267715	0.0337621	-0.194974	-0.0462942	0.0325968	-0.124595	-0.0892826	0.0771442	-0.0398577	-0.0254667	-0.123625	0.139282	0.110606	-0.00420957	-0.351162	0.0258492	0.0117549	0.109244	0.221989	0.0924069	-0.213732	-0.0393208	-0.0815253	0.0678512	0.370639	-0.259704	0.00475255	0.0890442	-0.0890303	-0.106623	0.12766
ALDH4A1	-0.0952687	0.146155	0.153537	-0.226783	0.0919929	0.213514	0.0750105	-0.397022	-0.0191787	0.071406	-0.0246638	0.228526	0.00235341	-0.139586	-0.0361576	0.0444757	-0.0814523	-0.301072	0.168327	-0.0536266	0.0940321	0.401218	-0.178356	-0.0886488	0.108393	0.327207	0.248512	-0.212437	-0.219571	-0.0440282	0.335103	-0.0171792	-0.200459	0.126799	-0.281241	0.139413	-0.1221	0.232513	0.124897	-0.480214	-0.0191075	0.104297	-0.183227	-0.0829372	0.444765
ALDH4A1	-0.143499	0.0107854	-0.0513338	0.0696304	0.050472	0.228162	-0.194757	-0.240344	-0.355225	-0.183101	-0.149452	0.203529	-0.133936	-0.158256	-0.113907	-0.0216668	0.0130219	-0.262656	-0.00224423	-0.207662	-0.120816	0.450472	-0.300982	0.147727	0.256743	0.323048	0.175005	-0.0853769	0.0311638	0.195094	0.0419457	-0.10028	0.0535626	0.141624	-0.160326	-0.0392207	0.196129	0.26592	0.0747457	-0.14956	0.0125782	-0.0494743	-0.114912	0.0313675	0.370484
ALDH4A1	-0.0293355	0.0479133	0.159099	0.0603126	-0.175851	0.295954	-0.292294	-0.279933	0.122772	-0.10098	-0.152946	0.101488	-0.100775	-0.102841	-0.315432	-0.136689	-0.0740467	0.0846623	0.096341	-0.0331364	0.0838033	0.194237	-0.364102	0.0936489	-0.156579	0.319608	0.274667	-0.0959201	-0.135947	0.191058	0.159925	-0.217161	-0.334084	-0.108164	-0.0815261	0.385431	-0.0679886	0.0144793	0.285396	-0.547449	0.240435	0.238123	0.0782854	0.144065	0.196307
ALDH5A1	0.2766	-0.129728	0.119514	-0.228572	0.455155	0.201593	-0.110367	-0.0104431	-0.131036	-0.0570832	-0.179931	0.0519376	-0.067265	0.105412	-0.27745	-0.206766	-0.0843023	0.141986	0.0791886	0.0816544	0.00951681	0.0755798	-0.0646044	0.124781	-0.382129	0.167442	0.0385042	-0.0958066	-0.191246	0.0115714	-0.12786	-0.132443	-0.0527771	-0.120104	-0.201255	-0.0746288	0.321633	0.137629	-0.00828648	-0.0386639	-0.0564848	0.299648	-0.193025	-0.0433357	0.268706
ALDH6A1	-0.245179	-0.279575	-0.0519675	0.097095	-0.101055	0.0239661	0.0386936	-0.0556698	0.0411213	-0.00992577	0.0838343	-0.0011282	0.0142474	-0.099513	-0.169252	-0.0839379	0.0793373	0.0128102	0.106538	-0.287852	-0.228283	0.264598	-0.121869	0.0514466	-0.0795594	0.228081	0.107949	-0.134123	0.144095	-0.081353	0.009296	0.00480607	-0.0693915	0.135244	-0.212209	0.100683	0.0128818	0.187268	0.0446948	-0.30323	-0.115955	0.119034	0.020587	0.00135475	0.28016
ALDH7A1	-0.144167	-0.255316	-0.0476648	-0.0470746	0.183837	0.395559	-0.0884799	-0.263593	-0.195331	0.280803	0.133284	0.372872	-0.030118	-0.337956	-0.0185159	-0.135268	0.20016	-0.182975	-0.114333	-0.189266	-0.0142126	0.361003	-0.209566	0.0575058	-0.0745635	0.300738	0.163569	-0.0257511	-0.30583	0.161607	0.114033	-0.0699602	-0.461753	0.211003	-0.224342	0.229753	0.339355	0.379952	-0.0697516	-0.177884	-0.0955399	0.21236	-0.216685	0.0309195	0.370096
ALDH7A1	-0.0332742	-0.00773952	-0.0706682	-0.0431005	-0.0214058	0.0416223	0.00819178	-0.0255827	-0.0361362	-0.0478066	0.0175972	0.0810634	0.0178258	-0.0130587	0.0865372	0.00648203	-0.073151	-0.0311494	-0.0368386	-0.00133142	0.0195309	0.0193309	-0.0122366	-0.023063	0.0731206	0.050081	0.0567018	-0.0323443	0.0313453	0.0544807	-0.0354641	0.0145607	-0.145361	-0.00739521	0.117484	-0.0161804	0.114407	-0.00515882	-0.0345911	-0.0307878	0.0364322	-0.0319825	-0.0138196	0.0923978	0.0774737
ALDH8A1	-0.00743715	-0.13505	-0.0185372	0.0199128	0.0764362	0.393554	0.299935	-0.526915	-0.133244	-0.0794494	0.20282	0.278635	-0.10409	0.0898464	0.132942	-0.563256	-0.0592789	-0.00704107	0.0263596	-0.350124	-0.000263188	0.0836763	-0.292839	0.0892698	-0.0193102	0.251154	0.276783	0.027839	-0.2978	0.135363	0.0625284	0.0266268	-0.234109	-0.171924	-0.644464	0.41742	0.0557606	0.119085	0.487674	-0.0320052	-0.0672889	0.317436	-0.574722	0.0845086	0.5089
ALDH8A1	-0.112834	0.214441	0.295189	-0.167866	0.136479	0.378673	-0.203202	-0.447552	-0.227641	0.123098	0.139366	0.22761	-0.131018	0.157372	0.0964897	-0.109223	-0.233282	-0.410013	0.271754	-0.341327	0.19753	0.286274	-0.421339	0.323754	-0.0556613	0.161862	-0.0147965	-0.045736	-0.0414719	-0.0952749	-0.0452666	-0.0603962	-0.467059	-0.126082	-0.496545	0.130402	0.143358	0.229191	0.543066	-0.299723	-0.17701	0.0567441	-0.509487	0.101429	0.479374
ALDH8A1	-0.1367	-0.0557478	-0.0696505	0.114213	-0.0265557	0.014294	-0.213857	-0.0799415	0.0314147	0.0622617	0.161952	0.136617	-0.157517	-0.104274	0.0135291	-0.0725888	0.0869496	-0.0918632	-0.0766699	-0.320685	0.0831981	0.136864	-0.0536409	-0.0553754	0.0594285	0.202946	0.0581372	-0.0949565	0.00391042	0.0786852	-0.0723823	-0.100101	-0.142294	0.124229	0.132454	0.137747	0.262636	0.145651	-0.0493163	0.0200275	-0.0160528	0.0872639	0.0687358	-0.0686866	0.458637
ALDH9A1	-0.00979009	0.0155988	0.0218865	0.022529	0.0872245	0.0200175	0.0126679	-0.0579514	-0.00069336	0.00502258	-0.0409655	0.0356675	0.00194381	0.0334027	0.00752547	-0.00282635	-0.008977	-0.0507384	-0.0828407	-0.0121892	0.0116042	0.0669182	-0.00423455	0.0267573	-0.0197826	0.0440311	0.122495	-0.0552573	-0.0284157	0.0883748	0.0196348	-0.00751397	-0.0721575	-0.0134545	0.0314919	0.0528805	0.00812109	0.0789349	0.0312544	-0.018506	-0.0296159	0.0116208	-0.0319818	0.0136728	0.070649
ALDOA;ALDOB;ALDOC	-0.403625	0.0023456	-0.0270766	-0.0610319	0.414772	0.221789	0.0314065	0.564214	-0.0720507	-0.109572	0.182206	0.288511	0.0572839	0.0459268	0.345224	-0.088019	-0.0958288	0.272919	0.262157	-0.183101	0.297182	0.210304	-0.104554	-0.207168	-0.061333	-0.0698856	0.211463	0.0537939	0.289953	-0.105352	0.319745	0.137291	-0.421057	-0.150802	-0.0285367	-0.110645	-0.105703	0.112905	-0.0838818	-0.0208559	0.0645377	0.256421	-0.184386	-0.0865318	0.0717169
ALDOA;ALDOC	-0.294798	-0.00722364	-0.0723281	-0.111054	0.056565	0.451549	0.0171443	-0.119625	-0.142923	-0.0837302	0.0706983	0.237284	-0.024625	0.155124	-0.0748361	-0.169572	0.00376419	-0.254345	-0.0179324	-0.330603	-0.140026	0.137241	-0.258766	0.0473222	-0.011265	0.0796003	0.0370198	-0.125074	-0.0454227	-0.0061015	0.0852	-0.00393705	-0.152177	0.0504911	0.0289388	0.162272	0.121012	0.181809	0.064605	-0.242777	0.0265095	-0.0146008	0.21059	0.127084	0.260309
ALDOA	0.0527974	-0.0353928	0.00460544	-0.0351228	0.00889232	0.131828	0.0261072	-0.0457272	-0.0545625	0.00787851	0.0147866	0.0398104	-0.00423437	-0.0352584	0.0180184	0.0135192	0.0240706	-0.0153357	-0.00254045	0.0399012	-0.0407124	0.00411187	-0.0347298	-0.0271	-0.0186456	0.103569	0.026727	-0.114954	-0.0646975	-0.0221945	0.015764	0.00149354	-0.0158423	0.0131721	-0.0192101	0.0157867	0.072648	0.011673	-0.0120862	-0.0635146	-0.0101246	0.052522	-0.0114192	0.0255345	0.0254368
ALDOA	0.0184195	-0.0285874	0.0199749	-0.0503012	0.0181394	0.115958	0.0384691	-0.0300024	-0.0652956	0.0136395	0.0402507	0.0559897	-0.00982028	-0.0262271	0.00731624	0.0069087	0.0242605	-0.0345828	0.00671469	0.0385533	-0.0191042	0.0113201	-0.0446997	-0.0138479	-0.0185586	0.0713432	0.0333087	-0.10636	-0.0356151	-0.0157146	0.0108624	0.0160298	-0.0127677	0.00418594	0.0088519	0.0219152	0.0561083	0.0164285	0.02934	-0.0706511	-0.014505	0.0249009	0.0317037	0.0144393	0.0325911
ALDOB	-0.0322405	-0.0245738	0.0324487	-0.00571147	0.0784914	0.0516092	-0.0197417	-0.0300036	-0.00247001	0.0296079	0.0459797	0.028212	0.0214727	-0.00997928	0.0510732	-0.0417378	-0.028238	-0.0262943	-0.00859593	-0.0529707	0.0143411	0.0643358	-0.0297838	0.0117441	-0.0102029	0.0365195	0.0467948	-0.0339875	-0.0272667	0.0261533	0.00894053	0.00998787	-0.0639215	-0.0121752	-0.0452809	0.0271212	0.0165618	0.0334557	0.0415506	-0.0488001	0.0078448	0.0517565	-0.00318401	0.0127554	0.0928206
ALDOC	0.150094	0.0612138	0.0741327	0.0337633	0.159532	0.333083	0.0924968	-0.0666537	0.103773	0.14052	-0.0411407	-0.100975	0.114386	0.00379319	-0.0858914	0.138181	0.00449441	-0.20024	-0.00904057	0.092929	0.00370589	-0.0157377	0.0815515	0.0815257	0.0430943	0.161743	0.0449116	0.0669836	0.0443917	-0.0989298	-0.125897	-0.0573981	-0.225705	0.124783	0.0804472	0.0539033	-0.0644921	-0.0848729	-0.0646007	-0.203926	-0.0730954	0.0840294	0.0608088	-0.0719003	-0.0800914
ALK	-0.127696	-0.00820818	-0.00218439	-0.0934333	0.123227	0.180461	0.368803	-0.216734	0.0368962	0.0722024	0.226189	-0.0922423	0.0264826	0.00784387	0.179669	0.031283	-0.0851439	-0.471367	-0.132934	0.321616	0.163559	-0.470274	0.190621	-0.0162546	0.110411	-0.116043	0.178142	-0.124268	0.118975	0.0533432	0.104563	-0.102898	0.181014	-0.0107649	-0.281354	-0.189464	0.522398	0.118945	0.0908661	0.00714023	-0.258421	-0.0493149	0.0514872	-0.0780156	0.109189
ALMS1	0.7585	0.404623	0.22165	-0.135209	-0.12479	-0.108624	-0.0647471	0.577353	0.424438	0.129895	-0.380779	-0.0616175	0.480991	0.240328	0.0290464	0.266669	0.0270751	-0.207365	-0.0160548	-0.0462888	0.0628075	-0.307546	-0.0741779	0.202485	-0.337657	-0.18666	-0.124464	0.223094	0.75394	0.112718	0.302317	-0.133645	0.412103	-0.199632	0.220475	-0.293091	0.235661	0.0148658	0.0714893	-0.389772	0.0228034	-0.431746	-0.0879498	-0.287978	-0.238378
ALOX12B	0.0610528	0.183584	0.0376173	-0.001793	0.0693224	0.141192	-0.0831992	-0.0768633	0.044675	-0.0822104	-0.0986642	-0.0806873	-0.0470375	-0.116529	0.0570255	0.0214757	0.165288	0.0494696	0.0548372	-0.0634146	-0.0710213	0.00215322	-0.084078	-0.00619712	-0.0200587	0.148443	0.0698448	0.00472666	-0.0871286	0.136954	-0.104298	0.103356	0.25376	-0.112805	-0.0685665	0.179207	-0.0223263	0.0259884	-0.056044	0.258807	-0.0174607	0.0652131	-0.135923	-0.0815234	0.0147859
ALOX12	0.368742	0.215226	-0.0397736	-0.0681934	0.0338784	0.207713	0.13246	-0.00742094	-0.188981	-0.0740503	-0.131377	0.06933	-0.0389615	-0.333202	-0.222864	0.169375	0.376849	-0.290302	0.0791019	-0.281113	-0.0804171	0.117431	-0.297243	-0.0362321	0.0982738	-0.00309304	-0.136	-0.489832	-0.169409	0.15009	-0.268558	0.086467	-0.1143	-0.207561	0.068691	-0.0647065	0.298218	-0.247313	-0.0203253	-0.11378	-0.157931	0.110512	-0.168393	0.00633305	-0.146746
ALOX15B	0.01115	0.384216	0.0782444	-0.071229	0.316668	0.268111	-0.0913388	-0.0563267	0.161426	-0.0240246	-0.104934	0.318217	-0.0950705	-0.288723	-0.180734	-0.202243	0.328706	-0.154691	0.150155	0.185913	0.260313	-0.233335	0.021282	-0.177013	-0.235275	0.188228	0.235604	-0.0622627	-0.0732959	0.212368	0.0198036	0.125804	-0.0714101	-0.183806	-0.396256	-0.133932	0.16005	-0.0423059	-0.114384	-0.166697	-0.104878	-0.013455	-0.212506	0.171324	0.220709
ALOX5AP	0.235563	-0.494963	0.0841109	0.0458998	0.278095	0.130376	-0.237307	-0.0610953	-0.313297	0.0052168	-0.303349	0.185753	-0.0414469	0.115533	-0.208543	-0.0188109	-0.0135173	0.19137	0.171565	-0.228395	-0.138377	0.000989334	0.0371882	0.0541804	0.14445	-0.0165544	0.132933	-0.427531	-0.242348	-0.255008	0.154614	0.00107574	0.215818	0.14983	0.0573804	0.0763561	-0.284997	0.0907247	0.132956	-0.231198	-0.353897	0.181446	0.0417157	0.136642	-0.0219076
ALOX5	0.221997	0.0187508	0.0852849	-0.184324	0.106146	0.0782903	0.00557764	-0.0146625	-0.133166	-0.187883	-0.103929	0.0166869	-0.202455	0.0952988	-0.162024	-0.152474	0.0827267	0.0145072	0.0435451	-0.0547777	-0.202403	0.0762228	-0.122998	-0.0265534	0.0397758	0.0497426	-0.115745	-0.12221	-0.171929	-0.241983	0.00942524	-0.0231056	0.0467263	0.165274	-0.162591	0.133583	-0.101852	-0.023261	0.00960279	-0.0360355	-0.188937	0.0560303	-0.225576	0.102212	0.0346129
ALOX5	0.163085	-0.0677936	-0.0450104	0.0883007	0.00894294	0.0865839	-0.111931	0.108884	-0.326608	-0.232573	-0.192207	0.0595492	-0.0764296	-0.12446	0.412538	0.141692	-0.0955745	-0.0388144	-0.04138	-0.126776	-0.244306	-0.232106	-0.203105	0.00401262	0.0666079	-0.0288815	-0.111142	-0.47512	-0.290344	-0.115912	-0.0390989	-0.0422044	0.276512	0.200967	-0.0784445	0.00427913	0.19435	0.119469	-0.00534647	-0.137593	-0.0936784	0.144218	-0.088847	0.0440019	0.124877
ALPG;ALPI	0.111614	0.17508	0.172826	0.0294595	0.319654	0.275677	0.131158	0.176356	-0.322941	0.1001	0.172061	-0.124734	-0.157677	-0.0343402	-0.263406	-0.191115	0.239246	0.0345461	0.319868	-0.0690299	-0.0791516	1.29841	-0.129864	0.12495	-0.109511	0.135462	0.110751	0.0844926	-0.280883	-0.499024	0.0604305	-0.0365153	0.0697855	0.215576	-0.764945	-0.262756	0.0504721	-0.23687	0.17382	-0.282272	-0.151158	0.386667	0.081437	-0.528577	0.337747
ALPI	-0.117892	-0.0587371	-0.0330914	0.0181839	-0.00938567	0.140715	0.0445582	0.30674	-0.0296731	-0.227955	0.0671549	-0.0616995	-0.325715	0.103278	0.0878653	-0.0513419	-0.257507	-0.0704842	0.16975	-0.305948	-0.185954	0.598052	0.085783	0.0530056	0.0477841	0.138559	-0.0285961	0.147047	-0.0838792	-0.214111	-0.0383951	0.151966	0.110831	-0.0211787	0.0555207	-0.0231476	-0.00452215	-0.0864	0.185873	0.142764	0.144702	0.0281025	-0.0969615	-0.293793	0.187554
ALPL	0.0764678	0.00447956	-0.00600712	-0.0160815	0.0272141	0.0883377	-0.024103	-0.103088	0.11396	-0.0195954	-0.0222182	-0.023506	-0.0401471	0.0109252	-0.0278509	0.0335967	0.0165023	-0.0237319	-0.12994	0.0487838	-0.025205	-0.0398385	0.0355727	-0.0132901	0.0601314	0.0590195	-0.00419443	-0.0265928	0.0447131	0.0150158	0.0551969	0.015764	-0.00260414	-0.00419738	-0.026111	0.0115324	0.0447218	-0.0292809	0.0121013	-0.0602262	-0.0347935	-0.0169272	0.0848357	0.0416575	0.0211706
ALYREF	0.371823	-0.0362692	0.120419	-0.19931	0.0463878	0.367596	-0.0860238	0.169188	-0.24601	-0.148875	0.130597	0.325031	0.0948959	-0.0784124	0.118141	-0.0353736	0.0277307	-0.0644686	0.35616	-0.00528211	0.0405174	-0.308142	-0.300125	-0.015525	-0.289096	0.325414	-0.221211	0.117433	0.0134601	-0.0979119	0.136393	0.398824	0.293979	-0.226742	-0.141766	0.131308	0.0248804	0.0314608	0.0576545	-0.180181	0.000307371	-0.068493	-0.179203	-0.0900718	0.240905
AMACR	-0.0378197	-0.211882	-0.178284	-0.273943	0.173143	0.0256747	-0.102171	-0.438232	-0.00956403	-0.0997285	-0.060565	0.342703	-0.121937	0.0229007	0.0689001	0.0426293	-0.302751	-0.272415	-0.0503948	-0.0314937	0.0281689	0.0536795	-0.397887	0.105735	-0.0204622	0.278568	0.0628724	-0.112507	-0.273687	0.184577	0.213338	0.0110258	0.06221	0.0576228	-0.285127	-0.0463071	-0.0123868	0.268439	0.211885	-0.55794	-0.176609	0.456926	-0.116035	-0.481498	0.316495
AMACR	0.3009	-0.0394601	-0.0760174	0.0189492	0.145727	0.0116627	0.204756	-0.364292	-0.022062	-0.019833	-1.55665e-05	0.0636788	-0.0211258	-0.0252255	0.0391868	-0.184783	-0.0200964	-0.143311	-0.0692028	0.121958	0.0973691	0.306392	-0.0111156	0.121334	-0.0336247	0.0670036	0.0914373	-0.0812585	-0.19096	0.197682	-0.0765994	-0.0557673	-0.115114	0.0384559	-0.157263	0.16097	-0.0389649	-0.0470298	0.140653	-0.0787478	-0.0776942	-0.0130125	-0.261368	0.00226929	0.233525
AMBP	-0.0560552	-0.00759982	0.0184078	0.00633294	-0.0247649	-0.0229603	-0.018878	0.0531322	0.010379	0.034549	0.0310908	-0.0414157	0.0293988	0.00897818	-0.00484988	0.0180778	0.0401147	-0.00671488	-0.0206894	-0.00684729	0.00487475	-0.00143217	0.0500936	-0.00121668	0.0549746	-0.0769728	-0.0162731	0.070054	0.0349359	0.00976735	0.00697256	0.000937136	-0.00982245	0.0196054	0.0363439	-0.0313156	-0.0242671	0.0316791	-0.0335737	0.060865	0.0486408	-0.0296307	0.0325638	-0.049087	-0.0169617
AMBP	-0.134874	0.0172611	-0.11466	-0.11428	-0.262757	-0.17321	0.265584	0.063143	-0.0983444	-0.157314	0.179667	-0.0122971	0.221086	0.010565	0.241168	-0.132095	0.125139	0.119299	-0.115192	-0.121563	-0.105789	0.0840124	0.32574	0.0159955	-0.298105	-0.00735564	-0.0663647	0.208086	-0.0677513	0.119854	0.254821	0.500131	0.0305847	0.115074	-0.169323	-0.227937	0.131909	0.127487	0.129574	0.142286	-0.246868	-0.0889259	-0.136488	-0.256127	-0.244086
AMDHD1	0.0385834	-0.0666663	0.132605	0.018793	0.140491	0.245959	0.146965	-0.339753	-0.00653767	-0.00792071	-0.0202527	0.218227	0.119466	0.162948	-0.287329	-0.0279167	-0.116451	-0.240443	0.00462105	-0.154015	-0.0250113	0.43636	-0.243123	0.263344	-0.00523013	0.0920487	0.428978	-0.100305	-0.192655	-0.0274195	-0.107217	-0.0758737	0.0777892	-0.204268	-0.182469	0.130038	-0.148074	0.115885	0.139484	-0.304492	0.0992375	0.373651	0.0130154	-0.213555	0.0997278
AMDHD2	-0.0947782	-0.0316023	-0.045258	-0.0641486	0.450074	0.0355786	-0.177411	-0.239647	-0.114599	0.0334455	0.313616	0.338176	0.0411706	-0.0392074	-0.0149024	0.0246749	-0.286637	-0.225051	-0.0271328	-0.220493	0.351683	0.562979	-0.100556	0.300275	-0.206769	0.258432	0.380747	-0.173101	-0.313006	-0.111153	0.0052798	-0.0495735	-0.0293926	0.0302436	-0.297437	-0.0518453	-0.0217404	-0.112234	0.282112	-0.20315	0.068672	0.185305	0.0792437	-0.11613	0.335735
AMIGO1	0.280526	0.0569821	0.317279	-0.140541	0.21073	-0.0150025	0.0824156	-0.373573	-0.135257	-0.117275	-0.185942	0.240709	0.0400469	0.0452305	0.0221245	0.00382204	-0.336094	0.140832	0.00074971	-0.175723	0.182148	0.171476	-0.314769	0.277009	0.215967	0.265417	-0.126029	0.146022	-0.228872	-0.218533	0.163119	0.151087	-0.0447747	-0.0174447	-0.367689	-0.177273	-0.146766	-0.146601	-0.0697623	-0.113949	0.0920194	0.42657	-0.134861	-0.331087	0.537819
AMIGO2	0.064748	0.13387	0.0101839	-0.269042	0.224943	-0.0281573	0.0872723	-0.284291	0.162205	-0.0622661	0.26826	0.207598	0.0441899	0.0228878	-0.00950053	-0.140765	-0.0978494	-0.168139	-0.196474	0.0389183	0.123264	0.109102	-0.221307	-0.0805719	-0.086291	0.0960499	-0.134636	0.0318042	-0.119763	0.0331919	-0.0975185	0.136432	-0.135614	-0.0338981	-0.356317	-0.237087	-0.180982	-0.0326558	0.379028	-0.391953	-0.0443219	0.154645	-0.333683	-0.0491644	0.235104
AMN	-0.195107	-0.126221	0.0796006	0.0673815	0.163613	0.126753	-0.148223	-0.0120873	0.0665366	0.0751002	0.0698208	-0.112504	-0.307783	0.0753173	-0.179974	-0.200244	-0.0541394	-0.142642	-0.169931	0.107718	0.139878	-0.10363	0.13624	0.216342	-0.00462071	-0.116824	-0.0537673	-0.0453937	-0.277943	0.101759	0.239053	-0.233607	-0.156474	0.0687558	-0.0209011	0.0220826	-0.0429306	0.130057	-0.0734395	-0.132787	-0.234321	0.354567	-0.0695639	0.0304907	0.298045
AMOTL1	-0.228441	-0.0311259	-0.184398	0.187174	-0.253021	-0.110479	-0.292414	0.0706737	0.139055	-0.144347	-0.00707707	-0.578013	-0.148256	0.00803965	0.106212	0.140249	0.0463448	-0.353418	-0.141166	0.0077002	-0.0609295	-0.395624	-0.0527041	-0.249993	-0.264795	0.066735	-0.278981	0.192445	0.0384662	0.0934537	0.0254174	-0.00262102	0.409022	0.0364453	0.0103473	0.128062	-0.214796	-0.375722	0.0769365	0.0287713	0.0766301	0.0999797	-0.311579	0.00420103	-0.21272
AMPD2	0.131153	-0.0661395	0.334357	0.0454703	0.116378	0.317674	0.0388777	-0.251483	-0.134277	-0.285023	0.0230275	0.2344	-0.30143	0.0889888	-0.0246866	-0.132232	-0.0769051	-0.0407145	0.0672395	-0.11914	0.299941	0.453649	-0.198861	0.336573	-0.0254014	0.0107455	0.449931	-0.0922345	-0.227929	0.104788	0.0234293	0.111676	-0.195216	-0.166094	-0.191206	0.148003	0.0230153	0.282836	-0.0841371	0.074393	0.0447903	0.0056347	0.0683274	0.124639	0.0467325
AMPD3	0.268216	-0.144917	0.00956818	-0.00739946	0.0768775	0.0564179	0.0650168	0.142941	-0.180278	-0.0939019	-0.088243	0.0871123	0.083833	0.1677	-0.0368011	-0.109608	-0.0590177	-0.035438	0.015313	-0.088595	0.0244378	-0.0305119	0.0845832	-0.107016	0.0476063	-0.0503611	0.158039	-0.204419	-0.164241	-0.105858	-0.23583	0.0345036	0.15723	0.0494114	-0.101022	-0.00680942	0.123447	0.042843	0.102975	-0.0690459	-0.0456788	0.0733813	-0.0335329	0.0577023	-0.0467265
AMPH;BIN1;BIN2	0.366113	-0.167394	0.0956059	0.157134	0.130643	0.213966	0.0105171	-0.29841	0.0935994	0.237398	-0.147803	0.490461	-0.00292304	0.261192	0.00160606	-0.245433	-0.0214788	0.0197198	0.267496	-0.19959	0.0966472	0.176205	-0.22627	0.212502	-0.188356	0.493494	0.269849	0.00558334	-0.195727	-0.283404	-0.141317	0.00992669	-0.242693	0.00625092	-0.560482	-0.0539289	-0.250264	0.48637	0.0832397	-0.414606	-0.277836	0.280413	-0.202048	-0.34291	0.305078
AMPH	0.0868213	0.261321	-0.110561	-0.0904139	-0.336897	-0.166092	0.0631193	0.206947	0.0617138	-0.129272	0.181698	0.0182167	0.167895	0.109587	-0.108875	0.103909	-0.0428857	0.0509453	0.00244086	0.103809	0.0775408	-0.447797	0.0538105	-0.151558	-0.132668	0.0381836	-0.414363	0.158469	0.120066	0.0696638	0.13585	0.162656	0.106046	0.147997	-0.0218594	-0.0270852	0.11627	-0.439355	-0.0179429	-0.0568835	0.18328	-0.142339	0.108382	0.122975	-0.0320053
AMY1A;AMY1B;AMY1C	-0.0626847	-0.0168632	0.0237508	0.0355835	0.0710523	0.0258243	-0.0174896	-0.0176501	0.0327676	0.0419607	0.0506323	0.035694	-0.0213077	0.0157135	-0.0123946	-0.0108638	0.0159552	0.0145879	-0.0287836	-0.00328314	0.0187058	0.0453201	-0.002156	0.0272697	0.0534538	-0.0533946	0.0208864	-0.0318762	-0.0169061	0.0253147	-0.00547286	0.00801696	0.012775	-0.0285677	-0.0138471	0.00417169	0.00800825	-0.0163702	0.00831436	-0.0410961	-0.0183394	0.0161254	0.00885651	-0.0511666	0.0439372
AMY2A;AMY2B	-0.0479871	-0.00296359	0.00338184	0.0137038	0.0231197	0.0168006	-0.00216399	-0.0740319	0.0204655	0.00870023	0.00805316	0.017826	-0.03173	0.0160654	-0.0220618	-0.0434491	0.00961777	-0.0196008	-0.0272947	-0.0110443	0.0234179	-0.00915796	-0.0336497	0.024004	0.0615406	0.000686151	-0.0301354	0.00882698	-0.045781	0.00982201	-0.00513598	-0.0190991	0.0301081	0.0294166	-0.0114017	0.0389037	0.0108115	0.0284495	0.00738499	-0.037196	0.00264818	0.00562554	-0.0376581	-0.0454914	0.0681861
AMY2A;AMY2B	-0.0319491	0.00359471	0.00282804	-0.0200551	0.0190177	0.00794765	-0.0120634	-0.0566679	0.0191723	0.0078487	-0.00191767	0.0540499	-0.017162	0.0229681	-0.0025598	-0.037471	0.0115902	-0.0140566	-0.0328464	0.0112809	0.0317498	-0.0302095	-0.0458219	0.00713514	0.0550276	-0.00296751	-0.0173586	0.0162535	-0.0225431	0.0113247	0.024354	0.00447395	0.0171326	0.037978	0.000800007	0.0166384	0.0232674	-0.0140211	0.0283581	-0.0384144	0.00106512	0.00125235	-0.032268	-0.048261	0.0542732
AMY2A	0.0235351	-0.00879425	-0.00296452	-0.036522	0.0699069	0.0510736	-0.0412813	-0.0200418	-0.0170556	-0.0586737	-0.0686755	0.067246	0.0189828	0.0768487	-0.0970243	-0.155386	0.0369462	-0.00822936	0.0110416	-0.0506065	0.0487177	-0.0438716	-0.0267669	-0.0340595	0.0808901	-0.0145955	-0.0640543	0.00811206	-0.0750371	-0.0382992	0.0207433	0.0201687	-0.0578566	-0.00059888	-0.0578613	0.0709713	0.0106997	-0.00171605	0.0632258	-0.0491866	0.05167	0.0616765	0.0547375	-0.00927114	0.0757201
AMY2A	0.0104339	0.0333373	0.0113438	-0.0197999	0.0346427	0.0525142	-0.0172679	-0.0262435	0.00480242	-0.0590297	-0.0296321	0.0380218	-0.0327292	0.0131301	-0.0919138	-0.0691011	0.0125277	-0.0306634	0.0106792	-0.0827333	0.0028152	-0.0458277	-0.0596506	0.0193509	0.077817	-0.00200292	-0.0544153	0.0219763	-0.0543356	-0.00738945	0.0186054	-0.0334595	-0.0240738	0.0255877	-0.0287861	0.0462811	0.0601319	-0.00852645	0.067572	-0.0610258	0.00424493	0.0349918	0.0213434	-0.0321718	0.0892165
AMY2B	-0.0845964	-0.014976	0.0308743	0.0171979	0.103012	0.10147	0.0206093	-0.0938329	0.0112162	0.0515949	0.0672954	0.0388377	-0.0788818	-0.015579	-0.0710639	-0.0461067	0.0134078	-0.0622329	-0.0528612	-0.0615008	0.00996079	0.0926738	-0.0499186	0.0646616	0.0314518	0.0222938	0.00856655	0.0225227	-0.0852339	0.0457942	-0.0385659	-0.000494068	-0.0361946	0.0200497	-0.0651196	0.086417	-0.00366255	0.0467173	0.0501603	-0.0398699	-0.0307678	-0.000315858	-0.0575502	-0.046055	0.125242
AMZ2	-0.30184	-0.0221191	-0.154525	-0.120406	-0.0198961	-0.0653591	0.0434206	0.0174925	-0.0858197	-0.107142	0.148919	-0.181153	-0.161201	0.122175	0.363781	-0.0156659	-0.124249	-0.0677241	0.246683	0.168652	-0.268244	0.0396248	0.219141	0.0722954	0.140913	0.223804	0.0501981	0.0257251	-0.327586	0.0260038	-0.0842711	0.290911	0.337036	-0.130153	-0.121982	0.215765	0.206969	0.101319	0.330334	0.580805	0.172343	-0.271074	-0.158659	-0.114564	-0.0894146
ANGPT1	0.247423	0.307257	0.0484688	-0.0601986	0.386793	0.529438	0.0990831	-0.28575	0.0586863	-0.0446363	-0.127022	0.176686	0.00928819	-0.0574191	-0.136335	0.0510563	0.171467	0.0191184	0.175021	0.133403	0.266856	-0.0880192	-0.444774	0.114045	-0.243663	0.215942	0.272281	-0.00294438	-0.211718	0.0838911	0.0263126	0.143774	-0.258292	0.10941	-0.440892	0.0542678	0.058979	-0.156142	0.339829	-0.453204	0.045545	-0.223763	0.0438694	-0.0116537	0.1124
ANGPTL1;ANGPTL2	0.0850851	0.0385889	-0.0644118	-0.096204	0.0797354	0.164861	0.0409144	-0.313217	0.0859121	0.211313	-0.0313111	0.219543	0.0196108	0.0341568	-0.09698	-0.14972	-0.15057	-0.0300397	0.154545	0.100755	0.0382225	-0.0533332	-0.211515	0.350993	0.0718328	0.338923	-0.0122372	-0.0819396	-0.157556	-0.0483659	-0.0198382	0.207437	-0.0184118	-0.0347484	-0.393071	0.268252	0.101797	0.135044	0.318124	-0.229146	-0.185878	-0.0294149	-0.0516295	-0.0940304	0.23617
ANGPTL1;ANGPTL2	-0.0585645	-0.188351	-0.0303863	-0.0296936	0.255737	0.365103	0.239697	0.0818922	-0.00721301	0.199208	0.297177	0.0934194	0.0737941	0.0120043	-0.201471	-0.221644	0.227885	-0.578898	0.0602045	-0.230633	0.117884	-0.154625	0.102762	0.271405	0.134913	0.0395537	0.0273835	-0.0738212	-0.0923477	-0.0884616	0.011905	0.0854536	0.126635	-0.0877123	0.0992205	0.034379	-0.145829	0.141715	0.0453637	-0.244697	-0.258869	0.164903	0.0547757	0.0620632	0.350831
ANGPTL1	-0.0193447	-0.0385817	-0.0539251	-0.146433	-0.0138448	0.1419	-0.130958	-0.039501	0.13184	-0.0935516	-0.0986594	-0.0730679	-0.151076	-0.0546002	-0.0925413	0.136324	-0.212086	-0.111215	0.0907514	-0.279996	-0.143763	0.00804119	-0.0452482	0.221431	-0.0205958	-0.0106662	-0.0315636	-0.14042	-0.0138794	0.000131286	-0.044013	0.00882665	0.105023	0.146618	-0.103675	-0.111747	0.154978	0.042038	-0.122903	-0.293506	-0.115181	0.267019	-0.0141972	0.164043	0.156038
ANGPTL2;ANGPTL6	0.0120289	0.0455804	-0.0195738	0.0900999	0.0756538	0.0702126	-0.0124743	-0.132236	-0.0722851	0.0502007	0.0534238	0.0426139	-0.0400129	-0.0369558	-0.132817	-0.0392208	0.0597147	-0.0981679	0.0368375	-0.00922981	0.0333726	0.0379777	-0.114268	0.114716	0.108567	0.0101798	-0.0748271	0.0535366	-0.0332526	-0.0220091	0.0500001	-0.0242365	-0.034555	0.00638755	-0.0295665	0.0617799	-0.0539879	-0.00597155	-0.00819305	-0.118294	-0.0504321	0.0954891	-0.0110202	-0.0205321	0.0718141
ANGPTL2	-0.0771642	0.0864271	0.0186278	-0.000662516	0.0611608	0.336849	0.134694	-0.149887	-0.114781	-0.0178079	0.0602001	0.172827	-0.00774243	0.015022	0.00249056	-0.102068	-0.0108767	-0.311123	0.0135623	-0.318295	0.00707842	0.142071	-0.139008	0.263499	0.12997	0.0619065	-0.0679058	-0.00476962	-0.236546	0.151479	-0.10905	0.136704	-0.0589442	-0.0250124	-0.0371724	0.0985328	0.0125994	0.112453	0.0554908	-0.248085	-0.0505972	0.0552215	-0.158499	0.0665958	0.464583
ANGPTL2	-0.172138	-0.222468	-0.171003	0.279987	0.534417	0.399619	0.070334	-0.230528	0.118732	0.0599307	-0.119783	0.436673	-0.504314	-0.104051	0.13228	-0.180909	-0.15492	0.0907802	0.202451	-0.145866	-0.237277	0.337413	-0.050437	0.47506	-0.153952	0.257724	0.095039	-0.0641799	-0.168864	0.262569	-0.100846	0.155483	-0.274141	0.0956391	-0.100885	0.280153	-0.346289	0.518059	0.138898	-0.137469	-0.208303	0.169549	-0.0238474	0.044838	0.362456
ANGPTL2	-0.0293708	0.00752877	0.0187194	0.00603826	0.0453208	0.0443197	0.0449683	-0.0803317	-0.00799584	0.0480136	0.0192405	0.0182529	-0.025949	-0.012114	-0.0512839	-0.0345682	-0.025875	-0.0757021	-0.041317	-0.0294213	-0.0410342	0.0055325	-0.0252956	0.0895393	0.0534557	0.0205957	-0.0198827	0.00690638	-0.0652902	0.00873499	0.0452204	-0.00147617	-0.00169225	0.0328825	-0.042012	0.0351455	-0.0083428	0.0496865	0.0541277	-0.0457038	-0.039236	0.00866124	-0.0687402	-0.0699274	0.0961352
ANGPTL3	-0.159784	-0.145823	0.0105313	-0.148823	0.207405	0.0840171	0.10528	-0.263812	-0.196574	-0.128131	0.0733946	-0.0441554	-0.1044	0.051026	-0.0977019	-0.0906756	-0.219818	-0.100895	0.0954148	-0.213939	-0.0674861	0.285949	-0.0420676	0.152379	0.00983294	0.0690156	-0.142444	-0.0585545	-0.129319	-0.0301453	-0.0586456	0.190282	-0.334129	-0.0791966	-0.0250247	0.190505	0.162077	0.176564	-0.0302511	-0.224106	-0.00502064	0.13464	0.21271	0.0757543	0.305633
ANGPTL6	0.135707	-0.00945567	0.150062	0.125959	0.0483627	0.305552	0.0799502	-0.244639	-0.126986	0.0409956	0.0529877	0.0652003	-0.184784	-0.0204324	-0.0495791	-0.0411846	-0.0082679	-0.265945	0.0161527	-0.266827	-0.270679	-0.17664	-0.217886	0.237937	0.114426	-0.0283208	-0.0911641	0.191988	-0.131565	0.0437839	0.119335	0.137973	-0.124472	-0.0268402	0.0577946	0.267193	-0.0182458	0.28926	0.213937	-0.13274	-0.108976	0.0761419	-0.297539	0.0333311	0.279121
ANGPTL7	-0.0127982	-0.0393909	0.0174737	-0.085932	-0.0289374	0.0233262	0.0042722	-0.04375	0.0305125	0.0147427	0.00346679	-0.0525652	0.0578502	-0.0215495	0.0267447	-0.0277114	-0.027762	0.0462348	-0.00741963	-0.00556866	-0.00919365	-0.0356837	-0.00230323	0.00127213	-0.0173586	-0.0190809	-0.0260046	0.0328007	0.0523878	-0.0348271	0.0692888	0.114597	0.0651763	0.0328766	-0.0853835	-0.0210892	0.0144382	0.0265241	-0.00370906	-0.031593	-0.00953864	-0.0734201	0.0153605	0.0261502	-0.0500337
ANG	0.00844138	3.84822e-05	-0.0765408	-0.00767714	0.0265617	-0.0034003	0.049587	-0.0823596	-0.0223398	-0.0909001	0.0486479	0.0902713	-0.075332	-0.0268169	-0.0215697	0.0286834	-0.0359041	-0.0600314	0.017751	0.00135316	-0.00145667	0.0432927	-0.0415053	0.0188826	0.0204275	0.0903009	-0.0272931	0.0146411	0.0164873	0.0459425	-0.0156215	0.0430519	-0.0667968	0.0404294	0.0391815	0.0443504	0.0220271	0.0191222	0.00442691	-0.0870219	0.0570069	-0.0393529	-0.0240195	-0.00521995	0.0573414
ANK1	0.0347151	0.125125	0.075449	0.358695	-0.350226	-0.275794	-0.355065	-0.266171	-0.120321	0.186343	0.0272312	-0.00834702	-0.125365	0.0306498	-0.00385563	0.00203199	0.00687587	0.0201069	-0.0227714	0.125962	0.0773465	0.142293	-0.14758	0.158554	0.233026	0.14435	0.0177383	-0.00510233	0.070279	0.346355	-0.0726593	0.0637996	0.315216	0.111619	0.224821	0.131224	-0.468321	-0.0299429	-0.0152608	-0.0942832	-0.0862531	0.00509268	0.048291	0.306781	-0.364783
ANK2;ANK3	-0.0224675	0.00914546	-0.134186	0.0998117	-0.0865392	0.0865959	-0.00568547	-0.0112952	-0.0327795	-0.0292697	-0.0193686	0.00467053	-0.0310896	0.0944664	-0.0440536	0.0813671	-0.0582457	0.069575	0.0125278	-0.010754	0.0132612	-0.0571943	0.00622543	0.0907856	-0.117825	-0.045298	0.0303342	-0.0177215	0.0455084	0.0410227	0.0256182	-0.0317266	-0.00839515	0.00834287	0.0328485	0.0493188	-0.0404583	0.0981203	-0.0645739	0.0621974	-0.0367235	-0.0503663	0.0585045	-0.0226675	0.0149827
ANK2;ANK3	-0.123176	0.227057	-0.179469	-0.228843	0.0306843	0.207878	-0.191537	-0.123687	0.12414	-0.155455	0.0603067	0.0243248	-0.292259	0.205995	-0.211025	0.0164149	0.170241	-0.427152	-0.0897861	0.115321	0.104053	-0.0150509	0.0021189	-0.333466	-0.113517	0.217449	0.45179	-0.194474	-0.0370291	0.238276	0.0315917	-0.096404	-0.0698712	-0.30085	-0.242775	0.198149	0.233024	-0.193082	-0.293064	-0.0258161	0.181667	0.0323806	0.210433	-0.17892	-0.108745
ANK3	0.282867	-0.21026	-0.111779	-0.148735	0.0218813	0.195254	0.0884208	-0.177438	-0.403911	-0.0423645	-0.117801	0.251786	-0.151449	0.156236	0.258355	-0.210257	0.00992932	-0.00830332	0.165271	-0.103745	-0.125258	0.0409498	-0.303319	0.192342	0.0111806	0.0488956	0.0860573	0.0812858	-0.133479	-0.0972883	0.198558	0.0965932	-0.0343568	-0.129465	-0.135951	-0.00488061	-0.141309	0.0758827	0.173136	-0.031137	-0.270849	-0.0732054	0.0323644	-0.0653937	0.1064
ANK3	0.146126	-0.115581	0.149191	-0.213271	-0.00439266	0.18777	-0.340753	-0.465896	-0.0216329	0.0990282	0.0158236	0.367108	0.113936	-0.127666	-0.129784	0.0158734	0.0665275	-0.206855	0.0309182	-0.232115	0.101492	-0.0781865	-0.292617	0.0600718	-0.0134643	0.268576	0.429278	-0.24156	-0.0890075	0.369905	0.110481	0.137311	-0.47902	-0.0863766	0.085691	0.0602932	0.0357196	0.167664	0.155603	-0.495859	-0.0495547	-0.166998	0.016303	-0.081682	0.00735291
ANKFY1	0.0963405	-0.0522657	-0.00729326	0.202005	0.00496621	0.135206	-0.0882144	-0.578547	-0.018218	-0.183819	0.0446929	0.093172	-0.138173	-0.00912813	-0.145603	-0.0554652	-0.0558822	-0.251254	0.0972125	-0.0605703	-0.0736149	0.184018	-0.55702	0.293663	-0.168188	0.261268	-0.0307034	0.00678977	0.134563	0.184552	-0.0755899	0.117153	0.0736528	-0.0765136	-0.226849	0.0284958	0.0530171	0.0750226	0.149027	-0.580335	-0.207401	0.166704	-0.202527	0.0476367	0.444954
ANKHD1	-0.317194	0.197692	0.0652329	0.0722266	-0.289934	-0.133243	0.0518311	0.0421297	0.208869	0.0354095	0.309675	-0.287669	-0.234203	-0.188141	-0.137685	0.280025	-0.103223	-0.125239	-0.281237	-0.180984	-0.372465	-0.17245	-0.239668	0.287774	-0.107307	-0.0126218	-0.236317	0.477476	-0.00845974	-0.067989	-0.275047	-0.182571	0.142591	0.148583	-0.214808	-0.00311558	0.143701	-0.160804	-0.189733	0.120779	-0.42204	-0.0962808	-0.0538945	0.0330872	0.2086
ANKRD13A	0.0112639	-0.100754	-0.0989718	-0.192248	0.214777	0.224275	0.0784406	-0.258086	0.100164	0.101747	-0.156735	0.127528	0.0906875	-0.0364504	0.062052	-0.118851	0.0913209	0.0143706	-0.0224736	-0.13934	0.0664757	-0.267768	-0.163545	0.0531405	0.294182	0.0731764	0.12466	-0.0684394	-0.189395	0.390942	-0.0660581	0.144579	0.228192	-0.184772	-0.220317	-0.0209914	0.0031757	-0.154041	0.249561	-0.205306	-0.266102	0.289869	-0.0241097	0.0679052	0.113849
ANKRD22	0.277153	-0.0566153	0.0681899	-0.154487	0.0974382	0.0633136	0.067629	-0.166546	-0.021164	-0.0574154	-0.119966	-0.0099605	-0.0391794	-0.110484	-0.174773	0.0170636	0.051103	-0.0256057	0.135273	-0.0774382	-0.0235281	-0.0355891	-0.00154568	0.0646594	-0.0364576	0.241155	0.0883676	-0.207439	-0.116563	0.136744	-0.0833915	-0.130262	0.0682928	-0.0350104	-0.0824069	0.130545	-0.0612748	0.0799729	-0.194037	0.0513614	-0.147102	0.0586062	0.0571761	-0.161876	0.0743464
ANKS4B	-0.0131355	0.0720971	0.181568	0.0962474	0.230919	0.0931997	-0.238995	-0.239585	0.158964	-0.0599498	0.0594934	0.180926	0.00968345	-0.0358332	0.0630602	-0.0144672	-0.176002	0.00451672	0.0279949	-0.086071	0.203122	0.249693	0.0344269	0.204825	-0.125003	0.275904	0.430213	0.122985	-0.307226	0.326329	-0.0267124	0.110761	-0.25821	-0.114359	-0.127374	0.203162	0.284122	-0.068484	0.190132	-0.103974	0.41044	0.184899	0.101396	-0.126336	-0.00538843
ANO6	-0.130499	-0.232216	-0.0149018	-0.00928291	0.301661	0.428974	-0.274662	-0.288844	-0.0966768	0.0612565	-0.111148	-0.0166951	-0.119825	0.111964	-0.180356	-0.0293817	-0.0230187	-0.218453	0.208126	-0.197534	0.215654	0.307603	-0.145364	0.206437	0.143799	0.241896	0.0103518	-0.198398	-0.125417	-0.172125	0.159218	-0.176389	-0.184932	0.0914113	-0.327366	0.0712623	-0.0614124	0.245708	0.00694775	-0.425617	0.0818847	0.128463	-0.210602	-0.041901	0.776082
ANOS1	-0.268284	-0.0423949	-0.0659638	0.0689647	-0.0420542	0.18704	0.00376141	-0.0633637	0.120632	-0.0125198	-0.161517	-0.173751	-0.147975	0.305575	0.0409121	0.0308429	0.0446037	-0.255179	-0.164546	-0.036596	0.248889	0.0129595	0.0593298	0.137537	0.013448	0.0492232	0.358063	0.0702229	-0.136301	0.0534358	-0.0892889	0.192809	-0.101317	0.0709437	-0.19782	0.0370116	0.236785	0.29943	-0.321651	-0.11694	-0.0492846	0.254786	-0.230074	0.123891	-0.167215
ANP32A;ANP32B	0.179105	-0.0154687	-0.0411516	-0.0727531	-0.170059	0.118421	0.0335328	-0.0092191	-0.107536	-0.0944919	-0.0239364	0.165553	-0.102476	-0.171593	-0.0173368	-0.115346	-0.0453647	0.122065	0.0345291	-0.0441997	-0.105471	-0.0478098	-0.170201	-0.0205707	0.066164	-0.0319305	-0.105814	-0.110395	-0.142905	-0.0851255	0.037982	-0.099679	0.129129	0.154657	-0.106046	-0.0241284	-0.00555328	0.0101558	-0.0614587	-0.00758408	-0.124102	-0.0110282	0.0287043	-0.00264064	0.102969
ANP32A;ANP32C	0.398142	-0.166847	0.169218	-0.0297792	0.158642	0.527874	-0.0301387	-0.218847	-0.231236	-0.152366	-0.209697	0.252164	-0.21098	0.153938	-0.3214	-0.102974	0.19414	-0.0364425	0.140429	0.299815	-0.368712	-0.20792	-0.382382	0.0284475	-0.0288712	-0.0183207	0.18747	-0.0784797	-0.296389	-0.103169	-0.02966	0.412944	-0.00831372	0.145639	-0.0572187	-0.0275347	-0.0165325	-0.0155004	0.494655	-0.273039	-0.244542	-0.0263894	0.213749	-0.0966868	-0.086372
ANP32A	0.339252	0.459763	-0.00939414	-0.0271858	0.149665	-0.0224022	-0.258297	-0.0465941	-0.0247041	-0.0428453	0.185148	0.0138784	-0.225621	0.0596751	-0.227676	0.116239	-0.0831343	0.0813998	0.129548	-0.0945079	-0.221292	0.070157	-0.675714	0.571558	-0.0480948	0.219452	0.0787137	0.0252084	-0.174255	-0.38335	-0.370211	-0.0798311	-0.16257	-0.218294	-0.102986	0.222906	0.105346	0.313116	0.015068	-0.187529	0.0318581	-0.0523737	-0.0450673	-0.00703525	0.312702
ANP32B	0.190271	-0.069232	0.00193452	-0.0954307	0.0776147	0.269835	0.000618404	0.0548807	-0.125326	-0.105423	-0.0698301	0.183183	-0.126766	-0.272219	0.0184546	0.233602	-0.0566753	0.0958284	-0.0180405	0.0913853	-0.123322	-0.0587097	-0.0312719	0.204882	-0.0570968	-0.0988997	-0.0766877	-0.153939	-0.306607	-0.0741721	-0.201966	0.142633	0.0904873	0.0452668	-0.0286247	0.121017	0.198309	-0.171524	0.0617585	-0.0834672	-0.56595	0.0499231	0.0088825	-0.0336485	0.102723
ANP32E	0.282679	-0.344892	-0.181959	0.142449	0.0887984	0.0686702	0.0906897	-0.153579	-0.440199	-0.171158	-0.239516	-0.011717	-0.00751616	0.158092	-0.136706	0.0563327	0.0226893	0.151744	0.0368218	-0.170133	-0.186878	-0.115875	-0.0854675	0.301109	0.0835662	-0.0800202	-0.111513	-0.249593	-0.248999	0.0190784	-0.000369743	-0.152663	0.179904	-0.0114131	-0.0646466	0.259957	-0.147705	0.0368878	0.0572508	-0.238127	-0.202941	-0.0123176	-0.0339288	-0.158394	0.0811948
ANPEP	-0.0225649	0.00285814	0.0414011	0.0126339	0.0343829	0.0357865	-0.000351646	-0.0650228	0.0137247	0.0216564	-0.0162527	0.0329	-0.0273771	0.00242373	-0.0262493	-0.0234595	-0.0139685	-0.033966	0.00361039	-0.0570133	0.0240335	0.115826	-0.00815197	0.0565375	0.000308561	0.0280377	0.0439932	-0.0049221	-0.0533487	0.0125547	0.0207614	0.00453408	-0.0556421	0.0324863	-0.0576155	0.0174691	-0.0109035	0.0494986	0.02232	-0.0492792	-0.00956978	0.0422453	-0.0697968	-0.0308748	0.0880614
ANTXR1	-0.0527252	-0.0678448	-0.0108037	0.0283995	0.0214863	0.0128458	0.0075058	-0.164868	-0.0324208	0.0428875	0.00447297	0.0510225	0.00467628	-0.0256371	-0.0977023	-0.0722069	0.0494287	-0.0649852	0.00211974	-0.0526186	0.0320415	0.142893	-0.00434952	0.10909	0.104084	-0.072303	0.0459477	0.0795812	-0.00458176	-0.00775234	0.0622036	0.0228183	-0.00576112	-0.0409997	0.0643186	0.0172214	-0.156135	0.0645608	0.0452118	-0.00384796	-0.0218351	0.0430821	0.0136295	-0.141553	0.089162
ANXA10	0.0143341	0.148898	-0.194218	0.115221	0.0796779	0.263118	-0.409702	-0.0344195	-0.334136	0.0595037	-0.102367	-0.142537	0.0819885	-0.167894	-0.273013	-0.228983	0.0274527	0.165569	0.226732	-0.172973	-0.258933	0.16505	-0.0384969	0.156662	-0.0481411	0.0677182	0.0464442	0.15007	0.179131	-0.096258	-0.0321091	-0.0912388	0.00345196	-0.0894065	-0.286375	0.773123	0.123173	0.155568	-0.0809367	-0.206822	-0.0401881	0.0197105	-0.129575	-0.201945	0.535007
ANXA11;ANXA13	0.0786617	0.0386099	0.0146396	0.135411	0.00615843	0.121332	0.0542808	-0.122898	0.325116	-0.118508	-0.127568	0.130762	0.139585	0.0185456	-0.0155624	-0.11312	-0.345354	-0.268096	0.368	-0.450252	-0.375133	0.185025	-0.542184	-0.101133	-0.214634	0.49301	0.125866	-0.208955	0.123419	-0.0773643	-0.0590855	-0.132795	-0.0986796	-0.349648	-0.162759	0.255058	0.0119936	-0.0524454	0.141499	-0.306847	-0.136565	0.114791	-0.05824	-0.0565804	0.121861
ANXA11	0.0105394	0.0214945	-0.032284	-0.00740213	0.00347331	0.0266757	-0.027051	-0.000257942	0.0319366	0.00921931	-0.000335055	0.0205354	0.05215	0.0136332	-0.0235164	-0.00788702	-0.0262464	-0.0210941	0.0186376	-0.0283814	-0.00915322	-0.0319356	-0.00874067	-0.0145208	0.00431171	0.0398423	-0.0358766	-0.0083865	0.0524962	-0.0262305	-0.0123608	-0.037397	-0.0162362	-0.0463267	0.0153914	0.0268189	0.0082213	-0.0140572	-0.0191037	-0.00872198	0.0031425	0.0389726	0.0219808	0.00619147	0.0178202
ANXA13	0.0257886	0.258474	-0.0985562	-0.194173	0.238875	-0.0458273	-0.211653	-0.402344	0.06331	-0.0716278	-0.0277897	0.184755	-0.23297	-0.0794956	0.250138	-0.113626	-0.0331058	-0.234995	-0.110449	0.37855	-0.0627594	0.045337	-0.00673428	-0.0223077	0.129183	0.219568	0.330975	-0.203527	-0.203725	0.0449851	-0.25265	0.0839121	-0.233834	-0.0401117	-0.683466	0.0961255	0.386695	0.133471	0.110967	-0.0873252	-0.338426	0.188285	-0.409016	-0.118465	0.168469
ANXA1	0.027509	-0.0480663	-0.0202673	-0.041872	0.0935665	0.0775511	0.0548431	0.0163303	-0.0940598	0.0040228	0.0425886	0.0566186	0.0563775	-0.094867	0.00161266	0.0601004	0.0248628	-0.155362	-0.00994797	0.0425688	-0.114935	-0.0292097	-0.00454069	-0.0404276	0.0148177	0.118543	-0.0165995	-0.147403	-0.10547	-0.0562101	0.0178233	0.0933104	-0.00761332	0.00578814	0.0864147	-0.0394212	0.142768	0.0194926	0.01205	-0.0984407	-0.0398113	0.0335323	0.0535955	0.0283385	0.0741184
ANXA2;ANXA2P2	0.0232047	-0.0266589	-0.00619171	-0.0542497	0.0573176	0.0792586	0.0527822	-0.0145872	-0.0624802	-0.0364566	0.0510578	0.0202706	0.0558645	-0.0721839	0.0309035	0.0184181	0.00167763	-0.0536531	-0.00792779	0.0268864	-0.0709025	-0.0275917	-0.0414055	-0.0526686	-0.0176621	0.0719364	0.00744644	-0.0822529	-0.02038	-0.0287133	-0.0221898	0.026042	-0.0101815	-0.00730992	0.0423369	0.00251769	0.0453739	-0.0177484	-0.00514785	-0.023095	-0.0410991	0.0379066	0.0153788	0.00770976	0.0514148
ANXA2	0.0395008	-0.0222382	-0.0016826	-0.0593291	0.0615122	0.0926359	0.0645267	-0.0505914	-0.0624382	-0.0468716	0.0434689	0.0452882	0.0517875	-0.073172	0.0109332	0.00822911	0.0127747	-0.0659288	-0.0180555	0.0213236	-0.0631789	-0.0368377	-0.0339288	-0.0245551	-0.00896545	0.089885	0.00197978	-0.0803351	-0.0130717	-0.0227054	-0.0045428	0.0240526	-0.00901961	-0.00202113	0.0126422	-0.00837924	0.0492688	-0.00707891	0.00430266	-0.0273103	-0.0663616	0.0257362	0.0318505	0.01743	0.0583144
ANXA3	-0.0306879	-0.0574105	-0.041816	-0.000778226	0.0237345	0.0300366	-0.0193663	-0.0615453	-0.102962	-0.114442	0.0240403	0.0346404	-0.00523891	-0.039808	0.0277248	-0.00382314	-0.0135985	-0.119463	-0.0273736	-0.0238224	-0.0424147	-0.011659	-0.0404158	-0.0143136	0.0430207	0.0237778	0.0551531	-0.112892	-0.0568553	-0.076862	-0.0510784	0.0510172	-0.000192994	0.0171221	0.0558205	-0.0795356	0.121801	-0.0130374	0.0376253	-0.0495882	-0.102954	-0.0166964	-0.0657555	0.0657995	0.035385
ANXA4	0.00328217	0.00449112	-0.00910564	0.00542198	0.016803	0.00368677	-0.0364789	-0.00839229	-0.0159658	0.00913651	0.0191582	0.0376322	0.00487246	-0.0366665	0.0104082	0.0128297	0.0243029	-0.010203	-0.00507944	-0.0250231	0.00727614	0.0120323	-0.0291031	0.00454115	0.0108613	0.0194288	0.012034	-0.0075264	0.00384415	0.0205139	-0.0264132	-0.00797198	-0.0339105	0.00129406	-0.00335105	0.000255449	0.0367368	-0.01221	0.0133379	-0.0134331	-0.000310374	0.0126878	-0.0230255	0.0198394	0.0255609
ANXA5	-0.0145488	-0.0304028	0.0087685	0.00267307	0.0277512	0.0156303	-0.00163946	-0.032777	-0.00500708	-0.0235093	-0.017688	0.0843272	-0.00784293	-0.0128857	-0.0212579	-0.0282305	0.00771428	-0.00324807	-0.00556162	-0.00929975	0.0252992	0.0617708	-0.00373139	0.0456256	0.0374757	0.0115916	0.0541925	-0.028625	-0.0567952	-0.00944289	0.0379236	-0.00639821	-0.0236947	0.0302062	-0.0107828	-0.00699106	-0.0117267	0.0258605	0.00625296	-0.0551508	-0.0387727	0.0158982	-0.0329747	0.0166135	0.0652255
ANXA6	0.200514	-0.0383323	-0.0841754	0.0224452	0.24915	0.239165	0.149072	-0.290872	0.144635	-0.032408	-0.41653	0.316547	-0.0424738	-0.114992	-0.395061	-0.0466949	-0.0969914	0.162172	-0.121284	-0.0926297	0.0253852	0.141857	-0.21734	0.181525	0.0126984	0.183971	0.272069	0.225204	-0.305672	0.00970278	0.164574	0.175364	-0.113188	-0.0694662	-0.0425991	0.215717	-0.177803	0.0388034	0.298126	-0.233316	-0.0461145	0.0371606	-0.145233	-0.0376367	0.188751
ANXA6	-0.000957236	-0.0231103	0.000951215	0.0119238	0.0501693	0.0383634	-0.0326907	-0.0150695	-0.0255187	-0.00911753	-0.017496	0.0484972	-0.00742462	0.0281723	0.00338677	-0.0109636	0.0176408	0.0280621	-0.0109535	-0.0172927	0.0104857	0.0067338	-0.0178077	-0.0275332	-0.00492664	0.016746	0.061201	-0.0555072	-0.0209601	0.00876888	0.0289848	-0.0056786	-0.00200519	0.042948	-0.00600742	-0.0139333	0.0175251	-0.00155417	0.0277094	-0.0536274	-0.0298992	0.0203795	-0.0147013	0.00963855	0.0475914
ANXA7	0.00104296	-0.0561192	-0.0452214	0.0193889	0.00177905	0.0202743	0.0436174	-0.0565298	-0.00789464	-0.038187	0.0184889	0.0841221	0.0371351	-0.00761577	-0.00704596	0.0361223	-0.00525212	-0.0781671	-0.00921075	-0.0307117	-0.030648	0.0363164	-0.0193898	0.0413966	0.0201062	0.0340531	0.000517267	0.0145296	-0.00289434	-0.0110617	-0.0432197	-0.0348772	0.0108553	-0.0268523	-0.013659	0.00211567	-0.00380756	0.017255	0.00393941	-0.00309386	0.000618485	0.0445028	-0.000595053	-0.0616399	0.0475281
ANXA8;ANXA8L1	0.482716	-0.0816827	-0.144908	-0.287652	0.207428	0.100676	0.00252463	-0.126008	-0.0156907	-0.062158	0.103125	0.058602	0.180851	-0.256665	-0.201369	0.1824	0.0484095	-0.317259	0.147578	0.195013	-0.3121	-0.173058	-0.234902	0.060107	-0.0125274	0.341013	-0.0662479	-0.312936	0.0198016	-0.119231	-0.139182	0.109503	0.0194125	-0.223363	0.0733739	0.220735	0.544533	-0.00939169	0.282536	-0.373078	0.0653339	0.0756353	0.141359	-0.0910552	-0.0390767
ANXA8L1	0.250745	0.0230731	-0.129636	-0.279993	0.00926856	0.224142	-0.0795738	-0.0843487	-0.167792	-0.170425	0.256196	0.093125	0.0187497	-0.198202	-0.129812	-0.0254149	0.181409	-0.339864	0.224595	0.172192	-0.00430619	-0.115956	-0.210911	-0.0940168	-0.053913	-0.00804982	0.088318	0.0153183	-0.124052	0.148783	-0.0434989	0.00817702	0.0287614	-0.098849	-0.0508459	0.179691	-0.0641205	-0.0856551	0.0510601	0.10348	-0.0949251	0.209016	0.228872	-0.122521	-0.0938956
ANXA8	0.184293	0.179607	0.00668635	0.0505687	-0.144783	0.15581	0.172281	-0.184639	-0.0501369	0.0415335	0.200179	0.00716933	0.0558076	-0.068316	-0.0148694	0.0240053	0.191694	-0.0456867	0.107249	-0.124791	-0.044566	-0.135581	-0.162082	-0.129613	-0.0343487	-0.0405199	-0.101448	0.246736	0.0375608	0.0173738	-0.178612	-0.0790433	0.0514589	-0.0316633	0.0105586	0.178572	-0.121214	-0.226851	0.191784	0.0864636	-0.101383	0.0431831	0.260015	0.0268102	-0.00642987
ANXA9	0.112161	0.322877	-0.447475	0.00171697	0.161373	0.301685	0.236187	-0.284993	0.0822962	-0.104774	-0.27135	0.245451	0.428616	-0.00326994	0.155384	0.0363682	0.0959839	0.149398	-0.0506267	0.0120883	-0.0826145	-0.267067	0.041797	0.130143	-0.0911689	0.429486	-0.00786709	-0.184493	-0.313616	0.39025	-0.0304516	0.125086	-0.100278	-0.10771	-0.47332	0.146441	0.252705	0.204554	0.292675	-0.379695	-0.110434	0.0879406	0.0822762	-0.091052	-0.0149514
AOC1	-0.0452418	0.019558	-0.0209933	-0.00517251	0.0391716	0.0423709	-0.0117907	-0.0355321	0.0167854	0.022603	0.00119299	0.0641123	-0.0169164	-0.0125848	0.00116082	-0.00772106	0.0412904	-0.054256	-0.00158552	0.0196719	0.0385995	0.0482814	-0.0168885	-0.0456464	0.00604143	0.032972	0.0196844	-0.0202286	0.0124117	0.0273875	0.0536026	0.0221653	-0.0327441	0.0518897	0.0097224	0.0534002	0.009837	0.0473468	0.00585193	-0.0759033	-0.00213755	-0.00225632	-0.00897132	-0.00530092	0.0548529
AOC3	0.021768	0.128012	0.167401	0.00266095	0.0834833	0.266634	0.114502	-0.308977	0.0905174	0.0514378	0.106362	0.240219	-0.300204	0.0247988	0.0413391	-0.114138	-0.122906	0.184129	-0.0147399	0.0388221	0.162407	-0.0665399	-0.446937	0.157401	-0.0757877	0.229683	0.0151557	-0.19665	-0.143426	0.14102	-0.127692	-0.0171434	0.147482	0.283123	-0.444418	0.191142	0.0913288	-0.19089	0.530091	-0.245406	-0.171095	0.0844355	-0.258108	0.0217005	0.259265
AOX1;XDH	0.141402	0.201783	-0.0680677	-0.347127	0.0235688	-0.041138	0.391811	-0.615428	-0.0343387	0.495537	-0.0771798	0.327226	0.183748	0.166103	0.0430568	-0.198564	0.442903	0.134609	-0.188978	0.101666	0.0300616	0.139257	-0.276329	0.152805	0.0224688	0.427667	0.355114	-0.00777119	-0.233932	-0.385513	0.0125352	0.065009	-0.11956	-0.161939	-0.115546	0.150333	-0.051211	0.0893426	0.131684	-0.349162	0.171026	0.09136	-0.209085	-0.268516	-0.0750429
AOX1	-0.272227	0.0274686	-0.076844	0.0848621	0.16202	0.172859	0.0614183	-0.312298	-0.0123897	-0.088551	-0.102495	0.158515	-0.105951	-0.140449	-0.0287087	-0.0472462	-0.0892562	0.0725358	-0.106866	0.0972595	0.0871955	0.15416	-0.0995165	0.0893173	0.0178976	0.00190848	0.0865665	-0.114387	-0.275923	0.200582	-0.12876	-0.341901	0.0358549	0.127562	-0.0979638	0.0618779	0.0282887	0.0947707	-0.17425	-0.21459	-0.0111258	0.228561	-0.191086	0.0767327	0.115479
AP1B1;AP2B1	-0.0460829	0.026388	0.0902737	0.0862928	0.208553	0.187275	0.177073	-0.473849	-0.107067	-0.0231919	0.212198	0.283226	-0.112148	-0.0819472	-0.0354256	-0.0334533	-0.0419556	-0.170876	-0.0759425	0.0942309	-0.35568	0.257755	-0.262672	0.190188	0.00378943	-0.0284918	0.286399	-0.106638	-0.378342	0.160258	0.0773338	-0.133867	-0.0983086	0.130743	-0.136254	0.0542777	0.112244	0.00252468	-0.139696	-0.347758	-0.382475	0.172472	-0.13849	0.144233	0.375595
AP1B1;AP2B1	0.348477	0.191412	-0.0413442	-0.222313	0.286938	0.211588	0.158946	-0.379494	-0.315797	-0.0117093	-0.208409	0.0944617	-0.0171216	-0.208668	-0.101089	-0.190667	-0.0251543	-0.236568	-0.0316298	-0.19035	0.225551	0.309514	-0.227052	0.058102	-0.0400762	0.189401	0.215793	-0.428569	-0.196526	0.215454	0.22011	-0.106989	0.0281141	-0.0953681	-0.0951332	0.294935	0.0340238	-0.0308056	0.27496	-0.37063	-0.266251	0.242319	-0.16233	-0.0322239	0.192381
AP1B1	0.296518	-0.156607	0.197363	0.02207	0.218355	0.410708	-0.0428542	-0.48612	-0.114573	-0.134008	-0.154639	-0.0233734	-0.113783	-0.288792	-0.16003	-0.258995	-0.0652491	-0.294596	-0.0852652	-0.0620516	0.111157	0.0352464	-0.437729	0.354685	-0.219852	0.0211037	0.0925492	0.312567	-0.273746	0.157062	-0.353441	-0.269984	-0.204947	0.0674447	-0.1889	0.318619	0.242248	0.0472651	0.196944	-0.649717	-0.417907	0.469803	-0.437937	-0.0794747	-0.0419419
AP1B1	0.0555079	-0.267321	0.110906	0.0170814	-0.0755927	0.0690055	-0.0617357	-0.374103	-0.327787	0.133159	0.207009	0.229571	-0.0549809	0.119502	-0.364759	-0.257559	-0.0301977	-0.226064	0.170811	-0.120998	0.0241071	0.248439	-0.435429	0.428982	0.192953	0.215833	0.374121	-0.0872199	-0.0663913	0.0590269	-0.0114012	-0.0296234	-0.153784	0.0747278	-0.0272319	0.181382	0.183461	0.0727676	0.358904	-0.151095	-0.0745693	-0.0891833	-0.240355	-0.147746	0.366722
AP1G1	0.0186672	0.110663	-0.114742	0.104773	0.371883	0.303795	-0.172962	-0.219291	-0.255028	-0.058822	-0.0685428	0.06573	0.176748	-0.206456	-0.101256	-0.0262523	-0.173809	0.0528925	0.0494215	-0.202625	0.262694	0.11039	-0.197665	0.150339	-0.127799	0.100044	0.0709237	-0.0466413	-0.0934586	0.0491224	0.105464	0.0585564	-0.286024	-0.0805685	-0.112842	0.407123	-0.0898301	0.0221805	0.199784	-0.325486	-0.0425237	-0.0362496	-0.0304711	0.010778	0.452668
AP1M1;AP1M2	-0.149582	-0.200303	-0.0829098	0.180887	0.301888	0.568936	0.0274712	-0.599886	-0.340432	-0.170112	0.0788601	0.0157496	-0.108902	0.0625213	0.0785126	-0.346932	-0.164888	-0.302059	-0.332516	-0.324074	-0.0825271	0.105602	-0.406411	0.219991	0.0413208	0.136039	0.277996	-0.172781	-0.55319	0.158652	-0.114511	-0.0973521	-0.161918	0.198461	-0.365986	0.324089	-0.165969	0.243238	0.211363	-0.122307	-0.246756	0.132561	-0.214988	-0.0634317	0.516586
AP1M1	0.0293723	-0.161099	-0.160548	0.129202	0.497414	0.395491	0.0764658	-0.283859	0.199726	0.0459094	-0.128388	0.556522	-0.0948282	-0.031262	0.0305371	-0.274724	-0.0418598	0.0544785	-0.244738	0.0728346	0.0188471	0.190477	-0.242624	0.0745881	-0.158885	0.21054	0.295472	-0.0131938	-0.208304	-0.0395152	0.093502	-0.135399	0.0412782	-0.123921	-0.27657	0.175251	-0.152875	-0.00304066	0.40358	-0.410275	-0.354953	0.289586	0.0638181	0.0642737	0.186045
AP1M2	0.0986417	-0.0545846	-0.0855088	0.23653	0.171084	0.219905	0.0946081	-0.0642277	-0.140833	0.0955885	-0.232587	0.26623	-0.0335571	0.224833	-0.0799106	0.123867	0.192444	0.161912	-0.173973	-0.0667614	0.150344	-0.126032	0.00908425	0.0658918	0.0078372	-0.0969341	0.196483	-0.0515352	-0.184404	0.178822	0.130098	0.305363	0.171165	-0.106993	-0.0538022	-0.0170573	-0.165206	-0.0635775	0.132136	-0.0829341	-0.123691	0.224951	0.0106321	-0.0726339	-0.00527473
AP1S1	0.0141537	-0.0924878	0.120444	-0.113613	0.190613	0.215894	-0.112306	-0.326482	0.148859	-0.0103403	-0.127199	0.0301457	0.231507	0.137177	0.0533695	-0.203955	-0.110275	-0.101044	-0.0156088	-0.115971	0.0452792	0.150192	-0.274651	0.23707	0.0429811	0.177238	0.303749	0.0254839	-0.276812	0.184946	0.143709	-0.0149393	-0.28622	-0.0270604	-0.24273	0.0420501	-0.372045	0.0590053	0.0954816	-0.214219	-0.00292423	0.277097	0.0129064	-0.155761	0.0587574
AP2A1;AP2A2	-0.194997	-0.197691	0.108837	0.0628209	0.275103	0.216745	0.134257	-0.292618	0.0942323	-0.12015	0.218058	0.169919	-0.247161	-0.169255	-0.239199	0.0479282	-0.0790836	-0.28785	0.0602936	-0.14256	0.0211029	0.0815072	-0.452613	0.318784	0.0564667	0.088588	0.178641	0.118214	-0.232842	-0.040008	-0.00923169	-0.207468	-0.206869	0.149202	-0.34273	0.221984	-0.0206187	0.365888	0.143031	-0.313966	-0.00193094	0.106654	-0.223345	0.0837184	0.455404
AP2A1	0.0561834	-0.0999546	-0.0838397	-0.283475	0.303216	0.409272	-0.104101	-0.478182	-0.0334005	0.0402092	-0.179055	0.301764	-0.0512822	-0.0486171	-0.155931	-0.155289	-0.112411	-0.216228	-0.0454263	-0.303812	0.0864853	0.161863	-0.311754	0.210579	0.0635195	0.133041	0.378965	-0.144944	-0.153601	0.155403	0.0496121	-0.179418	-0.0687237	0.031415	-0.205436	0.261736	0.101992	0.0802078	0.113218	-0.458765	-0.326646	0.335205	-0.0871595	0.000449203	0.21081
AP2A2	0.104823	-0.214334	0.230455	0.0625672	0.240545	0.617369	-0.105333	-0.384951	0.131986	-0.0371236	0.128306	-0.0111583	-0.0776971	0.0204117	-0.0579496	0.13441	-0.249806	-0.289417	-0.103084	-0.00125168	-0.336875	0.116346	-0.302201	0.469929	0.00500131	-0.0237232	0.331796	0.0988548	-0.369808	0.126919	-0.012937	-0.0489281	0.0145472	-0.0232632	-0.032752	0.00980849	0.0115399	0.119131	0.240771	-0.205268	-0.269955	0.12714	-0.290093	-0.119123	0.23658
AP2A2	0.117851	0.134401	-0.0472281	-0.078914	0.320371	0.0848055	0.0770917	-0.353168	0.156291	0.213894	-0.147406	0.284442	-0.0774871	-0.00188386	0.0405128	0.0878747	-0.0786408	-0.0196152	-0.0451162	-0.151645	0.104745	-0.0690251	-0.133924	0.186929	0.0108362	0.300744	0.221018	0.0639806	-0.0979754	0.235588	0.143034	0.111421	-0.103357	0.123845	-0.606748	0.23968	0.199712	0.046166	0.224293	-0.0819267	0.0545422	0.095781	0.0227807	-0.191419	0.170838
AP2B1	0.117396	-0.0860636	0.26645	-0.1704	0.183859	0.084215	-0.0658242	-0.543173	-0.136258	-0.0393158	0.22889	0.200264	-0.225124	0.0796994	-0.0350093	0.104481	-0.0869091	-0.232324	0.0123534	-0.0774581	0.173271	-0.0211764	-0.279064	0.354798	-0.3815	0.10038	0.0763779	-0.342849	0.135063	0.0252843	0.0581392	0.0222691	-0.0392225	0.120582	-0.311194	0.147654	0.135827	0.111065	0.0304555	-0.341078	-0.359011	0.0122829	0.213788	0.112437	0.606779
AP2M1	-0.07468	0.0805315	0.200797	0.152296	-0.00171225	0.0959423	-0.106567	-0.345504	-0.10901	-0.100201	-0.159767	0.246295	-0.107358	0.266916	-0.0681254	0.0269054	-0.0924055	-0.245006	0.0732921	0.312975	0.170745	0.028223	-0.282249	0.280901	-0.0531415	0.213989	0.295123	-0.288013	0.150926	0.281578	0.117123	-0.0430677	0.326332	0.179529	-0.373553	0.168012	-0.031139	0.263549	0.281886	-0.686164	0.0406754	0.0786905	0.0649656	-0.190778	0.0162811
AP2S1	0.157709	-0.139813	0.0248047	0.138413	0.423953	0.0259789	-0.0365503	-0.0533195	-0.149055	0.100465	-0.00439115	0.0735281	-0.136143	-0.116164	0.0375602	0.139361	0.0210089	-0.0448922	0.21728	-0.148552	0.162789	0.172908	-0.177691	0.234648	0.0399939	0.226894	0.0913573	-0.143445	-0.325869	-0.0349208	-0.0336333	0.0883088	-0.210314	0.0775698	-0.133095	-0.0981265	-0.13995	0.193349	0.00117206	0.0257326	0.123558	0.443408	-0.0597287	-0.279558	0.264566
AP3B1	-0.121159	-0.140306	-0.0413235	0.0327593	0.26212	0.407857	-0.0632785	-0.433192	0.0826832	-0.11686	-0.204132	0.169887	-0.0722129	-0.178263	-0.0605361	-0.0449622	-0.0667626	-0.326037	0.105335	0.0104884	0.0217119	0.137367	-0.302668	0.248091	-0.103612	0.161522	0.293558	0.00603079	-0.272446	0.190512	0.0802816	-0.241166	-0.264981	-0.00139477	-0.284682	0.370811	-0.0648014	0.423898	-0.204104	-0.12454	-0.171215	-0.0199597	-0.244666	0.0320656	0.440277
AP3D1	0.080802	0.00667848	0.0381622	-0.03629	0.0302301	0.179356	-0.142399	-0.15168	0.052352	-0.0639693	-0.200856	0.297355	-0.0715436	-0.232753	-0.403452	0.0410142	0.00639283	-0.118631	-0.0341349	-0.138788	0.140524	0.136187	-0.0609252	-0.00119913	-0.158328	-0.0059833	0.494618	-0.0777694	-0.36741	0.0748565	0.00553949	0.0218522	-0.0662238	0.284133	-0.0292419	0.219502	-0.228336	0.150938	0.000924947	0.0269832	-0.196173	-0.0286562	-0.16726	0.106006	-0.106458
AP3M1	0.419625	0.0317701	-0.028308	0.0032078	0.047117	0.213447	0.118476	-0.0284041	-0.352678	-0.119364	-0.274121	0.238184	-0.0972488	0.0559959	-0.309583	0.038144	0.149438	-0.16416	-0.00023525	0.0879593	-0.0458422	-0.135352	-0.304721	0.330842	-0.0784995	0.177492	0.43068	0.0426882	-0.324943	0.258945	0.193663	-0.121962	-0.0583002	-0.0897242	-0.105561	0.20439	0.0570173	0.184701	0.236518	-0.0362911	-0.0841608	0.0595146	-0.026854	-0.0533403	0.0528845
APBB1IP	0.32621	-0.173713	0.134402	0.00113211	0.0175116	0.224536	-0.210982	0.309185	-0.330985	-0.200772	-0.127939	0.0885189	-0.0927929	0.025157	0.0829418	-0.01355	-0.0420848	0.00614352	0.0865711	-0.0751573	-0.0957854	-0.19482	-0.00751829	0.0447288	-0.0181961	0.194655	-0.0557119	-0.289158	-0.212178	-0.21913	-0.13215	0.173185	0.138176	0.0546587	-0.236912	0.140337	0.0677685	-0.0807954	0.0761711	-0.176062	-0.143412	0.0424518	-0.0446615	-0.0198789	0.23323
APCS	0.0214618	0.0167843	0.00952885	-0.0241812	-0.0383643	0.0933253	0.0715885	0.00727778	-0.0598876	0.00439495	0.0298918	0.00545812	-0.00112181	0.0523231	0.0715286	0.00635011	-0.0523353	-0.0166698	-0.0500977	0.0259512	0.0258683	-0.0686864	0.0432766	-0.0386514	-0.0408135	-0.0183499	0.0187329	-0.0868746	-0.0235864	0.0170449	0.0393583	0.0655912	0.0180066	0.0915525	-0.0331598	0.0056508	0.0359735	-0.00961237	-0.0162676	-0.11436	-0.0755478	-0.012903	-0.0359634	-0.0453119	0.0809173
APEH	-0.0230936	0.0134253	-0.0709725	-0.00664797	-0.00144682	0.0316443	0.000513121	-0.0439718	0.0294314	-0.0255861	0.014267	-0.00965608	0.0530636	-0.0271937	-0.024786	-0.00430198	0.0727201	0.00834385	-0.0838155	0.00143571	0.0374996	0.0141661	-0.0180841	-0.0248321	0.00125566	-0.0134375	-0.0308483	0.0072658	0.0169506	-0.0295534	-0.0171878	-0.0127075	-0.0210883	0.0223082	0.000647434	0.0251898	0.0365166	0.0113403	-0.00416147	-0.046632	-0.0199	-0.00533319	0.0672985	-0.00562564	0.0216178
APEX1	-0.128401	-0.0128226	0.0355145	-0.324848	0.228808	0.265032	-0.0467404	-0.13728	-0.0268255	-0.0279105	-0.026327	-0.0478734	-0.124186	0.0674321	0.276998	0.0438315	-0.226238	-0.267326	0.182474	-0.15288	0.121043	0.117059	-0.24419	0.22726	-0.168925	0.261131	0.201851	-0.372712	-0.27234	-0.0444045	-0.10019	0.161564	0.128956	-0.0549313	-0.34494	0.182372	0.0753609	0.278534	0.0561267	-0.569532	0.0980877	0.0680324	0.178104	-0.286751	0.454667
API5	0.371185	-0.228546	-0.00461158	-0.320105	0.0894853	0.0881787	0.206017	0.095686	-0.299659	0.233069	0.162022	0.102286	-0.0188189	0.213452	0.00982549	-0.053768	0.232766	0.0585246	0.312281	-0.143409	0.062375	-0.0962343	-0.229821	0.0903651	-0.295502	0.213826	0.1584	-0.175011	-0.0943957	0.0051844	-0.0386541	-0.0414216	0.364112	-0.0448468	-0.228317	0.0578922	-0.00528395	0.0899869	0.0424574	-0.0930731	-0.163622	0.255876	0.166024	-0.238201	-0.129228
APIP	-0.114141	0.0932534	-0.0302869	-0.14677	-0.0393338	0.212967	0.104241	-0.00872721	0.0357009	0.0249801	0.137002	0.197535	0.157167	0.0229305	-0.0196292	0.198486	-0.0755631	0.138072	-0.00960711	-0.0630645	-0.145408	-0.123437	-0.0627467	0.109365	0.0958278	0.0235786	0.222237	0.0480218	0.020893	0.124507	0.145468	-0.0497223	-0.00664616	-0.326569	-0.202764	0.0764448	0.112794	0.00900994	0.389524	-0.18668	0.00115083	-0.0326916	0.0540399	-0.0943436	0.123501
APLP1	0.11958	0.16433	-0.0915248	0.191342	-0.0266644	-0.00580019	0.186973	-0.1106	-0.196581	-0.0755612	-0.149744	-0.141667	0.188684	0.23374	-0.0298759	-0.028172	-0.405294	-0.0391133	-0.0926386	-0.115884	-0.128304	-0.292384	-0.121627	0.354384	0.123571	0.165223	-0.209981	0.255957	0.147062	0.0406948	-0.33273	-0.0301878	-0.0247581	-0.143396	-0.28795	0.155341	0.452513	-0.236989	-0.466465	0.344114	0.0707805	0.11753	0.0993044	-0.0446036	-0.0282629
APLP2;APP	0.20352	0.15246	0.224394	-0.174207	0.140508	-0.0806701	0.120422	-0.264958	0.129656	0.0485502	-0.0692603	0.344983	-0.0792058	0.095195	-0.25631	0.0638972	-0.128206	-0.0574926	0.17772	0.187728	-0.0591967	0.00990021	-0.0368086	-0.0707243	-0.00542645	0.0845908	0.164994	0.198713	-0.02376	0.0392568	-0.167026	0.341469	-0.171212	-0.0913677	-0.347382	0.232043	0.198502	0.238753	0.228647	-0.243077	-0.146402	-0.0660991	-0.177297	-0.149463	0.0333487
APLP2	0.230503	0.21491	0.114405	0.0264458	0.0534426	0.0774309	0.324665	-0.104689	-0.0990633	0.0836932	-0.00954078	0.198029	-0.25067	0.0905435	-0.0913909	-0.19017	0.025887	0.0678236	-0.0244573	0.0811714	0.0757087	-0.173344	-0.271931	-0.149191	-0.158875	0.46123	-0.240459	0.00920072	0.392883	0.077072	-0.149098	0.294554	0.135412	-0.233705	-0.105737	0.227094	0.222401	0.0271736	0.374388	-0.322659	-0.197067	-0.0763671	0.0806148	-0.0493218	0.0506152
APLP2	-0.0356279	0.0440131	-0.0281444	-0.0217237	0.022918	0.0304794	0.0290004	0.0175439	0.0416624	-0.0424156	0.0291791	0.0248054	-0.0111472	-0.0101014	0.00210284	-0.0229712	0.0287385	0.00158513	-0.0132156	0.0218967	0.0433948	-0.0451781	-0.0182971	-0.0174439	-0.00875978	0.00281268	-0.0649888	0.0354159	-0.00285071	0.0363318	-0.0027882	0.026251	0.00429231	0.00566414	0.0123298	0.000365944	0.0286038	-0.0380696	-0.064917	-0.0182979	0.00716394	-0.0401657	0.0203594	0.0217817	-0.0174878
APMAP	0.228843	-0.154126	-0.0798463	0.0495604	0.368344	0.249393	0.0358739	-0.386861	0.0346541	-0.141077	-0.202699	0.398391	0.00466999	-0.0151645	-0.149936	-0.103625	-0.136924	-0.0879086	0.0873408	-0.313948	-0.106227	0.219123	-0.261819	0.0784825	-0.115547	0.0110614	0.252517	-0.274376	-0.235508	-0.107779	0.0740797	-0.384564	0.110578	0.123503	-0.20957	0.0411524	-0.0107981	0.32915	-0.0166797	-0.474491	-0.458926	0.403525	0.0850868	0.0626463	0.125227
APOA1	-0.06919	-0.0264953	0.0278222	0.0567759	-0.0471736	0.0121312	-0.042671	-0.0440715	-0.0557821	-0.0248056	-0.0611825	0.0727802	-0.0949377	0.0199652	-0.0064703	0.0223646	-0.0526862	0.00665104	0.00591101	-0.0293262	-0.06015	0.134047	-0.0600857	0.025926	-0.00343004	0.0745127	0.115348	0.0238242	-0.0628579	-0.00566299	0.00545844	0.0165696	-0.0341431	0.103713	-0.0747343	0.0101658	0.0340348	0.0559009	0.0348231	0.0119807	0.00757202	-0.00750979	-0.0265322	-0.056076	-0.0136035
APOA2	-0.0659767	0.00755583	-0.0180644	0.0903202	-0.084577	0.0313801	0.00791593	-0.0167615	-0.0915572	-0.0348882	-0.0278174	0.0409609	-0.0401989	0.00303622	0.0221474	0.046224	0.0148376	-0.00373892	0.0869902	-0.0724093	-0.065414	0.115763	-0.0705255	-0.00606579	-0.047947	0.0789968	0.0606125	0.0341619	-0.0374979	-0.00984255	-0.00986276	-0.0196125	-0.0617448	0.100094	-0.0572272	0.010145	0.0731493	0.0453358	-0.075974	0.0144776	0.0413324	0.0275531	0.0525859	-0.0399918	-0.0474259
APOA4	-0.0153237	-0.0286367	0.0751188	0.0248421	-0.0316104	-0.0141687	-0.0576834	-0.100739	-0.0430234	0.0682866	-0.0599641	0.0328891	-0.0785716	0.0169199	-0.065979	-0.0160173	-0.0469654	-0.0493125	0.0280643	-0.0508198	-0.0336561	0.101316	-0.0191474	0.083907	0.0372143	0.0463543	0.109886	0.0323595	-0.0302634	0.0274114	0.0484467	0.000390194	-0.039977	0.0962249	-0.0738034	0.0346845	-0.0637928	0.0973403	0.0448294	-0.0417338	-0.0476301	0.0189968	-0.0455504	-0.0623571	0.0166066
APOA5	0.0231142	-0.0931114	0.0649526	0.207632	-0.0509077	0.234132	-0.14049	-0.300728	-0.107075	0.0192923	0.0879037	-0.00895572	-0.204903	0.0168896	-0.393107	0.181683	-0.169443	0.227504	-0.0256513	0.154585	-0.0553582	0.252375	0.0864022	-0.135238	0.0436135	0.10494	0.197242	-0.0157191	-0.179645	-0.0445946	0.116973	-0.130549	0.00188306	0.0197483	-0.161411	0.215687	-0.329597	0.0559696	0.544944	-0.105825	0.0984303	0.0784599	-0.205124	-0.142314	0.0196081
APOBEC3A	0.259942	-0.158166	0.212037	0.0190972	-0.0606045	0.111143	-0.0376062	0.206531	-0.0889682	-0.198584	0.00544342	-0.0817372	0.153055	-0.0945952	-0.193275	-0.185164	-0.0407017	-0.136807	0.133392	-0.19722	-0.110483	-0.0981686	0.0103741	0.334668	0.21065	0.0168487	0.26241	-0.254543	-0.333245	0.12106	0.107219	-0.0241393	-0.0264716	-0.222688	0.100039	0.0407512	0.0323826	0.353491	-0.0470195	-0.113354	0.172325	-0.0230912	0.0124823	-0.306748	0.0282251
APOBR	-0.128206	0.0537208	0.17041	-0.0903668	0.115576	0.0456406	0.280799	0.129269	-0.194843	-0.00714502	0.442742	0.521691	-0.0823129	0.0835663	-0.251153	-0.0122473	0.359657	-0.327176	-0.51768	0.159002	0.37874	0.187979	-0.394864	0.0646607	-0.351722	0.268228	-0.22012	-0.358785	-0.268585	0.22654	0.572146	-0.147801	-0.0691558	0.0697788	-0.172341	0.171808	0.0485016	0.0816125	-0.0907025	-0.20535	0.0485837	0.0356522	-0.227499	0.0164212	-0.0551217
APOB	-0.156562	-0.023196	0.0786858	-0.179984	-0.0131829	0.216279	0.133593	-0.0296468	0.284648	-0.0791176	-0.245338	-0.00802938	-0.285854	0.0658173	0.21219	-0.104581	-0.0327641	0.262477	0.0267816	-0.312467	-0.222796	0.113358	-0.154937	-0.157902	-0.147761	-0.230876	0.0483847	0.126457	-0.193501	0.000143232	-0.220614	-0.0383392	-0.00637614	0.251653	-0.05234	0.0127358	-0.021271	0.0794471	-0.163806	0.0493101	-0.0120844	-0.0162075	-0.226429	0.367821	0.0922507
APOC1	-0.058017	0.313288	-0.220181	-0.0153685	-0.668876	-0.339748	-0.224184	0.462089	0.0521564	0.0335432	0.0268745	-0.5851	0.112669	0.288635	0.066786	0.3124	0.248966	-0.14029	-0.120679	0.237265	0.0765693	-0.265343	0.0981928	-0.139716	-0.198424	-0.171137	-0.544499	0.126567	0.260642	-0.411496	-0.0799247	-0.0944178	0.341037	-0.242177	0.162364	-0.0430461	0.244438	-0.120362	-0.253849	0.144549	0.178859	-0.082199	0.0817247	-0.127131	-0.140643
APOC1	-0.170043	-0.261418	0.239529	0.186345	0.312979	0.462437	-0.0890867	-0.48531	-0.336609	-0.0675671	-0.00668548	0.282196	-0.390144	-0.215375	-0.196316	-0.344979	-0.302773	-0.217534	0.0823415	-0.105299	-0.393657	0.628154	-0.138859	0.0836438	0.105474	0.0360145	0.209591	-0.194672	-0.405663	-0.130381	0.3231	-0.137274	-0.452073	0.459738	-0.22024	-0.0178657	0.0847223	0.258577	-0.0860923	-0.122523	-0.0565873	0.17408	-0.332073	-0.332258	0.476577
APOC2	0.0674037	0.125926	-0.00535497	0.0169328	-0.134958	-0.0319174	-0.0815208	0.22972	0.108855	0.0523167	0.0747588	-0.173837	0.213949	0.0241268	0.0109878	0.0709415	0.0881766	-0.115328	-0.0233491	0.0259588	0.0964027	-0.396838	-0.0368221	-0.209285	0.048367	-0.0463209	-0.0703855	0.0899942	0.173696	0.0319083	-0.0384702	0.0304966	0.0993837	0.0432211	0.0988661	0.0576829	0.113592	-0.169731	-0.0266158	-0.0762976	0.148938	-0.0199493	0.125005	-0.0203179	-0.0652501
APOC2	-0.0788825	0.0796296	-0.111337	0.0294626	-0.128156	-0.298096	-0.0881512	0.0577279	0.0420285	-0.326142	0.409254	-0.43273	-0.137039	0.191308	-0.170389	0.273927	-0.308294	0.180936	0.113491	0.332906	-0.301874	-0.363436	0.458491	0.0313157	-0.0198429	-0.37964	-0.151398	0.145486	-0.0513328	0.254881	0.148195	0.027599	0.0437846	0.148329	-0.303449	-0.130879	-0.0732768	-0.205769	0.0231978	0.2838	0.150524	-0.321103	-0.0575564	-0.0305585	-0.052898
APOC3	-0.00686454	-0.0263896	0.0677095	0.085913	-0.0848695	-0.0409679	-0.0905897	-0.0257625	-0.00796024	0.0436933	0.0242703	-0.0216225	-0.0624261	-0.0104355	-0.0513935	0.0356298	-0.0648152	-0.00661224	0.0318564	0.000937402	-0.0232117	0.0948034	-0.0376088	0.0152127	-0.0209755	0.00250143	0.057434	0.0738307	0.0285449	-0.00503656	0.0397096	-0.0100981	0.0320143	0.109534	-0.0426149	0.00521657	-0.0176742	0.0250551	0.0142024	0.0227229	-0.000633156	0.00775487	0.0237421	-0.0515056	-0.0117354
APOC4	0.00180901	-0.00677964	-0.0255702	0.0380351	-0.0319665	0.00561709	-0.00405021	0.0409238	-0.0253243	-0.0420306	0.0778648	-0.00442582	-0.0709425	-0.0168246	-0.0376938	0.0399207	0.0174691	-0.0461487	0.00418117	-0.00279966	0.00162919	0.0283359	0.0562353	-0.0369467	-0.0255768	-0.0186593	0.0580604	-0.0148011	-0.0161297	0.0568438	-0.0412423	-0.0145755	-0.0139567	0.0712923	-0.0639065	-0.0192923	-0.0407249	-0.0239046	0.0170941	0.0168191	-0.011064	-0.0528329	-0.0452239	0.0304623	-0.00103926
APOD	0.00357595	-0.0439382	0.0218938	0.0117877	0.00123697	0.0403983	-0.0172431	-0.0827989	-0.0226434	0.0308157	-0.00746531	-0.0619878	-0.00235996	0.00738119	-0.0527738	-0.0143073	0.0131592	-0.0173185	0.0134482	0.0356071	0.00955767	0.0435895	-0.00589403	0.0703366	0.0139724	-0.0364604	0.0133419	0.0161775	-0.0399867	0.023868	0.039177	0.00946663	-0.00624899	0.0453676	0.00156342	-0.0242053	-0.0233615	0.0980259	-0.0242192	-0.00988685	-0.0199834	-3.07009e-05	0.00724957	-0.0808184	0.0380742
APOE	-0.02687	0.00408103	-0.0143358	-0.00525055	-0.0237668	0.0558467	-0.0121342	-0.0453556	0.0147766	0.0345824	-0.0389991	0.0506894	-0.0733151	0.016177	-0.0343292	-0.00242119	-0.00907425	-0.0384569	0.0171648	-0.0179923	-0.0155762	0.0156882	-0.0769711	0.0137489	0.0333791	0.0382876	0.0639942	0.00390283	-0.0392688	-0.00575931	0.0417985	-0.0342627	-0.0129017	0.0759348	-0.0396519	0.0388446	-0.00408034	0.0266078	0.0296066	-0.0429073	-0.02679	0.0150284	-0.000460826	-0.0225425	0.0495806
APOF	0.102349	0.282066	0.0605027	0.159717	-0.451514	-0.0433075	-0.0445683	0.394117	-0.00913481	-0.0905569	-0.0572373	-0.230344	0.0377178	-0.0125206	0.128303	0.0354859	-0.0686965	0.134768	-0.0509492	0.153744	0.146515	-0.363846	0.0423318	-0.0916563	-0.0595126	0.0861282	-0.283857	0.258346	0.0178333	-0.230887	-0.0801892	0.247707	0.371099	0.0530396	0.254354	0.130447	0.139025	0.023125	-0.297593	-0.153867	0.239184	-0.140132	0.279017	-0.0801242	-0.270004
APOH	0.0123293	-0.0249478	0.0147217	0.0408694	-0.044383	-0.031031	-0.0252111	-0.00375014	-0.0144515	-0.018132	0.0342656	-0.0646484	0.0184274	-0.0135856	-0.0141824	0.00224843	0.0171797	-0.0146367	0.0192075	-0.0147492	-0.0342464	0.042253	0.0474184	0.0529257	0.0116408	-0.0441426	-0.0122972	0.0754727	-0.0318875	-0.00758304	-0.0206738	-0.0468237	-0.0220432	0.00273086	0.00235857	-0.0130427	-0.00578585	0.00825471	-0.0181323	0.0667473	0.0114677	-0.0151762	0.01563	-0.0421373	0.0313032
APOL1	-0.204554	0.206858	-0.0634219	0.123	-0.00354467	0.0121295	0.29178	-0.399162	-0.151966	0.0702337	-0.100195	-0.0740976	-0.0755346	0.0462162	0.172705	0.23355	-0.111536	0.0707677	0.0719805	-0.0346552	-0.0561872	0.109362	-0.117278	0.209905	0.141657	0.483825	-0.310295	0.177611	-0.282138	-0.0509846	-0.154786	-0.110812	0.0601402	0.311094	-0.704743	0.0534272	0.290747	-0.285354	0.165072	0.0645988	-0.0482543	-0.460029	0.111719	0.0589438	-0.0490561
APOM	-0.0501936	-0.0180224	0.00229746	0.0419192	-0.0311184	-0.030125	0.0057059	0.000900721	-0.0161436	0.0051497	-0.0185263	-0.0319328	-0.0243958	-0.0445591	-0.0253162	-0.0229617	0.0151395	0.02072	0.0162507	-0.0242294	0.0164003	0.0931311	0.0526477	0.0241039	0.012626	-0.011462	0.0124004	0.0309967	0.0150206	0.0132001	0.0238153	0.00874067	-0.0122689	0.0786651	0.0315928	-0.018162	0.00219326	0.0376512	-0.0340395	0.0320783	-0.00584392	-0.0182316	0.0289337	-0.037059	0.00514203
APOOL	0.0584274	-0.00747903	-0.00783391	0.0299651	0.0036792	0.0957845	0.0897561	0.0206335	0.000939285	0.0293584	-0.041533	-0.0142736	0.00958115	-0.0770395	0.0691327	0.00953109	-0.0247095	-0.0269976	0.0137385	-0.0316999	-0.0450033	-0.124513	0.0564028	0.0131548	0.0425668	0.124203	-0.0014549	-0.0630935	0.00325232	-0.0487856	0.0620789	0.0575942	0.0599134	0.0077363	0.0299627	-0.0357101	0.0546609	0.0774647	-0.0926188	0.0433343	-0.0294133	0.166002	-0.0518205	0.0458471	-0.0447552
APPL1	-0.153262	0.0870904	-0.135171	0.072543	0.00235293	0.399007	0.18142	-0.591168	-0.159794	0.0529524	-0.153222	0.170517	0.198464	0.106465	-0.226756	-0.0921369	0.175264	-0.314513	-0.144346	-0.185283	0.190553	0.249186	-0.805479	0.251781	-0.0954635	0.106929	-0.195994	0.127119	-0.261835	0.120905	0.00552534	-0.395398	0.00514777	0.0153923	-0.113177	0.149618	0.161115	0.175178	0.254933	-0.183793	-0.195157	0.0821049	-0.210993	-0.271566	0.152996
APPL2	0.0193879	0.183286	-0.115789	0.0936015	0.0795872	0.146105	-0.00914237	-0.673979	-0.116808	-0.0389213	0.204514	0.0900405	-0.291763	-0.0278148	-0.142006	0.235158	-0.00971251	-0.21029	0.0456524	0.0156783	-0.116443	-0.147802	-0.452105	0.3337	0.279491	0.354145	-0.113936	0.262193	0.116157	0.257116	0.0580612	0.206674	-0.135076	-0.0943974	-0.375344	-0.0386255	-0.0119626	0.030429	0.197354	-0.498893	-0.043703	-0.000111362	0.00916841	0.0753979	-0.00534094
APP	-0.0162473	0.0315553	-0.0156458	-0.0351822	0.0291941	0.0449771	0.0270864	-0.0200749	0.0584682	-0.0567179	0.0134252	0.0366911	-0.0104829	0.00625117	0.00238206	-0.0309888	0.0221054	0.0194136	-0.00275582	0.0211824	0.0366581	-0.0435135	0.000678622	-0.0287094	-0.0173511	0.0167906	-0.0413206	0.0189773	0.0317203	0.0682493	0.00541544	0.0191726	0.00659698	0.0111889	0.0130234	0.0304841	0.0158587	-0.0100049	-0.0666151	-0.0271909	0.0179139	-0.0297906	0.0537291	0.0123686	0.00979921
APP	0.0155284	-0.148722	0.270613	0.0398101	0.183726	0.236432	-0.122673	-0.225581	0.0987526	0.0105083	-0.100178	-0.114732	0.120652	-0.0269971	-0.214814	0.00208093	-0.141218	-0.478511	0.206568	-0.0342184	0.133573	-0.250807	-0.0292613	0.215223	-0.0763936	0.293914	0.247663	0.29811	0.193139	0.243757	-0.356905	0.219965	-0.0650607	0.355356	-0.30153	-0.121364	0.37225	0.188292	0.165928	-0.199892	-0.314939	-0.0815245	0.0141255	0.0522507	0.0372919
APP	0.0459965	0.0461079	-0.0377446	-0.0339416	-0.0621144	-0.0979723	-0.0452459	0.0631	0.00641956	-0.0536789	0.0598494	-0.0719118	0.115623	0.0308811	0.00913363	0.0100306	-0.0483413	0.00674536	-0.00702081	0.000970653	0.0271878	-0.247524	0.035915	-0.0616291	-0.0303539	0.00512022	-0.147504	0.0930468	0.0961486	0.0608097	-0.048828	0.0432452	0.0702829	0.030763	-0.022857	-0.00392126	0.149834	-0.111247	-0.0543276	0.0720476	-0.00418925	0.0276784	0.0755428	-0.0115869	-0.081178
APRT	-0.0151384	-0.084334	0.114772	0.113921	0.0752445	0.335121	-0.034337	-0.506774	-0.0945606	-0.0507744	-0.109658	0.30848	-0.0486779	-0.0574579	-0.029391	-0.130339	-0.0765243	-0.301161	0.10857	-0.173219	0.123416	0.438663	-0.36591	0.425157	0.0804607	0.23123	0.122777	-0.0817611	0.122098	0.198117	0.068162	-0.0901037	0.00573559	0.153118	-0.539848	0.225489	-0.245522	0.374181	-0.121165	-0.328352	-0.280188	0.211148	-0.266351	0.221517	0.538324
AQP1	-0.164077	-0.121213	-0.0320865	-0.0790411	0.130095	0.124076	0.046673	-0.0734257	0.0768564	-0.0876077	-0.0916384	0.296344	-0.203343	0.0159691	0.135168	0.00238033	0.0299509	-0.194167	-0.0609458	0.0259946	-0.0604289	0.0692246	-0.0738527	0.00789334	-0.0268994	-0.00827984	0.119085	-0.0388839	-0.131589	0.184559	0.0571608	0.0386686	-0.0368351	0.076387	0.00687384	-0.00739499	-0.0236046	0.0197057	-0.0105793	-0.111733	-0.117189	0.00698178	0.0768275	0.0431212	0.246407
AQP2	0.11407	0.084915	-0.03799	-0.0130481	0.00482525	0.00448571	-0.0119042	-0.0074083	-0.00933341	-0.049445	-0.0252875	0.0349879	-0.0196505	0.0614812	-0.0318584	0.00809847	-0.00699339	0.0111753	0.0486343	0.0456725	0.0637634	-0.0721165	-0.127353	0.00909779	0.106364	0.0140693	-0.10514	0.0639096	0.0339369	0.0332503	0.0129796	-0.0461491	-0.00444213	-0.0661203	0.0747434	0.0999327	-0.0279386	-0.00450455	0.000957664	-0.148567	0.0562989	-0.0384705	0.0421099	0.0119002	0.0790587
AQP7	0.228777	0.156738	0.011432	-0.098907	0.152065	0.0880129	0.111731	-0.352481	0.0884915	0.206656	0.0369797	0.166145	0.0059902	-0.208818	0.228273	0.0697513	-0.27532	-0.0714115	0.122219	0.148164	0.203585	-0.367487	-0.215074	0.295863	-0.111652	0.439474	-0.0305775	0.0857728	0.0841455	0.322309	-0.198701	0.351742	-0.1814	-0.0484117	-0.256459	-0.0157172	0.130534	0.067183	0.328581	-0.246519	0.0640378	-0.0570662	0.0778804	-0.0664191	0.099632
ARAF;BRAF;RAF1	0.175138	-0.0942265	0.145336	0.0145603	0.17769	0.129356	0.238652	0.0205975	0.0349637	-0.0637241	-0.225305	0.117192	-0.0362108	0.0765115	0.00160449	-0.280012	-0.136861	-0.113579	0.151507	-0.116573	0.0534548	0.0921631	-0.21211	0.253841	-0.0397454	-0.00192006	0.0373807	-0.138742	-0.272981	0.00194452	0.0628057	0.0871645	-0.0467231	0.000506946	-0.425936	0.357606	0.00186709	0.0221309	0.044478	-0.384064	0.23354	0.020382	-0.247368	-0.0677968	0.174759
ARAP1	0.212133	0.0195011	0.152363	-0.158869	0.0617291	0.283652	0.0438723	-0.202022	-0.258843	-0.134773	-0.123259	0.251182	0.181919	-0.0345083	0.0274515	-0.33873	-0.257679	0.0314882	0.139877	-0.118072	-0.245591	0.027591	-0.0535272	0.265322	-0.00269031	0.112031	0.18687	-0.0632209	-0.184251	0.0489692	0.125955	0.198642	0.0517254	-0.00959805	-0.444321	0.176682	0.0326921	0.0271201	0.121994	-0.128838	-0.260427	-0.0600135	-0.0708403	-0.189518	0.275243
ARCN1	0.169786	0.0405614	-0.150283	0.301454	0.229318	0.394719	0.0494896	-0.377191	0.00236518	-0.407063	-0.318261	0.161703	-0.0134301	0.0793785	-0.36805	-0.255445	0.0416862	0.153171	-0.00188397	-0.163762	0.0133904	-0.13009	-0.362213	-0.028342	-0.00959008	0.019823	0.233018	-0.159467	-0.0169892	0.00263273	0.071994	-0.226149	0.10922	-0.123287	0.00442931	0.313983	0.0528026	0.147166	0.196015	-0.567278	-0.0429053	0.0203633	-0.161433	0.109945	0.200931
ARF1;ARF3;ARF4;ARF5	0.174754	0.0845358	0.0574729	0.11062	0.0833411	0.156798	-0.0606197	0.0557274	-0.0418581	-0.0919167	0.0597335	0.18556	-0.23297	0.102888	0.32194	-0.297663	0.230059	-0.087666	-0.00101684	0.113564	0.0568059	-0.0789811	-0.182922	0.0256962	0.0826583	0.117388	-0.205214	-0.000870166	-0.164362	0.152909	-0.12044	0.165292	0.00764894	-0.0418411	0.173158	0.213875	-0.160026	0.0848222	-0.0459791	-0.158332	-0.137429	0.103627	-0.234761	-0.0199463	0.318558
ARF1;ARF3;ARF5	-0.0716375	-0.314343	0.0750616	0.00531292	0.478258	0.321653	0.196516	-0.552136	-0.210969	0.202773	0.0964911	0.204196	-0.224837	-0.0558723	-0.210242	-0.357874	0.102485	-0.292539	0.177189	0.173466	-0.104138	0.265864	-0.0599905	0.216953	0.058702	0.117739	0.30708	0.0170465	-0.326302	-0.0883423	0.364204	-0.300452	-0.434987	0.242709	-0.162571	0.0544943	-0.0858856	0.204158	0.00605567	-0.217863	-0.346616	0.181036	-0.28849	0.101003	0.452204
ARF1;ARF3	0.0460757	0.0480533	-0.0370949	0.049643	0.0502976	0.0383883	-0.0222386	-0.0375933	0.0145902	-0.0903678	-0.056264	0.131258	-0.0476846	0.119523	0.0162352	0.0750055	0.013814	0.044665	-0.0132167	-0.00124565	0.105684	-0.128493	-0.0268691	-0.0964987	0.0629502	-0.114593	-0.0982655	0.00328468	-0.0493529	0.106641	0.0660085	0.0583651	0.0965199	0.00255786	0.0423853	-0.121911	0.0862564	0.0110038	0.0231983	0.0444583	0.0538538	0.0192679	0.0859369	-0.0323741	0.0806376
ARF4	0.150516	-0.236428	0.0647768	0.0501794	0.114334	0.274757	-0.187405	-0.493603	0.193622	-0.120133	-0.192642	0.483	-0.120988	-0.0549218	0.0174033	0.0160526	0.00398952	-0.20392	0.00468246	-0.287255	-0.103031	0.134769	-0.151713	0.270252	0.178381	0.142821	0.503676	0.0508973	-0.230425	0.118757	0.0297852	0.144543	-0.054509	0.145218	-0.271547	0.00723797	0.0919635	0.2148	0.0363374	-0.0981959	-0.311443	0.258658	-0.235409	-0.304297	0.329544
ARF5	0.151237	-0.0323002	-0.273031	-0.187588	0.381905	0.366638	0.124289	-0.236091	-0.0253801	-0.167587	0.17932	0.204336	-0.204037	-0.213139	0.0960603	-0.148774	-0.13483	-0.051225	0.129963	-0.162053	0.189614	0.0198279	-0.0934519	0.0511453	-0.174797	0.435427	0.110231	-0.355648	-0.3057	-0.263949	-0.0936262	0.112384	-0.0659954	-0.232305	-0.312417	0.0229086	0.077942	0.0687166	0.0509072	-0.131415	-0.229829	-0.162655	-0.169364	-0.368862	-0.00949097
ARF6	-0.0424409	-0.00441543	-0.167753	0.11153	0.0842855	-0.0205465	0.0100944	-0.0110785	0.0337045	-0.0188211	-0.0309697	0.0662286	-0.0259328	0.0784048	0.0690501	0.0300681	0.115112	-0.0307727	-0.0338137	-0.0278791	0.0392566	-0.149373	0.0223838	-0.0482934	0.0543041	0.0511853	-0.157003	0.0446332	-0.0686927	0.00882876	0.0051095	0.0633426	0.0619083	-0.0992627	-0.0571495	-0.00321382	0.0787961	0.119443	0.0686039	-0.0734376	0.0250966	0.126667	0.117048	-0.13813	0.0290179
ARFGAP2	0.0631972	0.0844517	0.0163006	-0.145156	-0.038577	0.00355413	-0.23641	-0.149017	0.341372	0.245513	0.0147056	0.138362	0.238711	0.0859874	-0.156468	0.0258899	-0.148269	-0.0645643	0.0285633	0.235876	0.292021	-0.0478494	-0.150925	0.0814909	-0.156568	0.17888	-0.0928911	-0.0744869	-0.203596	0.0624268	0.0522302	0.374635	-0.0616547	-0.030544	-0.125217	-0.060904	0.019167	0.088028	-0.206031	0.155307	0.027873	0.0990686	-0.00441779	-0.0896995	0.12439
ARFGEF1;ARFGEF2	0.38087	0.0513529	-0.120162	-0.0730978	0.341152	0.101475	-0.0331487	-0.152415	-0.0307712	-0.119763	-0.112649	0.0431713	0.148839	-0.0493522	-0.0549131	-0.124385	0.144544	-0.035156	-0.0447099	-0.116956	0.231368	-0.0548223	-0.0242317	0.0688899	0.0424063	0.059903	0.11684	0.00921225	-0.208423	0.169919	0.185083	0.0708364	-0.00439628	-0.175066	-0.23219	-0.0317287	-0.103205	0.317931	0.0938506	-0.0696823	-0.224658	0.116996	-0.131951	-0.187734	-0.0625747
ARFGEF1	0.18308	-0.0463431	-0.0289798	0.106056	-0.175365	0.0606299	0.144306	-0.101419	-0.104108	0.000764147	-0.0627306	-0.0251017	-0.107258	-0.1082	-0.139376	-0.0442478	-0.0787603	0.0946869	0.138719	0.221649	0.147701	-0.153698	-0.0432715	0.110323	-0.033392	0.200171	-0.0142358	-0.128032	-0.0584752	0.0941492	0.0987314	-0.0991121	0.0874555	-0.177769	0.132485	0.152357	-0.0664431	0.131789	0.112129	-0.124655	-0.056374	-0.0180991	-0.0215757	-0.0139657	0.102974
ARFGEF3	-0.185496	0.0240486	-0.119851	0.229574	-0.180276	0.0736232	-0.0727631	-0.0841141	0.0188194	0.11114	-0.205537	0.0291662	-0.04414	0.067954	0.0608934	-0.173472	-0.0115519	0.0261694	0.0501654	-0.0138633	0.126058	0.0934107	0.0325727	0.132581	0.0465983	-0.02083	-0.00136991	-0.152905	-0.0924246	0.00840501	0.100606	0.00928488	-0.0442256	0.215621	0.102046	-0.0277695	-0.0385969	0.0249905	0.0493574	-0.153984	-0.106657	0.0336276	-0.139644	0.168249	0.101168
ARFIP1	0.125323	0.0746549	-0.0940351	-0.288921	0.229734	0.291312	0.119728	-0.150416	-0.4748	0.325561	0.0187271	0.144369	0.191351	-0.147379	0.0904782	-0.198803	0.137837	-0.0746394	0.169566	0.0635423	0.0672631	-0.05712	-0.267548	0.203452	-0.0458947	0.350641	-0.133271	-0.28932	-0.0269181	-0.064606	-0.196954	0.118383	-0.331439	0.147897	-0.310724	0.0254857	0.0464908	0.029192	0.0527297	-0.085002	0.017034	0.244305	-0.116649	-0.287129	-0.0361772
ARFIP1	0.311157	0.355652	0.181675	0.0513335	-0.286768	0.31153	0.281853	-0.08314	-0.130247	-0.420353	0.0043042	-0.233632	0.0730847	0.0862325	-0.370222	-0.197671	0.0788625	-0.115823	-0.0616247	-0.141524	-0.074124	-0.107934	-0.156425	0.0372203	0.170007	0.196978	-0.0791637	-0.222727	-0.303361	-0.200423	-0.209745	0.288801	-0.402241	-0.145702	0.258523	-0.121088	0.341696	0.228121	-0.13574	-0.21165	-0.0524385	-0.22731	0.434231	-0.108927	0.0255684
ARFIP1	-0.0141372	0.00249332	-0.143263	-0.0445855	0.0888862	0.228322	0.241233	-0.0385082	0.108266	0.151379	-0.152794	0.0891613	-0.0205253	-0.0287428	-0.157873	-0.0990582	0.0505698	0.230427	-0.0347793	-0.0401589	0.0236579	0.0943402	-0.0484616	-0.014842	0.0548842	-0.0663473	0.153546	-0.00545662	0.00155658	-0.057668	0.15317	0.0730626	-0.0709474	-0.114953	0.0334553	-0.0023664	-0.134968	0.123191	0.00344365	-0.13183	0.0194191	0.0630629	-0.194936	-0.051636	-0.0866317
ARG1	-0.00341424	-0.0935847	0.264949	-0.00169967	0.339779	0.429522	-0.0158352	-0.164523	-0.195688	-0.354928	0.0295531	0.20455	0.0985117	-0.137537	0.241056	0.15827	-0.331911	0.29098	-0.596776	-0.0687624	-0.0614922	0.101632	-0.208352	0.150908	-0.171527	0.111513	0.203815	-0.398998	-0.231505	-0.0770993	-0.113416	0.0855558	0.272324	-0.33083	0.28032	0.253859	-0.086863	-0.336847	0.466583	0.0565222	-0.0914157	-0.0138448	-0.0615217	0.0378	-0.0437464
ARG1	0.131004	0.0701877	0.0237679	0.126953	0.0389599	0.32895	-0.0480803	0.252835	-0.0125567	-0.175873	-0.0159245	0.166027	0.113976	-0.0855964	-0.0289127	-0.0370991	-0.0497572	-0.126089	-0.319151	0.0227982	-0.143532	-0.169932	0.105337	-0.151923	0.100744	0.174476	0.128169	-0.223481	0.0327991	-0.133648	0.126559	0.105436	0.0885686	-0.139102	0.0980988	0.161051	0.18309	-0.123525	0.113604	-0.206184	0.173257	0.0340722	-0.119091	-0.0592612	0.0936243
ARG2	0.12995	0.08029	-0.0750505	0.0931633	0.0662809	0.181504	0.0310842	-0.112636	0.0814957	-0.0669458	-0.205967	0.114156	0.0076857	0.0566185	-0.0156375	0.0218199	0.011441	-0.028313	0.0589942	-0.0268117	0.0889606	-0.16754	0.0238328	0.0150773	-0.0245087	0.111597	0.0549666	-0.191223	-0.0509438	0.181958	0.0654195	0.115843	-0.0493471	0.0231462	-0.0533079	0.0934799	0.0143391	0.127151	-0.119087	-0.0219002	0.0390537	0.103312	-0.0649268	0.0323731	0.0148827
ARHGAP10	0.0015223	-0.00529542	-0.0443724	0.0389903	0.174582	0.0991025	0.227673	-0.00987397	0.0689131	-0.0153158	-0.0513985	-0.0610548	0.0732772	0.00206396	0.0871201	0.0233787	-0.159771	-0.131065	0.155758	-0.0811333	0.0548701	0.1541	-0.282764	0.0664734	-0.136889	0.198986	0.0884072	-0.00416936	-0.0409302	0.0756973	-0.178913	0.15756	-0.065364	-0.203393	0.0111647	0.0903567	-0.181511	-0.119825	0.18118	-0.0158513	-0.238947	0.184467	-0.00964368	0.0458044	0.0740227
ARHGAP12	0.00502145	0.104226	0.0520759	0.0412489	0.111531	0.0698816	-0.0247086	-0.0189607	0.202619	0.192483	-0.0949021	-0.0783533	0.118413	0.172939	-0.0365678	-0.0782497	0.0543727	0.0934502	0.134423	-0.0341755	0.112887	0.0598008	0.0277391	-0.102267	-0.0190453	0.0827687	0.109917	0.0223092	0.0907767	-0.0478046	0.13614	0.183618	-0.0520471	-0.147919	-0.0528396	0.0903272	0.0358804	-0.0475744	0.0405276	-0.088403	0.0536374	-0.158901	0.0507107	0.0473561	0.155631
ARHGAP17	0.175852	-0.20018	0.125658	-0.064679	0.206053	0.173617	0.264918	-0.280442	-0.163197	0.0435066	0.0597853	-0.0946149	0.12015	-0.00871892	0.0981017	-0.0250039	-0.35037	0.120902	0.0601866	-0.124246	-0.12936	-0.0116942	0.0316426	0.181504	0.116246	0.0456794	-0.0853316	-0.110247	-0.127116	0.0499676	0.139925	0.0389024	-0.0343278	-0.151612	-0.319948	-0.020914	-0.366842	0.073317	-0.0646646	-0.0927965	-0.0921339	0.294957	-0.0490819	-0.102315	0.284779
ARHGAP18	-0.0995965	-0.153583	-0.124084	0.213478	0.0988177	-0.0134649	-0.00702161	-0.297763	0.0706733	-0.17436	0.0337847	0.0695797	-0.0586098	0.0222921	0.177639	0.293887	0.0330066	0.0831288	0.158399	0.0883433	-0.312334	2.96757e-05	-0.0310011	-0.153682	-0.219124	0.0767576	0.155541	0.129444	0.130239	0.0592465	-0.0860263	0.128578	-0.119783	0.0325689	0.14104	0.0624581	-0.0074108	0.023422	0.0532633	-0.146281	0.119211	-0.00381231	-0.0230428	-0.0172723	0.241573
ARHGAP1	-0.347902	0.0249105	-0.27798	0.143775	0.134744	-0.0269558	0.0431912	-0.255582	-0.0887076	-0.272063	0.211805	0.0434444	-0.144063	0.0327436	-0.0252786	-0.127568	-0.0207395	-0.177283	0.0775342	0.0810713	-0.0025958	0.0101509	-0.226811	-0.0434717	-0.0463267	0.155607	-0.116086	-0.0779823	0.0402037	0.0409206	-0.097021	-0.0647266	-0.0012021	0.076085	-0.0602728	-0.00293691	-0.0168821	0.198964	0.00370899	-0.108431	0.0284041	0.161065	0.152389	0.0710424	0.368788
ARHGAP27	0.188026	0.0856585	0.135855	-0.179387	-0.0615757	0.276833	-0.00286003	-0.574348	0.311396	0.00501169	-0.10124	0.244116	0.137864	-0.0480839	-0.159252	-0.0947727	-0.283258	-0.107165	-0.115285	0.0716901	-0.12715	-0.254698	-0.412689	0.344386	-0.158217	0.380852	0.255726	0.147521	-0.268149	-0.0626943	0.120661	-0.0868171	0.0408282	0.164309	-0.491349	0.0964132	-0.193862	-0.258367	0.227266	0.0777382	-0.164537	0.0827538	-0.256917	0.0846622	0.154137
ARHGAP27	0.19215	0.197419	0.247644	-0.142808	0.445034	0.219875	0.148991	-0.334398	0.0677111	-0.0293047	0.052683	0.20258	-0.101326	-0.0612306	-0.146252	0.0723956	-0.0456604	0.147098	-0.0271993	-0.164151	-0.130017	-0.0740384	-0.3004	-0.0970674	-0.36606	0.163362	-0.296419	-0.0105277	-0.241275	0.00423109	0.097938	-0.0625579	-0.253817	0.00674391	-0.248832	0.177036	-0.086078	-0.120766	0.518186	-0.209344	-0.437523	0.376572	-0.167019	-0.0356955	-0.156911
ARHGAP31	0.12847	-0.0515939	-0.104363	-0.0573921	0.029322	0.0702411	0.0167782	-0.117511	-0.0597474	-0.0977254	0.00327072	0.124557	-0.0246288	0.133123	-0.108565	0.00549619	0.0370943	0.0855253	-0.135598	-0.0324188	-0.127319	-0.00598096	0.0547477	0.112086	0.00665347	0.0112141	0.0461172	-0.0673996	-0.0890915	0.0551984	0.0367055	0.0474215	-0.079276	-0.0721068	-0.0487986	-0.0207219	0.0319109	0.00371118	0.0404139	-0.0314641	-0.080186	0.0242786	0.0102158	0.00354153	-0.0635055
ARHGAP35	-0.0213787	0.0976317	0.197021	0.0858429	0.261747	0.201571	-0.122537	-0.10618	-0.0174553	-0.263626	-0.00495112	0.262488	-0.0141558	0.0381755	-0.322933	-0.101605	0.0240478	-0.0907851	0.182673	-0.15667	0.0890148	0.245523	-0.38569	0.16732	-0.033437	0.259627	0.471739	0.0232269	-0.285412	0.231738	-0.0225242	0.134106	-0.144398	-0.299889	-0.150331	0.226854	-0.140269	0.0212017	0.286689	-0.267955	0.18538	0.210885	-0.0201994	0.010754	0.00414744
ARHGAP4	0.223333	-0.235015	-0.0634524	0.0677779	-0.0391272	0.108252	-0.0425605	0.0296749	-0.269227	-0.135521	-0.131969	-0.015387	-0.106772	-0.0138814	-0.057887	-0.0345181	-0.0357137	0.162107	-0.0176857	-0.0546604	-0.190851	-0.0128923	-0.220665	0.0918521	-0.0709831	-0.0596854	0.00181305	-0.211358	-0.167407	-0.185031	-0.101931	0.104358	0.0828258	0.0531255	-0.0413478	-0.115652	0.0182991	-0.106255	-0.108718	-0.0870964	-0.152215	-0.149483	-0.0207245	0.0955977	0.00440736
ARHGAP6	-0.121107	-0.24301	-0.346775	0.212239	-0.123346	0.303618	0.0603724	-0.13479	0.156916	0.180647	-0.114641	0.103568	-0.0157545	0.247576	0.123098	-0.0640021	0.112351	0.13299	0.0847308	-0.0354367	0.082619	-0.118711	0.0603585	0.0266207	0.00737999	0.0886339	0.126386	0.0173713	-0.142926	0.103412	0.0810576	0.135835	-0.0678404	0.053737	0.104486	-0.00775486	-0.0264977	0.0904568	-0.00995462	-0.233108	-0.150581	-0.104716	-0.0257539	0.343079	0.0715755
ARHGAP9	0.0643058	-0.0335538	-0.0299692	-0.0213822	-0.0272875	0.0596817	-0.0269044	0.0172836	-0.116222	-0.0330017	-0.0312901	0.119937	-0.0814692	0.0131272	-0.0731801	-0.0652287	0.0357401	-0.00955223	0.0723226	-0.0191832	-0.0299981	-0.126544	-0.0724897	0.0624367	0.0127432	0.0359046	0.03615	-0.151136	-0.0545791	-0.0568563	0.0317328	-0.0384026	0.0738184	0.0871227	0.000698407	0.00440262	-0.0576813	0.0999306	-0.0783309	-0.104115	-0.0519403	-0.0324135	-0.0380339	0.0593894	-0.00140144
ARHGDIA	0.0112172	0.00949404	-0.0746966	0.0340877	0.0647716	0.0452039	0.0125132	-0.0574814	-0.0337648	-0.0630948	0.0128675	0.0802983	0.00419751	-0.0264278	0.0144629	-0.050297	0.0962506	0.0290298	0.00771196	-0.0195981	0.0464343	-0.0308798	-0.0656169	-0.0826871	-0.0392879	0.0398887	-0.0181397	0.00431234	-0.0490478	0.0313761	0.0137473	-0.0358582	-0.00359184	0.0206827	0.0374786	-0.00496438	-0.0103045	-0.00491392	-0.0451773	-0.0701826	0.020827	0.0035571	0.0380099	0.0292388	0.0534775
ARHGDIB	-0.0137141	-0.00573405	0.0151469	0.0909358	-0.0200669	-0.0650071	-0.0449764	-0.0198536	-0.0877884	-0.0136675	0.0447514	0.0189036	-0.072828	0.0341186	-0.0223998	-0.0266322	-0.0602598	0.148795	-0.0797755	-0.0131749	-0.025283	-0.0556856	-0.0463003	0.031718	0.055191	0.0302235	0.00825657	0.00392379	-0.0415898	-0.0510354	-0.0621162	-0.0328869	-0.0362998	-0.0323855	-0.0635274	-0.0192528	0.077207	0.106259	-0.0121619	0.0359237	-0.000856161	0.0500763	-0.0475113	-0.0185059	-0.0170279
ARHGDIB	0.119378	0.100652	-0.18895	-0.0645345	0.0806822	0.205339	0.160415	0.0218415	-0.0222375	-0.204785	-0.0682599	0.128301	-0.15298	0.224598	-0.0166208	-0.164364	-0.162875	-0.138868	-0.0150925	0.0712269	-0.173946	-0.11928	-0.198689	-0.158741	0.241831	0.311516	0.125435	-0.0747622	0.0394476	-0.0427637	-0.100333	0.11303	-0.0942316	-0.0913898	0.00377846	0.284831	0.190733	0.150645	0.322215	-0.461607	-0.136922	-0.0832864	0.205729	-0.0393451	0.103055
ARHGEF10L	-0.251727	-0.13261	-0.118458	0.171377	0.224771	0.240107	-0.156481	-0.022841	-0.110982	0.195513	0.0165748	0.0922327	-0.269307	-0.0435186	0.0482368	-0.0573639	-0.227251	-0.155264	-0.0424619	-0.533884	0.0157556	0.396992	-0.00909012	0.133816	0.130525	0.197675	0.115759	-0.145937	-0.113628	-0.0175037	0.130656	0.178357	-0.198577	0.280009	-0.234382	0.321049	-0.184029	0.220233	0.178816	-0.313392	-0.108784	0.33861	-0.0978076	0.152731	0.492142
ARHGEF10L	-0.279532	-0.203588	-0.00146621	0.0123921	0.0827456	0.043641	-0.0959426	-0.00272981	-0.0293388	-0.0801171	0.200166	0.0125322	-0.0237793	0.029211	0.0156304	-0.253049	0.00955229	-0.0965173	-0.0443717	-0.0449982	-0.107148	0.168266	-0.187151	0.108004	0.00496188	0.122354	-0.0420476	-0.0922059	0.0821022	0.0785811	-0.0327391	0.0690953	0.0156301	0.186495	-0.042566	0.104232	0.00918585	0.119252	-0.0561986	-0.078811	-0.0175255	0.174778	0.0530205	0.124835	0.169919
ARHGEF16	0.0833098	0.177618	0.0239064	-0.141396	0.107428	0.048137	0.048692	-0.0195438	0.0679201	0.13744	0.0644636	0.00449063	-0.067687	-0.0236437	-0.0602996	-0.179506	-0.0558185	-0.0123882	0.177327	0.150101	0.264618	0.141801	-0.107276	0.229505	-0.260154	0.29564	0.0738828	0.108741	-0.156374	0.181831	-0.0980413	0.0824555	-0.107527	-0.0866872	-0.111625	0.117646	0.150865	0.114318	0.231268	-0.0484239	-0.138904	0.165363	0.0516051	-0.0257338	0.213266
ARHGEF17	0.248525	0.0593041	0.178043	-0.234878	-0.391063	-0.234808	-0.122036	0.618329	0.235396	0.273542	0.162569	-0.403757	0.498129	0.579741	-0.217453	-0.019761	0.554138	-0.106177	-0.0809233	0.401814	0.475284	-0.355623	0.190134	-0.231371	-0.146081	-0.145478	-0.440583	0.214305	0.671105	-0.459798	0.269022	-0.284848	-0.0829166	-0.262101	0.548814	-0.503566	0.669721	-0.233138	-0.305999	-0.172248	0.565188	-0.0959329	0.285303	0.135218	-0.409433
ARHGEF1	0.327382	-0.302359	0.0724373	0.077746	0.402971	0.103671	-0.218895	-0.0388099	-0.330814	0.108319	-0.117439	0.0811615	-0.000934394	0.0602653	-0.0281455	-0.167458	-0.0617861	-0.0337119	0.0810324	-0.181566	-0.315368	-0.0734315	-0.368689	0.0235253	0.0397774	0.139421	0.0521476	-0.118081	-0.212927	0.0322189	-0.134853	-0.0246366	0.232422	0.000982331	-0.151975	0.241644	0.0647994	-0.112026	0.177679	-0.122304	-0.240307	0.40336	-0.38762	0.0785718	0.251819
ARHGEF2	0.192994	-0.121971	0.0717477	0.0385354	0.163384	-0.0670578	-0.0186708	-0.0295342	-0.0956677	-0.0476091	-0.069194	0.0586801	-0.0531782	0.0821854	0.0390383	0.0481104	-0.0727777	-0.0194325	-0.163467	-0.0149728	-0.133951	-0.0769448	-0.0557416	0.0607837	0.0454594	0.0332316	0.0689004	-0.0651907	-0.0617462	0.0545061	-0.141541	0.174987	0.0144635	0.103951	-0.11107	-0.0858908	-0.0180544	-0.000640659	0.00108997	-0.153866	0.0222492	-0.0335496	-0.0436571	-0.0111203	0.0117248
ARHGEF6;ARHGEF7	-0.107764	-0.028867	-0.0975748	0.270577	0.131671	0.280827	0.00781642	-0.0341274	0.109149	-0.0999165	-0.225152	0.00057034	-0.018759	0.362667	-0.131293	-0.0836911	-0.238774	-0.0958232	0.149577	-0.192048	0.008673	-0.0299007	-0.0200308	0.0875642	-0.260407	-0.223954	-0.0577306	-0.0210057	-0.0882258	0.33052	-0.110637	-0.374087	0.176204	0.37788	-0.260944	0.239827	-0.158063	0.0702917	-0.0112142	-0.230243	-0.442066	0.460337	-0.0141393	0.0235688	0.305859
ARID5B	-0.0677807	-0.142713	-0.0810887	0.050711	0.128548	0.371516	0.208271	-0.491842	-0.0198835	0.147871	0.117193	0.464471	0.102245	-0.0292323	-0.0606309	-0.0812852	-0.153483	0.112041	-0.319376	0.0957228	0.0426719	0.302628	-0.0400905	0.512329	0.0749839	0.041459	0.262106	-0.129843	-0.295989	0.0495838	-0.0088878	0.0136878	-0.382091	0.107268	-0.231809	0.103032	-0.156485	0.0531441	0.229177	-0.274294	-0.324653	-0.292746	-0.225919	-0.137481	0.383869
ARL13B	0.220196	0.144295	-0.380402	-0.124166	0.159007	0.00902974	-0.222117	-0.0592795	0.120815	-0.213741	-0.0249107	0.207176	0.0136327	0.0548507	0.0717998	0.197143	-0.165375	0.106603	-0.180034	-0.236056	-0.0324339	-0.238057	-0.234313	-0.228307	0.149396	0.215456	0.0119545	0.205048	0.242636	0.0694182	0.15265	0.114357	0.0868308	-0.230473	-0.105331	0.273279	0.110948	0.137181	-0.0685917	-0.183825	0.0141212	-0.126871	0.100416	0.0884055	0.316609
ARL15	0.0331141	0.148212	-0.0583536	0.0209013	-0.0110725	0.0487774	-0.0339375	-0.0183461	0.0695594	-0.060317	-0.0912962	-0.00143381	0.167127	-0.0433653	-0.0623725	0.143629	0.0688317	-0.165037	-0.0780848	0.0351837	0.0568071	-0.185648	-0.0443818	0.0172252	-0.0411763	0.0759308	-0.0489559	0.0614069	0.0817199	0.00172544	-0.0827186	0.0396072	0.0759898	-0.138753	-0.0252016	0.104931	0.0283348	0.0152656	0.0729709	-0.261833	0.0760268	-0.0882165	-0.0621251	0.035111	0.0461297
ARL1	-0.0385541	0.0779511	-0.370525	0.00984254	0.0484774	0.000661124	-0.126196	-0.0775015	-0.15355	0.185402	-0.182722	-0.0119926	-0.121908	-0.100841	-0.231518	-0.0184992	0.227449	-0.228628	0.221951	-0.128545	0.123855	0.0837702	-0.231695	0.228993	-0.22154	0.39679	0.275087	-0.162339	-0.151335	-0.118166	0.0621658	0.0506616	0.103611	-0.0292793	-0.407852	0.120282	-0.208707	0.124506	0.0111808	-0.0268928	-0.0721401	-0.0447477	-0.0477641	-0.0289521	-0.0125582
ARL3	0.0272916	0.000307223	-0.0186195	0.0620543	0.0986147	0.046621	0.0388114	-0.102564	-0.0524896	-0.114335	0.041807	0.130339	-0.0285876	-0.0306051	-0.0499599	0.0545369	-0.0684674	-0.119028	-0.0344204	-0.335598	-0.0537916	0.112702	-0.0383891	0.123724	0.00465719	0.0984308	0.00688713	0.029694	-0.0608435	0.000859697	-0.197886	0.0276055	-0.0914352	-0.0110729	0.0562452	0.0824537	0.107234	0.0713163	0.0484366	-0.05806	0.00609617	0.0262576	-0.0304356	-0.0151909	0.161201
ARL6IP5	0.193792	0.0852345	-0.0454483	-0.0390231	0.00476451	0.118258	0.0483927	-0.209079	-0.108181	-0.0892493	-0.059429	0.258596	-0.159967	0.0191785	-0.345043	0.14007	-0.0661236	-0.0645442	0.0206395	-0.134828	-0.120823	0.222365	-0.0306757	0.00569751	-0.159866	0.137058	0.327325	-0.255674	-0.28738	-0.011772	0.121646	-0.024919	-0.187439	-0.171868	-0.171412	0.302171	-0.185087	0.197403	0.185645	-0.2486	-0.136756	-0.0589845	-0.236601	-0.230029	0.184973
ARL6	0.262628	0.0122218	-0.0471728	0.0903547	0.29983	0.0869109	0.077221	-0.301269	0.158811	-0.169463	-0.163827	0.211377	0.00287016	-0.338185	0.164605	-0.104267	-0.248876	0.0533949	0.0726107	-0.121231	0.2848	0.278064	-0.00872014	0.265791	-0.000381877	0.40353	0.107683	0.0645067	-0.256778	-0.139733	0.0804894	0.00414446	-0.154099	-0.183364	-0.103681	0.108877	0.066977	-0.0450975	0.021323	-0.140958	0.0593892	0.017221	-0.147798	-0.0462221	0.331204
ARL8A;ARL8B	-0.0455877	-0.16323	0.169193	0.0792207	0.269975	0.339574	-0.0557113	-0.448658	-0.29706	0.191082	-0.0338759	0.1197	-0.170133	0.0237465	-0.178117	-0.447946	-0.0127331	-0.376841	-0.00427433	-0.145348	-0.228892	0.220294	-0.199673	0.276977	0.0156868	0.21416	0.0616785	-0.108452	-0.238513	-0.0419992	0.0233972	-0.132031	-0.1339	0.398298	-0.416952	0.0506503	0.128231	0.120814	-0.0515375	-0.317849	-0.125966	0.265263	-0.285813	0.0611965	0.487409
ARL8A	0.146856	-0.0786116	-0.280362	-0.103413	0.18224	0.14725	0.186937	-0.296364	0.128452	-0.033065	0.103082	0.328828	-0.0828982	-0.0191622	-0.570176	-0.38424	0.00623265	0.0126867	-0.0375402	-0.350889	0.209887	0.737	0.0353801	0.145938	0.189584	0.186354	0.113168	-0.282456	-0.135067	-0.172835	0.106282	-0.0985046	-0.222622	-0.199481	-0.394637	0.172495	0.087241	0.291622	0.111312	-0.614893	0.159883	0.275867	-0.14726	0.0460929	0.383834
ARL8B	-0.00241065	-0.308927	0.130773	0.238675	0.492521	0.495302	-0.192511	-0.34951	0.101834	0.0426132	-0.00563759	0.531556	-0.162888	-0.313824	-0.35743	-0.157937	-0.115678	-0.121548	-0.0557226	-0.363132	0.0566295	0.496968	-0.289662	0.293966	-0.0161908	0.516078	0.371363	-0.0921423	-0.238557	0.0761146	0.0476306	-0.0986026	-0.308392	0.0154342	-0.255094	0.260242	-0.121634	0.173402	0.217841	-0.331908	0.0884176	0.0491095	-0.270609	0.0150891	0.121151
ARMC10	0.0236729	-0.00840147	-0.018429	0.000396602	0.0172418	0.0288671	0.0243977	-0.0142294	0.0307697	0.0273926	0.0313229	-0.0138225	0.00665202	-0.0223951	-0.00551215	-0.0167804	-0.0198865	-0.0069582	-0.0184563	-0.00227953	-0.015203	-0.0152615	0.0151049	0.0165924	-0.0128764	-0.00393496	-0.0171225	0.00783259	-0.0055422	0.0295628	0.0260955	-0.00346558	0.0274247	-0.0177117	0.0109768	-0.00936374	0.00210627	0.0102925	-0.00811977	0.0102987	0.00882139	0.0390358	-0.0132312	-0.0105253	0.0274326
ARMC9	0.113509	0.0604432	-0.289573	0.117952	0.0308766	0.128047	-0.050394	-0.0324318	0.0364689	0.205951	0.148644	0.216965	-0.0570747	-0.251291	0.26753	-0.313302	-0.0463661	-0.221127	0.0278853	0.140862	0.154759	-0.112215	-0.157947	0.102596	-0.104288	0.347878	0.0437814	-0.129045	-0.392771	0.0562958	-0.326249	0.153209	-0.272839	-0.404741	-0.214904	0.293597	0.126258	-0.0873171	0.196444	-0.176027	-0.153561	-0.0715615	-0.0789957	0.118345	-0.0221266
ARMH4	-0.406608	0.0833351	0.198816	0.171564	-0.204816	0.285042	0.134831	-0.113614	-0.0184294	0.0748816	-0.108056	-0.391159	0.0397909	0.323433	-0.292414	-0.134387	-0.0216493	0.258844	0.0808156	-0.142357	-0.0140372	0.0780366	0.0900906	0.0816437	-0.0870098	-0.310954	-0.224222	0.258331	-0.185529	-0.259591	-0.0785649	-0.118222	0.207917	-0.144211	-0.148495	0.0660666	-0.167669	-0.0284192	0.00546327	0.414254	-0.0680378	0.101657	-0.119919	-0.131139	0.00340702
ARMT1	0.0413817	-0.0721697	-0.246324	-0.138037	0.122088	0.169034	0.161999	-0.440792	-0.086069	0.0870916	0.10268	0.112008	-0.0445515	0.127255	-0.0160027	-0.0875361	-0.243115	-0.167848	-0.121855	0.0831996	0.0924449	0.241479	-0.0935668	0.146773	-0.0637217	0.30772	0.40551	0.0305618	-0.324888	0.0137321	0.140907	0.123643	-0.177749	-0.292608	-0.226055	0.0821809	0.0497662	-0.0693417	0.441549	-0.189975	0.0479201	0.131784	-0.112786	-0.292108	0.363289
ARPC1A;ARPC1B	0.133196	-0.0786963	-0.236822	0.0279641	0.195973	-0.0246596	0.154912	-0.197693	-0.174508	0.0876224	-0.228323	0.0464483	-0.313802	-0.0691541	0.052331	-0.323939	-0.200034	0.14193	0.0585182	-0.102376	-0.0735137	-0.00855743	-0.181196	0.319102	-0.00898207	0.219564	0.0447637	-0.228806	-0.111531	0.166955	-0.107856	0.0569947	0.0714131	0.0128504	-0.302315	0.12024	-0.00336576	0.199598	0.300308	-0.080736	-0.220686	0.102205	-0.080102	-0.129574	0.108639
ARPC1A	-0.330033	0.0756208	-0.152778	-0.0151962	0.043228	0.0297152	-0.22747	-0.441024	0.0906621	0.130751	0.166851	0.0707034	-0.165603	-0.289575	0.149234	0.125803	0.190808	0.149697	0.206934	0.0734287	-0.181971	0.0137815	-0.397114	0.169281	0.221544	0.248607	-0.13477	0.0978132	-0.0516744	0.229651	0.00399383	-0.0224003	-0.388922	0.40413	-0.213876	-0.0426809	0.0481842	0.247867	0.0705155	-0.360823	0.214121	-0.155562	0.0306588	0.0435334	0.520238
ARPC1A	-0.230791	-0.199658	-0.0168532	-0.234716	0.222481	0.489405	-0.0934616	-0.520444	-0.237909	-0.0440541	0.147174	0.233071	-0.109519	-0.351015	0.0215009	-0.123502	0.15799	-0.171758	-0.0400431	-0.228527	-0.0777112	0.230253	-0.20687	0.184056	0.0852566	0.383607	-0.0978337	-0.10914	-0.272563	-0.0845545	-0.0493084	-0.0112194	-0.130599	-0.0168466	-0.209122	0.381159	-0.119841	0.314745	0.13338	-0.447959	-0.187452	0.18671	-0.254754	0.133139	0.450668
ARPC1B	-0.0162466	-0.0712332	-0.0244991	-0.114207	-0.0250958	0.170947	0.00976866	-0.12145	0.0577323	-0.159485	-0.00569486	0.0257553	-0.0232011	-0.0406221	0.017424	-0.0582881	-0.168147	0.0293836	-0.0868338	-0.0173347	0.0378397	-0.0115267	-0.0183738	-0.00150358	-0.0162798	0.0719888	-0.0167333	-0.193556	-0.166769	-0.0751918	-0.0564517	-0.0765942	-0.0220416	-0.0242438	-0.000177413	0.0548132	-0.00465213	0.110241	-0.027832	-0.20361	0.0102713	0.0160468	0.0533085	0.0315058	0.133461
ARPC2	-0.167692	-0.307088	0.000320305	0.204241	0.225262	0.185571	-0.132174	-0.241541	-0.0995968	-0.0180778	0.000179037	0.131765	0.133291	0.00704455	0.0716461	-0.108858	-0.0837198	-0.106757	0.10618	-0.291396	0.0835585	0.115577	-0.0433315	0.156725	-0.0404945	0.07345	0.0926523	-0.310525	-0.352828	0.143861	-0.0890753	-0.0371036	-0.218351	0.112274	-0.164316	0.128871	0.185543	0.300604	-0.0323095	-0.198493	-0.140645	0.0778467	0.0558217	0.132921	0.354339
ARPC3	-0.17491	-0.212022	-0.0512269	-0.0122284	0.103817	0.26809	0.155616	-0.122186	-0.127308	0.0401635	0.125847	0.0525493	-0.00269746	-0.00567787	-0.189167	-0.0523306	-0.157721	-0.0857583	0.0992347	0.0202395	-0.200048	0.322328	-0.156271	0.121533	-0.0421607	0.026895	0.00395744	-0.192968	-0.379669	-0.0630483	-0.0352045	0.0582754	-0.209832	0.0943186	-0.0146186	0.162532	0.0485764	0.145204	0.174241	-0.233116	-0.278795	0.0215441	0.0553342	0.0225007	0.231246
ARPC4	-0.0451469	0.0276652	-0.014784	-0.0392365	0.138212	0.0513819	0.0801669	0.0112964	0.0580551	-0.102043	-0.0204932	0.0923806	-0.0144774	0.0303568	0.0339057	0.0219868	0.0806413	0.0391935	0.00536927	0.00921844	-0.0283836	0.035081	-0.081572	-0.123744	0.0274981	0.0645977	0.0108557	-0.0263629	0.0183015	0.014559	0.00853582	0.00517417	-0.0787321	-0.0908924	0.0695449	0.0367415	0.0132298	0.0266273	-0.0412748	-0.0579454	0.0404488	0.026683	0.12212	0.0310013	0.0599963
ARPC5L	-0.0212922	-0.281215	0.166173	-0.190881	0.095964	0.425709	0.30282	-0.248859	-0.315512	0.00889666	0.0281999	0.150113	-0.0388731	-0.0976216	-0.12759	-0.0359664	0.0350588	-0.224039	0.0349995	-0.189572	-0.18478	0.322233	-0.0531511	0.190654	-0.0898256	0.36873	0.0283612	-0.128425	-0.351681	-0.11822	0.0871367	0.092637	-0.274683	0.0991827	-0.136811	0.0498294	0.149488	0.108018	0.028248	-0.33012	-0.226858	0.0623863	-0.157535	0.147517	0.485203
ARPC5	-0.183121	-0.290344	0.0431454	-0.170556	0.0810884	0.0299081	0.181568	-0.308465	-0.0873093	-0.0488019	0.0404645	-0.077337	-0.119687	0.271655	-0.0448388	-0.0792329	0.0339076	-0.00780933	0.148443	0.0383084	-0.167578	0.235954	-0.131465	-0.10113	-0.0105356	0.303587	0.215202	-0.152122	-0.306027	-0.14702	-0.0882184	-0.272021	-0.0892482	0.0928486	-0.124398	0.149995	0.187771	0.250622	-0.101252	-0.218026	0.0381011	0.23657	0.124313	-0.0256226	0.154026
ARRB1	0.16004	-0.0316599	-0.169349	0.212949	0.236423	0.397171	-0.000355407	-0.307938	0.119747	0.0549565	-0.0790816	0.449136	0.0464796	0.141642	-0.289852	-0.155207	-0.340078	0.275859	0.223294	0.0350688	0.433195	0.0369528	-0.253115	-0.173824	-0.146099	0.114834	0.147366	-0.168702	-0.0345986	0.0192415	-0.0637814	0.0553699	-0.156584	0.176167	-0.0204893	0.429184	0.0869672	0.135703	0.148108	-0.33946	-0.138629	-0.0974647	0.0230561	-0.144669	0.243855
ARRB2	0.0981654	0.0951058	0.203206	0.0574684	0.0707089	0.245478	-0.0773837	0.0052131	-0.0263102	-0.127549	-0.0933932	0.0935675	0.179999	0.0267658	-0.126759	-0.0551148	0.046006	0.230736	-0.0211194	-0.148489	-0.0960432	0.0813783	-0.0886162	-0.00144225	0.249422	0.189474	0.162873	-0.371791	-0.275792	-0.165057	-0.0428833	-0.0257288	0.192346	-0.119633	-0.0639938	0.0491087	-0.0616194	-0.137624	0.0534572	0.00336411	-0.0318493	0.243337	-0.0600753	0.142692	0.0353477
ARRDC1	0.0351479	-0.0492618	0.114918	0.121001	0.0697536	-0.0870235	0.42088	-0.541762	-0.334833	-0.326388	0.307196	0.292558	-0.10624	-0.0915966	-0.220981	-0.0391197	0.16158	-0.446826	-0.108172	-0.101294	0.0532575	0.212031	-0.20198	0.124431	-0.107901	0.101397	0.0698579	-0.150181	-0.0668838	-0.0262683	-0.203178	-0.0735376	0.1144	-0.217367	-0.367153	0.0090193	-0.24435	0.0434816	-0.026551	0.0769236	-0.0733532	0.00770157	-0.0264573	0.116888	0.113509
ARSA	-0.0277521	0.0804207	0.0113538	-0.180091	0.1474	0.185343	-0.0773969	0.170647	0.0345487	-0.183303	0.109391	0.0518875	-0.015894	0.108625	-0.425216	0.227855	0.0515484	-0.0423097	-0.198113	0.0140055	0.149214	0.00553355	0.0732367	-0.00331108	-0.0471728	-0.0826371	-0.0715693	-0.0487376	-0.0114441	0.345716	-0.0429753	0.0269895	0.172835	0.0224512	-0.0334923	-0.0474335	0.0928518	-0.219184	0.00293685	-0.0825879	-0.000547392	-0.0730857	0.121681	-0.317979	-0.0606041
ARSA	-0.131002	-0.188179	-0.105824	0.214467	0.104016	0.612368	-0.082276	-0.157199	0.120998	-0.07318	0.00764285	0.0195843	-0.139818	-0.134048	-0.00769728	-0.117603	0.12551	0.0561998	0.0115126	-0.0671411	-0.142216	0.249658	0.129083	-0.0240471	-0.123321	0.0705127	0.149786	-0.163769	-0.149011	0.115068	0.0778244	-0.0770737	-0.0201155	-0.0812275	-0.158641	0.0378142	-0.259446	0.374648	-0.0999408	-0.105977	0.247058	-0.0677834	0.107582	0.122358	0.0325835
ARSA	-0.0257255	-0.00647301	0.027667	0.0129924	0.00894531	0.0181286	0.0190457	-0.0183987	-0.014654	0.0137771	0.0148739	-0.0448859	0.0546862	-0.00102136	-0.0352857	-0.0335156	-0.0280362	-0.0130995	-0.0118748	-0.0557589	0.00390958	0.0325956	0.0231116	0.042483	0.0283682	-0.0398304	-0.0138467	0.0333401	-0.0311252	0.0164967	0.0127372	-0.0281832	0.00859593	0.0120793	-0.0220021	-0.0294251	-0.00387475	-0.0170124	-0.00732447	0.0203862	-0.0257962	0.0439312	0.0114949	-0.0639254	0.040716
ARSB	0.0140388	-0.00987031	0.00693329	0.00234024	0.0426081	0.0136656	0.0310078	-0.00238246	-0.0536643	-0.00249876	-0.00128557	-0.0199589	0.0217146	-0.0594816	-0.0264947	-0.00643817	0.00851109	-0.00270737	0.0121923	-0.0794191	-0.0115936	0.0753272	0.0185771	0.0439638	0.0200606	0.00938383	0.0373653	0.0314865	-0.0330309	0.036593	-0.020674	-0.0127854	0.000373524	0.0249574	-0.0241266	-0.0151367	0.0285141	0.00456083	-0.000421543	-0.0112938	-0.0197684	0.0163346	0.0434836	-0.0285943	-0.0126686
ARSF;ARSL	-0.0371021	0.082315	0.0847728	0.116597	-0.0962233	0.0701007	0.215265	-0.30458	0.165494	0.236245	-0.0606413	-0.259634	0.0741453	0.111846	-0.0501756	0.0245257	0.120753	0.154081	-0.047148	-0.0876067	0.206979	0.0723795	0.0134011	0.0954472	-0.093579	0.258172	0.132827	0.169125	-0.239922	-0.202274	0.243647	0.180748	-0.036555	0.0971388	-0.407893	0.0751351	-0.0360403	-0.13461	0.259185	-0.181465	0.0710498	0.0548952	0.0326623	-0.143929	0.11564
ARSF	-0.320583	-0.101938	0.191509	0.156578	0.0539141	0.302527	0.163742	-0.059689	-0.0610288	0.0418997	-0.0352869	0.291527	0.0265011	-0.137993	-0.0694831	0.141926	-0.0610045	-0.220045	0.163019	-0.311552	-0.224798	0.330872	0.124172	0.0440826	0.105293	0.0253116	0.106952	-0.0975423	-0.259738	-0.0185693	-0.10922	0.0599468	-0.159576	0.283491	-0.079032	-0.0129613	0.119513	0.0826768	0.0392518	-0.0950661	0.0150168	0.128683	-0.190292	-0.028902	0.301239
ARSG	0.0294069	0.108852	0.135289	-0.0155229	0.0758251	-0.0122432	0.0743031	-0.247656	-0.0510592	-0.154358	0.135028	0.0790179	0.111801	-0.118428	-0.44321	0.0104845	-0.107911	-0.347172	-0.109292	0.0329737	0.0602426	0.387793	0.213011	-0.0587777	-0.0494975	0.119442	0.126669	-0.119539	-0.374465	-0.039254	0.409331	-0.220092	-0.0572919	-0.0868408	-0.234861	0.0110625	-0.21722	-0.0751769	0.0871259	-0.179444	-0.114033	0.15232	0.0267521	-0.284251	0.431235
ARSL	-0.0107278	-0.168743	0.0948499	0.136937	0.188887	-0.113321	0.103876	-0.293091	-0.244613	-0.0588186	-0.22836	0.0337174	0.0517933	0.22308	-0.0259596	-0.273816	-0.117949	-0.361031	0.00131701	-0.122832	0.419677	0.126525	-0.434859	0.267137	-0.0581857	0.110498	-0.107431	-0.15323	-0.160781	-0.0911944	0.0136174	-0.0901904	0.097802	0.391212	-0.405339	-0.0772162	-0.165677	0.0747754	0.239981	-0.25838	0.195283	0.397376	-0.226782	-0.324062	0.374425
ART1	-0.299268	-0.066832	0.146913	-0.12133	-0.0773807	0.24121	-0.00939792	-0.237974	0.371553	0.263366	0.0909377	0.245915	-0.0616493	0.210391	-0.03914	-0.146624	-0.243798	0.0307113	-0.015657	0.16006	0.243879	0.2011	0.0319379	0.218707	0.0308332	0.265794	-0.0485932	-0.123225	-0.148517	0.035343	0.238655	0.0554004	0.00749854	-0.0628516	-0.110329	0.143938	-0.246207	0.487723	0.23984	0.00439989	-0.0856152	0.0349437	-0.177392	-0.16859	0.264188
ART3	-0.00258843	0.151274	0.144538	-0.225317	-0.236418	-0.271736	0.0121266	0.102327	0.0514444	-0.035076	0.0867136	-0.2061	0.227406	0.128483	0.0931527	-0.133542	-0.180114	0.0515006	-0.187658	0.0758757	0.0108471	-0.348369	0.117944	-0.14922	0.0335372	-0.000197805	-0.261221	0.231601	0.158011	0.0981006	-0.0952953	0.0696236	0.0915032	-0.0756016	-0.140051	0.124022	0.20316	-0.370951	-0.117114	0.289747	0.0459667	-0.0463427	0.0540281	-0.0218992	-0.143889
ART3	-0.570293	-0.324934	-0.105656	0.104669	0.253979	0.0460193	0.154624	-0.307608	-0.0398155	-0.013774	-0.0349388	-0.0977559	-0.0426566	-0.0266567	-0.0184825	-0.381209	0.0473729	0.125724	0.0290295	-0.366504	0.0609756	0.388681	0.165756	0.331303	-0.253972	-0.406395	-0.289315	0.198381	0.0792669	-0.0941885	0.143397	0.0771684	-0.12435	0.37319	0.250096	-0.0721173	-0.377037	0.319783	0.0492249	-0.131089	0.199687	0.0571228	-0.115678	-0.467066	0.215926
ART3	0.0813396	0.0997362	0.0643496	0.0678947	-0.451639	-0.245852	0.258296	0.0440588	-0.104256	-0.311647	0.23207	-0.239514	-0.0105567	0.088243	-0.246177	0.112078	-0.353398	0.103866	-0.375553	-0.0256943	-0.113341	-0.589281	0.0504946	-0.221608	-0.1905	-0.201117	-0.315185	0.221967	0.0646698	0.135124	-0.0177255	0.0631457	-0.0352686	-0.210181	-0.571436	0.238373	0.189757	-0.429799	0.0343567	0.155279	-0.0247527	0.062053	-0.0835548	-0.114195	-0.262952
ART4	-0.193744	-0.151001	0.0633195	-0.0893671	0.0257424	0.218734	-0.0937178	-0.411073	0.206334	-0.116306	0.235801	0.10497	-0.187583	-0.1203	-0.245167	-0.0236968	-0.267064	0.10399	-0.189234	0.048915	-0.181444	0.11073	0.0862934	0.447305	0.129446	-0.0235131	-0.210035	0.0495972	-0.346004	0.0368523	-0.00535453	0.0711529	-0.101172	0.154395	-0.360063	0.255895	-0.226047	0.414327	0.178196	0.137354	-0.0862765	0.0647042	-0.123448	-0.0400077	0.313082
ASAH1	0.000694103	0.0145457	0.00928369	-0.0499901	0.00641996	-0.017513	0.035128	-0.0192453	-0.0580468	-0.00861907	-0.0130114	-0.0263344	0.00594497	0.0122196	-0.0259678	0.0346279	-0.0155228	-0.0169566	-0.018618	-0.0272109	-0.0360627	0.0551928	0.0126766	0.0372119	0.018748	-0.0139368	0.0304347	0.0412241	-0.0555908	0.00652603	-0.00251198	0.0110732	-0.0326663	-0.00822517	-0.0388607	-0.00423511	0.0314651	-0.0250531	0.000565583	-0.041797	-0.028858	-0.00202242	-0.0160759	-0.0374122	0.0321569
ASAP1	-0.226667	0.0417	0.0477726	-0.161962	0.163385	0.402852	-0.008562	-0.344801	0.0659482	-0.5803	-0.422999	-0.166247	0.0812278	0.0449964	-0.474619	0.0531937	-0.0121727	-0.175459	0.161969	-0.249644	-0.299822	-0.0234117	-0.422824	0.175544	-0.0461085	0.224193	-0.0370134	0.169692	-0.010499	0.158328	0.010887	-0.341495	0.415995	0.0234077	0.0292809	0.382959	0.255595	0.0914032	0.571501	-0.426171	0.125727	0.263987	0.154323	-0.0593676	-0.221425
ASAP2	0.0053348	0.00610049	0.079658	-0.0220736	-0.0704946	-0.0751508	-0.0010403	-0.17112	-0.195438	-0.164737	-0.157357	-0.109577	-0.00940668	-0.0372809	-0.0785024	0.151589	0.000116468	0.106752	-0.230446	-0.0771653	0.0947658	0.156679	0.013727	0.0303709	-0.14058	0.205352	0.194234	-0.0483683	-0.0484473	0.16657	0.0526495	-0.0274857	0.0306968	-0.0498151	-0.286528	0.18623	-0.160231	0.069057	0.0574593	0.0912551	0.198063	0.272146	0.0831314	0.00518259	-0.0170587
ASB9	0.332187	0.137573	0.0168489	-0.0776022	-0.0347582	0.167416	0.144807	-0.111157	0.0735936	-0.0519783	-0.0233344	0.137485	0.102779	0.0514334	-0.305391	0.233751	0.0136869	-0.0435346	0.0923405	-0.0957767	0.135656	0.10592	-0.160946	0.231108	-0.12163	-0.0221943	0.288204	0.167663	-0.270107	-0.0655141	0.0784922	-0.0598959	-0.141817	0.244698	0.0189417	0.069195	-0.157553	-0.25596	0.123368	-0.40464	0.0557948	0.0966757	0.0485687	-0.194062	0.000958756
ASGR1	0.0737491	-0.0416505	-0.132873	-0.0987451	-0.0284099	-0.151125	-0.0547091	0.0413089	0.0975031	-0.0503411	0.0814985	-0.0253713	0.156691	-0.118398	-0.0680057	0.156934	0.1277	-0.088153	-0.10856	0.0159976	0.057301	-0.0536491	0.131638	0.0315712	0.118689	0.027129	-0.119171	0.0538658	0.041404	0.0163963	0.0421539	0.0105753	0.114586	-0.0626275	0.0620608	0.00127154	-0.00692707	0.042334	-0.12833	-0.0616758	-0.0809518	0.0225477	0.160683	-0.134392	-0.00363881
ASGR2	-0.0454967	0.0925881	-0.0122753	-0.110823	-0.0186416	0.0109323	0.0378525	-0.0991972	-0.0328356	-0.114961	0.0912135	-0.0875036	-0.0279368	-0.0489387	-0.116598	0.0472536	-0.0723851	-0.0958613	-0.0998381	-0.3343	-0.284022	0.118107	-0.0540908	0.137114	0.0538298	0.0156839	0.0259155	0.0875414	-0.100451	-0.0891049	-0.042922	0.0227359	-0.0184167	-0.0945908	-0.0540175	0.0104787	0.152815	-0.124553	-0.00774286	-0.0489322	0.0105239	0.0328821	-0.0111408	-0.0328252	0.186252
ASL	-0.343295	-0.0904313	0.116583	0.189589	0.0332704	0.380339	-0.149579	-0.328224	-0.191932	0.238344	0.304935	0.395892	-0.246552	0.0640843	0.0868375	-0.171461	-0.128724	-0.230818	-0.0948342	-0.165509	-0.133648	0.300733	-0.31613	0.278392	-0.02656	0.043723	0.235113	-0.150293	-0.0830651	0.138736	-0.0686122	-0.158605	-0.217741	0.0790094	-0.282436	0.275919	-0.074523	0.202352	0.150185	-0.17275	-0.224311	0.38611	-0.342394	-0.0465819	0.287133
ASMTL	-0.00653671	-0.167519	0.0268868	-0.333782	0.143329	0.156063	-0.0892466	-0.475387	0.0503297	0.0319807	-0.121242	0.315849	-0.0893032	0.0799524	-0.0954	0.0427298	-0.266954	0.137352	-0.266875	0.116025	0.0086424	0.124111	-0.19184	0.208342	0.00319833	0.211012	0.17044	-0.0954218	-0.0578649	0.0933357	0.0622756	0.134771	-0.135412	-0.119252	-0.349707	0.109805	-0.254198	0.221934	0.401481	-0.564489	-0.0931062	0.0434597	-0.207592	-0.25366	0.0681463
ASPA	-0.439242	-0.0775104	0.0231997	-0.0337553	0.278719	0.521858	0.088309	-0.242487	0.0681029	0.0416699	0.0637271	0.00357883	-0.0401494	-0.101102	-0.114195	-0.0870196	-0.0865801	-0.271028	0.300684	-0.16673	-0.0685441	0.199943	-0.258976	0.0953922	-0.137643	0.151559	0.105902	-0.0566482	-0.0788244	0.0873464	0.235573	-0.0821155	-0.387734	0.132707	-0.310969	0.41141	-0.000108368	0.111207	-0.0417981	-0.0217845	-0.352663	0.302121	-0.185418	-0.184638	0.737436
ASPDH	-0.133475	0.381757	0.188044	0.0880169	0.197548	0.122044	-0.0289369	-0.146527	-0.343717	0.0291402	0.189182	-0.0214198	0.240823	-0.211171	0.185641	-0.104696	-0.102361	-0.132049	0.152278	-0.113657	-0.0220048	0.260919	-0.459434	0.594144	-0.407635	0.0355053	0.0902941	-0.01295	-0.305592	-0.173344	-0.0785036	-0.000874861	-0.468711	-0.0410876	-0.0319512	0.10784	0.204299	0.134424	0.318916	-0.00728918	0.289677	0.102396	0.143276	-0.144223	0.398555
ASPH	-0.13466	0.158717	0.0177647	-0.223657	0.347421	0.377065	0.0419918	-0.247592	0.239315	0.098623	0.0093184	0.32638	-0.233728	-0.044839	0.105366	0.344223	-0.189951	-0.57189	0.128251	-0.0471462	-0.305816	0.100289	-0.421536	0.259627	-0.0634513	0.551361	0.303817	-0.399167	-0.0291506	-0.0191437	0.189519	-0.15208	0.163115	0.134889	-0.336208	0.256923	0.0986494	0.383808	0.0952249	-0.627861	0.032964	0.129122	0.0441314	0.193208	0.634351
ASPH	0.0379335	0.159771	-0.0277099	-0.0162459	-0.401844	-0.331235	-0.148351	0.186312	-0.228843	0.0801671	0.18895	-0.163333	-0.0730889	0.0934439	-0.133175	0.113499	0.0331069	-0.327184	-0.103728	0.0655563	0.0809988	-0.636857	-0.0418653	-0.189286	-0.157378	0.0285088	-0.158436	0.354563	0.24598	0.319412	-0.240145	-0.0140338	0.146896	0.0460828	0.0122326	0.209431	-0.126262	-0.295204	-0.207743	0.115773	-0.230097	-0.0574351	-0.0612943	-0.0400798	-0.0668629
ASPRV1	0.272429	0.183874	-0.228806	0.0592979	0.0502377	0.212953	0.0513584	-0.0898757	-0.199497	-0.444027	-0.0451281	-0.00861859	-0.0319685	-0.129089	-0.034226	-0.0873349	0.180998	0.072209	0.0438864	-0.126949	0.103667	-0.132735	0.116653	-0.0750885	-0.0734505	-0.00391164	0.00516352	-0.297415	-0.265117	0.122582	-0.0613873	-0.0313403	0.311544	-0.211668	0.112901	0.180919	-0.202607	0.00795924	-0.154458	0.263916	-0.0819808	0.0691953	0.0328707	-0.077255	3.13649e-05
ASPSCR1	0.11911	-0.340843	-0.0760985	-0.36975	-0.00344849	0.0461874	0.133892	0.0386131	0.214937	0.0875377	0.077442	-0.179539	-0.129372	-0.25306	0.389912	0.101918	-0.392185	0.0901163	0.175509	0.027368	0.00864109	0.0121043	-0.0460582	0.108146	-0.318063	0.559956	-0.0693573	0.0198622	0.0028902	-0.142643	0.437415	0.0195253	0.0663954	-0.0921631	-0.0838859	0.00180023	-0.362105	0.0121438	0.2868	-0.189648	-0.271407	0.322685	-0.129568	-0.0473811	-0.0366204
ASRGL1	0.109016	-0.158568	0.161596	0.0391978	0.273656	0.296523	0.0607418	-0.399278	-0.25995	-0.0893244	0.00770067	-0.0163467	-0.157236	-0.0205525	-0.342098	0.134056	-0.144052	-0.308049	0.120196	-0.153232	0.0520755	0.212618	-0.240397	0.448708	-0.0328381	0.0480827	-0.175798	0.0358728	-0.382534	0.0282675	0.0409354	-0.123694	-0.148803	0.213369	-0.20233	0.0189569	0.0706751	0.0743306	0.132771	-0.218183	-0.223145	0.211394	-0.156308	-0.20694	0.465313
ASRGL1	0.18536	-0.202663	0.212946	0.0846679	0.401138	0.253532	-0.0268379	-0.187976	-0.105034	0.110374	0.0787381	0.0267276	-0.314115	0.113538	-0.236903	-0.304617	-0.0588954	0.107369	-0.166341	-0.132976	0.053985	0.210716	-0.363442	0.0641709	-0.0749027	0.0886744	0.142583	0.0278963	-0.213504	-0.146229	0.141997	0.0193945	-0.00839003	-0.128524	-0.113671	-0.289247	0.220691	0.124943	-0.0853219	-0.304488	-0.157489	0.173191	0.0269788	-0.119769	0.281467
ASS1	-0.0525493	-0.0330844	0.0273987	-0.0159429	0.0314041	-0.00520604	-0.0296899	-0.0393144	-0.0091354	0.047463	0.0392171	0.0151951	0.00523889	0.0284991	0.0248353	-0.0248474	-0.021312	-0.0102664	-0.000946942	-0.0431783	0.0220449	0.0902297	-0.0422005	-0.011798	-0.0184121	0.01187	0.0628145	-0.0174368	-0.0239226	0.00552579	0.0221075	-0.0105548	-0.0914199	0.00535401	-0.0563236	0.0264061	0.00107176	0.0342393	0.0399212	-0.0419491	-0.00126278	0.0620525	-0.0305519	-0.0218416	0.0708665
ATF6B	-0.436045	0.00693853	0.113472	-0.104384	0.106752	0.153092	0.136715	-0.100954	-0.0445551	0.0160069	0.0179455	-0.132249	-0.077722	0.22314	-0.0657964	0.207007	-0.197562	-0.27913	-0.0685038	-0.184622	0.000245845	-0.107338	0.0548116	0.137228	-0.048624	0.0245293	-0.180807	0.0215327	-0.160312	0.221658	-0.0590586	-0.24203	-0.0908702	0.0604142	-0.37819	0.143364	0.0198081	0.123339	-0.0699772	-0.281785	-0.141041	0.33279	-0.00477812	-0.154282	0.271648
ATF6	0.00488472	0.123014	-0.150636	-0.410959	0.35712	0.598754	-0.0662427	-0.392595	0.189887	0.0561497	-0.0322412	0.197126	-0.316979	-0.0667991	-0.139501	0.0482925	-0.151141	-0.23093	0.339098	-0.029658	0.0422697	-0.269693	-0.169319	0.00763922	-0.125919	0.325142	-0.105248	-0.284907	-0.142887	0.0375892	0.149656	-0.0665628	-0.139824	-0.0547339	-0.622895	0.45965	-0.157203	0.097344	-0.0915642	-0.374743	-0.251671	0.204012	-0.27737	0.234538	0.298322
ATG3	0.0674367	-0.107563	0.0419213	0.0249266	0.146276	0.273833	-0.0515101	-0.373373	-0.16627	-0.226646	-0.0184325	-0.0500517	0.0828001	0.179904	-0.182994	-0.154803	-0.0851153	-0.274426	-0.0521363	-0.099962	0.265655	0.229607	-0.319078	-0.216296	-0.152087	0.246739	0.152349	-0.334902	-0.380978	0.185304	-0.146418	-0.0603852	-0.184673	0.133593	-0.158613	0.130209	-0.0481333	-0.00329058	0.211059	-0.554615	-0.00952899	0.335537	0.0857111	-0.295153	0.295195
ATG4B	0.0701264	0.0127771	-0.0955543	0.138669	-0.0337515	0.0531153	0.11465	-0.16175	0.122874	0.182764	-0.189372	-0.07644	-0.162922	0.0883827	-0.135736	-0.149107	-0.103045	0.0330672	0.0485242	-0.028799	0.0808146	0.100608	-0.104004	0.140555	0.0794427	0.291448	0.279418	-0.0242307	-0.0447793	0.0756972	0.0114286	-0.0028725	-0.0863706	0.0982725	-0.102209	0.102775	0.0218381	-0.0834469	0.234806	-0.239625	-0.130789	0.11871	-0.0289496	0.0630446	0.189102
ATG7	0.27987	0.00564887	-0.0608867	-0.0881421	0.257593	0.475781	-0.265596	-0.30963	0.00863457	-0.0113681	-0.167893	0.156427	-0.159025	-0.356046	-0.0203596	-0.096599	-0.23816	-0.110875	0.0294538	-0.172247	-0.0525596	0.238179	-0.41999	0.442839	-0.214316	0.329006	0.268281	-0.0521954	-0.551428	-0.174338	0.128848	0.175145	-0.121213	0.0730934	-0.410198	0.346017	-0.0145117	0.124776	0.15672	-0.244642	-0.175165	0.0638668	0.0109538	0.0808643	0.509865
ATIC	-0.273773	-0.151253	0.190087	-0.114012	-0.0959538	0.428777	-0.0545704	-0.332972	-0.200488	0.191176	-0.167404	0.130747	-0.365448	0.194112	0.111426	0.0834215	-0.237106	-0.0665303	0.0565314	-0.0643216	-0.178235	0.307272	-0.232867	-0.133825	0.0346818	0.048765	0.221835	-0.260605	-0.309674	-0.0623521	0.585262	-0.2148	-0.137167	-0.171595	-0.321417	0.180406	-0.00616683	0.169744	0.225121	-0.435706	-0.017672	0.220748	-0.627552	-0.00169368	0.378973
ATIC	-0.162361	-0.259801	-0.0582339	0.108833	0.175417	0.0168987	-0.121559	-0.119956	-0.0589348	0.0462435	0.0669315	0.111487	-0.0874375	0.0582276	0.164352	-0.0406097	0.0719866	-0.104526	-0.0773028	0.0117102	-0.0318823	-0.125599	-0.0448514	-0.0918095	-0.113237	0.0863172	-0.000878454	-0.0393323	-0.150145	0.115718	0.0478699	0.0520612	0.111348	0.106265	0.00687836	-0.0369874	-0.00266618	0.0577161	0.0353905	-0.0462929	-0.145051	-0.0323813	0.00229973	0.00794615	0.156558
ATL3	0.115842	0.0495926	0.143867	-0.1259	0.0794418	0.123312	-0.00747939	0.125091	-0.00450692	-0.119734	-0.157274	-0.181093	-0.134579	-0.111006	-0.257053	-0.126005	-0.112228	0.0914674	0.0509983	-0.0697302	-0.00434629	0.0602928	0.0315005	0.197877	-0.051217	0.015117	0.159982	-0.151029	-0.212292	0.0162084	-0.09701	0.0668558	0.0181431	-0.0427613	0.00241574	-0.0150834	-0.0445727	-0.0220745	-0.0476189	0.0917516	-0.110002	0.035624	0.144021	-0.0984965	0.248022
ATOX1	-0.0254958	-0.091791	0.255745	0.0104243	0.0743504	0.0813535	0.149372	-0.221591	-0.0437426	0.080049	0.137481	-0.18459	-0.18417	-0.0769806	-0.0938238	-0.184513	-0.0396913	-0.0271276	0.126075	-0.306387	-0.14421	0.372188	-0.209212	0.147273	-0.0948014	-0.150322	-0.0721146	0.186678	-0.262216	-0.020042	-0.0302484	-0.039848	-0.092316	0.116587	0.0566079	0.137581	-0.171226	0.0279165	0.0564218	0.138576	0.0391795	0.146653	-0.0817751	0.0312434	0.278662
ATP10A	-0.237039	-0.23723	-0.130846	-0.430154	-0.16033	-0.258716	0.164067	0.390731	0.0167508	0.131132	-0.088423	-0.13875	-0.111058	0.239787	-0.294371	0.222607	0.0640565	-0.0371801	-0.199677	0.21233	0.143799	0.150831	0.188529	0.204168	-0.0699751	-0.348724	-0.236902	0.000657389	-0.0365434	-0.0448851	-0.167198	0.0638395	-0.206178	0.109737	0.159778	-0.42996	-0.25279	0.187065	-0.0808955	0.272187	0.109129	0.0852369	-0.313154	-0.314599	-0.253304
ATP11A	0.355536	-0.0334244	-0.241645	-0.078088	0.210524	-0.00200323	-0.304506	-0.186261	-0.0085773	-0.0985768	0.0756095	0.215877	-0.143954	-0.110697	0.0892465	-0.0569713	-0.131621	0.00356573	-0.111351	-0.159002	0.0257104	-0.06978	0.0254445	0.118973	-0.108606	0.367717	0.127354	-0.177876	-0.389693	0.372673	0.0661454	0.0920007	-0.185088	0.0058055	-0.251516	0.281371	0.13912	0.0353521	0.20717	-0.288249	-0.0374144	-0.101768	-0.0322556	0.0348148	0.421497
ATP11B	-0.0399662	0.0598429	0.0972973	0.0504706	0.0327894	0.0195689	0.0515588	0.00979957	-0.0961667	-0.0168091	0.0359874	0.041603	-0.024574	-0.00280243	-0.0169292	-0.00165559	0.0242292	0.051372	-0.0096196	-0.00962246	-0.0292601	-0.0287486	-0.00867881	0.0198503	0.0333165	-0.0356683	0.0326929	-0.0597383	-0.0367401	-0.0323428	-0.00763726	-0.0265474	0.0367145	-0.00728205	0.0119034	0.00758314	0.00424089	0.026286	0.0374878	0.025643	0.0490691	-0.0642353	-0.0581019	0.0313203	-0.0532617
ATP12A;ATP1A1;ATP1A2;ATP1A3;ATP1A4;ATP4A	-0.125416	0.0964214	0.100785	0.0613186	0.00822906	0.323492	-0.0243343	-0.495219	-0.0582604	-0.0967047	-0.173899	0.0275017	-0.0509346	0.0656825	0.182694	-0.0674205	-0.121174	-0.316034	0.000819029	-0.0954555	0.21313	-0.042665	-0.214717	0.0520942	-0.156536	0.223583	-0.0905986	0.239733	-0.114299	0.423956	-0.22918	0.397948	-0.0356028	0.125901	-0.218905	0.327546	-0.124153	0.220046	0.383272	-0.217942	-0.00777874	0.035412	-0.151131	-0.157586	0.27586
ATP12A;ATP1A1;ATP1A2;ATP1A3;ATP1A4	-0.00925821	0.0164525	-0.0503274	-0.00502286	0.0481761	-0.012777	-0.048476	-0.0535739	0.0420378	-0.0434875	-0.0202754	0.0175044	0.058179	0.0644138	0.0336255	0.00924814	0.0406228	-0.0498242	-0.0514365	0.00907269	0.101713	-0.110099	-0.0767055	-0.101659	-0.000520976	0.0491514	-0.0957595	-0.0427433	0.0222464	0.0572497	-0.0162077	0.0274686	-0.00499156	0.000140844	0.0419231	-0.061171	0.0532756	0.00222273	-0.0517167	-0.146056	0.0212005	-0.0318702	0.0197738	0.00260163	0.0880832
ATP12A	0.124479	0.0642416	-0.279047	-0.139987	0.367272	0.052925	-0.449713	0.213488	0.124842	-0.22366	-0.246472	-0.0349395	-0.201119	-0.0380366	0.163324	-0.0611196	-0.0265867	0.306798	-0.04937	0.149961	0.252333	-0.242007	-0.107834	-0.126861	-0.34213	0.137802	-0.115226	0.105944	-0.175954	0.197386	0.0846655	0.441586	-0.00675939	-0.175228	-0.115294	-0.20981	-0.0249229	-0.294332	-0.0081537	-0.103328	0.101234	0.0973401	-0.106155	0.312252	0.280424
ATP1A1;ATP1A2;ATP1A3;ATP1A4	-0.042931	0.0218903	0.0860483	-0.0654758	0.0844904	0.160145	-0.149534	-0.143261	0.00135209	-0.0778386	-0.216198	0.0726954	-0.120317	-0.127805	0.149604	0.0811037	-0.016445	-0.261078	-0.148913	0.0279935	0.0865015	-0.319051	-0.0516646	0.00405491	-0.0261191	0.176393	-0.106562	-0.053222	-0.0952674	0.135009	-0.0866521	0.03238	-0.104423	0.026415	-0.0900707	-0.0844603	0.015829	-0.107663	0.126641	-0.311761	-0.0138455	-0.0700881	-0.0979955	0.0970565	0.21315
ATP1A1;ATP1A2;ATP1A3;ATP4A	-0.0341742	0.085462	0.0428699	0.00507825	0.0238281	0.0878551	0.0792005	-0.282671	-0.0527651	0.122811	-0.027012	0.0838101	-0.0299636	-0.0333256	-0.0356976	-0.0048413	0.0366579	-0.0809268	0.0871068	-0.290636	0.0471558	-0.100484	-0.0719773	-0.0368195	0.0267105	0.179366	-0.199312	0.0306763	-0.192933	-0.0300794	-0.0134097	-0.0340024	-0.0487364	-0.0298042	-0.0324638	0.0430481	0.1024	0.20995	0.147519	-0.165841	-0.0161891	-0.0541392	-0.0635788	-0.00178064	0.377179
ATP1A1;ATP1A2;ATP1A3	-0.0994427	-0.172147	0.0299066	-0.197019	-0.0361169	-0.0534733	0.021548	-0.040979	-0.207381	-0.0508367	-0.0152942	0.0658872	0.0921785	0.00368521	0.202754	0.0461989	-0.0385518	-0.245108	-0.00660211	0.025252	0.109007	-0.0772775	-0.0206349	-0.115069	-0.0357711	0.146162	0.0232956	-0.130051	-0.127847	0.147509	-0.228907	0.122708	-0.12	-0.0234849	0.0657839	-0.0160182	0.0403171	0.105971	0.017334	0.0497631	0.0893668	-0.0223824	-0.023805	0.00477783	0.160247
ATP1A1;ATP1A2	0.273696	0.140892	-0.0958675	0.0392227	-0.229742	0.0941925	0.103621	-0.0139287	0.0380973	-0.132442	-0.325523	0.153238	0.263061	-0.166337	0.0535313	-0.0161355	0.0374768	0.0178449	0.177144	-0.14961	0.127706	-0.104543	-0.0357013	-0.229795	-0.305208	0.241035	-0.0271772	0.161998	0.190585	0.249998	0.109939	0.40274	-0.0652079	0.0322394	-0.0771683	-0.0429995	0.20926	0.134177	0.00643329	-0.218474	-0.187053	0.0334204	0.0152668	0.0491207	-0.0801808
ATP1A1;ATP1A3	-0.177521	0.0670284	-0.0679537	0.0412397	0.0938931	0.0611912	0.104579	-0.0917298	-0.141289	-0.168988	0.00148285	0.0984199	0.0319888	-0.0132489	0.142074	0.209413	-0.115002	-0.145224	-0.0622553	-0.253175	-0.0329149	0.00960113	-0.140621	-0.144202	-0.111984	0.0315523	-0.0307392	-0.0293541	-0.252168	0.0445128	-0.192281	0.152357	-0.168379	0.00865409	-0.0231766	-0.0178503	0.0686576	0.235298	0.0405219	-0.2167	-0.0308429	0.0606717	-0.18333	-0.00447673	0.425603
ATP1A1	-0.00401525	0.0179779	0.0274161	-0.0308652	0.0301426	0.0355686	-0.0470775	-0.0508933	0.0370791	0.0220077	-0.0391603	0.0180642	0.0239945	0.0256961	0.0208183	0.0136584	-0.000609994	-0.0356183	-0.0176211	-0.00725159	0.0313075	-0.0440834	-0.0239823	-0.0394448	-0.0101647	0.0444413	0.00991787	-0.0343986	0.0195886	0.0453638	-0.000477288	0.00941714	-0.0309181	0.0183636	-0.0302972	-0.00412256	0.0122574	0.0315807	0.0122684	-0.0874448	-0.0133686	0.00840218	0.00236017	0.0232591	0.0581287
ATP1B1	-0.020029	0.0134813	-0.0153318	-0.0189553	0.0399456	0.0272033	-0.0649547	-0.0421079	0.0169633	-0.0317855	-0.00647817	-0.0276781	-0.026834	-0.0225581	-0.0168553	-0.0552032	0.0113024	-0.00879436	0.00947646	0.0102579	-0.0252611	0.000808245	-0.0266258	-0.00827105	-0.0263236	0.0660877	0.0114258	-0.0422758	-0.00999048	0.0616138	-0.0546345	-0.0230841	-0.00871036	0.0210514	-0.00634347	0.0152178	0.00118949	0.0256783	0.0180963	-0.0646032	-0.0319777	-0.00854846	-0.0515209	0.0258394	0.0794863
ATP1B1	0.167585	0.222914	-0.0248853	-0.0359749	0.197007	-0.0156732	-0.0221701	0.155134	-0.321389	0.13068	0.333433	-0.233334	0.159883	-0.222419	-0.229164	-0.0067351	0.00719737	-0.021961	0.179354	0.117651	-0.233463	-0.362365	-0.288778	0.384731	-0.0455815	0.0408645	-0.422754	0.154467	0.180787	0.168672	-0.162414	-0.156338	-0.12983	0.152696	-0.130933	0.224169	0.592537	-0.219743	0.0367453	-0.105231	-0.188793	-0.193339	0.232435	-0.0879023	0.0121752
ATP1B3	0.143869	0.237761	-0.144135	-0.155587	0.374326	0.0952492	-0.104105	-0.431832	-0.00478641	-0.114084	-0.0850133	-0.0197803	-0.117302	-0.103229	-0.124853	-0.338769	-0.373972	0.163205	0.152549	-0.160164	0.140851	0.153353	-0.237229	0.0666721	-0.221299	0.319888	0.294074	-0.0989124	-0.14287	-0.279124	-0.322154	-0.0898261	0.0776578	-0.232817	-0.358657	0.261585	0.163548	0.206419	0.329889	-0.152807	-0.021084	0.242524	-0.168602	-0.175236	0.191816
ATP1B4	-0.259523	0.147912	0.0593748	-0.0479592	-0.291686	-0.069648	-0.0307452	-0.0848999	0.242299	0.104665	0.270387	0.0437135	-0.00634195	-0.0648345	-0.164566	0.0199906	-0.00215539	-0.00165322	-0.0516649	0.141785	-0.0319346	0.0123187	-0.291636	0.135425	-0.153403	-0.113039	-0.332264	0.0622537	-0.0313143	0.319581	-0.0660105	0.096678	0.219508	0.150794	0.0289672	-0.0112191	-0.166692	0.13756	0.0630809	-0.179208	-0.231515	-0.279697	-0.185923	-0.0832578	-0.0034352
ATP2A1;ATP2A2;ATP2A3	0.331627	-0.309144	0.16731	0.0963355	0.23702	0.42546	0.25693	-0.118077	-0.280492	-0.283883	-0.233158	0.0683319	0.0444885	-0.0808181	-0.0767664	0.103904	-0.0645946	-0.355484	0.141141	0.0972948	-0.184904	0.069389	-0.0637348	-0.203996	0.327062	-0.038822	0.0503587	-0.470997	-0.502053	-0.104603	0.000564857	-0.147742	0.106335	0.00578587	0.0246545	0.0197507	0.0959243	0.222319	-0.0109697	-0.410278	0.0806929	0.0570146	-0.040027	0.0207185	0.0762965
ATP2A1;ATP2A2	0.299797	0.0540458	0.0202232	-0.132794	-0.117513	0.185029	0.23498	-0.421294	-0.00179213	-0.0957075	-0.184712	0.0176545	-0.00805891	0.00409193	-0.346875	-0.00747527	0.253542	0.0167536	0.229899	0.172483	-0.0457203	-0.263017	-0.0556789	-0.0891858	-0.0381817	0.0197353	0.115436	-0.14367	0.0106583	0.259047	-0.0345673	-0.0788268	-0.00812469	0.0289605	-0.111446	0.132871	-0.0257496	0.187455	-0.00930497	0.123025	-0.0590725	-0.0716818	0.125816	-0.0809992	-0.126964
ATP2A1	-0.167141	0.0131265	0.00322301	-0.0182185	-0.0160796	-0.0728242	0.0558003	-0.0465453	-0.0497904	0.157997	0.150137	-0.123671	0.0696786	0.0501081	0.147979	0.0252573	-0.231182	0.0555732	-0.0697986	-0.0190157	0.0389107	-0.14609	-0.0100246	0.0392906	0.0391941	-0.113163	0.0524207	0.086342	-0.102759	-0.0478083	0.13531	0.0444155	0.0258307	-0.0692133	-0.0411724	-0.19682	0.0207225	-0.19765	0.140121	0.123681	-0.0510371	-0.165072	-0.197701	-0.126573	0.19319
ATP2A2;ATP2A3	0.134938	-0.222928	0.143177	-0.0708638	0.11183	0.304032	0.104918	-0.149185	-0.284777	-0.254481	-0.27983	0.200303	-0.0543385	-0.140218	-0.219642	-0.159521	-0.0987357	-0.162387	0.0347425	0.129665	-0.409483	-0.0960704	-0.0801329	-0.0707608	0.144499	0.21064	0.0409796	-0.297473	-0.488845	0.00419027	-0.0281379	0.0547753	0.195781	0.206013	0.108882	-0.143157	-0.0159724	0.199156	-0.125695	-0.108734	-0.107799	0.000998911	0.00918399	-0.0841874	0.111873
ATP2A2	0.0415341	0.144707	-0.120052	-0.040607	0.0192733	0.090411	-0.0247583	-0.119935	-0.00954118	0.0157565	-0.200461	-0.0669934	0.1447	-0.083764	-0.183175	0.0591171	0.0832538	-0.307925	0.119691	0.156241	0.218638	0.0149376	0.0683023	-0.262427	-0.0803826	0.616975	-0.00276105	-0.167931	-0.0668366	0.0885311	-0.0305212	-0.279297	0.0577192	-0.160811	-0.0137381	-0.0167617	0.249785	0.311113	-0.180393	0.112772	0.266217	0.00571714	0.0201303	-0.230288	0.037879
ATP2A3	0.13137	-0.181247	0.0718077	0.132004	0.172141	-0.0296611	-0.0606711	0.0193282	-0.120204	-0.0950968	-0.0734619	0.0790802	-0.141645	-0.0190668	0.0431179	-0.0818442	-0.038375	-0.0277295	-0.0409131	-0.063588	-0.201472	-0.134682	0.0179438	-0.0548656	0.00430964	0.0459592	0.129663	-0.242805	-0.0910874	-0.156421	-0.0992301	0.0893182	0.2531	0.109728	-0.0974182	-0.0108963	-0.155514	0.0854179	-0.128438	-0.140554	-0.115249	0.122253	-0.180037	0.0277175	-0.0489425
ATP2B4	0.173206	0.104125	-0.0797018	-0.098562	-0.111889	0.0391247	-0.0745625	-0.11815	-0.0539401	-0.0345412	-0.102901	0.297039	0.128361	0.185362	-0.016625	-0.345354	-0.218722	0.13295	0.0160242	-0.0756714	0.0671876	-0.102553	-0.0422395	0.00175285	-0.0902384	-0.0213077	-0.056667	-0.0852266	-0.19928	0.074948	-0.0950284	0.231668	0.060693	-0.00591247	-0.325097	0.137744	-0.0129499	0.000872397	0.0806375	-0.149926	-0.0244241	0.0658644	0.217814	0.218788	-0.102195
ATP5F1A	-0.0493611	0.0667035	-0.179656	0.133102	-0.249341	0.201618	0.0529619	0.0355319	-0.17363	0.0739899	-0.0294618	0.122917	-0.0735994	0.021438	-0.299075	-0.000301466	0.0494981	-0.317949	-0.0879121	0.0467786	0.132876	0.111829	0.066243	0.118496	-0.0236752	0.22491	0.110603	-0.205381	-0.138854	0.225153	0.0772652	-0.150218	0.0141624	0.139011	0.0312089	0.0967688	0.0273362	0.280345	-0.0450228	-0.0590082	-0.0367441	-0.0544764	-0.0833029	0.0756359	0.162605
ATP5F1B	0.0521957	0.00298045	-0.044805	0.153731	-0.00834201	0.0676066	0.0672072	-0.316437	0.0548866	-0.0520129	-0.0988749	-0.112866	0.174577	-0.0682236	-0.383939	0.253832	0.0622924	-0.271207	0.120533	0.0417928	0.0273068	0.069979	0.0543385	-0.175043	0.0302369	0.212957	0.182558	0.215135	-0.268898	0.309091	0.0594529	-0.00920284	-0.249178	0.147654	-0.160809	0.121369	0.0144266	0.113274	-0.033353	-0.324676	-0.150809	0.130863	0.104722	-0.0440493	0.0785563
ATP5F1C	0.0627257	-0.182455	-0.109062	-0.0193822	0.193073	0.0889259	-0.0418792	-0.0490182	-0.209026	-0.23139	-0.280269	0.200974	-0.207218	-0.0691004	-0.144191	-0.205521	-0.0426763	-0.273745	0.222685	-0.00865962	-0.111577	0.25997	-0.123092	-0.102391	0.0833011	0.225249	0.138375	-0.298777	-0.360696	0.0399997	0.235086	-0.139002	-0.0671458	0.0681366	-0.0312908	0.0745492	-0.0258578	0.168621	0.124584	-0.234751	-0.485063	-0.00635292	-0.175122	-0.0348661	0.196054
ATP5F1D	0.460361	-0.086125	-0.0930369	-0.0285015	0.118812	-0.116217	0.198583	-0.122395	-0.330731	-0.0312078	-0.114299	-0.0958958	0.107058	-0.0728846	-0.235273	0.0255956	0.198891	-0.0602953	0.15701	0.248821	0.114306	-0.171547	0.0432313	0.0941306	0.0423094	0.21063	0.11643	0.0642051	-0.000858271	0.290632	0.0658914	-0.013398	0.107137	-0.338791	-0.274006	0.104103	-0.0590257	-0.0171276	0.109518	-0.250237	-0.288305	-0.00381807	0.242474	-0.390803	-0.14249
ATP5ME	0.142616	-0.0173988	-0.304322	-0.0714081	-0.166296	0.643552	-0.165766	0.280383	-0.154154	-0.0881034	-0.102567	0.00459215	0.0585159	0.355637	-0.122505	0.369826	-0.000907804	-0.16472	0.132523	-0.165769	-0.38459	-0.165706	-0.129287	-0.106991	0.0025739	0.5174	-0.0847557	-0.0249918	-0.0270044	-0.161448	-0.0513535	0.0905688	-0.09311	-0.0629829	-0.104349	-0.0453943	0.404261	0.298609	-0.0561913	-0.36082	0.15642	0.127837	0.130477	0.213048	-0.0616156
ATP5MF	0.414427	0.0694927	0.0715429	0.036839	0.104367	0.0483936	0.104	-0.236604	-0.186691	-0.0734692	-0.316468	-0.0935325	-0.0646721	-0.0781428	-0.102578	-0.0863447	-0.137834	0.0683653	0.193913	-0.0915104	-0.120345	-0.270245	-0.135359	0.173017	0.144952	0.290715	-0.00688146	-0.134995	-0.208098	0.19201	-0.00799955	0.21995	-0.0368669	-0.0530707	-0.149535	0.0804641	-0.2106	0.269526	0.0281691	-0.00406417	-0.0134603	-0.00956505	0.0111467	-0.0706327	0.216434
ATP5MG	0.0500342	0.0887611	0.025318	-0.0266501	0.0681107	0.0327602	0.258219	-0.415285	-0.170511	-0.104454	-0.398117	0.267399	-0.169934	0.119927	-0.265157	-0.168393	0.106826	-0.124643	0.111525	0.0885957	-0.155376	0.00774974	-0.10739	-0.0257555	-0.00985896	-0.0312706	0.100989	-0.0410578	-0.207424	-0.0218702	0.202516	-0.110249	-0.0531415	0.0713059	-0.287357	0.075013	-0.235987	0.484985	-0.18925	-0.300893	-0.0993419	-0.00495379	-0.245279	-0.202182	0.156199
ATP5MK	0.321955	0.10183	0.0661162	-0.000398618	-0.118887	0.147598	0.0773797	0.0136231	-0.241575	-0.154779	-0.0871212	-0.0267017	0.00334194	0.1235	-0.227809	-0.21385	0.00643521	-0.0461051	0.0528056	-0.0502236	-0.124931	0.0049246	0.0682763	-0.125616	-0.00203522	-0.062639	0.0149479	-0.101904	-0.0797594	-0.0373408	-0.0310358	-0.110533	0.0318301	-0.0178363	-0.000398029	-0.0279497	0.0648528	0.0848761	-0.0574157	-0.220474	0.122701	0.00825983	-0.00676193	-0.0380169	-0.0335372
ATP5PB	0.437085	0.128932	0.00670951	-0.223533	0.134417	0.155493	-0.0211389	-0.121658	-0.228641	-0.422333	-0.447409	0.0841668	-0.0975416	-0.312798	-0.49702	-0.0542356	0.0837582	-0.0836206	0.0412228	-0.178446	0.0327413	-0.0524053	-0.091981	-0.0157297	-0.00736561	0.484054	0.231272	-0.0441611	-0.305422	0.184983	-0.000341978	0.19504	-0.208211	0.0490529	-0.150408	-0.0227896	0.00591242	0.166494	0.291575	-0.279124	-0.172213	-0.0710095	-0.121506	0.00390168	-0.111702
ATP5PD	0.354054	0.190094	0.295079	-0.0454167	0.372107	-0.0248191	-0.29916	-0.120482	-0.68156	0.0984451	-0.339139	0.225405	-0.378887	-0.196456	-0.799044	0.367743	0.511192	-0.429381	0.434739	0.442483	-0.404032	0.0390311	-0.540634	0.30113	0.316088	0.462259	0.185383	-0.190611	-0.44898	0.142986	0.159916	-0.155971	-0.475832	-0.107332	0.133038	0.260383	0.0109619	0.384406	-0.064922	-0.430503	0.0713057	-0.242117	0.0720952	0.0412357	0.179602
ATP5PF	0.000897364	0.0594319	0.127255	0.140239	-0.111381	0.0571122	0.279439	0.051026	-0.313129	-0.0868671	0.0955755	-0.0772299	0.143318	0.0406491	-0.115176	-0.108265	-0.165197	-0.0163642	0.0704063	-0.0908301	0.0269946	-0.148685	-0.0932134	0.0714992	0.122883	0.45043	0.0119105	0.19549	-0.101863	-0.0158612	0.0728367	0.232141	0.00228192	0.191778	-0.135876	-0.126435	-0.061693	0.0438824	-0.0150501	-0.0858319	0.0180056	0.0979831	0.00634606	-0.165817	-0.0366132
ATP5PO	0.0883898	-0.0635657	-0.0331624	-0.205914	0.197042	0.143451	0.149977	-0.0565197	-0.435448	-0.194578	-0.123453	0.152813	-0.00603787	-0.209029	-0.433412	-0.0829094	0.215256	-0.398225	0.0134087	-0.142686	-0.0664167	0.390849	-0.351577	-0.195343	0.24197	0.4867	0.109717	0.00670779	-0.327323	-0.241209	0.00245554	-0.037098	-0.329315	-0.281867	-0.204322	0.16206	0.351456	0.0233984	0.130686	-0.507678	0.012747	-0.130026	-0.100508	-0.16765	0.212432
ATP6AP1	0.111486	0.0336326	-0.0890031	-0.0949832	-0.138847	0.0624923	0.156509	-0.242557	0.252011	-0.276583	0.149567	-0.0969554	0.1019	0.263405	-0.147305	0.095971	-0.264286	0.0728622	-0.0402648	0.139185	-0.140506	0.650573	-0.0737853	-0.064463	-0.160344	-0.117894	0.0609603	0.0781774	0.189738	-0.160685	0.0484133	-0.00729363	0.272235	-0.1794	0.0525928	-0.208936	0.0702025	-0.158451	0.546777	-0.0496516	0.0408664	-0.279646	0.173918	0.0840066	0.0914098
ATP6AP1	0.0287703	0.0145709	0.00751639	-0.0298226	-0.0261336	-0.0263778	-0.00617529	-0.0172461	0.0200468	-0.0121613	0.0227085	-0.0360323	0.00258669	-0.0348832	-0.00799048	-0.036554	-0.00672961	0.020057	0.0378806	-0.022635	0.0111415	0.0119233	0.0457281	0.0129077	-0.021022	0.0509858	-0.0713358	0.0341311	-0.00639425	0.0102298	-0.0203337	0.00151368	-0.0274217	0.0318309	-0.0786052	0.010604	0.0766782	-0.0262223	-0.02569	-0.00736955	-0.0256274	-0.0222288	0.0246364	0.00765426	0.00410646
ATP6AP2	0.0929035	0.00469623	0.0374919	-0.0889796	0.0546287	0.0372195	0.0481297	0.00184986	0.0689783	-0.0283813	-0.0232639	0.0423599	-0.00667055	-0.0153701	0.034676	0.0317241	-0.0683098	-0.067333	-0.00647532	0.0365802	0.0325075	-0.0381464	0.0105787	0.0435261	0.00421631	0.0482634	0.0039201	-0.0140425	-0.086914	0.0213584	0.0291213	0.0113015	-0.0211743	-0.012162	-0.0512853	-0.0990387	0.030041	0.0253086	-0.0156842	-0.0972697	-0.010616	-0.0201633	-0.0062205	0.0295492	0.0526652
ATP6V0A1	-0.171294	-0.26832	0.134265	0.101616	0.0539381	0.184069	0.177361	-0.303949	-0.140098	-0.145394	0.0847035	0.173781	-0.159806	-0.115861	-0.0563362	0.107142	0.0979957	-0.329512	0.0571952	-0.305785	-0.0113398	0.189984	0.129526	0.0892205	-0.0343592	0.0494369	0.0484608	-0.117665	-0.361698	0.145203	-0.0985523	-0.0122037	-0.198798	-0.0435088	-0.238131	0.110526	0.156032	0.229133	0.102147	-0.250668	-0.201968	0.127627	-0.24792	-0.0122029	0.356655
ATP6V0A4	0.0138657	-0.0650751	-0.033506	-0.0104291	0.249295	0.182667	0.0141816	-0.409071	-0.159104	-0.19024	0.190475	0.133238	-0.21668	-0.0311945	-0.141321	-0.182446	0.0692725	-0.207233	0.281885	-0.19129	-0.204535	0.152331	-0.292263	0.146189	0.0469904	0.125898	0.388814	-0.0822734	0.0685325	-0.0930402	0.00362407	5.93218e-05	0.233182	-0.217239	-0.0844271	0.147695	-0.152582	0.289352	-0.114629	-0.263278	-0.165327	0.103885	-0.139652	-0.00487451	0.374382
ATP6V0D1	-0.0977656	-0.0574904	-0.0118122	-0.116397	0.120356	0.129623	0.0136329	-0.00166376	0.0181633	-0.011685	-0.0887255	0.0124907	-0.0234838	0.0730146	0.0525684	-0.0522296	-0.19733	-0.0252305	-0.0220022	0.0062936	0.0359194	-0.0058263	-0.0932254	-0.0174538	0.0458991	-0.0425309	-0.0545395	-0.074725	-0.122461	0.103227	-0.0785085	0.031654	-0.030997	-0.034509	-0.00305755	-0.0136691	0.0716778	0.0434623	-0.0283668	-0.224058	0.00543474	0.0643288	-0.0540243	0.122494	0.154643
ATP6V0D2	-0.0901851	-0.0838637	-0.241134	0.0237782	0.131937	0.272362	-0.259765	-0.174016	-0.0578538	-0.200136	-0.0262278	0.347162	-0.192499	0.0748526	-0.237614	0.0043514	-0.0908522	0.0882759	-0.000512798	-0.11113	0.0814201	0.0645725	-0.0925346	0.341589	0.0585297	0.0064393	0.190617	-0.136714	-0.00264602	0.0546367	0.0144865	-0.10288	-0.12791	-0.0194876	-0.260083	-0.110853	-0.18262	-0.201239	0.449296	-0.0637002	-0.357747	-0.0458356	-0.102323	0.036572	0.0711518
ATP6V1A	-0.0262925	-0.0534732	-0.0520009	-0.000640604	0.0229606	0.0306963	0.0431688	-0.0397612	-0.0256784	-0.0417585	-0.00199875	0.0901275	0.0683545	0.0425058	0.0348562	-0.00549787	0.012513	-0.035388	-0.000524913	-0.013578	-0.0329334	0.0528604	-0.0310506	0.00783107	0.0545627	0.0264695	0.0691743	-0.00905748	0.00486967	0.00310713	-0.0202846	0.00957446	-0.0300821	-0.0291948	0.0314167	0.0195595	-0.0168113	0.0329975	0.0424824	-0.0370369	-0.0103493	0.0483091	0.0576293	-0.0569059	0.0780468
ATP6V1B1;ATP6V1B2	-0.00349395	-0.00508217	0.0244123	-0.0346961	0.12179	0.230883	0.0269112	-0.130909	-0.0429653	-0.202582	-0.0161968	0.166589	-0.0102354	0.0133678	-0.132826	0.000341669	0.105317	-0.00428817	0.0202794	0.00473242	-0.0253921	0.0477748	-0.0416321	0.0741944	-0.0487055	0.0101141	0.0343623	-0.0688096	-0.135951	0.146127	-0.00267434	-0.0358391	-0.144444	0.0188238	-0.15812	0.130952	0.0113476	0.0965132	-0.179872	-0.20803	-0.110502	0.0405364	0.113682	-0.0217132	0.122599
ATP6V1B1	0.00902643	-0.0640957	-0.0237624	-0.225736	0.177831	0.10634	0.105791	-0.135436	-0.00405548	-0.163898	-0.0766242	0.242994	-0.111915	0.172165	-0.172862	-0.0502925	0.079495	-0.152078	0.0415023	0.00022197	0.0725085	-0.0137178	0.0176724	0.117293	0.0386818	0.0271756	0.0918749	-0.0350086	-0.0904096	0.148829	0.0874536	0.0676826	-0.0580587	0.0297407	0.124636	-0.0832183	-0.00867038	0.0984045	-0.00121749	-0.179511	-0.147893	-0.00435789	0.0949079	-0.00935842	0.221145
ATP6V1B2	-0.107482	-0.0106988	0.065491	-0.0639554	-0.0325795	0.139393	-0.0552837	0.0285762	-0.127628	0.0381053	-0.026316	0.0769081	-0.0051574	-0.0514028	-0.0990086	-0.0206691	-0.0208424	0.0141651	0.00826244	-0.0152514	0.0432096	-0.0297455	-0.0584966	-0.0785577	0.0807189	0.0699186	0.0119255	-0.163916	-0.158458	0.061696	0.0301607	0.0491622	-0.000416683	0.0429859	-0.0676607	-0.0372795	0.0554459	0.0514992	-0.00844075	0.0219471	0.0824834	0.0914627	0.0539322	-0.0320655	0.0501098
ATP6V1C1	0.106345	-0.338138	0.025485	0.0836086	0.388165	0.174471	-0.0465395	-0.495579	-0.224298	0.0420472	-0.153137	-0.0141731	-0.0554647	-0.0747579	0.153671	0.0403886	-0.0604555	-0.20189	-0.240438	-0.102595	-0.0113839	0.126198	-0.195151	0.16191	-0.0560357	0.138219	0.246216	-0.251465	-0.234401	0.287642	0.0177732	-0.103373	-0.100847	0.256943	-0.272933	0.143465	0.0580675	-0.0663763	0.0726303	-0.365521	-0.13538	0.258016	0.206144	0.109195	0.249317
ATP6V1C2	-0.112221	-0.139328	-0.158865	-0.29741	-0.280239	0.145037	-0.0104785	-0.360781	-0.106488	0.0155691	0.0198731	0.338102	-0.343779	0.268149	-0.045796	-0.0741506	0.180286	0.0827411	0.00949997	-0.126712	0.131451	0.133028	-0.157499	0.2571	0.211965	-0.0630536	0.299932	0.0578858	-0.0130361	0.183242	0.137152	-0.217065	0.0219015	0.143943	-0.201485	0.0513577	-0.198872	-0.281835	0.251673	-0.143701	-0.221382	-0.246853	-0.0559035	-0.323212	0.260267
ATP6V1D	-0.168032	-0.0196289	0.1667	-0.0183544	0.0697162	0.0908013	-0.128563	-0.14707	-0.00934967	-0.0577525	-0.105102	0.119654	-0.160472	0.0807663	-0.0255986	-0.0481509	0.00837617	-0.0455433	0.161222	-0.276257	0.184085	0.0859968	-0.0848329	-0.0547312	-0.15453	-0.041733	-0.173497	-0.10812	0.0932573	0.119956	-0.0578202	-0.131168	-0.11492	0.160009	0.0459931	0.23909	-0.172208	0.202245	0.129573	-0.257526	-0.0203308	-0.00343852	-0.00282582	-0.142236	0.312627
ATP6V1E1;ATP6V1E2	0.0148144	0.183292	0.37746	0.0617104	0.000912323	0.177399	0.0920313	-0.205545	-0.0817663	-0.0477471	0.0408208	0.263196	0.0155646	0.0108821	-0.218712	-0.228469	-0.00433462	0.0662282	0.220684	-0.0921307	0.154954	0.0844461	-0.130207	0.255693	-0.0265351	0.274263	0.145616	0.0986586	-0.121428	0.0477587	0.0976291	0.152813	-0.0400564	0.0504043	-0.141647	0.212876	-0.0886437	0.157714	-0.217274	-0.189154	-0.177552	0.0541357	-0.178256	-0.253421	0.0100911
ATP6V1E1;ATP6V1E2	0.0500595	-0.115303	0.118452	0.0691862	0.0833802	0.386839	0.00429975	-0.314266	-0.177253	0.0406277	-0.0420622	0.119696	-0.0886603	0.0783914	-0.352339	-0.244788	0.111339	0.0307449	0.0821062	-0.225253	0.242069	0.199093	-0.401928	0.259364	-0.173985	-0.0433422	0.0460582	0.0113102	-0.298733	-0.176601	0.0296876	-0.273755	-0.241563	0.114241	0.0256476	0.166547	-0.116572	0.229329	-0.0660682	-0.449969	-0.125969	0.148719	-0.161727	-0.173795	0.275215
ATP6V1E1	-0.257362	-0.198559	-0.142574	-0.197152	0.210558	0.441895	0.223418	-0.304369	-0.248868	-0.156468	-0.19163	0.0594404	-0.235045	-0.0540476	-0.160696	-0.0479567	-0.0214881	0.0172202	0.16592	-0.153612	-0.107862	0.510006	-0.323014	0.166572	-0.37105	0.252605	0.375835	-0.160629	-0.131614	0.0492114	0.0714218	-0.0944364	0.0025883	0.109401	-0.262757	0.266706	-0.182485	0.0922418	-0.0693987	-0.193014	-0.0663586	0.0741006	-0.183062	-0.245935	0.527607
ATP6V1F	-0.131764	0.109177	-0.0371596	-0.106435	0.165021	0.433273	-0.0840541	-0.854632	0.159417	-0.0869354	-0.0954266	-0.0315109	-0.310631	-0.104482	-0.171493	-0.23993	-0.00460588	-0.280443	0.180513	0.0114255	-0.0397549	0.472159	-0.191506	0.182327	-0.665523	0.176172	0.537433	0.253441	-0.405064	0.161671	0.332962	0.00882251	-0.0734587	-0.0484911	-0.219618	0.170841	-0.194823	-0.086088	0.552728	0.151829	-0.195308	-0.0146016	-0.216565	-0.204856	0.228001
ATP6V1G1	-0.0786091	-0.330035	0.128712	-0.131258	0.210782	0.616418	0.0346881	-0.311387	-0.230052	0.0406075	-0.115675	0.0230972	-0.23174	-0.11272	-0.198663	-0.151874	-0.175663	-0.122962	0.0622783	-0.183485	-0.162354	0.58359	-0.10597	0.210396	0.00839618	0.218071	0.270621	-0.0289238	-0.419042	-0.0114613	0.0878912	0.0558421	-0.430262	0.0879246	-0.170532	0.265668	-0.25954	0.10324	0.0570888	-0.109988	-0.101736	0.191866	-0.463786	-0.126577	0.358287
ATP6V1H	-0.113397	0.0156634	0.101482	-0.109093	0.107726	0.234793	0.0693709	-0.215784	-0.0485411	-0.00130804	-0.0463151	0.152589	-0.00147389	0.119479	-0.0867276	-0.0840281	-0.0295109	-0.0623345	0.108746	-0.004897	0.2585	0.035446	0.0273596	0.160597	0.0738639	0.150529	0.053689	-0.193999	-0.225435	0.153768	-0.0420012	-0.0560762	-0.0179836	-0.0983692	0.00203134	0.0704304	0.1192	0.204905	0.0394127	-0.0723663	-0.118613	-0.0166366	0.0634228	0.0579844	0.130978
ATP8A1;ATP8A2	0.0248011	0.173748	-0.0894894	0.0524928	0.0246322	0.190604	0.0666962	-0.0456625	0.0242114	-0.0891586	-0.108332	0.148602	-0.0740984	0.0268395	0.0205318	0.00629804	0.00436713	-0.0768924	-0.0299948	-0.00583561	-0.0264551	-0.143658	0.0682559	-0.063768	0.158438	0.0569049	0.0800766	-0.108075	-0.0788112	0.146871	0.2665	0.204184	0.121597	-0.140208	0.00385215	0.0344129	-0.0493915	0.0880994	0.047875	-0.257416	0.0651921	-0.0520109	-0.161785	0.0262619	-0.162946
ATP8A1	-0.210429	0.0632731	-0.0523847	0.287349	0.154607	0.296077	-0.0489137	-0.102542	0.0984086	0.117523	-0.0524483	0.18687	0.0133047	0.0170375	-0.239094	-0.0270657	0.417556	-0.272293	-0.185819	-0.0725612	0.302275	-0.0949688	0.0720311	-0.102011	0.136936	-0.0411618	0.0803518	-0.00625996	-0.0895015	-0.042431	0.0145405	0.102443	0.145617	0.0639267	-0.207135	-0.0550598	-0.154471	0.00211723	0.371263	-0.268818	-0.1496	0.062597	-0.412844	-0.121937	0.0546969
ATP8B2	0.187412	0.204763	0.466982	-0.148962	0.145318	-0.404477	-0.190599	-0.281724	0.293374	-0.0284099	-0.106465	-0.120889	0.343779	0.112079	-0.0492319	0.242029	-0.0599487	-0.123592	-0.152457	-0.10213	0.726264	-0.627855	-0.0444995	0.312852	-0.622519	0.535415	-0.115768	-0.130595	-0.241778	0.576672	-0.24116	-0.0524625	-0.315186	0.222558	-0.169702	-0.143802	0.00569803	-0.0412218	-0.130452	-0.202809	-0.197251	-0.174267	0.682838	0.177831	0.161413
ATP9A	0.00380445	-0.0388763	0.0852531	0.0559138	0.187402	-0.0423083	-0.172896	-0.418433	0.187023	-0.215143	-0.197418	0.228366	-0.0935995	0.0395725	-0.0446317	0.0468969	0.0513557	-0.364903	-0.0874962	-0.0927625	0.297376	-0.0370372	-0.0105	0.084944	0.170972	0.496414	0.120656	0.169897	-0.32195	0.0490424	-0.1037	0.190818	0.00467248	0.287904	-0.322713	-0.0512783	-0.0357211	0.0307174	0.0946247	-0.448468	-0.094936	0.0208262	-0.18458	-0.188209	0.219526
ATRAID	0.241416	0.205594	0.210765	-0.329144	-0.276147	0.110641	0.37366	-0.0977552	0.16908	-0.155458	0.108768	0.0356173	0.0613335	0.0509558	-0.320735	0.50118	-0.203731	0.0309636	0.0927813	0.197058	-0.18478	0.176795	-0.0985755	0.0554309	-0.108344	-0.141288	-0.127767	0.0910396	-0.171769	-0.202291	-0.284178	-0.0713225	0.12346	-0.228767	-0.0226822	-0.157974	0.599975	0.116409	-0.0544125	0.243297	0.00869115	-0.0621267	0.20153	-0.122852	-0.143759
ATRNL1	0.00838841	-0.0167019	-0.145677	-0.136577	-0.110728	0.0106778	0.153737	-0.0723114	0.105646	0.305895	-0.151615	0.0740378	-0.0258107	-0.123429	-0.225995	0.112091	-0.035881	-0.0677489	0.0891296	-0.0654532	-0.0538398	0.393558	0.362696	-0.254304	0.168039	-0.137084	0.0164894	0.138999	-0.124531	-0.15543	0.163846	-0.182223	-0.204681	-0.331068	0.0591027	-0.00732727	0.219392	0.1658	0.128258	-0.173181	-0.0393009	0.136225	-0.105315	0.00169296	0.143992
ATRN	0.00944145	0.0177608	-0.0229564	-0.0184954	-0.0094774	-0.0293261	-0.00799342	0.0139272	-0.00343749	-0.017352	0.00156836	-0.0132578	0.0240831	-0.028899	0.0218916	0.0134381	0.00946327	0.00385431	-0.00675553	0.0118292	-0.000651106	-0.0340956	0.0167875	0.00171446	0.0242513	-0.00694997	-0.0317219	0.039187	0.0283744	0.0104215	0.00275439	-0.00696549	0.0305088	0.0163186	0.0197688	-0.0283511	0.0430536	-0.0467406	-0.0381509	0.0211436	-0.0115389	0.00172717	0.00937219	0.0022287	0.000137224
ATXN10	-0.045088	-0.16681	-0.118853	0.015775	-0.120643	0.00403469	-0.0908552	-0.14837	-0.0183263	0.226663	-0.174531	0.137681	-0.0863688	0.155374	0.011618	-0.0694303	-0.173125	-0.210555	-0.00598275	-0.116888	0.153371	-0.0489909	0.000421353	0.457732	-0.22411	0.192854	0.221095	-0.0419386	-0.222359	0.171645	-0.0329652	0.173899	0.036181	-0.0942443	-0.321798	0.332889	0.0680631	0.20095	0.157495	-0.251105	-0.259426	0.106974	-0.12773	-0.128515	-0.121985
ATXN3	0.179019	0.200571	-0.0414552	0.297526	0.327971	0.0105159	0.237127	-0.200116	0.135329	-0.0468292	-0.163772	-0.154973	0.254555	0.251629	-0.123837	-0.282171	-0.365796	0.133619	0.0126917	-0.130043	0.232717	0.0490057	0.0181396	0.0526848	-0.179154	0.0651998	0.108521	-0.225467	-0.285466	-0.0376264	-0.0280975	0.0585313	0.121535	-0.0258588	0.0512531	0.0705509	-0.0141042	-0.169886	0.00346387	-0.185724	-0.0276911	0.197916	-0.120214	0.0823972	0.140934
AVIL;VIL1	0.127188	-0.0829234	-0.100211	0.00890264	0.0773562	0.224899	-0.00375207	-0.0776536	-0.0243086	-0.111043	0.00691257	0.0135527	0.0987217	-0.0161575	0.0462611	-0.00551884	-0.0692974	0.195629	0.111355	-0.0881175	0.0663235	-0.167479	-0.149278	0.0914056	-0.2479	0.18874	0.196582	0.0309362	-0.17382	-0.108957	0.139933	-0.251417	-0.315905	-0.177858	-0.174191	0.39699	-0.0550384	-0.322562	0.199101	-0.189842	-0.0341535	0.389864	0.129498	-0.0451845	-0.10656
AXL	-0.020553	0.020795	-0.0232892	-0.014157	-0.0411528	-0.0508932	-0.0324481	0.082616	0.0153975	-0.0265431	0.017214	0.0216935	0.0790571	-0.00138168	0.0354867	0.0278905	0.0128311	0.0410458	-0.019698	-0.0154565	0.0139092	-0.0863572	0.00722984	-0.0186626	0.000849333	-0.0213884	-0.0478218	0.0330298	0.0503194	-0.0024802	-0.0117116	0.0100668	0.00208992	-0.0157735	0.0479266	-0.0260923	0.0374575	-0.0519257	-0.039601	0.0574183	0.00915281	-0.0312964	0.030096	0.0369005	-0.0211677
AZGP1	-0.403	-0.160662	-0.0752522	-0.0253557	0.0446015	-0.103174	0.148676	-0.179204	0.00406155	-0.194319	-0.505859	0.240527	0.282946	-0.0641176	-0.0854855	-0.303879	0.124339	0.143401	-0.370889	-0.255586	0.523267	0.82747	0.430801	0.317044	0.382428	0.0720183	0.0627541	-0.100754	-0.228085	-0.148646	0.0431887	-0.0190943	-0.338979	0.394687	0.12671	-0.0335931	-0.258251	-0.00358898	-0.0131455	-0.279079	0.11833	-0.182438	-0.185418	-0.0610739	0.470534
AZGP1	-0.106625	-0.0284188	0.0466117	0.0771805	-0.137508	-0.0640585	0.0371467	-0.0780791	-0.010611	-0.00767062	-0.0456636	-0.115832	0.0596961	0.0354771	-0.0596324	0.0166447	0.0546767	0.00758152	-0.0999319	-0.0511782	0.0528789	0.167427	0.117054	0.0345932	0.0618596	-0.219838	-0.0194749	0.087228	-0.00818511	-0.0190637	-0.0103313	0.0113734	-0.0537921	0.0280101	0.0555456	-0.00166265	-0.125565	-0.00252648	-0.0521878	0.0589795	0.0156461	0.0105249	-0.0160294	-0.0968694	-0.0158322
AZU1	0.449186	-0.151445	0.128697	-0.10723	-0.0621814	0.405945	0.0114676	-0.0146657	-0.675434	-0.0714171	-0.0926006	-0.138558	-0.0225211	0.0852633	0.195856	0.020365	-0.341096	-0.367411	-0.123981	-0.0348242	-0.174925	0.106855	-0.119485	0.191663	-0.154282	0.093418	0.228796	-0.651644	-0.303631	-0.0169521	-0.133053	0.43241	0.27772	0.276855	-0.0357036	-0.286547	0.412473	0.162515	0.0173996	-0.333712	-0.257644	0.0783681	-0.00501757	-0.111864	0.155196
B2M	0.157927	0.0760651	-0.283389	0.129988	-0.0473439	0.409392	0.00817197	-0.410101	-0.232013	0.254709	-0.157895	-0.0640382	-0.121112	0.00328798	-0.232601	-0.356125	-0.0649315	-0.26095	-0.0386398	-0.112052	-0.279938	0.219664	-0.0293626	0.234598	0.194321	-0.030105	-0.0301779	-0.4679	-0.290089	0.049941	-0.0260348	-0.0518398	0.27788	-0.117927	-0.378608	0.286767	-0.265237	-0.0632961	0.142084	-0.27696	-0.499617	0.18428	-0.256601	-0.0343955	-0.109698
B2M	0.00648362	0.00392831	0.0250592	0.0242625	-0.061345	-0.0216761	-0.0166565	0.0542517	0.0254109	0.0418315	0.0321733	-0.102747	0.036924	0.0145549	-0.0490599	-0.0372425	0.0539734	-0.0103297	0.0293076	0.0135414	-0.0321297	-0.064358	0.0645095	-0.0141749	0.0486153	-0.014813	-0.034665	0.042445	0.0525294	-0.0624161	-0.037109	-0.0406671	0.0385837	0.0338911	0.0913017	0.0386499	0.0168949	0.0287764	-0.0599275	0.0312261	0.0488434	7.31804e-05	0.0554138	0.0096213	-0.0354947
B3GALNT1	-0.0505025	0.0372695	-0.160242	-0.0414045	0.0309196	0.0343483	0.505128	-0.0898701	0.0711732	-0.0886873	-0.369702	0.0848192	-0.580836	0.0425391	-0.0616694	0.452259	-0.0472813	0.214342	-0.069886	-0.0627521	0.0293216	0.256129	-0.144336	0.266388	-0.226447	0.106545	0.0823282	0.202392	0.0508774	-0.402354	0.387216	0.257716	0.214014	-0.3744	-0.312266	0.148982	-0.102046	-0.02835	0.140364	-0.236104	-0.205883	0.273788	-0.206409	0.00720778	0.110308
B3GAT3	-0.0950795	0.248238	0.0147411	-0.0270587	-0.209273	0.253676	0.0169262	-0.293357	-0.0855239	-0.055088	-0.0474468	0.0894675	0.0124925	-0.136133	-0.130046	0.121565	-0.291684	-0.343019	0.104443	0.0241632	0.226313	0.0931229	-0.535479	0.35624	-0.366808	0.34674	0.126874	-0.14329	-0.664928	0.029832	0.074949	-0.138907	0.085908	-0.0204301	0.00552197	0.297166	-0.129456	-0.11716	0.110311	-0.0771568	-0.204469	0.13215	-0.425608	-0.0927976	0.519748
B3GNT2	0.0409387	0.0171774	-0.0390544	-0.0106664	0.0408844	0.0731255	0.0506443	0.0288291	0.0030275	-0.0186772	0.00196101	0.000831149	0.0604404	0.0224259	0.0595049	0.066349	-0.0313931	-0.00823284	-0.0178473	0.0283318	0.0145867	-0.0345674	-0.0045269	-0.0540568	-0.00127645	0.0468311	-0.0630148	0.0536976	0.0449592	0.0519092	-0.0404716	0.0231137	-0.106554	-0.0338537	0.0658308	0.0228531	0.0160409	0.0791681	-0.00628393	-0.0250838	0.0600509	-0.00696414	0.0332893	-0.0415907	-0.0310094
B3GNT3	0.00818257	0.01008	-0.027651	-0.348278	0.0234137	0.342985	0.147905	-0.347541	-0.11885	-0.0281243	0.151399	0.385866	0.025971	-0.0519725	-0.137057	-0.318984	-0.0959355	0.0134276	0.0717901	0.0507746	-0.0935299	-0.0226532	-0.475904	0.154501	-0.0588774	0.391512	-0.0489272	-0.0212182	-0.211647	-0.0987288	0.115673	-0.248108	-0.0777617	0.00399192	-0.39238	-0.339343	0.00686118	-0.000261661	0.00534838	-0.0679522	-0.308452	0.288974	-0.154762	-0.214713	0.233512
B3GNT8	-0.217632	-0.123956	0.144496	-0.0202364	0.236179	0.219738	0.335534	-0.320383	-0.0925962	0.0137875	0.052124	0.02775	-0.244374	-0.11522	-0.259831	0.0162323	-0.122661	-0.331105	0.106132	-0.104404	-0.0705593	0.220221	-0.234122	0.492981	0.107131	0.181557	-0.0686199	-0.121477	-0.236371	-0.0375929	-0.0971155	-0.198835	-0.326193	0.0921414	-0.497751	0.315524	0.110322	0.269748	0.0655068	-0.174525	-0.373602	0.112873	-0.214564	-0.0446283	0.438421
B3GNT9	-0.00480476	0.183489	-0.120589	-0.0583589	0.264419	0.109884	0.283488	-0.0978606	0.0672478	-0.0681712	0.00855729	0.129363	-0.0640823	-0.129093	0.0131872	-0.35901	-0.155809	-0.0572729	-0.16815	0.0920791	0.0699714	0.0606275	-0.223091	0.0503169	-0.109567	0.259847	0.0452317	-0.168904	-0.0340945	-0.229917	-0.0200362	-0.137641	-0.182622	-0.0983806	-0.229123	-0.111868	0.12178	-0.0469419	0.0118042	-0.255577	-0.0350684	0.0907659	0.00909955	0.0435138	0.137089
B4GALNT2	-0.0286261	-0.145557	0.0624648	0.0658529	0.316613	0.114204	0.0534	-0.0255393	-0.0416623	-0.0855004	-0.165168	0.257109	-0.00347685	-0.0855897	-0.244072	-0.155477	-0.0751141	0.0672642	0.273745	-0.0926764	-0.0610322	0.230853	-0.144498	0.0299409	-0.0727428	0.535755	0.176039	0.00447195	0.0239047	0.212869	0.115814	0.224294	0.0557725	-0.253046	-0.131356	-0.00913264	-0.178297	-0.140649	0.359167	-0.359147	-0.0543493	-0.0648317	-0.12739	-0.0376914	0.135714
B4GALT1	0.00711828	-0.0215063	0.0197533	-0.0712418	0.103757	0.0697139	0.00523215	-0.0368227	0.0261903	-0.0108291	-0.0302135	0.079255	-0.00457936	0.000542636	0.0240312	-0.0323957	-0.0105624	-0.0411966	-0.00902075	-0.00504923	0.0241898	-0.00465894	-0.0106829	0.0131453	0.0185001	0.0734317	0.0047638	-0.0343189	-0.0146612	0.0250193	0.0313461	0.0172105	-0.0550641	0.0119556	-0.0393807	-0.0337868	0.0357067	0.0339882	0.00851401	-0.1234	-0.0188767	0.00490339	0.0244116	0.0163632	0.0934536
B4GALT2	0.30597	-2.62036e-05	-0.232373	-0.131104	0.315285	0.289669	0.0476175	-0.358492	0.220262	0.169398	-0.0410659	0.22512	0.158836	-0.11053	-0.140652	-0.2537	-0.132779	-0.0336914	0.106312	-0.145664	0.0394165	-0.0622902	-0.264335	0.104698	0.023116	0.376081	-0.112037	-0.106436	-0.0563985	0.119866	0.105469	-0.0290632	-0.172465	-0.228686	-0.149649	0.177484	-0.0810966	0.177022	0.239417	-0.372904	-0.241913	0.0129035	-0.120294	0.0244538	0.255181
B4GALT3	0.156114	0.113673	0.280469	-0.202605	0.212075	0.337875	-0.137912	-0.252598	-0.00700301	-0.31411	-0.00597504	0.395851	-0.00382038	-0.120332	0.0162433	0.0093518	-0.266195	-0.160361	0.0429049	-0.0164716	-0.271635	-0.0211376	-0.306514	0.20917	-0.163808	0.454724	-0.116623	-0.17314	-0.125732	0.0627858	-0.140397	-0.0308205	-0.0136873	-0.158153	-0.244305	-0.0181942	0.0436411	0.191094	0.1485	-0.159998	-0.37709	0.175688	-0.17817	-0.0837678	0.322276
B4GALT4	0.0458786	-0.089663	0.0354541	-0.261253	0.292164	0.415752	0.0236451	-0.264807	-0.0852024	-0.0698639	-0.316332	0.186401	-0.325627	-0.058286	-0.268957	0.122753	-0.152556	-0.475878	-0.302967	-0.15558	-0.0144032	-0.132436	0.0838033	-0.0735662	-0.121772	0.349384	0.0661922	-0.183933	-0.162099	0.136177	0.155519	0.13343	-0.248475	-0.148655	-0.202563	0.281849	0.0128745	0.145487	0.143613	-0.282061	-0.218261	0.177525	-0.113957	-0.0622176	0.262705
B4GALT5	0.252637	0.167798	0.294951	-0.363327	0.621722	0.0601457	0.0819694	-0.0508688	-0.269156	0.146191	0.00321489	0.630058	0.505565	-0.219838	0.0837563	0.285522	-0.0917043	0.0428452	0.385538	-0.055797	0.0805625	-0.161601	-0.31878	0.16725	0.220502	0.184766	-0.289962	-0.297668	-0.371726	0.205996	-0.0667995	0.0896155	-0.0137818	-0.068375	-0.258953	0.0934094	-0.0194259	0.0553956	-0.138417	-0.185156	-0.120992	-0.0741945	-0.0412538	0.010152	0.328775
B4GAT1	-0.0153496	-0.047057	0.00925221	-0.0840239	0.0613181	0.131472	0.0394091	-0.0161344	-0.0188331	0.0255825	0.0212044	0.118146	-0.044295	-0.0304292	-0.041689	-0.0282	-0.0715109	-0.048822	-0.0590025	-0.0386055	-0.0516446	0.0234606	-0.0580342	0.0615674	0.0524896	0.0711274	0.0417041	-0.0396808	-0.0404073	-0.0236461	0.0130727	-0.0050127	-0.0731842	0.0389201	-0.0728564	0.0104892	0.0683858	0.0746879	0.0652716	-0.0606093	-0.0304137	-0.00717777	-0.00641445	-0.0121361	0.0632354
BABAM2	0.235762	-0.110562	-0.370275	0.0534188	0.162987	0.15925	-0.139063	-0.133488	0.00139123	0.11504	-0.184669	0.322634	0.145522	0.0991058	-0.0867584	-0.0450934	-0.266682	0.178164	-0.00376996	-0.125982	0.152077	0.171573	-0.120301	0.115103	-0.0613883	0.417098	0.277576	-0.13275	0.0299885	0.182576	0.0278687	0.137856	-0.123713	-0.057278	-0.179905	0.0809872	0.228792	-0.0728764	0.359957	-0.352086	-0.096946	0.181287	-0.109496	0.0572083	0.24319
BAG2	-0.108835	-0.03551	-0.133973	0.0292549	0.194747	0.057944	0.141135	-0.311468	0.158406	0.333231	0.0132407	0.239396	-0.07318	0.0583454	-0.308737	-0.104942	-0.0340703	-0.0560338	0.08339	0.142326	0.082244	0.219328	-0.270722	0.339402	-0.0257897	0.0888835	0.519886	0.0204667	0.0263047	0.093421	0.00555917	0.0792612	-0.356156	-0.0852043	-0.360789	0.189698	0.022438	-0.0859562	0.408193	-0.274064	-0.193985	0.071276	-0.238416	-0.0027419	0.0124216
BAG3	-0.117562	-0.175135	0.286251	-0.14541	0.0218117	0.113028	0.194876	-0.0309382	-0.22664	-0.282253	0.156854	0.0200814	-0.0456599	0.0145099	-0.169655	0.021594	0.00621386	-0.288029	-0.11709	0.0783777	-0.216051	-0.158781	-0.315502	0.201524	0.0929934	0.0983902	0.179306	-0.149624	-0.389042	-0.053667	-0.0243591	-0.419102	-0.0591021	0.0423747	-0.144542	0.247688	0.22735	0.0206093	-0.00289801	-0.301988	0.0342478	0.0856053	-0.0700218	-0.0702391	0.318161
BAG5	0.130128	-0.0226398	-0.143504	-0.0855221	0.163537	0.0909902	0.105174	-0.186163	-0.0298429	-0.113893	-0.169818	0.0841443	-0.119474	-0.0446235	0.042783	0.124749	-0.16648	-0.08678	-0.115276	-0.0921273	0.0330748	-0.0787069	-0.070834	0.287958	-0.0636988	0.161364	0.0250173	-0.0259622	-0.285953	0.0858015	0.0903229	0.0343089	-0.212167	-0.128058	-0.314164	0.16755	-0.0311664	0.105377	0.312445	-0.360556	-0.242695	0.0644429	-0.0457649	-0.159863	0.0460351
BAG6	-0.333623	-0.110926	0.0570477	-0.0457761	-0.0343389	0.145666	0.179704	-0.357586	-0.193347	-0.00678755	0.131328	0.0216619	-0.368975	-0.069358	-0.417117	-0.0621203	-0.247557	-0.227106	-0.156616	-0.00703027	-0.32388	0.354574	-0.18394	0.325859	-0.148533	-0.0289347	0.313638	0.0649659	-0.474603	-0.356654	0.060313	-0.0293045	-0.281494	0.0263535	-0.18993	0.176044	-0.082409	0.0279317	0.145521	0.0551839	-0.201325	-0.0456795	-0.527472	-0.177814	0.126968
BAIAP2L1	-0.295027	-0.0346449	0.0315211	-0.156308	0.0364485	0.259137	-0.108441	-0.334338	-0.182714	-0.297708	0.225602	0.0958642	-0.0149898	-0.0208276	-0.0518562	-0.226852	0.0567103	-0.36782	-0.0694524	0.0992916	0.0967401	-0.0435105	-0.0010979	-0.066462	-0.0754923	0.0422066	-0.011718	0.0122201	0.20124	0.0711412	-0.124307	0.0848266	0.185553	-0.031662	-0.244216	0.14371	-0.00998863	0.0265845	0.181218	0.211188	-0.0855916	-0.0823019	0.0555415	-0.115582	0.0181056
BAIAP2	-0.0961213	-0.0662325	-0.161328	0.0794362	0.0598604	0.112299	-0.205394	-0.213034	-0.0728392	0.0448534	0.160842	-0.231702	-0.0933591	-0.00562668	-0.206615	0.00791574	0.321036	-0.109444	-0.0192599	0.163132	0.0261905	0.107173	-0.0578004	-0.0547693	-0.168557	-0.0298297	-0.127254	0.294933	0.327966	-0.0533006	0.0242891	0.1496	0.135915	-0.107368	-0.128893	-0.201066	0.170098	0.130592	0.0801096	0.139904	-0.129785	0.0488734	-0.106487	-0.236933	-0.25723
BAIAP2	0.0377941	0.0529805	-0.0893581	-0.0478463	-0.0289809	-0.00949419	-0.00753188	0.00218692	0.0882006	-0.0757726	-0.00752831	-0.0275319	0.0703794	-0.0319542	-0.0316749	0.0141423	0.0572293	0.0355951	-0.0309852	0.0249351	0.0221424	-0.0569724	0.0117455	-0.0756544	0.023013	0.0119395	-0.0701625	0.0463352	0.0555413	-0.00851231	-0.01537	0.00761685	-0.0261926	-0.00893001	-0.017917	-0.00800224	0.0561701	-0.0330993	-0.0612396	-0.0475712	0.00955071	-0.0516128	0.0760201	-0.0165688	-0.0121621
BAMBI	0.036909	0.150335	0.0272437	-0.14819	-0.0858955	-0.102083	-0.0459197	0.120708	0.164768	-0.0988161	0.0432922	-0.0285464	0.261687	0.0415317	-0.102556	-0.00539359	-0.0455544	-0.0526056	0.0356777	-0.0107363	-0.0213368	-0.269854	0.0447258	-0.0350911	-0.0305519	0.0395355	-0.0980699	0.152167	0.162439	0.0338683	-0.0691227	0.0499116	0.127713	0.00183476	-0.104332	0.0660579	0.0358631	-0.208719	-0.0172052	0.0512221	0.175083	-0.0405428	0.182978	-0.0302315	-0.162262
BANF1	0.00101187	0.0183533	-0.0532537	0.00697314	0.0863233	0.0798561	0.0427947	-0.104293	-0.0340794	-0.0115668	-0.104348	-0.13794	-0.0376229	-0.16371	-0.439007	-0.103157	0.136484	-0.00124018	0.110293	0.0933233	-0.119895	0.069833	0.146494	0.109349	-0.0909618	-0.106969	-0.0794592	-0.162623	-0.259528	0.0703059	0.0162984	-0.179254	-0.163682	0.0774828	-0.165692	0.0858448	0.104239	0.117061	-0.0454946	-0.0875919	-0.183402	0.155494	-0.119597	0.103734	0.0860619
BARGIN;SH3BP1	0.134526	-0.0206305	0.0168966	-0.0230177	0.0995193	0.100394	0.100546	0.110795	0.00108767	-0.102056	-0.0403213	0.00486975	-0.0353825	-0.00637146	-0.0853125	0.0189157	-0.0215735	-0.0491705	-0.0259222	-0.0368355	-0.0276796	0.0218563	-0.102498	0.191175	-0.0596309	0.00434181	0.0525901	-0.0604509	-0.101962	-0.0632307	-0.0520679	-0.0678928	0.123458	-0.117057	0.0337144	0.0555462	-0.091332	0.0641185	-0.0669359	0.0560621	-0.0788483	0.0912262	-0.0494026	-0.0691524	0.111076
BASP1	-0.0707593	0.0210805	-0.01903	0.0980595	-0.0924179	0.0129881	0.0183554	0.0859622	0.00781418	-0.0363008	-0.0284899	-0.0879385	0.0123731	0.0778335	0.0668646	-0.0222201	0.0297987	0.00641192	-0.0751088	0.0561925	0.0734312	-0.198068	0.0540566	-0.148248	-0.0701618	-0.0216515	-0.114936	0.019084	0.0476167	0.0671052	-0.0534607	0.0572599	0.113064	0.017263	0.0333788	0.00608232	0.123884	-0.100298	-0.12005	-0.020099	0.0552099	0.00546906	-0.0449652	0.0887181	-0.0925711
BAX	-0.210608	-0.241528	-0.276319	0.108941	0.281421	0.345578	-0.150035	-0.36305	-0.179904	0.154448	-0.0369565	0.106874	-0.037129	0.0827304	-0.403972	-0.161252	0.0601837	-0.297738	0.00751112	-0.226212	-0.0226722	0.293005	-0.0287794	-0.0313196	0.0503437	0.161697	0.0943771	-0.122556	-0.470127	-0.0570598	0.0403906	-0.207563	-0.261018	0.138456	-0.374035	0.446482	-0.0579953	0.0744051	0.0434557	-0.364013	-0.209879	0.0774323	-0.0551592	0.0707399	0.308574
BAZ1A	0.473698	0.523488	-0.169579	0.186003	-0.0616977	0.182735	0.326893	-0.154929	-0.00414541	-0.573714	-0.285718	0.246015	0.165172	0.0163761	-0.091248	-0.255638	0.0197937	-0.453631	-0.01654	0.250978	-0.00690409	-0.201113	0.0966828	-0.174024	-0.0300214	0.111891	0.249245	-0.303502	0.352747	0.453142	0.207114	0.292848	-0.0602333	-0.00495816	-0.204911	0.154051	0.0672388	-0.336586	0.022443	-0.462	0.221687	0.184272	0.284362	-0.322265	-0.0497767
BBOF1	-0.0580769	-0.00234928	-0.100139	0.0889334	-0.0856798	0.47477	0.218468	-0.0407014	0.0348611	-0.173039	0.0357283	0.267969	-0.0604086	0.47622	-0.00907085	0.216193	-0.29625	0.127444	0.014715	-0.209966	0.014077	-0.117176	-0.266868	-0.246049	0.0355837	0.411884	0.103033	-0.118625	0.0535343	0.134728	-0.297337	0.484053	-0.039756	0.0921293	0.0617519	-0.430213	-0.04055	0.423436	-0.306639	-0.00508201	-0.301403	0.187632	0.153128	-0.0665633	0.234027
BBOX1	-0.143652	-0.124628	0.0335349	-0.0130809	0.0721033	0.0742693	-0.0496818	-0.106065	-0.0088991	0.138364	0.0711657	0.074804	0.0394812	-0.083531	0.0409264	-0.136059	-0.100983	-0.0237626	0.0403362	-0.0096335	0.0616322	0.117244	-0.0215737	0.0447039	-0.00524078	0.0887466	-0.0384055	-0.021625	-0.11053	0.0324609	-0.114756	0.0157749	-0.171124	0.0952764	-0.124071	0.0546002	0.060373	0.142541	-0.0159441	0.0284373	0.00626824	0.136646	0.102807	-0.055962	0.215322
BCAM	0.0175792	0.00412352	0.0183705	-0.0435535	0.0207601	0.032249	-0.00433661	-0.025985	-0.000540528	-0.00559168	-0.00941315	-0.00407339	0.0125756	-0.010564	-0.0235521	-0.0147792	-0.021313	-0.0404298	0.00119588	0.0040151	-0.00776876	-0.0285852	-0.000204629	0.0385536	0.0178479	0.00621465	-0.01483	0.0168841	-0.00819154	0.0239149	-0.0144593	-0.000585802	0.00244628	0.011977	-0.051273	0.00782611	0.0226285	0.00727565	-0.019704	-0.0170899	-0.0342101	-0.00728778	-0.0024228	0.000616363	0.0524248
BCAN	-0.0151849	0.0329891	0.0917223	0.00495677	-0.0340575	-0.100547	-0.0727406	0.105499	-0.064009	-0.0664257	0.0296501	-0.171866	0.114807	0.0632815	-0.0672474	0.00789973	0.0206566	-0.0392459	-0.063011	0.075487	-0.0209233	-0.324994	0.0768479	0.00892032	0.0297577	-0.0353733	-0.176417	0.113481	0.118799	-0.0511723	-0.0372021	-0.0171275	0.068514	-0.0606456	-0.104033	0.0986164	0.12462	-0.152899	-0.0844816	0.103287	0.031401	0.0675902	-0.00926683	-0.0402361	-0.0690182
BCAP31	0.293687	-0.148572	0.154262	-0.000145869	0.0261763	0.31234	0.0911316	-0.124807	-0.0387296	-0.0253767	-0.115275	-0.0705871	0.232301	-0.30598	-0.00613469	-0.126358	0.00169305	-0.222621	0.332838	-0.202079	-0.117778	0.166154	-0.137236	0.162211	-0.309666	0.200045	0.175725	-0.191396	-0.318374	0.00712344	0.0732704	0.0701597	-0.152292	0.0177692	-0.12404	0.0448052	0.0192041	0.117905	0.0801742	-0.0963242	-0.205379	-0.0993585	-0.177591	-0.218938	0.0470241
BCAS1	-0.0159874	0.13235	-0.0751319	0.026245	-0.206579	-0.0204936	-0.101409	-0.101986	0.116101	-0.154753	0.161323	-0.0680763	0.103581	0.28697	0.119997	-0.0470398	-0.0587216	0.0806069	-0.214531	0.0830898	0.14909	-0.495786	0.150925	-0.270869	0.105411	-0.0521489	-0.187219	0.0793303	0.136366	0.120003	-0.0526026	0.222682	0.290218	0.105438	-0.0540629	0.16732	0.420814	0.0806703	0.180562	0.0580982	0.072319	-0.100418	-0.00936209	-0.195211	-0.223481
BCAT2	0.0301238	0.0442981	0.0840405	-0.0729135	-0.0407105	-0.00900955	0.105349	-0.0996781	-0.152414	-0.100557	-0.0985165	-0.122679	0.0428551	-0.0448341	-0.154532	-0.160999	-0.0405784	-0.0245625	-0.0392109	-0.0529343	-0.0139929	0.0783481	0.133178	0.0836046	0.0265234	0.0944515	0.0317564	-0.0627593	0.0156462	0.0781794	-0.0818538	-0.118042	-0.0741576	0.0538537	-0.214008	0.0511745	-0.274584	-0.186907	0.167465	0.119812	-0.106338	0.114659	-0.0731586	-0.131163	0.127928
BCHE	-0.0964462	-0.0459216	-0.296417	0.0341754	-0.25425	0.157593	0.0614169	-0.201393	-0.211423	-0.156833	-0.18213	0.321139	-0.19097	0.0153893	0.0323691	-0.100125	-0.102381	-0.101333	-0.228938	-0.33454	0.0783654	0.479713	-0.176288	-0.10422	-0.327702	0.00961437	-0.0963573	-0.0832197	-0.398087	0.0244302	0.164072	-0.076638	-0.0288955	0.14184	-0.0907078	0.0969559	-0.0929314	-0.187435	0.0572784	0.00760279	-0.161716	0.00882497	-0.436047	-0.113248	0.383792
BCKDHA	0.268069	0.0067374	0.0466223	-0.117769	0.0226477	0.0786519	0.160239	-0.122783	-0.0583838	-0.107023	-0.162197	-0.00248437	0.0627762	0.0360743	-0.275637	-0.0685763	-0.0903743	-0.0103079	0.0480714	-0.0411249	-0.0769786	-0.0364324	-0.135938	0.10274	-0.0729811	0.113731	0.0819298	0.046106	-0.156654	0.106771	-0.0529145	-0.0170691	-0.0948805	-0.10646	0.0172767	0.163389	-0.239222	0.110263	0.12037	-0.164346	-0.0431729	0.0417293	-0.166413	-0.170146	0.146988
BCL10	0.153758	-0.0510441	0.0609924	0.0141607	0.102518	-0.0152732	0.115819	-0.0191253	0.202685	-0.115959	0.0426631	0.0473692	0.0202313	-0.0878303	-0.0233787	-0.117116	0.0750594	-0.13229	-0.120681	-0.0384589	0.0745936	-0.0404841	-0.00660345	0.0577346	0.0809401	0.235074	0.0533902	-0.0146484	-0.119002	0.0541574	0.00599478	0.120086	0.0745676	-0.0650107	-0.0798029	0.088729	-0.0390451	0.0104398	0.126692	0.1438	0.00521121	0.00743679	0.00223773	-0.0468525	0.0876504
BCL2L1	0.131835	-0.0199355	-0.020331	-0.00811809	-0.125139	0.168234	0.0318175	-0.210253	-0.0839122	-0.0280659	0.0981135	-0.074886	0.123146	-0.0995199	0.0745066	-0.0553183	-0.204145	0.0438139	0.0728707	-0.0777064	-0.134345	-0.0785549	-0.179903	-0.0374514	0.0236269	-0.126059	-0.0782071	0.103079	-0.165762	0.0645398	-0.201438	-0.0918327	-0.0191819	-0.075969	0.10137	0.029289	-0.151362	-0.046105	0.0726941	0.14994	0.00514365	-0.0311287	0.076885	0.112337	0.141458
BCL2L2;PABPN1	0.184814	0.0412148	-0.0378185	-0.154614	0.0499348	0.222554	-0.0707631	0.127046	-0.0392653	-0.142543	-0.107496	-0.0460435	-0.0783117	-0.240107	-0.0625901	0.0583404	-0.00965592	0.0401898	-0.014371	-0.076019	0.006889	-0.304245	-0.131691	0.0667973	0.0524284	0.23371	0.119134	-0.0665229	-0.155786	0.118266	0.0131626	0.124395	0.132249	-0.079161	0.0227237	0.0998916	0.067978	0.103878	-0.256291	0.091096	0.0810895	-0.240948	0.0157778	-0.0880073	-0.0243997
BCR	0.396329	-0.0267525	0.17741	-0.0121502	0.356095	0.230891	0.00369611	-0.642881	0.120253	-0.227538	-0.0548556	0.088246	-0.0813256	0.0158648	-0.271203	-0.232931	-0.266943	-0.193502	0.132959	-0.185426	-0.113563	-0.135023	-0.0767548	0.178794	-0.0090386	0.0849785	0.482822	0.184341	-0.186161	0.222945	0.0942693	-0.00224639	-0.2849	-0.178895	-0.181442	0.212858	0.0103001	0.0575961	0.184932	-0.14951	-0.0139722	-0.0866322	-0.154779	-0.184247	0.165702
BDH1	0.215693	0.077547	0.0989247	-0.0250188	0.0240081	0.141992	0.139939	-0.195654	-0.0799154	0.0151531	-0.132549	-0.0591668	0.0768876	0.168123	-0.227597	-0.129666	-0.0854258	-0.0807141	0.043632	-0.08901	-0.0486103	-0.000515831	-0.00436035	0.102632	-0.0124298	0.267598	0.0939627	-0.0906269	-0.297014	0.0567349	0.0634061	-0.0115449	0.00870725	0.117205	-0.157059	0.0467693	-0.250526	-0.0353	0.106036	-0.131813	0.0462857	-0.134562	-0.0330026	-0.202487	0.140166
BDH2	-0.0576351	-0.0364825	-0.00314796	-0.010733	0.0906981	0.0571864	-0.0149177	-0.0617982	0.0488369	-0.0602001	0.0525926	0.0687755	-0.0143036	-0.0637841	0.0251924	-0.030844	0.0295907	0.00986493	-0.0346474	-0.0628156	0.0114781	0.044419	-0.0276975	0.0251975	-0.0556597	0.0611855	-0.0248707	-0.0616921	-0.0689099	0.0863055	-0.0577259	-0.0179011	-0.137711	0.00752144	-0.0267476	-0.00517136	0.0440799	0.0617867	0.0271402	-0.0674683	-0.000785698	0.0432992	0.00633945	0.0805915	0.095129
BDH2	-0.126241	-0.091802	-0.0674779	-0.00952956	0.142697	0.0448266	-0.0140796	0.055156	0.0276973	-0.0464393	-0.0728749	-0.0222558	0.0373602	0.00958749	0.0515826	-0.0528776	-0.0448001	0.12375	-0.0736929	-0.0225255	-0.0338166	0.087284	-0.0137769	0.0611535	-0.0882557	0.0878801	0.214645	-0.118769	-0.0709005	0.0418124	-0.0162922	0.0252518	-0.157763	0.0308132	0.0323762	0.00719483	0.0182692	0.135659	-0.0841374	-0.106755	0.0680255	-0.0437787	0.14515	0.10406	0.197126
BFSP1	0.348738	0.108225	-0.0982751	0.0660388	0.163354	0.350723	-0.0539281	-0.250739	-0.123661	0.0721906	-0.0470594	-0.188987	-0.0503436	0.0127553	0.0538654	-0.0764143	0.118294	-0.278413	0.00399826	-0.170164	-0.357629	-0.230689	-0.127131	0.108217	-0.0782854	0.0418641	0.0417096	-0.405204	-0.168719	-0.152014	-0.0960932	-0.0606558	0.084068	-0.0767195	-0.0644822	0.0988368	0.10993	0.0796366	0.108743	0.0334382	-0.0701192	0.196644	0.0581959	0.246091	-0.0744709
BGN	0.00374684	0.0281162	0.0290008	-0.0291756	0.0335317	0.0348144	0.0238019	0.0277869	0.0333708	0.0168439	-0.00155463	0.0284335	0.00539706	0.00246305	0.0130518	0.0200914	-0.0208585	0.00384828	0.0331628	0.0372931	-0.0178859	-0.0553962	-0.0104932	0.0108029	-0.00641193	0.036575	-0.0456156	0.00805355	0.020573	0.00667867	0.00702058	0.0296686	-0.03926	0.000822527	-0.0243954	-0.00228258	0.0341178	0.0245398	0.0105724	-0.0483478	-0.0134517	-0.0272709	0.0266501	0.0357091	0.0702452
BHMT2	-0.123506	0.00212387	-0.0265653	0.202551	-0.0106476	0.0622222	-0.259692	-0.136745	0.0706263	-0.122152	0.0545755	0.177557	-0.195751	-0.0992365	0.0416805	-0.0606063	0.0564628	-0.0290105	-0.117997	-0.0583391	-0.0896957	0.160039	-0.127573	0.120649	0.011945	0.0337901	0.145303	-0.05334	0.0622615	0.134878	-0.0856217	0.0491227	-0.269669	0.0374663	-0.122576	0.123346	0.0619333	0.0483172	-0.0888433	-0.250146	-0.121037	0.0882306	-0.118731	0.184586	0.123629
BHMT;BHMT2	-0.0523962	-0.0227291	0.0453747	-0.00647299	0.0705998	0.0609489	0.0262741	-0.00405322	0.00242945	0.0259443	0.0443059	0.0687319	-0.0132362	0.0229298	0.00535876	-0.0148067	-0.0302244	-0.0746765	-0.0342377	-0.0513646	0.0151961	0.0873054	-0.0543128	0.0315919	0.00228858	0.0423474	0.0670009	-0.0129556	-0.0631023	0.0171012	0.00496353	-0.00305963	-0.0887182	0.0279722	-0.0547275	0.0391542	0.0176035	0.0432297	0.0144419	-0.0609578	0.00883578	0.0669012	-0.00973027	-0.00602354	0.101729
BHMT	-0.0433524	-0.039139	0.0244406	-0.00245671	0.0925058	0.0878348	-0.0307052	-0.0369821	0.00097075	0.0316675	0.0286181	0.056172	0.00523359	-0.00428793	0.0336775	-0.0333689	-0.033758	-0.0500348	-0.0155568	-0.0649435	0.0202901	0.0781485	-0.0689588	0.0211413	-0.018244	0.0623888	0.0740732	-0.0485535	-0.0723511	0.0303065	-0.0071235	0.00719696	-0.0814343	0.02906	-0.0599926	0.0419404	0.0261233	0.0540238	0.0340047	-0.0447368	-0.0151679	0.0615288	-0.00623233	0.0347106	0.116226
BICDL2	0.0112034	0.0796149	-0.0858606	-0.238137	-0.204755	0.0771912	0.139986	-0.390505	-0.15209	0.0458067	-0.0933427	0.0990378	-0.0411238	0.161662	-0.311391	-0.111822	-0.0425564	-0.158658	0.115923	0.275938	-0.382656	-0.0101664	-0.235995	0.112646	-0.33449	0.144382	-0.152676	-0.115288	0.0757234	-0.037612	-0.0497859	-0.0799453	-0.0120422	-0.0342703	-0.131394	0.124084	-0.118815	0.181655	-0.06316	-0.00346778	0.121589	0.15144	-0.078843	-0.133284	0.379267
BID	-0.213	-0.0415286	0.0777608	-0.0115043	0.162859	0.129029	0.207127	-0.559837	-0.235721	0.10263	-0.0799168	-0.0210013	-0.112119	-0.110916	-0.205409	-0.121445	-0.196829	-0.327152	0.124012	-0.235156	-0.338987	0.438194	-0.284938	0.492235	0.113213	0.146445	-0.0361525	0.0819296	-0.0316213	0.000491111	-0.163383	-0.3993	0.108667	0.208866	-0.32329	-0.0237952	-0.164367	0.0595348	0.171654	0.0178661	-0.285756	0.155463	-0.205083	-0.116549	0.57206
BIN1	-0.00756318	0.0264855	0.00690482	-0.0389103	-0.0214342	-0.0869537	-0.0698589	-0.0061059	0.070129	0.0206704	0.0525965	-0.0250005	0.0782835	0.0030003	-0.0749686	0.0633091	0.0285491	-0.0378823	-0.0266335	0.0203006	0.0249508	-0.0945549	0.0733148	0.00918302	0.0340583	-0.0295461	-0.0535985	0.052758	0.0103221	-0.00229559	0.0123995	-0.00180179	0.0432538	-0.0269985	0.0021166	0.00107058	0.00705372	-0.0345276	-0.00337543	-0.0151513	0.00020642	-0.00658119	0.0411609	-0.0080372	-0.0629795
BIN2	0.1205	-0.11272	0.0732189	0.013826	-0.00335335	0.108264	-0.0339691	-0.0580331	-0.18748	-0.0737135	0.179667	0.0358492	-0.014737	0.0984214	0.18659	0.00183783	-0.129281	-0.0922424	-0.214839	0.190438	0.0782613	-0.0974346	-0.00568397	0.195068	-0.11304	-0.045124	-0.171133	-0.225521	-0.225935	-0.102153	-0.0658767	0.0480523	0.182949	0.00911153	-0.410095	0.12527	-0.0655138	-0.24114	0.120353	0.00328896	-0.162526	-0.0679526	-0.335314	0.113665	0.0383076
BLMH	-0.297067	-0.0153949	-0.0169504	-0.0219367	0.133675	0.461162	-0.0200933	-0.337461	-0.129653	-0.02175	0.059871	0.106441	0.000236666	0.034833	-0.0619865	-0.133542	-0.145171	-0.144702	-0.0882296	0.0139034	-0.122275	0.224064	-0.144052	-0.0989499	-0.00253782	0.221699	0.259761	-0.138922	-0.28779	-0.113949	-0.00393443	0.133628	-0.132354	0.165007	-0.0720317	0.18814	-0.100967	-0.0629686	0.0270415	-0.178311	0.0822604	0.0632128	0.0325745	-0.0590085	0.193243
BLVRA	0.141968	-0.203763	0.0282646	0.0813686	0.27913	0.128766	0.277644	-0.0722892	0.0855683	0.171718	0.0354801	0.168722	0.111574	-0.228413	0.0117623	0.0508756	-0.118759	0.0422812	0.0225934	0.121176	-0.108273	0.171169	-0.0124947	0.295401	-0.0452298	0.238372	-0.0519407	-0.136919	-0.275907	-0.0551753	-0.0564774	0.0879377	0.0219249	0.000803636	-0.16377	-0.0145658	0.0606423	0.323233	-0.0462757	-0.408404	0.0602221	-0.0101076	-0.0328092	-0.144589	0.299135
BLVRB	-0.208087	-0.0821065	-0.0854923	0.192228	0.0154585	0.191917	-0.073557	-0.369906	-0.0936327	0.176973	-0.0380535	0.157926	-0.180975	-0.00797971	-0.214081	-0.135137	0.0892338	-0.33687	0.0768824	-0.235902	0.115483	0.227064	-0.105123	0.309292	0.0507066	0.0282096	0.0393308	-0.0489875	-0.0519911	0.132297	0.0940306	0.0814821	-0.161783	-0.103814	-0.102777	0.191062	-0.182069	0.2058	0.0705149	-0.0983591	-0.221206	0.130599	-0.0817426	-0.119686	0.429952
BMP1	-0.0064188	0.18663	0.0861253	0.0586623	-0.164884	-0.11045	0.0832727	-0.0183488	-0.0991252	0.14753	0.0525249	-0.0349735	0.0715032	0.00399706	-0.137815	-0.0211718	0.0724318	0.118509	-0.143919	0.244149	0.0485293	0.00450617	0.123768	0.0814765	-0.000209624	0.118096	-0.139856	-0.0250889	-0.124132	0.0344031	-0.0345276	-0.0940046	-0.148665	-0.0849359	-0.109192	0.145379	0.0839119	-0.158225	0.0386315	-0.0429514	0.131699	-0.00871173	-0.0733408	-0.0710482	0.0943683
BMP6	0.0814834	0.0848854	-0.0184891	0.00437039	0.18967	0.221332	-0.0228666	-0.450195	0.0637871	-0.0341392	-0.100759	0.255197	-0.142356	0.168416	-0.127845	-0.154924	-0.227553	0.0023172	0.195661	0.0276649	0.0464712	-0.0561914	-0.180305	0.304112	-0.12288	0.25612	0.0879295	0.0087963	0.110208	-0.136268	0.00886868	-0.041492	-0.136386	0.277007	-0.540893	0.0550824	-0.0784459	0.0983805	0.188378	-0.479864	-0.0538869	0.202141	-0.128626	-0.207836	0.120402
BMPR2	0.0150796	0.235269	0.0418142	-0.188375	-0.237512	-0.106665	-0.0634888	0.165957	0.011658	-0.0478806	0.165507	-0.199231	0.323934	0.289617	-0.0560115	-0.018866	-0.0916365	0.0716942	0.104848	0.0421998	0.145862	-0.480855	0.0377188	-0.173227	-0.0930832	-0.0679659	-0.298384	0.243242	0.272804	0.0742035	-0.107184	0.176823	0.161172	0.0508726	-0.118708	-0.0499475	0.227465	-0.443356	-0.0561132	0.148101	0.146745	-0.0537726	0.196005	0.00738302	-0.140007
BNC2	0.188773	-0.166442	0.208366	-0.102956	0.370362	0.108214	0.290412	-0.187913	-0.00411908	-0.270902	-0.112659	0.0422837	-0.154072	-0.0945884	0.245463	0.181634	-0.474275	-0.100181	-0.00937801	-0.287078	-0.163146	-0.128043	-0.131483	0.026987	-0.142838	0.231238	-0.013546	0.201563	-0.321438	0.262852	-0.133892	0.130062	-0.122397	-0.183037	0.0126005	0.0103535	0.0719358	0.178377	0.0253903	-0.15676	-0.0159567	-0.0231136	-0.02887	0.0381201	-0.0283543
BNIPL	-0.0457225	-0.107133	0.17729	-0.094185	0.0390611	0.258894	0.276829	-0.30754	0.0530277	-0.0149624	0.0395476	-0.00402021	0.0286422	-0.0176864	-0.0114492	-0.000147465	0.0941453	-0.0217344	0.102444	-0.0794231	-0.115454	-0.042572	-0.126258	0.0465403	-0.0611997	0.150234	0.0957403	0.0527926	0.0266932	0.076627	0.0527865	0.0487893	0.0418012	-0.0455262	-0.081215	0.00281825	-0.0704982	0.0191218	0.134169	0.133122	-0.256384	0.0276141	0.0987419	0.0907119	0.0266382
BOC	-0.0162788	0.234092	-0.0252371	-0.094169	-0.0488556	0.0700244	-0.0624303	-0.0336369	0.113926	-0.121414	-0.0190757	-0.157804	0.159913	0.0140998	-0.166756	0.0385169	-0.0207133	0.0352688	0.0465356	0.0424962	-0.0371984	-0.0749285	0.00741243	0.0307674	0.0281824	0.0803433	-0.142918	0.180126	-0.116197	0.00489648	-0.0561654	0.0530491	0.0619412	0.0364899	-0.20981	0.00312243	0.16473	-0.132522	0.0313119	0.0431419	-0.108258	-0.0283536	0.0172708	0.0477457	-0.00565654
BOLA2	0.117715	0.0947031	0.101381	0.00891917	-0.0163573	0.270645	0.0573872	-0.274092	-0.110148	0.239469	-0.105311	-0.173382	0.209824	-0.0880276	-0.149994	-0.323873	-0.341345	-0.0246883	-0.0139134	0.065004	0.127385	0.111163	-0.282476	0.227531	-0.168983	0.205798	-0.225937	-0.0936499	-0.388942	-0.00540151	-0.104447	-0.198951	0.260366	-0.117072	-0.0402294	0.105365	-0.0877129	0.209149	0.119861	-0.0237588	-0.121614	0.277484	0.0549435	-0.209792	0.106409
BPGM	-0.064705	-0.276624	0.102865	0.133591	0.0361674	0.18663	-0.0092536	-0.517785	-0.196806	0.216317	0.0631234	0.372439	-0.0517158	-0.215744	0.00906591	-0.087541	0.0608198	-0.196685	-0.0403733	-0.129968	0.0384844	0.394528	-0.300722	0.0281287	0.0110656	0.411125	0.135955	-0.143944	-0.301916	-0.0340825	0.0642899	-0.41328	-0.0829589	0.014883	-0.301501	0.148928	0.00400208	0.239384	0.253784	-0.222234	-0.380008	0.0330453	-0.0714852	-0.213462	0.544551
BPHL	0.256477	0.133452	0.120476	-0.1666	-0.00143666	0.152054	-0.103979	-0.268907	-0.18822	-0.0574896	-0.231134	0.116788	0.0883102	0.216661	-0.0782901	0.0502352	-0.273585	0.157314	0.206462	-0.12486	0.0392692	0.140186	-0.341167	-0.0514494	-0.0114105	0.116176	0.222585	0.0564846	-0.495039	-0.0691764	0.201053	-0.0677935	0.0447271	-0.0482917	-0.109786	0.0234273	-0.214026	0.0666745	0.213178	-0.436154	0.111928	0.0680464	-0.176869	-0.335171	0.142556
BPIFA1	0.0453137	-0.0735324	0.0754728	0.0486584	0.100991	0.0269349	-0.00643028	-0.0896417	-0.011371	0.0513636	0.0148257	-0.0434404	-0.0350965	-0.0232053	-0.0704558	0.0265438	-0.0191223	-0.0659499	0.107939	-0.00811459	0.0304639	0.137238	-0.0851043	-0.039805	0.00533273	-0.054821	-0.0177336	-0.0168321	0.0360462	-0.0609717	0.0594987	0.0448223	-0.0294962	0.0341178	0.0713245	-0.00805421	0.0227223	0.00275045	-0.00724753	-0.110653	-0.0333798	0.101138	-0.04651	-0.0297401	0.027545
BPIFB1	-0.229543	0.153981	-0.0353916	-0.135284	0.207096	-0.326752	0.498989	-0.122301	0.145281	-0.479342	0.0705917	0.135891	-0.0339646	0.316883	0.165612	0.159509	-0.364066	0.0934613	-0.109658	-0.18514	-0.050012	0.198805	-0.207223	-0.263869	0.159608	-0.0373935	0.199592	-0.273575	-0.224355	-0.119255	-0.151516	0.256401	-0.307448	-0.380723	0.00722992	0.0680178	-0.0333137	0.180059	-0.150574	-0.4084	0.0845831	0.0137746	0.0872912	0.280411	0.34138
BPIFB2	-0.417689	0.0898324	0.237989	0.14949	-0.0289664	0.0348959	0.148563	-0.403366	0.0483993	-0.288334	-0.00971578	0.194474	0.0585314	0.335882	0.13163	-0.281417	-0.172931	-0.237637	-0.149682	-0.281278	0.090241	0.14109	-0.175032	0.216518	0.280755	-0.239618	0.224091	0.193667	-0.0499634	0.0639254	-0.0854743	0.0983664	-0.306471	-0.267528	-0.0408406	0.176331	-0.099866	0.601449	0.055795	-0.253754	-0.0998759	0.133383	-0.0801582	0.248755	0.22697
BPI	0.0355155	-0.301924	-0.170904	0.057409	0.300179	0.634374	-0.0359204	-0.070438	-0.453375	-0.386145	-0.50599	0.131884	-0.263397	-0.166852	0.0318084	0.0366518	-0.242715	-0.15872	-0.0335142	-0.472679	-0.212154	0.0320212	-0.329409	-0.123703	0.00568349	-0.0383874	0.0758844	-0.782071	-0.369817	-0.121554	-0.34349	0.149159	0.189769	-0.0573868	0.100566	0.16383	0.137235	-0.0970459	0.115802	-0.404721	-0.123239	0.0781739	0.122927	0.232882	0.170606
BPNT1	0.148923	-0.222388	0.000940188	-0.0980445	0.133804	0.294444	-0.0582584	-0.211055	0.133028	-0.0660167	-0.111357	0.162889	-0.131703	-0.105764	0.220989	0.00805083	-0.0872645	0.283887	-0.0656713	-0.166619	-0.197665	0.0701155	-0.0575895	0.0203017	0.0353432	0.0220961	0.443562	0.146914	-0.222592	-0.00418722	0.0814359	0.0872626	-0.2219	-0.00912777	-0.262892	-0.0372179	-0.127373	-0.110189	0.121228	-0.314779	-0.25335	-0.00211508	-0.00152164	-0.104466	0.0733939
BPNT1	-0.120479	-0.142508	0.146412	0.171434	0.0779197	0.427379	0.272564	-0.458509	-0.17227	-0.0883616	0.143901	0.00890693	-0.326582	-0.0553722	-0.246954	-0.0383809	0.170653	-0.278961	-0.033849	-0.205992	0.0561077	0.289605	-0.270334	0.104981	0.156541	-0.00789651	0.00418805	-0.0959965	-0.0709524	-0.0179338	-0.105373	-0.221563	-0.233535	0.0228681	-0.1441	0.0548416	0.0370501	0.0304476	-0.179741	-0.300505	0.065843	-0.0299671	0.0514179	-0.0441426	0.172328
BPNT2	0.0138924	-0.22948	0.0659573	-0.280782	0.207198	0.184319	0.10623	-0.126026	-0.188091	0.171185	0.142496	-0.0104145	-0.238379	0.00071817	-0.420111	0.00367328	0.142729	-0.257575	0.212854	0.146692	-0.00874282	-0.000764088	-0.166533	0.256225	0.0438984	0.219473	0.17627	-0.286909	-0.112964	0.193925	-0.0233744	-0.189102	-0.28964	0.155816	-0.298328	0.241157	0.142369	0.263904	-0.04822	-0.134051	-0.282737	0.211988	-0.173155	-0.054135	-0.00816801
BRK1	0.0135689	0.189236	-0.0189763	-0.00577751	-0.0602441	0.351238	0.0721139	-0.491544	-0.00688657	-0.152684	0.0296237	0.468457	-0.0764408	-0.048036	-0.231267	-0.0546782	-0.0309292	-0.203285	-0.248924	0.0456238	0.116443	0.102325	-0.348019	0.201827	-0.20409	0.236959	0.133959	0.0647598	-0.0896501	-0.0551845	0.110991	-0.0102057	-0.0420904	0.0172672	-0.168469	0.0750553	0.212103	-0.0638796	0.36249	-0.0389275	-0.271091	-0.147931	-0.273236	-0.00711549	0.216024
BROX	0.00245805	0.0107108	-0.00129208	-0.0459175	0.0155628	-0.00379733	-0.00894157	-0.00879656	0.0345226	-0.0581389	-0.0297478	0.0386274	-0.0126452	0.0267672	-0.00714492	-0.00517061	-0.000342311	-0.00993994	-0.060432	-0.0113144	-0.0239744	-0.0259713	-0.00664541	-0.0226858	0.0110779	0.0333913	0.000211296	-0.0185592	0.0380151	0.0140251	-0.00718647	-0.0208142	0.00123513	-0.000962484	-0.00561037	0.0172907	0.0310716	-0.018841	0.00569831	-0.0524325	0.00378196	-0.00231148	0.00459346	0.0290275	0.0340296
BRSK1	0.0721191	0.178642	-0.0984181	-0.116411	-0.225814	-0.0397375	-0.224192	0.322078	0.0492305	-0.325329	0.0786538	-0.189025	0.272415	0.198973	0.0103048	-0.0485175	-0.202382	0.0968764	-0.281415	0.206345	0.171321	-0.582625	-0.16354	-0.273987	-0.301153	0.0390386	-0.445194	0.148555	0.409326	0.0124431	-0.215617	0.079249	0.328926	0.111781	0.0419677	0.074423	0.47532	-0.463192	-0.156001	0.0815185	0.200178	-0.110848	0.168414	-0.0560239	-0.276728
BSG	0.01282	0.16912	0.0289672	-0.075817	-0.41687	0.255072	-0.0178844	0.123387	0.0656636	-0.107331	0.181658	-0.177437	0.210872	0.306512	0.0937481	-0.0925357	-0.16395	-0.199186	-0.0031859	-0.230771	0.150539	-0.371159	-0.0675345	-0.124509	-0.39529	0.00741716	-0.0658955	0.167595	0.0822379	0.0863064	-0.219508	-0.0270429	0.258997	-0.0365301	0.0522233	0.172159	0.292218	-0.0994133	-0.197785	0.032323	0.210082	-0.0671913	0.0912925	-0.222268	-0.0980758
BSG	-0.0100153	0.0421879	-0.0208316	0.0113668	-0.0345661	-0.0429156	-0.0376863	0.0698397	0.0456226	-0.0183231	0.0118904	-0.0450695	0.0397456	0.0361666	0.0240466	0.0359171	0.0211215	-0.0186244	-0.0436751	0.00721876	0.0423356	-0.12193	0.0116557	-0.0623705	-0.00550299	-0.0479355	-0.0578783	0.049315	0.0542465	0.0318608	-0.0131652	0.0289457	0.0310624	0.00793273	0.0303001	-0.0204344	0.0397907	-0.0573667	-0.0414516	0.00112631	0.0284287	-0.0143022	0.0383048	8.7218e-05	-0.0355162
BST1	0.0284215	0.0150958	0.0283539	0.0865563	-0.107902	-0.00918673	-0.0199006	0.0367777	0.00803404	0.0150369	-0.0595765	-0.120314	0.0357802	0.0494287	0.00402059	0.0827945	-0.0257357	-0.038391	-0.130147	0.0507545	0.0303172	0.0452765	0.0192524	-0.0307973	-0.000942963	-0.0522774	0.0253989	-0.0452566	-0.00397155	0.0146431	0.0387886	-0.0022583	-0.0338466	-0.0102378	0.0374979	0.0388823	-0.043051	-0.0432107	0.0388832	0.0195517	0.0886991	-0.0813025	-0.0549221	-0.0482595	-0.0420311
BST2	0.127744	0.0407387	-0.0907834	-0.0153357	-0.219594	0.289119	0.0608192	-0.176294	0.0901031	-0.283448	0.0146314	0.0313256	-0.00804152	-0.138917	-0.302106	0.185847	-0.0188205	-0.114427	-0.0234093	-0.278894	-0.0186023	-0.0188108	-0.101741	0.123026	0.0131159	0.0998154	0.00469943	0.0248296	-0.0473352	0.0347693	-0.106354	-0.160886	0.0671925	-0.0787229	-0.121186	0.107949	0.198558	-0.00294571	0.0111313	-0.119897	0.0787559	0.0331634	-0.103603	-0.128187	-0.118895
BTD	-0.0384636	-0.000611311	0.00142874	0.0173464	-0.023427	-0.0163179	-0.00592894	-0.00722117	0.0461805	-0.00640109	0.00454196	-0.0471175	0.0258191	-0.000326543	-0.0327916	0.00873162	-0.000535693	0.0116284	-0.0131235	-0.0116798	0.0178666	0.00319709	0.0236403	0.0219238	0.00990126	-0.0913986	-0.01978	0.0340752	0.0236075	0.0225667	-0.000407363	-0.0338716	0.0105464	0.00798216	0.0385837	0.00402933	-0.032629	0.0161794	-0.0194101	0.047188	0.00331164	0.0135016	-0.00179255	-0.0128411	0.0055532
BTF3L4	0.215926	-0.0533766	-0.174533	0.0444629	-0.0832074	0.000821371	-0.102317	0.0136606	-0.22581	-0.0230637	0.0448357	0.127987	-0.11658	-0.0291541	-0.0563311	0.0741379	0.0779236	0.0992234	-0.00684895	-0.0629322	0.0121081	0.0175887	-0.017111	-0.10869	0.0619191	0.0460248	-0.0198749	-0.0668245	-0.0954834	0.0550557	-0.215291	0.0962024	-0.108841	0.0678101	0.0929076	-0.0116228	0.0732627	-0.105328	0.0683657	-0.0728354	0.0165699	0.10092	0.115066	-0.121104	-0.13371
BTF3L4	0.200816	-0.117826	-0.132172	0.121209	0.115535	0.121289	0.274474	-0.0142922	-0.189779	-0.228457	0.135323	0.0821828	0.0208457	-0.157559	0.0251216	-0.0689367	-0.0396235	0.0750494	-0.0432722	-0.0781452	-0.124623	0.103684	0.0521403	-0.0519472	-0.130272	-0.133063	0.0606829	0.0885244	-0.149507	-0.0894401	0.135154	0.125633	0.0471176	-0.0683313	-0.0544982	0.128827	0.0151162	0.0571438	-0.0313744	-0.0400042	-0.258481	0.149297	0.0987152	-0.0348149	0.114628
BTF3	0.378208	0.0175643	0.126548	-0.168253	0.26809	0.217585	0.11956	-0.100676	0.00527834	-0.011984	0.111427	-0.040348	-0.0400866	-0.128984	-0.192164	-0.138778	0.033494	0.0204408	0.132614	0.164722	0.1191	0.16629	0.0118647	0.00293103	-0.121244	0.0360509	-0.0518961	-0.289279	-0.1229	-0.123981	-0.167178	-0.0340824	-0.182531	-0.186677	0.0852257	0.0636549	0.0695297	-0.209511	0.0450051	-0.0463537	-0.0912478	0.213338	0.203119	-0.0312339	0.257675
BTLA	-0.0403125	0.0801596	0.0706709	-0.146833	-0.0486707	-0.0423148	-0.00805509	0.034474	0.0698874	-0.144185	0.0436757	-0.0387182	0.0896517	0.090026	-0.165	0.0615124	0.0184265	-0.135962	0.0510266	-0.0518098	0.0228866	-0.279996	0.00240424	-0.0225432	0.058097	0.012965	-0.106301	0.144451	0.119048	0.0383634	-0.157762	0.0186407	9.57289e-05	-0.0714521	-0.132362	0.0478217	0.0461631	-0.0419737	-0.0517933	0.0419415	0.0928399	0.0584472	0.0749049	-0.0963279	-0.0545113
BTN2A1;BTN2A2	0.0321563	0.0360839	0.0114652	-0.0748411	-0.0287961	-0.0795777	-0.0215854	0.0262996	0.0273431	-0.0399471	0.0126525	-0.0207541	0.0883474	-0.0211008	0.00647436	0.044732	0.00120047	-0.0110597	-0.0257519	-0.0448116	0.004619	-0.0828769	0.0300374	0.0119676	-0.00262802	0.0200602	-0.0638972	0.0485995	0.0197889	0.0431552	-0.0735152	-0.011747	0.0462941	6.96798e-05	-0.0338305	-0.00497807	0.0587256	-0.0701991	-0.0334083	0.01247	-0.00100628	0.00345658	0.0372794	-0.0199886	-0.0220581
BTN2A1	0.143828	-0.278354	0.00976528	-0.0125802	0.0544048	0.188691	0.000776705	-0.212361	0.404025	0.139299	-0.0566715	0.23308	0.0835673	0.0768928	-0.176641	0.225002	0.0539002	0.114888	-0.000780623	0.136525	0.0457979	-0.159316	-0.194337	0.457547	-0.162466	0.340735	-0.15816	0.307731	-0.062952	0.103235	-0.0764341	-0.0999948	0.251181	-0.0708951	-0.0334837	0.0904312	0.240432	0.146074	0.133093	0.0109738	-0.142628	-0.216753	-0.335594	0.26132	0.110052
BTN3A1;BTN3A2	0.114231	-0.0539392	-0.0269985	0.129437	-0.0429248	0.287973	0.0733236	-0.0260244	0.0174755	0.0539035	0.0255872	-0.385818	-0.068556	-0.0663652	-0.239814	-0.0684262	-0.199221	-0.299532	-0.102049	-0.225391	-0.0110567	0.109623	-0.172487	0.0599773	-0.075445	-0.0801955	0.0751723	0.203055	-0.478725	-0.139581	0.127513	-0.0204217	0.104268	-0.152153	-0.040684	0.0486158	-0.178171	-0.0196675	-0.0805979	0.0386577	-0.138977	0.238148	-0.412044	-0.360839	0.0345968
BTNL3	-0.0978435	0.0974972	-0.0371508	0.190086	-0.122765	0.0643248	0.149952	-0.380806	-0.267147	0.0394028	-0.208551	0.0869225	-0.365891	-0.181734	-0.2639	-0.358005	0.050914	-0.170206	0.207305	0.0870314	-0.144375	0.166484	-0.221678	0.564162	0.301843	0.328467	0.153256	0.162763	-0.243916	-0.0198626	-0.274427	-0.0384113	0.00788745	-0.0576527	0.0478516	0.137186	-0.0278589	0.115361	0.283703	-0.365778	-0.125862	-0.137606	-0.517796	0.0653603	0.3832
BTNL9	-0.18736	-0.104899	0.0554878	0.0982941	-0.236985	-0.0358375	0.126289	0.117205	-0.0358191	0.111183	-0.122387	-0.287166	-0.184509	-0.162343	-0.16585	0.212003	-0.0114097	-0.164118	-0.276044	-0.0985485	0.0852471	-0.372866	0.0500199	0.226741	-0.0777043	-0.00985406	-0.327841	0.334221	-0.0978427	0.193116	0.137072	0.161536	0.407627	0.146183	-0.223622	-0.0564024	0.119121	-0.0169456	-0.252539	0.204085	-0.210723	-0.0211572	-0.039164	0.0633737	-0.0823699
BUB3	0.151014	-0.167887	-0.0676178	-0.00899006	-0.127788	0.181971	0.0513939	0.108586	-0.226829	-0.192733	-0.185687	0.193796	-0.0427255	0.102564	-0.143625	-0.0394022	-0.0383792	0.285018	0.0765039	-0.101214	-0.0514234	-0.0350209	0.0257663	0.133188	0.120471	0.0533411	0.211867	-0.0880466	-0.255212	0.0417986	-0.282766	0.0620047	-0.00437258	0.126768	0.0346226	-0.0520362	-0.0228748	0.0477304	0.0305466	-0.112314	-0.120233	-0.00520955	0.0413729	-0.00208944	0.0633672
BZW1	-0.00212682	0.191805	0.217798	0.00688297	-0.00317551	0.253672	0.14522	-0.35344	0.104084	0.00530411	-0.155872	0.26326	0.0146248	0.114831	-0.200776	-0.104693	0.0962264	-0.00888957	0.160177	-0.182502	0.0632807	0.00402275	-0.0850267	0.145641	0.109957	0.18413	0.127235	-0.364314	-0.092421	-0.0141757	0.199743	0.0202083	0.00203799	-0.0417129	0.0369831	0.0905105	-0.0803751	0.250269	0.0423674	-0.130466	0.0248529	0.0869456	-0.198784	0.0769158	0.165013
BZW2	0.129071	0.214708	-0.13473	0.0394286	0.25899	0.0342437	0.016154	-0.150911	0.168536	0.124051	-0.135954	0.200201	0.021059	-0.0929752	0.0197617	0.0113116	0.00929189	0.115857	-0.073754	-0.0977353	0.15998	-0.191601	-0.0849543	0.29066	-0.0500123	0.262187	0.0206943	-0.0490876	0.0152983	0.249108	0.34772	0.0699768	0.177906	0.0864622	-0.283688	0.224881	-0.0346835	0.0123733	0.179328	-0.0782498	-0.136665	0.126262	0.152623	-0.00637204	0.161873
C11orf52	-0.0344405	0.0255037	-0.102242	-0.0104829	-0.0114349	-0.0411268	-0.0115673	-0.0183535	0.0811383	-0.138252	0.0416716	0.0623028	0.0195586	0.0169927	-0.000284242	0.0577374	-0.0297089	-0.0920674	-0.0569692	0.0196927	-0.0358568	-0.113941	0.0182493	-0.00793527	0.0652739	0.0233785	-0.0646406	0.0873	0.065027	0.0300893	-0.0898469	0.00257718	0.0363468	-0.0145853	0.000977411	0.0302737	0.0794182	-0.0510127	-0.0242103	-0.0347614	0.0831512	-0.0148038	0.0861311	-0.0288954	-0.0151489
C11orf54	-0.0426171	0.034121	-0.0699413	-0.0036516	-0.0129848	-0.0123434	0.0284861	0.0530324	0.0101642	-0.0294651	0.066092	-0.0141195	0.04303	0.0270123	0.0951246	-0.0212549	0.0522047	0.0148142	-0.0636317	0.0199808	0.0619176	-0.0537987	-0.0279205	-0.0715659	-0.0288688	0.00170321	-0.0863935	0.0168501	0.0160812	0.034184	-0.036302	0.0394087	0.00753979	0.00168057	0.00624359	0.0254612	0.0410983	-0.107544	-0.0591137	0.00378213	0.0259151	0.0224655	0.041438	-0.00912491	-0.0235965
C11orf68	0.103267	-0.085837	0.018328	0.101052	0.326479	0.362881	0.276178	0.0292499	-0.195932	0.387695	0.064842	0.230867	-0.0610414	0.0741066	-0.0156048	0.0155402	-0.0976419	-0.00425607	-0.255006	0.114386	0.0842032	-0.320007	-0.443268	0.273117	-0.290082	0.295505	0.0228822	-0.0688305	-0.122659	0.0376309	-0.0985959	0.156581	0.0700073	0.110771	-0.342783	0.252369	0.0385937	-0.250897	0.327134	-0.0210154	-0.124783	0.425789	0.0607808	-0.0654905	0.0932212
C12orf57	0.0493075	0.170793	-0.0711938	0.0519166	0.108041	0.230274	0.0914059	-0.0376189	0.0184601	-0.000288677	-0.215332	0.28726	-0.284799	0.0214319	-0.0834317	0.0839669	0.0465621	0.114745	0.0412628	-0.0395738	0.0655797	0.0575689	-0.108316	-0.0128482	-0.0273089	0.040481	0.241721	0.0230812	-0.120372	0.229553	0.27727	0.141813	0.158578	-0.21564	-0.199874	0.0613919	-0.133225	0.211305	0.0464258	-0.181789	0.0545946	0.010931	0.0342938	0.115252	0.161717
C16orf89;PHLDB3	0.370485	0.244557	-0.231857	-0.10841	0.370619	0.26346	0.0847287	-0.509392	-0.0664856	0.0930273	-0.27665	0.167092	0.0537785	0.13802	-0.295653	-0.0733005	0.0550643	-0.285637	-0.0764231	0.0964266	-0.0193735	0.0413056	-0.300165	0.321728	-0.168876	0.64205	0.290566	0.00495637	-0.205677	-0.112966	0.113161	-0.154024	0.241174	0.0813077	-0.185483	-0.152636	0.0461319	0.0642676	0.176102	-0.281745	-0.215674	0.121833	-0.129001	-0.00831607	0.234206
C16orf89	0.154923	0.0107739	-0.0270449	-0.0624835	0.0562004	0.0194888	0.0650007	-0.0378709	0.0332143	-0.0575336	-0.106548	-0.0816169	-0.230833	0.0751972	-0.0593259	0.087609	-0.0757457	0.0448375	-0.147314	0.0780931	-0.0826255	0.0895169	-0.03098	0.0693302	0.10719	0.102035	-0.120121	-0.0277205	0.0570624	-0.068578	-0.15351	0.0772506	-0.102558	-0.0730644	-0.0389513	0.0649368	0.107079	0.0970153	-0.151302	-0.0385728	-0.0076883	-0.0550563	-0.0023922	0.121246	0.0963124
C18orf63	-0.160729	-0.213913	0.0713078	0.0307292	0.477328	0.0830724	0.168544	0.421018	0.121362	0.299867	0.407781	0.269413	0.0372526	-0.241345	-0.239459	-0.0257205	0.0982446	-0.413639	0.295432	-0.0229392	0.082157	-0.120908	-0.351311	0.389752	0.0995803	-0.327984	-0.349455	0.111458	0.263706	-0.151721	-0.284885	-0.0372353	-0.0836833	-0.284866	0.3133	-0.221688	0.138861	0.541382	-0.117864	0.0996235	0.400485	-0.0865251	0.28974	-0.046022	0.320668
C1GALT1C1	0.140444	-0.00983554	-0.03791	-0.126066	0.414623	0.497264	0.341723	-0.319925	-0.139288	-0.171701	-0.0661044	0.191808	0.0531711	0.0044448	-0.122147	0.10111	-0.169363	-0.190401	-0.0257564	-0.212513	0.018971	-0.0958873	-0.449966	0.10732	-0.2534	0.22726	0.0806831	-0.164545	-0.195809	0.143509	0.162947	0.0441593	0.0535201	0.026316	-0.455608	0.264625	-0.0153968	0.276547	0.424872	-0.431234	-0.194452	-0.0262784	0.00294617	-0.182748	0.292399
C1QA	-0.117298	-0.324931	-0.097099	0.512509	0.204453	0.250583	0.0540849	-0.231769	-0.0521237	-0.113006	-0.269773	0.39755	-0.321741	-0.0750802	0.178687	0.116004	-0.31045	0.159167	-0.102523	-0.233827	-0.178453	0.208954	-0.193388	0.0604509	-0.228947	0.32392	0.475727	-0.272106	-0.324637	0.188734	-0.312879	0.205361	0.0635856	0.584833	-0.0230398	-0.105794	0.0649256	0.101932	-0.202553	-0.263987	-0.0808699	-0.0886007	0.222332	0.117289	0.259171
C1QBP	0.213059	0.0865827	-0.104186	0.0959269	0.0496914	0.458525	-0.0554296	-0.114807	-0.186721	0.126529	-0.0529146	0.0147179	-0.00991916	-0.19337	-0.740734	-0.212582	0.366709	-0.0346612	0.226483	0.0952374	0.107653	-0.241264	-0.154084	0.047422	0.0337634	0.242457	-0.0414871	-0.367157	-0.213081	-0.224336	0.0130465	-0.261424	0.0839383	0.08721	-0.0686989	0.0616001	0.0671248	0.177316	-0.247752	-0.29023	-0.128038	0.0246947	-0.055832	0.0651047	0.133115
C1QB	0.116918	-0.0918424	0.0421925	0.474663	0.0315058	0.16558	-0.0808201	0.0903859	0.0485798	-0.380088	0.259984	0.594613	-0.0339089	-0.0219509	0.331096	-0.0787587	-0.14507	0.232879	-0.30366	-0.117387	-0.165533	0.045257	-0.266966	-0.151411	0.196115	0.355755	0.0928889	-0.442452	-0.34495	-0.0701732	0.0225634	0.280299	0.419417	0.451865	0.060651	0.0633332	0.202077	0.0268821	-0.165992	-0.113038	0.0147912	0.048264	-0.123931	0.010948	-0.0341065
C1QC	-0.184243	-0.0104238	-0.131101	0.057267	0.264553	0.398359	0.00511659	-0.367472	-0.0583603	-0.297523	0.174658	0.531275	-0.340257	-0.146822	-0.093233	-0.129156	-0.207784	-0.191375	-0.30298	-0.102373	-0.320682	0.374873	-0.19101	0.0950104	0.349361	0.16815	0.174707	-0.528847	-0.329621	-0.0452629	0.0435284	-0.194278	0.231877	0.324824	-0.322676	-0.042422	0.0325242	0.153101	0.0210774	-0.115215	0.0994703	-0.000211888	-0.307617	-0.146917	0.475497
C1QTNF1	-0.0572825	0.0632979	0.0588234	0.0514749	0.0359761	0.0691319	-0.00940694	-0.00907622	0.0189192	0.112165	0.0498231	-0.0294127	0.0251244	0.0456877	-0.0281674	-0.0679392	0.122137	0.00268234	0.0801858	-0.00349022	-0.0554976	0.034455	0.0809435	0.0318668	0.0147187	-0.0455011	0.00364999	-0.0149777	-0.0360985	-0.0529901	-0.0291239	-0.0301346	0.00871762	0.117886	0.047794	-0.00703382	-0.00460477	-0.0370112	-0.0861783	-0.0810104	-0.1684	-0.0244387	0.0536756	0.0533977	0.0351851
C1QTNF5	0.111023	-0.0337529	0.172894	0.123504	0.585107	0.380302	0.238656	-0.513431	0.00802239	-0.152808	-0.0933949	0.593891	-0.193942	-0.0965864	0.0286192	0.00502696	-0.078244	-0.112436	-0.0883699	-0.132263	0.0625861	0.16241	-0.525042	0.310397	0.166239	0.252854	-0.0127962	-0.0077323	-0.019776	0.139926	0.243742	0.000455653	0.282126	0.256561	-0.303489	0.196631	-0.0855043	0.199289	0.226849	-0.541013	-0.470843	0.19974	-0.1074	0.163801	0.688369
C1R;C1RL	0.173976	0.344608	0.0225229	-0.373102	-0.133759	0.164752	0.409541	-0.291093	0.0911599	0.0881461	0.00343418	0.240766	0.189282	0.0550723	-0.171524	0.198179	-0.021239	-0.0333222	0.170672	0.173198	-0.0405949	0.316891	-0.24627	-0.113485	0.0460172	-0.430398	-0.260639	0.166205	-0.386443	-0.0745878	0.129442	-0.166847	-0.380413	0.291928	0.117659	-0.190903	0.243772	0.180682	-0.0126855	-0.0833666	-0.412512	0.364981	0.159858	-0.0796816	0.105036
C1RL	0.40054	-0.208031	0.0179549	-0.0592195	0.147562	0.424574	0.00951489	-0.260097	-0.359174	0.192093	-0.109227	0.0448701	0.0952775	-0.04343	-0.191754	-0.306695	-0.130978	-0.238313	-0.106151	-0.241016	-0.244742	0.23811	-0.112918	0.327702	0.219554	-0.236447	0.10869	-0.230259	-0.223602	0.0893916	0.0319341	0.352258	0.0122884	0.0150262	-0.0568075	0.00978969	-0.0524006	-0.0970878	0.204389	-0.34977	-0.433435	0.341454	-0.311979	-0.146057	0.153029
C1RL	-0.0264767	0.00750643	0.017805	-0.00948808	0.0306923	0.0436822	0.0168759	-0.0140677	-0.00382341	0.0149985	0.029012	-0.0211234	0.00554843	-0.00690446	-0.00935628	0.00964959	-0.0080918	-0.0402509	0.0302973	0.0170133	-0.0022798	0.0283473	-0.013777	0.0153865	-0.0295245	-0.00483207	-0.0351825	0.000388506	-0.014722	0.0295233	-0.00109698	-0.0175659	-0.0294625	0.0341516	0.0100441	-0.00124802	0.0282843	0.054778	0.00304227	-0.0271913	-0.00397343	0.0151798	-0.025706	-0.0245095	0.0431975
C1R	-0.0652928	0.0666144	-0.0507966	-0.0416425	0.115142	0.0925344	-0.00948138	-0.078109	-0.0288669	-0.104191	-0.00340625	-0.0741915	-0.113589	-0.0310341	0.0279522	-0.0867533	-0.0813936	-0.0265617	-0.0485624	-0.345276	-0.0499632	0.110871	-0.0776877	0.0595766	-0.0374485	0.114428	-0.025232	0.0638071	0.0726504	0.0707537	-0.0532337	0.0387144	-0.0597615	-0.0650297	0.0279883	0.129738	-2.08991e-05	-0.00122884	0.116417	-0.0491059	-0.0276725	0.0797184	-0.0243911	0.207233	-0.000526781
C1S	-0.0211647	0.0107179	-0.0128034	0.00368079	-0.0524065	-0.0237661	-0.00283409	0.0072191	-0.0112275	-0.0172329	0.000603969	-0.0203425	0.0141945	0.0146806	-0.00598866	0.021743	0.0060234	0.010187	0.00673004	0.00798147	-0.00263534	-0.020524	0.0120446	-0.00722213	-0.00653311	-0.0365676	-0.0152451	0.0360835	0.0172752	-0.0220268	0.00162295	-0.0123858	0.00393403	0.0512405	-0.00467565	0.0181399	0.00877094	-0.0124703	-0.0469303	0.0103295	0.0105229	-0.0307735	0.0251165	-0.0111251	-0.0252669
C1orf159	0.107587	0.138589	-0.046602	0.234166	-0.204437	-0.176892	0.0678652	-0.0523198	-0.0157511	-0.23355	0.00243425	-0.290524	0.234206	0.182387	0.0328154	0.0781033	-0.135604	-0.0280391	-0.26135	0.0743081	-0.0821882	-0.626815	0.0980174	-0.0526457	-0.045645	0.0525734	-0.309365	0.26392	0.145059	0.0675292	-0.254844	0.0414586	0.050093	-0.012152	-0.161721	0.0726728	0.395593	-0.287987	-0.25349	0.0579902	0.107359	-0.00981042	-0.137769	0.0579318	-0.136509
C20orf27	0.360256	-0.329363	-0.0230584	0.166864	0.280141	0.197368	0.0748186	-0.1822	-0.0791691	-0.088347	-0.180929	0.0313251	-0.268607	0.102797	0.221778	-0.105031	-0.226313	0.119067	-0.343669	-0.192283	-0.247583	0.0270622	-0.0699636	-0.0520617	0.0847642	-0.227345	0.125826	-0.177194	-0.313596	0.083232	-0.0599953	0.122012	0.182745	0.0537031	-0.292164	0.221274	0.131465	0.0778606	-0.0907509	0.0278943	-0.307275	0.351413	-0.0987496	0.080305	-0.0342327
C2CD6	-0.0771734	-0.253424	0.186033	-0.106008	0.252521	0.228847	0.0758579	-0.420507	0.0740303	0.145374	-0.0495449	-0.30512	-0.0859255	-0.29297	0.366716	-0.51616	-0.166963	-0.301454	0.312849	-0.1774	-0.0637756	-0.0223135	-0.486192	-0.0473192	-0.124441	-0.125881	0.151229	-0.116014	-0.236827	0.46826	0.199184	0.22358	-0.103922	0.0424009	-0.0143229	0.200913	-0.274956	0.218219	0.40937	0.0259271	-0.00822335	0.0354256	-0.00279417	-0.441341	0.598541
C2	-0.190725	-0.0419301	0.0126847	0.0502916	0.0123858	0.00261808	0.067807	-0.0664396	-0.0749131	-0.118483	0.0868385	0.0607194	-0.129694	0.0028803	-0.0397629	-0.123621	-0.0229658	0.0443955	-0.0818912	-0.343748	0.0169462	0.118425	-0.0769503	0.0103805	-0.0245814	0.0725277	-0.0456603	-0.0579369	0.0611705	0.0154602	-0.027361	0.0532332	-0.0487748	0.0385576	0.0720475	0.051784	0.00605661	-0.00597688	0.0396237	-0.0221096	0.0243523	0.0335612	0.0560687	0.0879753	-0.00032
C3AR1	-0.0768345	0.196646	-0.0150314	-0.10265	-0.239116	-0.0694912	-0.0180414	0.0104068	-0.179541	-0.0300061	0.440769	-0.022095	-0.0714697	0.0105239	-0.00315076	0.111736	-0.148431	-0.176949	-0.10229	0.156411	-0.317226	-0.228369	0.088817	0.318365	-0.212773	0.0229552	-0.377927	0.199807	-0.359105	0.221458	-0.0846075	0.0350567	-0.176453	-0.0354875	-0.433523	0.0808942	0.390258	-0.308119	-0.0772266	0.332222	-0.378545	0.0673336	-0.183032	-0.299329	0.0722881
C3	0.00336363	-0.138305	-0.326931	0.0481596	0.0981598	0.0267573	-0.0890709	-0.432713	-0.322467	-0.192195	-0.0808653	0.202175	-0.453278	-0.078451	0.213829	-0.0534326	-0.208342	-0.295566	-0.242634	-0.16495	0.0153592	0.0492695	-0.0590572	0.0520621	-0.0893205	0.380939	-0.0391049	-0.159196	-0.240529	0.111887	-0.120775	-0.0346725	-0.135543	0.39766	-0.0669664	0.0365299	0.156784	-0.00869846	-0.000493631	-0.154163	-0.159243	0.0216393	0.129698	0.0955517	-0.190379
C3	-0.0531865	-0.0366937	-0.0217912	0.0433633	0.0708832	0.0422288	0.0256147	-0.0763879	-0.0685524	-0.0195591	-0.00568611	0.0996844	-0.0784869	0.0243581	0.0670922	0.0255604	-0.0110379	-0.0350234	-0.0207097	-0.051981	-0.0441515	0.0680097	-0.104746	0.0161353	-0.00443793	0.0695216	0.0850628	-0.0516113	-0.0517437	-0.00340711	0.0117832	0.0114839	-0.0443533	0.0745623	-0.024436	0.0163194	0.0402176	0.0519703	-0.0191034	-0.0593685	-0.00115087	-0.0430505	0.0310729	0.0167707	0.0363737
C3orf85	-0.0158499	-0.0130766	-0.118582	0.315973	-0.0725034	0.229816	-0.137442	0.172473	-0.275859	-0.0686402	-0.10002	-0.000252164	0.0804811	-0.0814904	-0.191177	-0.17745	-0.0256323	0.0743701	-0.0174921	-0.0757249	0.0499145	-0.201471	-0.069576	-0.0852864	0.046637	-0.174664	-0.000567864	0.131841	-0.084354	0.0666591	-0.176052	0.12006	0.184689	0.140158	0.0402904	-0.101408	0.0838565	-0.0931594	-0.102691	-0.145295	-0.147488	-0.0197519	-0.232925	0.0646802	-0.0445399
C4A;C4B	-0.0831173	-0.0517964	-0.0207177	0.0672044	0.0153553	0.0358908	-0.0118108	-0.0638693	-0.0543616	0.0156663	-0.00936816	0.0730797	-0.0767415	-0.0048452	0.0572198	0.0112659	0.01723	-0.0533864	-0.00512267	-0.0371422	-0.00443414	0.0600369	-0.0500397	0.0197334	0.0111945	0.0307413	0.0493083	-0.0234976	-0.0225161	0.000466671	0.0163974	0.0218299	-0.0699365	0.0841112	-0.00246149	0.00358879	-0.0106543	0.0660803	-0.00458006	-0.0132791	-0.0286709	-0.0333458	-0.0112667	0.00245004	0.0341121
C4A;C4B	-0.0261192	-0.0288271	-0.205051	0.196701	0.244235	0.341546	-0.0706428	-0.500918	-0.223557	0.0252444	0.0246271	0.205432	-0.248402	0.0174187	0.0511814	-0.0581035	0.00685296	-0.134799	0.0688091	-0.107732	-0.00592834	0.310373	-0.158067	0.39818	-0.146671	0.240499	0.121093	0.0047484	-0.287327	0.297946	-0.0629209	-0.15243	-0.200064	0.369859	-0.469619	0.182652	-0.171798	-0.0325632	0.137569	-0.0392492	-0.405559	0.0515975	-0.224383	-0.00561798	0.312228
C4A	-0.177412	-0.108902	0.059079	0.0682288	-0.0680403	-0.0188667	0.289047	0.00613309	-0.112382	0.0760135	-0.0518271	-0.0951769	-0.189658	0.102665	0.150748	0.0595072	0.106372	-0.218315	0.0135026	0.0681566	0.0210431	-0.0708791	-0.116787	-0.288463	-0.0701727	-0.0796768	-0.116586	0.220708	-0.302073	-0.0654107	0.103122	0.103925	-0.0851997	0.0148266	-0.0222302	-0.0232222	-0.205675	-0.0195651	-0.0113446	-0.0194884	0.0435182	0.0226846	-0.142306	-0.153934	0.11215
C4BPA	0.115038	0.0182869	-0.00464166	0.269158	-0.0724176	-0.192619	-0.020481	0.205746	-0.343906	0.0682678	-0.0543697	-0.0760161	-0.0655462	0.141126	0.272643	0.154283	0.0544983	0.00647517	-0.175245	0.0596194	-0.0982347	0.0464277	-0.2492	-0.288122	-0.122051	-0.18557	0.00781495	-0.234148	-0.522876	0.0578496	-0.114951	0.207834	0.144451	0.199883	0.145504	-0.241043	0.0523922	0.152626	-0.137414	0.106938	0.0665034	-0.161765	-0.114666	-0.466006	-0.0132516
C4BPB	-0.000985491	0.014777	-0.0248847	0.0424187	-0.215347	0.042265	0.0037251	-0.046905	0.0526675	0.0429314	-0.118121	0.0552064	0.173399	0.079008	0.0183802	-0.0270263	0.118195	0.0219257	0.0292343	-0.296368	0.00990988	-0.189474	0.0414992	0.0530935	-0.119464	-0.0549221	-0.0684289	0.0716011	0.233208	-0.0259375	-0.00337371	0.136699	0.177557	-0.111909	0.157268	-0.0304257	0.201779	-0.246673	-0.125388	-0.281184	-0.0582275	-0.00388145	0.18496	-0.0217384	0.0266592
C4B	-0.143251	0.00228463	0.000769862	0.035879	-0.0121846	0.0668258	0.0381213	-0.106054	-0.0261317	0.113728	0.00806426	0.0698343	-0.149852	0.0175869	-0.0135159	0.08317	0.0535198	-0.181313	0.0919534	-0.0909667	-0.0309487	0.0282432	-0.03956	0.0833538	0.0879342	-0.145083	-0.0111206	0.173533	-0.0788257	0.0125332	0.0613566	0.0513689	0.00345732	0.0621645	0.0228649	-0.0111748	-0.130517	-0.0547368	0.106422	-0.0014512	-0.0310262	0.00480752	0.0387339	-0.0955873	-0.0268132
C4orf19	0.224396	0.114194	0.0258353	-0.39552	0.0570442	-0.247423	0.166184	-0.255126	-0.148497	-0.164677	-0.027901	-0.127865	0.105517	-0.056336	0.0631859	-0.0486419	-0.0356033	0.103126	0.103329	-0.189011	0.217168	-0.0333225	-0.0865469	0.0117875	-0.100821	0.409002	-0.0774078	0.156671	-0.150542	-0.0768779	0.0445795	-0.107114	-0.196889	-0.440803	-0.0873222	0.0632844	-0.044495	-0.171918	-0.127662	0.0426568	-0.132836	0.168883	0.224122	-0.103194	-0.0322652
C5AR1	0.219397	-0.0924443	-0.146762	0.059718	-0.339867	-0.143768	-0.148606	0.428458	-0.345325	-0.304722	-0.0574418	0.132983	-0.101738	0.146837	0.0821577	0.345925	-0.11537	0.0355117	0.0241196	0.130058	-0.23973	-0.4253	0.0936029	-0.202659	0.00854266	0.125793	-0.382878	-0.287677	-0.00813317	-0.15956	0.112324	-0.00708332	0.486012	0.185681	0.146198	-0.0782783	0.17041	-0.214375	0.0308565	-0.0358965	-0.125955	-0.012925	-0.214949	0.186166	-0.162568
C5	-0.245418	-0.104004	-0.0333255	0.0181308	0.210876	0.167962	0.0580896	-0.226292	-0.278995	-0.016961	0.102006	0.371938	-0.162644	-0.00812253	-0.031907	0.040645	-0.0276346	-0.0398434	0.0674895	-0.310521	-0.195643	0.333679	-0.0679502	0.264171	-0.00295411	0.210763	0.128743	-0.00353487	-0.331501	-0.0944037	-0.0659932	0.0343408	-0.0520217	0.0587675	0.0694442	0.0371793	0.0662149	0.119341	0.104667	-0.0558132	0.143307	-0.140575	-0.0159029	0.130868	0.292579
C6	-0.0168908	0.0122364	-0.028115	0.0412893	-0.0515719	-0.0262366	-0.0188916	0.0201291	-0.0321894	0.00807422	0.0116528	-0.0111551	0.00366597	0.00387178	0.0490308	0.0239197	0.0562812	0.0100304	-0.0222858	-0.00331886	-0.0164766	-0.0378134	-0.00382498	-0.0133815	-0.0192341	-0.0137105	-0.00311482	-0.0113353	0.0432129	0.0201402	-0.015406	0.0183235	0.00577717	0.0456343	0.0442486	-0.0483687	0.0176175	0.00394294	-0.00145078	0.0117977	0.0340639	-0.0440438	0.0529165	-0.010634	-0.0448894
C6orf120	-0.0208199	0.0326421	-0.0266908	-0.0281787	0.0613573	-0.0135507	-0.146607	-0.0759183	0.0403521	-0.0238229	0.0780828	-0.156682	-0.123436	-0.038452	-0.0262891	0.0458372	-0.00928195	-0.0519434	-0.0705352	0.00390752	-0.178065	0.0577834	-0.0885155	0.161442	0.00893941	0.0508921	-0.0819334	0.108117	0.030385	0.062934	-0.0805941	-0.106631	-0.0409305	0.021164	0.0487153	0.0604666	0.0469453	0.0126062	0.000740675	0.0369123	-0.0209862	0.0205714	-0.113053	0.0957878	0.161843
C6orf132	0.144544	0.106579	-0.244968	-0.212558	0.0174391	0.267456	0.165219	-0.0893197	0.190162	0.00386048	0.125108	0.0627748	0.105068	-0.099141	-0.155181	0.313955	-0.162641	-0.0486539	0.110503	0.146065	-0.174067	-0.0216638	-0.31382	-0.298185	0.0186088	0.529241	-0.219909	-0.0349092	0.00202718	-0.0880002	0.137028	0.0315213	0.0382233	0.153986	-0.173935	0.199742	0.398529	-0.366499	-0.339872	-0.283485	0.314452	0.387813	0.265452	0.0406853	-0.111651
C7	-0.00439839	0.0267471	-0.0293432	0.0137369	-0.0566485	-0.0654654	-0.0425102	0.0621823	0.0106073	-0.0228194	0.0301681	-0.0517592	0.0188734	0.0354061	0.0431717	0.0309129	0.006475	0.00314963	-0.0099546	-0.0145097	0.00754784	-0.132005	0.0250591	-0.0218412	-0.0111803	-0.0314487	-0.033386	0.0645019	0.0493649	0.0543389	-0.0369091	0.0595804	0.0506418	0.0234668	0.0142549	-0.00429807	0.0405943	-0.0112672	-0.0403481	0.0535873	0.0366565	-0.0400112	0.0670241	-0.00329899	-0.0731849
C7orf26	0.139816	-0.151011	-0.230386	0.135078	0.117301	0.00252456	0.0624044	-0.484545	0.128754	-0.0366671	0.101989	0.377305	-0.0924472	0.130791	-0.109161	0.244031	-0.0758521	-0.227907	0.145554	0.138934	-0.189531	-0.00502637	-0.34643	0.238492	-0.165435	0.0505253	0.332937	-0.168792	-0.0869267	0.210044	0.243375	0.0262096	-0.00954973	0.389251	-0.258997	0.156469	0.153133	0.118681	0.271016	-0.0509559	-0.390827	-0.000651423	-0.0936426	-0.180026	0.181974
C8A	-0.169422	-0.205725	-0.0413194	0.134018	0.111537	0.269391	0.0772373	-0.0811662	-0.216227	0.0334248	0.0477746	0.0554753	0.0331772	-0.098491	0.0221753	0.0680645	-0.055657	-0.070253	0.0886978	-0.268249	-0.122876	0.122953	-0.183427	0.0185121	-0.0185694	0.225453	-0.15334	-0.00698336	-0.286824	-0.208289	-0.0174957	0.0495103	-0.258371	0.0276108	-0.151628	0.132043	0.123735	-0.0625233	-0.0232932	-0.0570966	0.0964912	0.0180884	0.024021	0.171496	0.0637904
C8B	0.127294	-0.0212842	0.0706645	-0.00646973	-0.0325501	-0.0403844	0.0151029	-0.144215	-0.034075	-0.254175	-0.195626	-0.0795276	0.10271	0.0158238	-0.0838341	0.00197874	0.0208437	-0.00263499	-0.20381	-0.0478393	0.121675	-0.0888381	-0.068544	0.0863592	-0.0475694	-0.141793	0.0462136	0.0217356	0.126204	-0.0996461	-0.17486	-0.11195	-0.0284114	-0.109299	0.0711694	-0.0165645	0.0674031	0.195278	-0.0070731	-0.136771	0.0959399	-0.0300016	0.244778	0.0887864	-0.0234652
C8B	-0.0330243	0.0660219	-0.0543232	0.0753968	-0.0303962	0.106948	-0.00298767	-0.0474018	0.0119768	-0.110502	0.0517373	-0.071789	-0.17298	0.0494223	0.0770049	0.0327509	-0.131928	-0.0670051	-0.0564589	0.042381	-0.0242302	0.0768695	-0.0849213	0.0831657	-0.0378654	0.0634852	0.00680965	-0.0512434	-0.0643704	0.10162	-0.0822078	-0.0730883	-0.048714	0.0167151	0.0536493	0.0482641	0.0578717	0.0677484	-0.0183794	-0.0897825	0.0991081	0.082293	-0.0536396	-0.0647209	-0.0354898
C8G	-0.201677	0.158625	0.0723396	0.0548316	0.0429085	0.433361	0.124955	-0.257098	-0.0536768	-0.126196	-0.0851827	-0.274306	-0.0899082	0.0447429	-0.27599	-0.0528965	-0.145405	-0.306755	0.108567	-0.30651	0.00227665	0.263831	-0.146622	0.238438	-0.0420748	0.146978	0.0209316	0.0907567	-0.433727	0.0519601	-0.0990417	-0.115347	-0.18736	-0.0219184	-0.270992	0.159474	-0.00120954	0.0654635	0.0318917	-0.12204	-0.139574	0.210202	-0.165556	-0.0269306	0.350058
C9	-0.0177694	-0.0275666	-0.0144203	0.00397885	0.014936	0.0167825	0.00660257	-0.0648676	-0.0198992	0.0186125	-0.0027095	0.0408964	-0.0602228	-0.00165895	0.0535827	0.00443225	-0.0237464	-0.0326554	0.0205139	-0.0405059	-0.0351755	0.0280084	-0.00921638	0.033539	-0.00709899	0.0147379	0.0456407	-0.0245396	-0.0118065	0.0174676	0.0344882	-0.00640877	-0.0208172	0.0568416	0.0148507	0.0111743	-0.02971	0.0392087	0.00179998	-0.0285728	0.00301931	-0.0298384	0.0129893	-0.000704823	0.00582461
C9orf152	-0.215838	-0.182531	0.00944368	0.250903	0.0424215	0.136267	0.034213	-0.15268	-0.152535	0.0181123	-0.0242294	0.216538	-0.094297	-0.0337393	-0.00288664	-0.202329	0.0771193	0.0176427	-0.0437458	-0.016761	0.122582	0.0392437	0.083462	0.00732821	0.230803	-0.0202026	0.132543	-0.0722738	-0.0720708	0.0776661	0.215915	-0.0283115	-0.0233054	0.144929	-0.0330316	-0.0230863	-0.0348286	-0.0114106	0.0123227	-0.144288	-0.0524319	0.0251744	-0.10922	0.18229	0.0109314
C9orf64	0.037837	0.00630241	-0.135915	-0.00557776	0.0966797	-0.0740455	0.159667	-0.264828	0.122338	0.142955	-0.23777	0.0843111	-0.0105413	-0.131187	-0.123468	-0.000432352	-0.160466	0.0166687	-0.0201729	-0.0462126	-0.0534973	-0.0470723	-0.114717	0.202261	-0.00517039	0.193577	0.242938	-0.104558	-0.117546	0.0445443	0.0910452	-0.0471237	-0.0946985	-0.118223	-0.0217181	-0.00696258	0.067497	0.0284763	0.0734094	-0.0362759	0.0141208	0.0824631	-0.0262451	-0.0921145	0.048378
CA11	0.14959	-0.0797429	-0.0228524	-0.216625	0.246074	0.328745	0.0800821	-0.723422	0.172814	-0.0800673	0.0787437	0.431251	-0.236534	-0.208353	0.0759375	-0.235144	-0.251842	-0.176753	-0.253489	0.00882944	0.0960088	0.212648	-0.204268	0.0898586	-0.233392	0.300995	0.165789	-0.330886	-0.0215073	0.180691	0.00664094	-0.00941372	-0.397514	-0.0832287	-0.215886	0.397546	0.0522303	0.160562	0.218539	-0.425474	-0.287483	0.0216818	-0.168065	-0.0352431	0.537167
CA12	0.00338312	0.0937961	-0.0117698	0.0424114	-0.0106024	0.147884	-0.0851717	0.0843269	0.100069	-0.0768773	0.0387518	-0.00708675	-0.26055	0.0566216	0.090767	0.0275695	-0.0296371	-0.273727	-0.0895338	-0.319334	-0.0630836	-0.0586786	0.0025695	0.0564958	-0.119156	-0.026544	-0.0999796	0.154396	-0.117982	0.177786	-0.0801546	0.106615	0.038626	-0.0735134	-0.0438262	0.0564458	0.13504	-0.0537433	0.0757202	-0.0379507	-0.097225	0.154368	-0.0491017	-0.00567585	0.135572
CA14	-0.282235	0.0849336	0.169975	-0.0779403	-0.149414	0.153843	0.396067	-0.399833	0.226588	0.290583	-0.15022	-0.0327366	-0.0414609	0.291351	-0.233011	-0.0682049	-0.257218	-0.0904036	-0.0196647	0.00985617	0.275093	-0.00731199	0.0764754	0.0114724	0.0593143	0.067771	-0.118226	-0.184487	-0.380711	0.191625	0.325093	0.167924	-0.00170603	0.279235	-0.354618	0.0213195	-0.195244	0.433991	0.0520514	-0.213615	-0.207174	0.0210304	-0.512844	-0.320043	0.950936
CA1	-0.0455303	-0.0984589	0.0839817	0.0317377	0.00938304	0.00791252	0.0111986	-0.102496	0.0197285	0.102442	-0.0261555	0.0897156	-0.040165	-0.0823447	0.0126143	-0.0564123	-0.00455331	-0.0543048	0.0100737	-0.0233141	0.00278243	0.149864	0.0414366	0.0186792	0.0470294	-0.0481979	0.0524606	-0.00809058	0.00401703	0.00997246	0.0727781	0.00577739	-0.0635534	0.0491811	0.0546574	0.0882947	-0.186399	0.100618	-0.00684425	0.0303615	0.0234166	-0.0382088	0.031508	-0.00542212	0.121699
CA2	0.00239241	-0.00301747	0.0034763	-0.0419056	0.0247706	0.0608451	0.00561941	-0.0479226	0.0169008	-0.0115382	-0.0212518	0.0804031	-0.0288337	0.0225497	0.00330884	0.0200838	-0.0264825	-0.00344003	0.00183949	-0.00155654	0.0080476	0.0215004	-0.0505957	0.0209295	-0.0197557	0.0440848	0.0505759	0.0150404	-0.0210855	0.0416572	0.0395991	-0.00785652	-0.0569074	-0.0157419	-0.0145982	0.0281487	-0.0108087	0.0238121	0.006387	-0.0464259	-0.0288061	0.00836982	0.0214599	-0.00460073	0.126444
CA3	0.104986	0.0189267	-0.108229	0.0479347	0.236025	0.104258	-0.304198	-0.484536	-0.0733593	0.423237	0.0769038	0.189943	-0.504661	-0.014522	-0.225824	0.0773971	-0.0930348	-0.161393	0.323195	0.110889	0.018507	0.286285	0.0382735	0.271076	-0.000410434	0.171938	0.376264	0.0865602	-0.0362103	-0.0387175	0.164822	0.111512	-0.307947	0.15785	-0.04334	0.230326	-0.500858	0.490336	0.256839	-0.150034	-0.0214208	-0.191206	-0.0690415	-0.0694551	0.12029
CA4	-0.044908	0.0391655	-0.118559	-0.0258671	0.0513025	-0.0425969	-0.0267937	-0.00491531	0.0295644	-0.108377	0.0326605	0.00382629	-0.0440604	0.0120819	0.0232317	0.0397195	-0.0223954	-0.0495578	-0.0586485	0.0306064	0.0165461	-0.0896906	-0.0266978	-0.0414247	0.0691203	-0.00367612	-0.0427058	-0.00486527	0.0331184	0.00793932	-0.0295059	0.00518006	-0.00799372	-0.0378501	0.00420325	0.00263915	0.108877	-0.0211924	-0.00234741	-0.0675583	0.0794502	0.0180096	0.0303986	0.006703	0.0188745
CAB39;CAB39L	0.108528	0.0932	0.00011193	0.172279	0.12082	0.119507	0.138805	-0.0592589	0.0386339	-0.205599	-0.149816	0.291874	0.14163	-0.0694145	0.132299	0.032897	-0.086224	0.115673	0.00377314	-0.116575	-0.0496426	0.1668	-0.173841	0.0691846	0.012181	0.263813	0.168173	0.043315	-0.373334	-0.11109	0.184113	0.114593	-0.16195	0.014797	-0.0213059	0.226912	-0.196352	0.119914	0.0910075	-0.197082	-0.0461374	0.0235503	0.0258518	-0.0722028	0.162662
CAB39L	-0.0952168	-0.308891	-0.16308	0.123643	0.284131	0.325573	0.110364	-0.434402	-0.0749569	0.00930417	0.0258068	0.237833	-0.277027	0.270652	0.250386	-0.149014	-0.113917	0.141953	-0.0289715	-0.0425808	0.131126	0.0292633	0.0511612	-0.107637	0.131365	0.192765	0.32238	-0.126345	-0.569391	0.0539984	-0.0496784	-0.143444	0.02376	0.194185	-0.196031	0.323299	-0.0374667	0.271894	0.218405	-0.429248	-0.220157	0.423714	-0.370908	-0.297553	0.280338
CAB39	0.0884056	0.0178309	-0.0485982	0.0228982	0.0650904	0.385686	-0.0862233	-0.254553	-0.226435	-0.096369	0.122255	0.345113	-0.305179	-0.135127	-0.200708	-0.153654	-0.201355	-0.0327515	0.199938	-0.127859	-0.0892673	0.415121	-0.214863	0.217498	-0.0425366	0.29163	0.199571	-0.0717085	-0.0970575	-0.00331189	0.119953	-0.297261	-0.113291	0.0201666	-0.387425	0.470928	-0.0383471	-0.0223931	-0.0225142	-0.161624	-0.123184	0.168274	-0.523808	0.010249	0.546929
CACHD1	0.0620153	0.136288	-0.26632	-0.199785	0.200956	0.411986	-0.0975524	-0.572037	0.164419	-0.10766	0.0486027	0.563245	-0.329343	-0.436236	-0.210055	-0.0197623	0.0629873	-0.324091	0.119348	0.0474179	0.037311	-0.0557454	-0.367299	0.11378	-0.13129	0.200956	0.179049	-0.1986	-0.0393713	0.17315	0.349795	-0.21582	-0.171316	0.26123	-0.371528	0.177537	0.112245	-0.0383257	0.166082	-0.415065	-0.451527	0.106634	-0.0117221	0.13404	0.366132
CACNA1C	0.0352672	0.349478	-0.400884	0.213933	-0.553427	-0.00255977	-0.432337	-0.000336729	-0.0283576	-0.23048	-0.213036	-0.264476	-0.0228178	0.0518089	0.714516	0.195597	-0.0871058	0.145179	-0.330806	0.12394	-0.146681	-0.0523087	-0.11759	-0.229317	0.234659	0.0886294	-0.00789591	-0.385634	0.187282	-0.0771641	-0.0617099	-0.0931594	0.592321	-0.281704	-0.391325	0.418989	-0.109607	-0.167648	-0.118451	0.252885	-0.00434768	0.000171641	-0.334542	-0.0418273	-0.0620073
CACNA2D1;CACNA2D2	0.0610226	0.105744	-0.365956	-0.177652	0.259075	-0.283869	0.161084	0.13032	0.511113	-0.220516	0.13331	0.132487	0.167996	-0.0819534	0.213438	0.224948	0.16716	-0.0413155	0.0802779	0.358937	0.0480944	-0.150699	0.0909396	-0.332334	-0.0332155	0.142033	-0.421291	0.174462	0.125552	-0.089017	0.0189054	0.264263	-0.0119897	0.000264026	-0.39058	-0.0192322	-0.0771699	-0.0480774	-0.434371	-0.0252758	-0.0511724	0.369798	-0.088502	0.0453693	0.230358
CACNA2D1	0.0041983	0.0140994	-0.0364244	-0.00701306	0.0199333	0.0193635	0.0184164	-0.00347139	0.0254463	-0.0718258	0.0106934	0.0157084	-0.0166429	-0.00386739	0.0249108	-0.00665748	0.0140394	0.0326021	-0.0125722	0.00873363	0.00485495	-0.0445649	-0.00410204	-0.0560726	-0.0203265	0.0213627	-0.0777792	0.0190619	0.0377591	0.0257669	-0.00487543	0.0165892	-0.0122927	-0.00645163	0.00543131	0.0108453	0.0442955	-0.0235563	-0.0553408	-0.00644751	0.00829031	-0.0174224	0.0121691	0.0250527	0.0169124
CACNA2D2	0.27102	0.252724	-0.0677604	-0.339105	-0.22074	-0.0444328	0.0261677	0.132093	0.068399	-0.256753	0.279002	-0.54624	0.119228	0.22969	0.0440299	0.122466	-0.213588	-0.221566	-0.159626	0.223304	-0.297211	-0.568718	0.00329585	0.07499	-0.204208	-0.123475	-0.236425	0.277289	-0.0637371	0.17553	0.189974	-0.0134403	-0.0530695	-0.168422	-0.0246899	0.29426	0.456721	-0.306408	0.0532341	0.127976	-0.0197629	0.142232	0.391846	0.132874	-0.105137
CACNG1	-0.107038	0.309197	-0.191982	-0.0320439	-0.169658	-0.325577	0.053564	0.385508	0.0798624	0.0379568	-0.0108772	-0.557226	-0.0789445	0.179038	-0.0036586	0.135775	0.114258	0.0355261	-0.365117	0.29272	0.0336606	-0.23812	0.270795	-0.107467	-0.188203	-0.210921	-0.0302166	0.354357	-0.00567135	-0.00992015	0.156891	0.215412	0.188884	-0.228165	-0.190351	0.129021	0.0782698	-0.348908	-0.35694	0.166889	0.0558369	-0.137403	-0.143441	-0.285347	-0.125921
CACYBP	0.243249	0.0414509	0.175455	0.0171453	0.403598	0.591757	-0.219582	-0.270902	-0.21636	0.239874	0.31295	0.131654	0.0987052	-0.0754484	-0.193096	-0.253292	0.158028	-0.201172	-0.0164097	-0.0915503	0.210733	0.422536	-0.26597	0.230192	0.0971011	0.285737	-0.0913194	-0.225871	-0.177719	0.0888497	0.122332	0.209348	-0.22455	-0.0851147	-0.467249	0.212711	0.210369	0.071922	0.248127	-0.435684	-0.194436	0.268851	-0.168457	0.148373	0.500263
CADM1	0.298094	0.146914	0.245486	-0.116456	0.0175451	0.314437	-0.023695	-0.0107551	-0.0308234	-0.152902	-0.066715	-0.0699586	0.216556	0.25015	0.349449	-0.0451184	-0.0741668	-0.480856	-0.166168	-0.200963	0.546712	-0.424982	0.0598939	0.0682724	-0.0757028	0.105638	-0.179255	0.197019	-0.0328769	0.219727	-0.141775	0.489607	0.0518761	-0.0912452	-0.123908	0.189913	0.0513246	-0.264748	0.289965	-0.103445	0.220839	-0.135808	0.0862872	-0.303147	0.106194
CADM1	0.014704	0.0302814	-0.00700852	-0.00590876	-0.0423632	-0.037271	-0.0178726	0.0300383	0.0118002	-0.0389	-0.0115547	-0.0275861	0.0666625	-0.014089	0.0175287	0.0365529	-0.0116598	0.00871145	0.00419077	-0.0239284	-0.00664668	-0.0752797	-0.00168437	0.0265484	-0.0107584	0.0173136	-0.0451376	0.0557083	0.00702083	0.0518895	-0.0569211	-0.000526902	0.0469476	0.0186939	-0.033408	-0.00567447	0.0534669	-0.0409367	-0.0227193	0.0322957	-0.0432197	0.00644544	0.0380098	0.00828523	-0.0240499
CADM2	-0.0083489	0.0543188	-0.0299714	-0.0574482	-0.0526839	-0.0728854	-0.0429811	0.0232019	0.0960741	-0.0463537	0.0408054	-0.0461252	0.064957	0.00415599	0.0334193	0.027455	0.0749408	0.0350549	-0.0619886	-0.00738034	-0.00723116	-0.124738	0.053619	-0.0632103	0.0163506	-0.0408034	-0.106286	0.101041	0.0700342	0.0486254	0.0120378	0.00716299	0.0922878	-0.0377789	0.0781175	0.0192144	0.00631379	-0.0493139	-0.0730242	0.0577068	0.0699843	-0.0221529	0.0651764	-0.0105115	-0.0410135
CADM3	-0.0968265	-0.0234109	0.0127584	0.0265112	-0.0257896	0.00663582	-0.0226863	-0.016188	0.0261675	0.0280169	0.0253899	-0.0653427	-0.000454967	-0.0320331	-0.0478844	-0.0167484	0.0288152	-0.0179068	-0.0313085	-0.0249875	-0.0273473	0.0437053	0.0728968	0.0440034	0.049689	-0.121911	-0.0333016	0.0677425	-0.026393	-0.0134361	0.0377341	-0.0240603	0.00655969	0.0390546	0.0393161	0.0348631	-0.0843847	0.06003	-0.0318459	0.0663014	-0.0263162	-0.0282681	-0.0364015	-0.0778833	0.0411461
CADM4	0.00835101	0.00693061	-0.00213554	-0.0414218	0.00209134	-0.0246149	-0.000716184	-0.0399895	-0.0261037	-0.00537225	0.0139487	-0.00948298	0.016806	-0.0173072	-0.0281411	0.0318947	-0.00760806	-0.0310023	-0.0351334	-0.0270309	-0.0297636	-0.0189675	-0.0077418	0.0833284	0.0269938	-0.012962	-0.0317495	0.036309	-0.0245942	0.0154242	-0.00478896	-0.0240902	0.0316766	0.0225825	-0.0463843	-0.0135339	0.0272683	-0.020273	-0.0242116	0.0191801	-0.0490001	0.014449	-0.00333344	-0.00365331	0.0406732
CAD	0.0937547	-0.10147	0.016466	-0.287521	0.529704	0.284396	0.0535346	-0.0897256	-0.233628	-0.178135	-0.254067	0.0663448	-0.330722	-0.0248125	0.0311818	-0.411082	-0.388387	-0.0864633	0.14944	-0.319349	0.198153	0.335368	-0.0531103	0.122466	-0.0263823	0.0323921	-0.0517619	-0.0604147	-0.309981	0.140301	0.448446	0.245102	-0.0563474	0.113407	-0.228067	-0.125609	-0.297706	-0.0115545	0.13775	-0.437734	-0.131846	0.151641	-0.298407	0.205151	0.523189
CALB1	0.0271118	0.033167	-0.051605	-0.0801063	0.0228168	0.0128746	-0.0358691	-0.0296637	0.0224598	-0.0467349	-0.0311022	0.0413135	0.0084702	0.0165507	-0.0119209	0.0294252	0.013108	0.0211439	0.0216931	0.0138659	-0.0303754	-0.0854243	-0.0380534	0.034815	0.00658576	0.0172666	0.047632	0.0349308	0.0299361	0.0584325	-0.00771797	-0.00855519	-0.0173635	-0.0568676	0.0218898	0.0177537	0.00177952	0.0109845	-0.00924847	0.0560155	-0.0307418	-0.0373971	0.0182297	0.00185102	0.0591354
CALCA	0.0496323	0.275171	-0.0654623	-0.212769	-0.174154	-0.0288678	-0.158626	0.173692	0.156057	-0.243923	0.117915	-0.21988	0.316801	0.150716	0.067363	-0.297692	-0.185218	-0.0427833	-0.00528534	0.133372	0.0591747	-0.354447	0.0509251	-0.203934	-0.0743182	0.167036	-0.227725	0.11496	0.219952	-0.0259691	-0.0748224	-0.0307267	0.270694	-0.0119398	-0.0880225	0.0232349	0.195349	-0.168587	-0.0965741	0.0701721	0.217902	-0.126766	0.128981	-0.198403	-0.0209025
CALCA	0.138893	0.0793152	-0.0481459	0.0320217	0.0742782	0.213633	-0.189828	0.198172	-0.107116	-0.0546572	0.103331	-0.297128	0.380179	-0.063054	-0.216623	-0.0929364	-0.127549	-0.0312262	0.224292	-0.17503	-0.174208	-0.0850945	-0.0839425	0.11658	-0.2859	0.248212	-0.323278	0.182469	-0.210182	-0.0450401	0.101493	0.0045073	0.206342	0.319998	-0.108663	-0.152071	0.420468	0.167984	-0.157039	-0.0316881	-0.0953872	0.0114864	0.0699903	-0.0592113	0.369062
CALD1	-0.0588948	-0.00714542	0.304512	-0.0981339	0.133695	0.32858	-0.0632654	-0.261508	0.0635635	0.196105	0.0197068	0.0302085	-0.142965	0.114046	-0.0523348	-0.0342138	-0.319632	-0.311192	-0.0693457	-0.138373	0.126063	0.0479873	-0.272763	0.143226	0.0432726	0.369071	-0.0170475	-0.489867	-0.142297	0.339578	0.00614188	0.113221	-0.147069	-0.105517	-0.33769	0.141382	0.177445	0.399878	-0.0325713	-0.293244	-0.176832	0.231509	-0.113824	-0.134184	0.159028
CALM3;CALML3	-0.0170881	0.290991	-0.0549515	-0.112696	-0.0399694	-0.139191	0.158984	0.314199	-0.0492021	0.00476869	-0.11564	-0.311684	0.140729	0.255288	-0.0880558	0.0905072	0.224595	0.185851	0.0498429	0.269328	0.223308	-0.297854	0.184144	-0.154079	0.123201	0.0438753	-0.328954	0.0899932	0.259454	-0.125257	0.0397472	0.0701169	0.302107	-0.0243072	-0.0123428	-0.0464443	0.240187	-0.0658922	-0.186621	0.112951	0.12314	0.0578201	0.264348	-0.146593	-0.250032
CALM3	0.0489393	0.0569605	0.00731948	-0.115089	-0.0543981	-0.0570576	0.00743133	-0.0392379	0.049551	-0.0187648	0.0580567	-0.0189775	0.0550999	-0.0242674	-0.0732301	0.0828985	-0.0152366	-0.105144	-0.0131952	0.0286676	-0.075085	-0.0571056	0.0641194	0.0407679	0.030225	-0.0303148	-0.0558037	0.0304418	0.0275963	-0.00957396	-0.0266922	-0.0351812	0.046181	-0.0355977	0.0165427	0.0543157	0.0573239	-0.0336639	-0.0403735	0.0373862	-0.0216276	0.0745541	0.0753256	0.0337039	-0.0329235
CALML3	0.0421605	0.413929	0.274183	-0.005229	0.0223058	0.216194	-0.139193	-0.371898	0.00427526	0.0169264	0.209229	0.042872	0.00909814	-0.152469	-0.1273	0.24199	-0.234475	-0.2086	-0.166309	0.08155	-0.436719	-0.214021	-0.14275	-0.145704	-0.0441909	0.139962	-0.074848	-0.156257	-0.211518	0.0783191	-0.113901	0.175857	-0.0156486	-0.0176812	-0.0404006	-0.0841491	0.0328729	-0.0812983	0.280569	-0.0140392	0.134514	0.12479	-0.109471	-0.124113	0.137556
CALML5	0.0455826	0.130042	0.0522169	-0.0480388	-0.0564418	-0.0149117	-0.0114627	0.00980181	-0.00385056	-0.084101	0.0627839	-0.101574	0.1007	-0.0161487	0.0375877	0.131783	-0.0128747	-0.00492343	-0.111437	0.0768477	-0.161428	-0.0894124	0.0678626	-0.0857342	-0.00807286	0.0192717	-0.110566	-0.0532658	0.0721802	-0.0135775	0.00228357	0.0213793	0.0388875	-0.0427803	0.0845295	-0.0270986	0.136333	-0.0635922	0.00954679	0.0875642	0.0778426	-0.0266581	0.123534	0.0301901	-0.128048
CALR	0.0148532	0.0242895	0.0214876	0.00586703	-0.00575	0.0399596	0.00536991	0.0187772	-0.0312617	0.033907	0.00386974	-0.010998	0.0139098	-0.0209255	-0.0190026	-0.00657053	-0.00535335	-0.0117481	0.00666439	0.0150176	-0.0254181	-0.0044785	0.0475371	-0.0134054	0.0414725	-0.0343762	-0.00442611	-0.028172	-0.00698577	0.00079362	0.012823	-0.00781243	0.00373806	0.041305	0.0587672	0.0557179	-0.00272908	0.027295	-0.034846	0.0587939	0.0166655	-0.00877193	0.0497269	-0.00969948	-0.0147802
CALU	0.445009	0.134121	0.149492	-0.229284	0.247965	0.223794	-0.60791	-0.0183943	0.15414	-0.291597	-0.191561	-0.0870472	0.400707	0.152757	-0.0718357	0.132664	-0.235519	-0.0305737	0.0811983	0.052005	0.282068	-0.48283	-0.10196	-0.0463334	-0.101035	0.104801	-0.180516	0.222542	0.0369763	0.00733906	0.0204229	-0.584116	0.209066	0.0354893	0.160033	-0.0536293	0.197591	-0.067187	0.0392733	-0.201489	-0.13205	0.200188	0.133927	0.244384	0.380251
CALU	0.0173252	0.167127	0.0121996	-0.0582051	-0.047665	0.0646292	-0.0277119	-0.176898	0.144748	-0.155291	0.056397	-0.0438275	0.0551297	0.0232806	-0.10625	0.0473784	0.0245441	-0.142053	0.0718658	0.0391864	-0.0645826	-0.165993	-0.00146314	0.0809812	-0.097895	0.0487465	-0.132974	0.0395698	0.0657505	0.101055	-0.174404	0.0250946	0.0504378	-0.00287896	-0.0340627	0.0916281	0.150179	-0.10911	-0.0361531	-0.0932169	-0.00613367	-0.0585545	0.0780084	0.0414629	-0.067685
CALU	-0.00924981	0.182496	0.05036	-0.237949	-0.170138	-0.000734693	-0.000460564	-0.0598572	0.0219219	-0.180987	-0.0642302	-0.0723637	0.189796	-0.056493	-0.0789667	-0.00843592	-0.102347	-0.115184	-0.0504889	0.0736719	0.0570227	-0.344856	0.0662503	0.011646	-0.0359872	0.0950192	-0.230511	0.0433489	0.122797	0.0445097	-0.0544776	0.073409	0.110283	-0.00915888	-0.112984	0.119983	0.186189	-0.260184	-0.106034	-0.0776708	-0.00165806	-0.0237482	0.16005	0.0103735	-0.0582934
CALU	0.214776	0.092304	0.21405	-0.138261	-0.153504	0.249179	-0.101188	-0.121569	0.00764581	-0.0500284	-0.0718542	-0.182209	0.355384	0.260694	0.0839111	-0.0321997	0.298984	-0.329754	0.00883192	-0.181375	0.437025	-0.391056	-0.225877	0.0308855	-0.0389442	-0.066819	-0.306588	0.352708	-0.175666	0.328274	-0.113867	0.453688	-0.0853355	-0.0651178	-0.292285	-0.0594205	0.172774	-0.114792	-0.0520834	-0.0157477	0.25817	-0.26074	-0.0499572	-0.0791218	0.203092
CALU	0.12795	0.158648	-0.116003	-0.103828	-0.0378054	0.0262056	-0.00287965	-0.0179289	0.0931781	-0.141674	0.0148011	-0.058371	0.274478	-0.0029236	-0.22287	0.105683	0.0979616	-0.0546501	-0.0220645	0.0591351	0.0334113	-0.264657	0.0391234	0.0466819	0.0713152	0.0694737	-0.195991	0.237932	0.150092	0.0452819	-0.184199	0.096358	0.0246967	0.00244624	-0.171432	0.104106	0.227846	-0.157874	0.0374108	-0.0281925	0.0744673	-0.0283454	0.19474	-0.081744	-0.228901
CALU	0.0420353	0.298991	-0.280062	0.276847	-0.0721041	0.269703	-0.222528	-0.047614	-0.0575029	-0.245908	-0.00765032	-0.135724	0.00376902	-0.0572284	-0.324444	0.024475	0.262485	0.0045563	0.232789	-0.258	0.0257944	-0.610439	-0.0226447	-0.000804342	-0.108168	0.14779	-0.0751566	0.151967	0.0426393	0.219873	-0.0857946	-0.0738012	-0.0327549	0.0592763	-0.0855857	0.391939	0.138684	-0.0870462	0.114231	-0.120059	0.00138245	0.0331215	0.112625	0.157508	0.0902524
CAMK2B;CAMK2D;CAMK2G	-0.352293	0.0706134	0.0990029	-0.22576	0.463077	0.494593	0.149367	-0.301067	0.0906556	-0.0302603	-0.0165613	0.526192	-0.114394	0.0207394	-0.238836	-0.0867756	-0.285592	-0.23553	-0.142626	-0.0821549	0.091771	0.0668096	-0.269631	-0.0385184	-0.157223	0.333909	0.325006	-0.137464	-0.0463836	0.247515	0.323533	-0.158505	-0.11013	0.381043	-0.559695	0.335633	-0.0770536	0.0137169	0.249075	-0.526728	-0.204297	0.0127649	-0.353344	0.0304233	0.262908
CAMK2B;CAMK2D	-0.0137628	0.330267	0.392197	-0.207467	-0.0338025	0.518708	0.0775627	-0.420067	0.473474	0.398983	0.128203	0.164518	0.172215	0.0500773	-0.218306	0.192902	-0.119049	-0.0916732	0.157837	0.0953666	0.4273	0.236479	0.04867	-0.0353111	-0.042183	0.0215127	0.456873	0.0101063	0.20723	0.357763	0.021959	0.282347	-0.0690166	-0.0999515	-0.39164	0.448393	-0.0627829	0.305909	0.312235	0.202751	0.241031	-0.0108399	0.11477	-0.0732018	0.0678497
CAMK2B;CAMK2G	0.231599	0.100969	0.0360363	0.0929486	0.0704727	0.0612942	0.205472	-0.152321	-0.0357623	0.0490323	-0.00477591	0.0987909	-0.121461	0.0210822	-0.0627564	0.0808295	-0.0122346	-0.0920748	-0.0212096	-0.0471828	-0.0775388	0.00952709	-0.000639953	0.288357	-0.00918812	-0.0178014	0.0667546	0.00659428	0.0117175	-0.0601919	0.0421358	-0.0268949	0.0126827	0.0685554	0.121016	-0.0974956	0.0150449	0.122251	0.0699309	-0.180663	0.0709614	0.123198	0.0248577	-0.140269	0.253383
CAMK2D	-0.163208	0.0289576	0.031018	-0.0603986	0.220397	0.265359	-0.0735257	-0.739698	0.0583889	0.0464879	-0.0677625	0.0659243	-0.225653	0.231299	0.156907	-0.15143	-0.242152	-0.276749	0.0102566	-0.0366944	-0.0100922	0.139285	-0.0691155	0.0695067	0.0370835	0.0922213	0.180062	-0.273056	-0.249885	-0.137622	0.222709	-0.0130672	-0.106258	0.103963	-0.254508	0.0811015	0.132671	0.100957	0.182483	-0.432313	-0.0387398	0.251896	-0.257812	0.164051	0.307878
CAMK2G	-0.0487825	-0.0261816	0.0512629	-0.108726	0.18	0.371947	-0.0108707	-0.383346	-0.244285	0.109151	-0.0716562	0.0356027	-0.0200423	-0.0605682	-0.0392504	-0.0478306	-0.287554	-0.296386	-0.0269532	-0.319559	0.0293315	0.143182	-0.214935	0.197536	-0.0328881	0.315378	0.0569951	-0.346663	-0.463998	0.081757	-0.00309721	0.18264	0.0729521	0.0121601	-0.344436	-0.0402474	-0.00809154	-0.0958606	0.0568419	-0.35374	-0.134522	0.16835	-0.277867	0.149914	0.358342
CAMP	-0.000464212	-0.037676	-0.0141455	-0.0578371	-0.0226209	-0.0655339	-0.0226275	0.168419	0.0045001	-0.0869359	-0.0601873	-0.226156	-0.041727	-0.00523391	-0.0507716	0.0876448	-0.0203361	-0.135306	0.0735866	-0.00741765	-0.0445006	-0.166293	0.113403	0.089956	0.0963303	-0.0249139	0.0651159	-0.070242	0.00107448	-0.158297	-0.0589314	0.025201	0.118943	0.0445201	0.057062	0.0151473	0.0391515	-0.167171	-0.132437	-0.0733821	-0.0399818	0.0253423	0.0782275	-0.0821113	-0.160006
CAMSAP3	0.111321	0.200979	0.0534199	-0.0252838	0.0104435	0.0846709	0.157684	-0.15324	0.0641308	-0.0526087	-0.0738317	-0.0132579	0.0320891	-0.0557524	0.0485554	-0.0858622	0.0674149	-0.0410296	-0.033304	-0.0579272	-0.0433467	-0.0928015	-0.175918	-0.0807036	-0.128965	0.0701708	-0.0320818	-0.0241811	0.0509821	0.0557676	-0.110589	0.131517	0.0850704	-0.0140405	-0.120656	0.055272	-0.110418	-0.0853189	0.114582	0.0346959	-0.0275518	-0.0105424	-0.0837427	0.0773579	0.0472907
CAND1;CAND2	0.230333	-0.0311303	-0.0929864	0.0604242	0.279187	0.316043	0.00363523	-0.259325	0.0478868	-0.248485	-0.366956	0.325485	0.104344	0.0171063	-0.166855	0.0303672	0.076712	0.100264	-0.239249	-0.0825489	0.19209	-0.119688	0.0253684	0.0271023	-0.116776	0.200896	0.372055	-0.0955059	-0.22109	0.210375	-0.0268348	0.169016	-0.177663	0.159882	-0.0123381	0.125855	-0.00702916	-0.00909656	0.252597	-0.088865	-0.135438	0.0372803	0.0974332	-0.0565973	0.047631
CAND1	-0.169696	-0.140335	0.170847	-0.0532971	-0.0463764	0.0328237	0.267935	-0.226198	-0.0922181	-0.250678	0.0851789	-0.00961097	-0.123117	-0.0597458	-0.00271097	-0.0952727	0.0408279	-0.0568907	-0.0422282	0.0113648	-0.0719536	-0.0083956	-0.123466	0.131443	0.0676082	0.0482061	0.148986	-0.166961	0.0414785	0.013463	-0.120862	-0.0323112	-0.161794	-0.0537302	-0.113795	0.0948395	0.130438	0.0321182	-0.0116457	-0.0126454	-0.107019	0.0403687	-0.0351146	0.165106	0.186751
CAND1	-0.401612	-0.169464	-0.0538214	0.0292385	0.398083	0.237659	-0.134069	-0.291549	0.0462987	-0.248522	-0.0482403	0.302105	-0.197544	-0.00598847	0.0153756	0.052303	-0.219507	-0.150393	0.0214743	0.170928	-0.269405	0.254752	-0.0570207	0.113589	0.0989235	0.179329	0.404625	-0.16314	0.121712	0.110469	-0.0954533	0.0944242	-0.217065	0.214289	-0.1915	0.317327	0.210706	0.147081	-0.0618356	-0.0289927	-0.134497	-0.0998143	-0.108401	0.197276	0.398844
CANT1	0.0138085	0.0271824	-0.00421731	-0.0150509	0.0352928	0.029169	0.0152412	-0.0278012	0.0165348	-0.0152928	-0.00226649	0.0106471	0.0101161	-0.0137333	-0.0197544	-0.00448979	-0.0240464	-0.0375532	-0.0116753	4.62964e-05	0.0280134	-0.0417668	-0.00977375	0.0111654	0.00921528	0.0407006	-0.0221997	-0.015113	-0.022753	0.0106111	-0.00956044	0.008779	-0.00132359	-0.00387999	-0.0413565	0.00108459	0.0320811	-0.0201513	-0.0107056	-0.0451803	-0.0252195	0.0193169	-0.0193681	0.00472749	0.0213951
CANX	-0.293142	0.0614511	-0.0741215	-0.126594	-0.0477684	0.165246	0.181466	-0.0760104	-0.088349	-0.0147224	-0.0625946	-0.108201	-0.145106	0.145058	-0.0707492	-0.0290617	0.165472	-0.17717	0.0369726	0.00553357	-0.0586721	0.0935199	0.057725	-0.0171311	-0.0270187	-0.191478	-0.0903783	-0.0257738	-0.150847	0.0733202	0.120777	0.0732985	-0.0812041	0.0767618	-0.0935845	0.0394111	-0.144162	0.195144	-0.0658599	-0.0168423	-0.0123761	0.0161843	-0.0753673	-0.066643	0.132674
CAP1;CAP2	0.135833	0.123934	-0.0123587	0.0761053	0.282381	0.221802	0.340846	0.200111	-0.0647063	0.0344947	-0.0229847	0.0425859	-0.060498	0.182753	-0.0267936	0.112019	-0.118084	-0.0356662	0.0330441	0.0748613	0.124165	0.120964	-0.208597	0.0289384	-0.0542422	-0.248663	0.0502949	-0.189657	0.0855655	-0.393245	-0.0598807	0.113583	0.0628679	-0.0103642	0.271746	0.225946	0.360364	0.052599	-0.00191527	-0.273894	-0.0750805	0.161196	0.14015	0.0386851	0.134857
CAP1	-0.00307794	-0.0451394	0.0236617	-0.0110746	0.0461632	0.0791597	-0.000112772	-0.0257296	-0.0427437	-0.0210285	-0.000187628	0.0511527	-0.0126866	0.00515068	0.00648926	-0.000516509	0.00484685	-0.0354685	-0.0183648	-0.00955032	-0.00842793	0.0112221	-0.0493251	-0.0305964	0.0195811	0.021252	0.0586089	-0.0987153	-0.0916355	-0.018834	0.0102442	-0.014845	0.00218157	0.0191738	0.00870987	0.0263853	0.0237494	0.0488675	0.0220193	-0.101027	-0.0224967	0.0205193	0.0214907	0.0527297	0.041365
CAP2	0.150147	0.0157467	0.0975179	-0.0584823	0.053463	0.0977033	-0.0826096	-0.185824	-0.018672	-0.0151295	0.122037	0.351415	0.0977559	-0.0546617	-0.054678	0.0920737	0.0281723	0.0377487	0.131861	-0.0811186	0.16958	-0.102479	-0.130135	0.202226	0.013921	0.222037	0.152377	-0.0440398	-0.113837	0.147711	0.105141	0.179979	-0.114886	-0.0626098	-0.0640294	-0.0828194	0.0903392	0.157963	0.157449	-0.216883	0.0417469	-0.0609905	0.268757	-0.0638025	-0.0768896
CAPG	0.0224361	-0.00843609	-0.0325863	-0.0265972	0.0438792	0.0680347	0.0159615	-0.0351981	-0.040763	-0.0335015	0.0473197	0.0266362	0.00442985	0.00412481	0.00361869	-0.0262169	0.0380182	-0.0114088	-0.0154349	0.00339037	0.0111894	-0.0298467	-0.039742	-0.0331329	-0.00225683	0.0294552	-0.0117864	-0.0281748	-0.00941744	0.0290548	-0.00522411	0.00822724	0.00884629	-0.0312114	0.0129715	0.0417719	0.0218822	0.0243681	-0.0109216	-0.0517232	-0.00439527	-0.0143961	0.0453334	0.0359418	0.00499353
CAPN1	0.0415449	0.00141133	0.0504685	0.0459627	0.113669	0.267027	0.0328437	-0.0689716	-0.0649424	-0.0400259	0.0102048	0.181164	-0.018346	-0.000456157	0.0943317	-0.013731	-0.0432056	-0.0883926	-0.0543669	0.0109328	0.131401	-0.0604518	-0.0763411	-0.0163029	0.0505106	0.0653161	0.00308225	-0.0396298	0.0615156	-0.00740954	-0.0608193	0.035653	0.0468394	-0.0312242	0.00296972	0.142946	-0.0154338	-0.100717	-0.0574077	-0.114106	-0.0369372	-0.072981	0.00944089	0.0867557	0.0795318
CAPN2	0.0393701	-0.066962	-0.0488387	-0.372617	0.418265	0.206196	0.184581	-0.171853	-0.2925	0.0264192	0.0442789	0.23962	-0.110121	-0.173938	-0.0814797	0.118769	-0.119776	-0.413067	-0.00885561	-0.0590086	0.129146	-0.225034	-0.142847	0.273245	0.370149	0.159577	0.088804	-0.139438	-0.135133	0.10741	0.186243	0.328302	-0.0750695	0.0262389	0.0813094	0.05778	-0.193469	-0.144669	0.164128	-0.529741	-0.0482865	-0.198112	-0.0695275	-0.127596	0.55018
CAPN2	-0.109797	-0.0353166	0.0799778	0.0759966	0.356687	0.125848	0.0817255	-0.447102	-0.042701	-0.108607	0.151051	0.213855	0.0176634	-0.146963	-0.110994	0.0879688	-0.0369082	-0.358127	-0.0234426	-0.212305	-0.00102327	0.0324525	-0.213121	0.10465	0.0631735	0.0836362	0.159716	0.0115184	-0.137993	0.0232853	-0.0370108	0.121639	0.019624	0.0778982	0.0310756	-0.0119619	0.00100527	0.0710221	0.0682936	-0.341186	-0.236829	0.149667	-0.0606813	-0.0553512	0.283873
CAPN5	-0.118656	0.103123	-0.130078	-0.0902467	0.0895193	0.0483303	0.0160528	-0.116985	0.0641788	-0.236728	-0.0789891	0.0861695	0.0175309	0.162003	0.0208861	0.114248	0.109536	-0.379275	-0.128931	0.0380353	-0.0755354	-0.183942	0.0302807	-0.0401082	0.134491	0.122011	0.036637	0.0732407	-0.0534727	0.0476774	-0.0965866	-0.00809934	0.126166	-0.0193396	0.00549626	-0.0018513	0.102762	0.0724951	-0.0681694	-0.00718853	-0.103055	0.0380628	-0.11884	0.012761	0.114379
CAPN7	0.000935634	0.00342001	-0.00247353	-0.0437408	0.0228879	0.00246727	-0.00364836	-0.00879422	0.0293273	-0.0377552	-0.000545212	0.0454402	0.00231552	-0.00500873	-0.0292348	0.0111302	0.0170679	-0.0224312	-0.0283482	-0.0152734	-0.00200845	-0.0233875	0.00707186	-0.00266656	0.0110391	0.0470978	0.00905659	-0.0291666	0.0240967	0.00499391	-0.00169479	-0.0274297	-0.00595195	-0.00797273	-0.00799049	-0.00504361	0.0459513	-0.0243033	0.000687425	-0.0488165	-0.00879473	0.00577565	0.0264792	0.0266078	0.0284275
CAPNS1;CAPNS2	0.066211	0.0884832	0.0554649	-0.0136287	0.21204	0.100054	0.520206	0.216444	-0.362601	0.111046	0.0914321	0.242792	0.0858234	-0.0338424	-0.475593	0.0755826	0.148233	-0.338151	0.231584	-0.0209547	0.0697957	0.199818	-0.10185	0.0789127	-0.0873218	0.185937	-0.0197489	0.000255584	0.348584	-0.31102	-0.115852	-0.279351	-0.321841	-0.40682	-0.0699738	-0.246259	0.310825	0.0312006	0.00729219	-0.260421	0.00332497	0.0781421	-0.0209959	-0.0195688	0.347948
CAPNS1	-0.204812	0.0402769	0.0341438	-0.0149979	0.0897345	0.206327	0.101562	-0.277276	-0.289874	0.0776038	0.188886	0.0202778	-0.148521	-0.0579221	-0.247227	-0.126755	-0.032723	-0.181509	-0.0564173	-0.308659	-0.15873	0.29276	-0.190753	0.308531	-0.134785	0.12733	-0.116089	-0.10957	-0.233975	0.0278186	0.0804369	-0.101046	0.0316434	0.141584	0.1022	0.10068	0.038671	0.227073	-0.00419921	-0.184662	-0.0615583	-0.0580305	-0.0238902	0.00745027	0.319356
CAPNS2	0.385259	0.195853	0.0719898	0.0348608	0.00642975	0.319235	0.0570279	-0.256654	-0.333215	-0.314589	0.365455	0.0899005	-0.00514352	-0.298385	0.00425088	0.0753746	-0.0185779	-0.151085	-0.00240123	0.0177745	-0.036319	0.0909315	0.0932701	0.00437658	-0.00964852	0.165352	0.0536856	-0.506399	-0.115226	0.0537968	-0.0152059	0.0692846	0.00954807	-0.0726287	0.00315769	0.0750411	0.225805	-0.154327	0.180701	-0.0479895	-0.244861	-0.129378	0.0305909	0.0874168	-0.0483461
CAPRIN1	0.228819	0.0480817	-0.0466448	0.0558387	-0.0999171	0.0752576	0.106245	-0.147582	-0.0368655	-0.147243	0.044361	0.0963063	0.132445	0.0294388	-0.136522	0.101675	-0.112408	0.0551401	-0.0209409	-0.0724137	-0.0392202	-0.175897	-0.101186	0.117475	-0.0175291	-0.026682	0.123871	-0.0508595	-0.0362879	0.35765	0.189876	0.0909079	-0.179253	-0.0765923	0.062807	0.0829933	-0.1007	-0.034957	0.227067	-0.190431	-0.206655	-0.0233502	0.0882565	-0.204275	-0.0829711
CAPRIN2	-0.42384	-0.340304	-0.0054424	0.614469	0.330274	0.348292	-0.265394	-0.21552	-0.296922	0.3816	0.195709	0.0287419	-0.567151	-0.218017	0.0870062	-0.2454	-0.0370484	-0.239455	0.106042	-0.415188	0.237247	0.139665	-0.110942	0.597125	-0.215741	-0.268315	0.235588	-0.0991984	-0.168781	0.439475	-0.101956	-0.153898	0.0515961	-0.137154	0.0394903	0.0641508	-0.161279	0.492948	0.267197	-0.0980778	-0.0763859	-0.044286	-0.304549	-0.0319808	0.323104
CAPS	0.0127563	0.100828	-0.0970995	-0.0335251	0.0779007	-0.104331	0.0487591	-0.140263	-0.133934	-0.14575	0.0513899	0.150329	-0.0147825	-0.0834155	0.0118112	-0.0597394	0.0129944	-0.0854125	-0.0301812	0.0401778	-0.105136	0.0650295	-0.0197555	0.0349778	0.0172748	0.056741	-0.0834643	0.145309	0.0692839	0.0291559	0.012194	0.0460449	-0.0672021	-0.0729043	0.0592845	0.0309963	0.0400289	0.0716275	0.00760835	-0.0628203	0.126446	-0.0947547	0.0092824	-0.0561044	0.0572026
CAPZA1;CAPZA2	-0.18796	-0.139702	0.0470786	-0.057323	0.0538996	0.344355	0.151718	-0.306917	-0.233926	0.0451796	0.159074	0.085043	-0.183552	0.0299518	-0.199916	-0.0828125	-0.034492	-0.251662	-0.0708566	0.00733398	0.00208106	0.331104	-0.261504	0.287222	-0.00222545	0.0413446	0.156584	-0.271407	-0.414124	0.0104877	-0.0575448	-0.00604006	-0.270618	0.040923	0.0129966	0.142201	0.135586	0.136005	0.0734814	-0.258786	0.0183539	0.0747627	-0.0800997	0.11728	0.296028
CAPZA1;CAPZA2	-0.00407373	-0.0908358	-0.0187511	0.0435819	0.275076	0.360964	-0.0110835	-0.110422	-0.308516	-0.253774	-0.241519	-0.0776652	-0.288975	0.080077	0.252145	-0.210951	-0.164848	0.0687915	0.0864464	-0.206523	0.119835	0.0600914	0.0657967	-0.0154828	-0.0152118	0.249769	0.0887049	-0.376027	-0.292299	0.0708562	-0.111649	0.147011	-0.00437366	0.0721727	0.296277	5.46064e-05	-0.098045	0.131133	-0.0242079	-0.186204	0.0624995	0.352336	-0.00131765	0.0264899	0.186626
CAPZA1	-0.348796	-0.178342	0.0220364	0.00182151	-0.0450866	0.153815	0.207307	-0.00705814	-0.261671	0.0966502	0.0909035	0.10568	-0.112099	0.141267	-0.107734	-0.0947648	-0.0835403	-0.195473	0.072837	0.0568844	-0.0214894	0.153803	-0.503403	-0.0286263	0.026585	0.150236	0.127603	-0.164185	-0.186849	-0.214091	0.100346	-0.304803	-0.0567546	0.0616747	0.0875192	0.160576	0.0793677	0.0372053	0.1796	-0.122481	0.0530812	0.0658129	-0.0924192	-0.0576398	0.176706
CAPZA2	0.196069	-0.174727	-0.0600791	0.221134	0.284454	0.456851	-0.280595	-0.459747	-0.144476	0.0652336	0.112594	0.383474	0.0363398	-0.361245	0.0955002	-0.288804	-0.0114425	0.0725648	-0.0843657	-0.031678	0.029591	0.178277	-0.219985	0.0935641	-0.0684512	0.322427	0.209412	-0.175984	-0.243715	0.226835	-0.14829	-0.00821851	-0.191598	-0.00152514	-0.295475	0.136326	0.118795	0.0355118	0.15559	-0.263512	-0.29688	0.195355	-0.101874	0.0916905	0.420022
CAPZA2	0.0847085	-0.180858	-0.0152663	0.150535	0.233291	0.366569	0.34199	-0.350829	-0.274046	0.13248	-0.0313807	0.405907	0.0248603	0.0141588	0.0415621	0.0520522	-0.00469707	-0.0256019	-0.199086	-0.0183006	0.116713	0.0416786	-0.404087	0.298795	-0.104508	0.18427	0.51405	0.117119	-0.288888	-0.0610639	0.284148	0.102049	-0.306692	0.19679	-0.128682	-0.0861743	0.0617072	0.0121098	0.183601	-0.14099	-0.528363	0.0534344	-0.187025	-0.0421632	0.454134
CAPZB	-0.118698	-0.189013	0.0612346	-0.125673	0.0968748	0.308982	0.134216	-0.181799	0.0328851	0.0271989	0.104567	0.260305	-0.144323	-0.180285	-0.220505	-0.0548495	-0.0708634	-0.024506	0.0060895	0.0896878	-0.0692329	0.227521	-0.114787	-0.0895539	0.00328355	0.275795	0.0200481	-0.207514	-0.269207	-0.0951451	0.0974473	-0.177606	-0.390195	0.179104	-0.109841	0.00804417	0.119759	0.171968	-0.0395728	-0.322822	-0.064791	0.0183151	-0.16692	-0.0103754	0.321271
CAPZB	-0.138029	-0.0265528	0.00584802	-0.121062	0.163716	0.218536	0.144051	-0.124965	-0.119368	0.096312	0.0718091	0.137593	-0.0867784	0.10469	0.059743	-0.0280818	-0.217868	-0.138677	-0.0945784	-0.331202	0.103382	0.259471	-0.179311	0.0840348	0.0713971	0.0420556	-0.013229	0.0740414	-0.319279	-0.0355932	-0.216969	0.134846	-0.298618	0.134692	-0.00686415	0.25635	0.0641564	0.0543788	0.0444243	-0.0210055	-0.048744	0.192378	0.0452087	-0.0252703	0.26748
CARD18	0.154558	-0.104922	0.00482641	-0.0585461	0.0461128	0.12515	0.0372197	-0.36855	-0.243315	-0.0543341	0.553991	0.0277522	-0.170435	-0.15835	0.0272056	0.0449227	-0.0334417	0.0290783	0.0593996	-0.0406651	-0.389622	0.202314	0.0801682	0.0985961	-0.0888917	0.153426	0.00919059	-0.203615	-0.222831	-0.146068	-0.0622147	-0.0238922	-0.0460579	-0.162281	-0.062172	0.0451224	0.25458	-0.0494081	0.121565	0.145246	-0.0762767	0.113903	0.080154	-0.029368	0.00631639
CARD9	0.102725	-0.0242618	-0.112307	0.104121	0.222551	0.24874	0.0884429	-0.321014	0.0453584	-0.362004	-0.0541426	0.252963	0.0724823	-0.158237	-0.273416	-0.679118	0.0614363	-0.561072	-0.000349391	-0.0553327	0.325089	0.258215	-0.503225	0.102779	-0.32391	0.0316871	0.116126	-0.296308	-0.413512	-0.154391	-0.29971	0.270471	-0.0401521	0.0771108	-0.125822	0.134376	-0.0572958	0.135628	0.230201	0.048382	-0.0348	-0.0893821	-0.412062	0.157087	0.156997
CARHSP1	-0.0794675	0.0613542	-0.0117363	0.083005	0.0221646	0.189374	0.02776	-0.417644	-0.0025917	0.034428	0.0710004	0.154418	-0.368968	-0.0132367	-0.191362	-0.189547	0.0686279	-0.0827143	0.210099	0.0612488	-0.217416	0.0175153	-0.240502	0.304727	0.127555	0.151472	-0.113714	-0.159941	-0.121216	0.0100979	-0.0367393	-0.192429	-0.0352343	0.0132585	-0.251874	0.372627	0.0739504	0.167405	0.056665	-0.313568	-0.170662	0.280953	-0.0478132	0.227289	0.258556
CARM1	0.0783899	0.0363873	-0.0297615	0.0257973	-0.124871	0.129442	-0.0939294	-0.0514413	-0.019883	0.0132114	0.00399882	-0.0279567	0.0801193	0.0578145	0.129778	-0.159204	-0.172217	-0.0273401	-0.0697713	-0.0459918	-0.113649	0.0735324	0.00331195	-0.0703316	-0.121366	0.0168964	0.112292	0.132857	-0.162274	0.16907	0.130191	0.0664141	-0.0987757	-0.0734431	0.122741	0.0520679	0.0718802	0.073642	-0.0210739	-0.0657662	0.0655627	0.0893045	-0.0702578	-0.0391781	0.0646646
CARMIL1	-0.174049	-0.185113	-0.118306	0.162299	0.0800356	0.184673	-0.0856644	-0.193336	-0.0472153	-0.0251206	0.0332728	-0.00501032	-0.111881	-0.0527304	0.0242059	-0.165466	0.058979	-0.094548	-0.164713	0.0706109	-0.173999	0.0314254	-0.167598	-0.0355968	-0.0960533	-0.0301313	0.246023	0.180952	-0.0880364	0.177368	-0.0819919	-0.0382421	0.0799379	0.0879946	0.0753261	0.183149	-0.00304396	0.0583444	0.0199546	-0.0810362	0.170577	-0.09867	-0.118881	-0.0698089	0.19309
CARS1	0.0400665	0.0851061	-0.187682	-0.0366382	0.101525	0.146747	0.158173	-0.117855	0.0182985	0.138165	-0.259147	0.276909	-0.120404	-0.0341153	0.143597	-0.104219	-0.0685246	0.0908494	-0.0577409	-0.073123	0.146448	0.0435756	-0.102437	0.142326	-0.127004	0.203435	0.341046	-0.109919	-0.121349	-0.00125683	0.261959	-0.0201648	0.168307	-0.0775886	0.0478346	0.144918	-0.0734319	0.0208619	0.115053	-0.229166	-0.107031	0.0642818	0.0910217	-0.0249831	0.0727071
CASK	0.0955802	0.0405977	-0.0575443	0.0911783	-0.0435397	0.0986794	0.152362	-0.0914535	0.00136821	-0.0726744	-0.0224418	-0.114072	0.0554962	0.0176989	0.0611211	0.0884378	0.0555768	0.143352	-0.149867	-0.022662	0.0752514	0.0156891	0.10302	-0.0523643	0.01458	0.138108	0.130567	-0.0562787	-0.0888245	0.0520722	0.0255782	0.00102444	-0.00106454	-0.0295558	-0.00764526	-0.0843604	-0.0770718	-0.00634778	0.0438722	-0.0492204	-0.0508538	-0.0483795	0.0915989	-0.0309619	0.028251
CASP10	0.0478207	-0.130287	0.101175	-0.156636	-0.0416908	0.245631	-0.0963111	-0.121274	-0.1711	-0.169368	0.188914	-0.0192909	-0.0761035	0.0581325	0.0167355	-0.156405	0.0059711	-0.0256568	-0.145088	-0.0834478	0.0363434	-0.0973414	-0.00156759	-0.194129	0.0569975	0.0460457	0.0338871	-0.0453957	-0.23902	-0.0473653	-0.0946383	-0.0684199	0.036215	-0.00311343	-0.07255	0.0839698	0.0578154	-0.0300064	0.049563	0.0763588	-0.124806	0.0475198	-0.0248648	0.0798346	-0.0593206
CASP14	-0.0257771	0.243029	0.0456822	0.168433	-0.127487	0.291395	-0.0266377	0.0825036	-0.00403011	-0.0414248	0.00308152	-0.295224	0.0437358	0.0532246	9.56212e-05	0.0953156	-0.147704	0.136772	-0.231816	0.088546	-0.137584	-0.146379	0.127615	-0.0386074	0.0974149	0.099342	-0.0807797	-0.270278	0.173555	-0.174549	0.0137772	0.0914153	0.119258	-0.302265	0.246839	-0.0288326	0.149615	-0.227747	0.0753353	0.115363	-0.132934	0.131229	0.0507367	-0.0216265	-0.106718
CASP1	0.18197	0.0659052	0.0500449	-0.0778907	0.162277	0.0971555	0.00241227	-0.0179474	-0.0109812	-0.0632291	-0.0680075	0.0886818	-0.105333	0.0128474	-0.0344949	-0.0387945	0.00725503	0.0716072	0.000508014	-0.0363866	-0.128979	0.00544464	0.0182022	0.00640186	-0.0418775	0.0879432	-0.0097809	-0.0461276	-0.0979143	0.00889206	-0.0148151	0.123188	0.0762776	0.0890136	-0.0143365	0.0449612	-0.0831942	0.0810014	-0.0616428	0.0035608	-0.00449096	0.0936539	-0.0332198	0.03921	0.0196733
CASP3	-0.0263638	0.144473	-0.207518	0.092869	-0.0222784	0.238686	0.288365	-0.0128355	-0.281092	0.0339127	0.234568	-0.270028	0.212702	0.148227	-0.196852	-0.258021	0.0591699	0.02084	0.173249	0.00938368	-0.0744822	0.00683027	-0.0180621	0.0286691	-0.10385	0.238432	-0.154476	-0.255573	0.0369292	-0.155638	0.0202147	-0.000508684	0.0436349	0.184261	-0.240128	0.314586	0.213098	-0.0426938	0.228524	-0.380939	-0.26288	0.446699	-0.0394848	-0.0420318	0.291104
CASP6	0.0106437	-0.00307707	-0.0599463	0.155457	0.290639	0.284132	0.149638	-0.155561	-0.103104	0.112048	-0.208023	0.252428	0.0360099	0.101064	0.0714897	-0.0516659	-0.136989	-0.0150943	-0.0950302	-0.152542	0.111997	0.043263	-0.303296	0.129698	-0.0363653	0.153848	0.105518	0.0944302	-0.213625	-0.097726	-0.0414539	0.193647	-0.217937	-0.118192	-0.177632	0.244942	0.264546	-0.074423	0.298103	-0.328713	-0.198221	0.0791095	-0.186913	-0.121225	-0.0926537
CASP7	0.0459284	-0.112564	-0.125405	0.136214	0.211319	-0.0179189	0.165978	-0.0662758	-0.177731	-0.0381496	-0.163201	-0.0223956	0.0239109	0.0899801	0.265425	-0.0776291	0.0953668	0.0129368	0.102627	-0.116566	0.14421	0.329495	-0.0126996	-0.0781843	0.0383807	0.0256282	-0.121013	-0.290288	-0.0926277	-0.0831431	0.147762	-0.153669	-0.347913	-0.107953	-0.256716	-0.18702	0.0944625	0.195689	-0.199034	-0.225196	0.026654	0.426708	-0.182006	-0.262677	0.0908407
CAST	0.190255	-0.133134	0.0251285	0.0127989	-0.425329	0.077345	0.257616	-0.036492	-0.104757	0.179068	0.10651	-0.129988	-0.114345	-0.0085328	0.20077	0.356831	0.188614	-0.042356	0.20343	0.325585	-0.213301	-0.177367	-0.400609	-0.903247	0.0788559	0.221102	-0.455903	0.313837	0.250862	-0.375986	0.039245	-0.175374	-0.0686504	-0.0212858	-0.0983809	-0.239868	0.333452	-0.399073	0.158101	0.311209	0.406514	-0.13467	-0.206912	-0.15212	-0.296169
CAST	0.150131	0.238639	-0.0550665	-0.155207	-0.150149	0.0881318	-0.0491034	0.273629	-0.00528176	-0.128014	0.12696	-0.322802	0.301898	0.0102009	0.109111	0.0286344	-0.117482	0.0577873	-0.191236	0.116429	0.0205317	-0.416035	0.0599202	-0.158144	-0.233165	0.0775849	-0.224676	0.171791	0.217766	0.0197524	-0.0609189	0.14292	0.157205	0.00201786	-0.0488831	0.0803055	0.394794	-0.379586	0.069965	0.069846	0.127778	-0.131698	0.113102	0.116508	-0.128032
CAT	-0.0084243	-0.0319119	0.017874	0.0211968	0.0604742	0.0285996	0.00200862	0.0420098	-0.0458395	-0.0522297	-0.0487748	0.0697425	-0.0520444	-0.0377851	0.0480203	-0.0517392	-0.0623011	0.00695167	-0.0332677	-0.0301172	-0.0568699	0.0393631	-0.0395744	-0.0254014	-0.0248444	0.0105031	0.0758567	-0.0614673	-0.0493438	-0.0257429	0.0186411	0.0236625	0.0644473	0.0382068	0.0408894	0.00314081	-0.0171229	0.0140648	-0.0113982	-0.0089673	-0.0599124	-0.015186	0.0166642	0.0275559	0.0382623
CBR1;CBR3	-0.204678	-0.0891095	0.0876487	-0.188981	0.201845	0.114028	0.105622	-0.00198082	-0.073721	-0.0210128	-0.135658	0.127845	-0.105933	0.11992	0.0403059	-0.160882	-0.0862494	0.0114746	0.0140113	0.0567487	-0.103856	0.232742	-0.0330325	0.14416	0.0643017	0.105842	0.0906872	-0.131692	-0.331076	0.016365	0.0518833	0.114305	-0.154924	-0.0221501	-0.0970855	-0.0336568	0.0774299	0.313516	0.01732	-0.0658723	-0.00797872	0.00684084	-0.0888601	0.101568	0.31703
CBR1	-0.0372074	-0.0171087	0.0174519	-0.0355646	0.0919343	0.0918464	0.0739879	-0.0414342	0.0303728	0.0170388	-0.0447901	0.0847523	-0.0672254	0.0564917	0.0147619	0.00335233	0.0156811	-0.0226114	0.0130392	0.00162318	0.0747463	-0.0216072	-0.0360583	-0.039821	-0.0282267	0.0532492	-0.0634146	0.0204383	-0.139749	0.073885	0.0495754	0.00472436	-0.018924	0.01487	-0.0110714	-0.0450406	0.0190809	0.00638003	-0.0121137	-0.0798613	-0.0198615	0.0354293	0.0430527	-0.011024	0.103087
CBR3	0.269743	-0.185574	-0.00715351	0.0745395	0.49907	0.07779	0.223633	-0.629135	-0.293457	-0.144335	0.137134	0.401092	0.251751	-0.386868	-0.319263	0.385666	0.449282	-0.415974	0.0382836	0.338131	-0.26926	-0.0878762	0.0320816	0.53233	0.261639	-0.137162	0.00781562	-0.175886	-0.239869	0.315897	0.227062	-0.00453965	0.107443	0.170961	-0.0782908	-0.373813	-0.0651263	0.817107	-0.0501	-0.313056	-0.249541	-0.419734	0.0060177	0.217565	0.204702
[truncated: 5,621 more rows]

## Sheet: p-values (agg)
Genes	ACMSD_TMEM163/no ACMSD_TMEM163	ANK2_CAMK2D/no ANK2_CAMK2D	BIN3/no BIN3	BST1/no BST1	BuChE/no BuChE	COMT/no COMT	COQ7_SYT17/no COQ7_SYT17	CTSB/no CTSB	DDRGK1/no DDRGK1	EGF/no EGF	ELOVL7_NDUFAF2/no ELOVL7_NDUFAF2	FAM171A1_ITGA8/no FAM171A1_ITGA8	FAM47E_STBD1/no FAM47E_STBD1	GALC_GPR65/no GALC_GPR65	GBA/no GBA	GCH1/no GCH1	GPNMP/no GPNMP	HLA/no HLA	IL1R2_MAP4K4/no IL1R2_MAP4K4	ITIH1/no ITIH1	ITPKB/no ITPKB	LRRK2/no LRRK2	MAPT/no MAPT	MCCC1/no MCCC1	MICU3_FGF20/no MICU3_FGF20	MIR4682/no MIR4682	MIR4697/no MIR4697	NCKIPSD_CDC71_IP6K2/no NCKIPSD_CDC71_IP6K2	NOTCH4/no NOTCH4	NUCKS1/no NUCKS1	OGFOD2_CCDC62/no OGFOD2_CCDC62	PMVK/no PMVK	SATB1/no SATB1	SCN3A_SCN2A/no SCN3A_SCN2A	SH3GL2/no SH3GL2	SIPA1L2/no SIPA1L2	SNCA/no SNCA	SREBF1/no SREBF1	STK39/no STK39	SYT4_RIT2/no SYT4_RIT2	TMEM175/no TMEM175	TOX3_CASC16/no TOX3_CASC16	VPS13C/no VPS13C	ZNF184/no ZNF184	ZNF646_KAT8_BCKDK/no ZNF646_KAT8_BCKDK
[truncated: 6,479 more rows]

[truncated: 4 more sheets: q-values (agg), Coefficients, P-values, Q-values]
