# Supplementary material for: Multi-cohort, cross-species urinary proteomics reveals signatures of LRRK2 dysfunction in Parkinson’s disease
Source: Mol Syst Biol. 2026 Jan 29;22(5):712–37. doi: 10.1038/s44320-026-00190-0 (PMC13144513; doi:10.1038/s44320-026-00190-0)
Supplement: Supplementary file 4 — Dataset EV2 [file 44320_2026_190_MOESM4_ESM.xlsx]

## Sheet: Description
Summary	These tables include all stastics data derived from a multiple linear regression, network analysis and ridge regression
Data Table	Description
A	Adjacency matrix with coefficients from ridge regression. Ridge regression was trained on one protein to predict another protein.
B	Adjacency matrix with coefficient's p-value from Ridge Regression. Ridge regression was trained on one protein to predict another protein.
C	Adjacency matrix with coefficient's q-value from Ridge Regression. Ridge regression was trained on one protein to predict another protein.
D	Adjacency matrix with R2 from Ridge Regression. Ridge regression was trained on one protein to predict another protein.
E	Embedding of R2 adjacency matrix using UMAP.
F	R2 Data for each protein to predict log2 intensity of all proteins from network
G	Model Performance (R2) of Ridge Regression to predict log2 intensity of all proteins from network depending on different numbers of features
H	Outlier data
I	Statistics of multiple linear regression. The categorical variable eg. PD/no PD is followed by the statistic in brackets eg. (-log10 p-value)
Table Heading	Description
UniprotID	Uniprot IDs retrieved from FASTA file
Genes	Gene name retrieved from FASTA file
PATNO	Patient number
outlier	outlier data

## Sheet: A. UrineNetworkCoefAdjMatrix
	A1BG	ABAT	ABI1	ACP2	ACY1	ADGRE2	AK4	AKAP12	AKR7A3	ALDH1A1	ALDOB	ALPI	ANGPTL2	ANPEP	ARSA	ARSB	ARSF	ASPDH	ASS1	ATRN	AZGP1	BHMT	BHMT2	BRSK1	BZW1	CACNA2D2	CADM2	CADM4	CALU	CAPZA2	CD40	CD74	CD81	CEACAM5	CENPF	CHCHD10	CHMP2B	CHRDL1	CLPS	CP	CPQ	CRIM1	CROCC	CTSA	CTSB	CTSC	CTSD	CTSH	CUBN
A1BG	1	-0.0812271	-0.13694	0.0861425	0.105519	-0.187563	-0.00442174	-0.101034	-0.0147124	0.0659723	0.0783098	0.12993	0.30972	0.209368	0.171751	0.188772	0.121587	-0.0423427	0.0125643	-0.0489512	0.943351	0.103624	0.0622698	-0.254932	-0.164267	-0.0755725	-0.00408533	-0.014972	-0.126832	-0.0245074	-0.132501	-0.185576	0.0389235	-0.395751	0.587376	-0.191454	-0.177806	0.0856522	-0.00326055	0.75515	0.146184	-0.158023	-0.0319717	0.231586	0.0661917	0.214744	0.141291	0.0493078	0.0356621
ABAT	-0.0812271	1	0.0860508	-0.0322528	-0.0386487	0.100924	0.379499	0.149453	0.0611054	0.0136424	-0.0321385	0.0941606	-0.0674972	-0.00826324	-0.075677	-0.0588387	0.0659854	0.05534	0.0946344	-0.0647157	-0.0711771	0.000532009	0.0416347	0.0654115	0.149683	-0.00380044	-0.0744031	-0.128627	-0.0130913	0.136526	-0.0240055	-0.0183396	-0.0330651	0.0346344	0.231641	0.0551602	-0.072029	0.00732851	0.0133125	-0.0311642	-0.0867294	-0.0600803	-0.0117394	-0.0877544	-0.105279	-0.0454701	-0.0495676	0.00872385	-0.0404261
ABI1	-0.13694	0.0860508	1	-0.263622	-0.312417	0.325795	0.0803233	0.383076	-0.309033	-0.183005	-0.186337	-0.0029152	-0.247191	-0.311619	-0.0907492	-0.174506	-0.018498	-0.066995	-0.166903	-0.0496284	-0.0290652	-0.245316	-0.224534	0.333411	0.506039	0.248362	0.237514	-0.17027	0.182079	-0.0326378	0.34624	0.586019	0.111177	0.420192	0.0958334	0.208186	0.0721727	0.167183	0.395677	-0.282603	-0.0866983	0.242477	0.0942971	-0.198435	0.0409479	-0.140001	-0.250097	0.0429952	-0.269031
ACP2	0.0861425	-0.0322528	-0.263622	1	0.627792	-0.566293	-0.0494875	-0.620172	0.618254	0.42554	0.420675	0.193914	0.366227	0.550561	0.296093	0.310962	0.272948	0.177461	0.375236	0.014018	-0.179939	0.583671	0.447176	-0.620604	-0.392491	-0.490859	-0.517877	0.26603	-0.22219	0.117244	-0.877367	-1.3153	-0.240649	-0.699077	0.0255402	-0.568725	-0.0286903	-0.436149	-0.817529	0.321137	0.143239	-0.493783	0.0281845	0.347513	-0.016394	0.197793	0.423312	-0.0758952	0.542518
ACY1	0.105519	-0.0386487	-0.312417	0.627792	1	-0.771949	0.0161677	-0.748701	0.982867	0.577717	0.644153	0.117802	0.493408	0.592235	0.156527	0.254348	0.242644	0.193155	0.581826	-0.0653043	-0.336916	0.822738	0.683067	-0.753937	-0.424596	-0.51044	-0.633449	0.22062	-0.290632	0.263411	-0.952062	-1.52499	-0.267361	-0.765313	-0.34032	-0.643541	-0.0869386	-0.488112	-0.916251	0.398311	0.0812202	-0.527152	-0.0697397	0.251667	-0.0431503	0.115504	0.385039	-0.148302	0.499755
ADGRE2	-0.187563	0.100924	0.325795	-0.566293	-0.771949	1	-0.0506341	0.677136	-0.626372	-0.392819	-0.300004	0.0433162	-0.432261	-0.420995	-0.0428354	-0.108883	-0.0780861	-0.0392695	-0.279957	0.0784034	0.25905	-0.469772	-0.397099	0.899524	0.192193	0.527544	0.619282	-0.157754	0.344878	-0.164073	1.04308	1.46461	0.297026	0.870158	0.652018	0.731037	0.142208	0.455478	1.01476	-0.352186	0.00912419	0.536572	0.284414	-0.14374	0.127682	0.010787	-0.266906	0.1118	-0.356968
AK4	-0.00442174	0.379499	0.0803233	-0.0494875	0.0161677	-0.0506341	1	-0.028748	0.10004	0.0426415	0.0198638	0.138216	-0.0436382	0.042238	-0.0921201	-0.00483047	0.161386	0.0590973	0.08956	-0.075813	-0.0377902	0.0537634	0.0811801	-0.11803	0.157532	-0.0326108	-0.114499	-0.132085	-0.0468676	0.104769	-0.113417	-0.256801	-0.0103824	-0.0420152	0.406843	-0.0206195	-0.051983	-0.00432645	-0.110007	0.0223504	-0.0244103	-0.0905617	-0.171953	0.00809704	-0.0438742	0.00473869	0.0442191	0.00037523	-0.0206917
AKAP12	-0.101034	0.149453	0.383076	-0.620172	-0.748701	0.677136	-0.028748	1	-0.726502	-0.430645	-0.41763	0.0413297	-0.47661	-0.499417	-0.135888	-0.197779	-0.128097	-0.12514	-0.329025	0.0399779	0.400102	-0.570008	-0.452189	0.764625	0.225763	0.529256	0.606351	-0.25743	0.234685	-0.184497	0.986351	1.61092	0.334637	0.759149	0.521271	0.674209	0.0409591	0.491244	0.881875	-0.326549	-0.0470977	0.486993	0.0590121	-0.200371	0.0884481	-0.0331321	-0.316991	0.184975	-0.459107
AKR7A3	-0.0147124	0.0611054	-0.309033	0.618254	0.982867	-0.626372	0.10004	-0.726502	1	0.508811	0.47899	0.0336948	0.380137	0.477252	0.0341433	0.12276	0.187428	0.232286	0.538654	-0.106985	-0.411594	0.64909	0.60436	-0.704083	-0.381236	-0.470068	-0.672001	0.0982884	-0.38737	0.373548	-0.934526	-1.46589	-0.316957	-0.717608	-0.357329	-0.62602	-0.141785	-0.467564	-1.00063	0.341133	-0.0146482	-0.569677	-0.178904	0.16924	-0.142986	0.0282313	0.320876	-0.0816823	0.389822
ALDH1A1	0.0659723	0.0136424	-0.183005	0.42554	0.577717	-0.392819	0.0426415	-0.430645	0.508811	1	0.627582	0.108604	0.38192	0.539514	0.0624776	0.147242	0.218725	0.149554	0.546056	-0.116055	-0.391057	0.787146	0.689324	-0.768404	-0.266295	-0.511259	-0.682473	0.10214	-0.348132	0.368749	-1.00169	-1.53352	-0.221582	-0.828682	-0.302042	-0.643928	-0.102856	-0.481651	-0.973409	0.435685	0.0267082	-0.574498	-0.160253	0.215455	-0.127086	0.0587444	0.409564	-0.109512	0.453934
ALDOB	0.0783098	-0.0321385	-0.186337	0.420675	0.644153	-0.300004	0.0198638	-0.41763	0.47899	0.627582	1	0.101599	0.32512	0.452888	0.0911161	0.163193	0.21508	0.181898	0.57592	-0.119046	-0.416262	0.837793	0.670563	-0.524214	-0.244427	-0.439295	-0.460471	0.0601262	-0.186006	0.142126	-0.762335	-1.17312	-0.0749823	-0.617068	-0.107077	-0.468776	0.00475835	-0.339057	-0.680257	0.339029	0.0678014	-0.389121	-0.0613802	0.163387	-0.0252801	0.0702835	0.336261	-0.121839	0.363471
ALPI	0.12993	0.0941606	-0.0029152	0.193914	0.117802	0.0433162	0.138216	0.0413297	0.0336948	0.108604	0.101599	1	0.00708973	0.123898	0.238698	0.166448	0.232389	0.0941635	0.0921145	0.0383411	0.409562	0.0607745	0.0514163	-0.0696034	-0.11101	-0.00128988	0.0109899	0.021275	-0.130691	0.0729466	0.0717204	-0.0491874	-0.0994704	-0.0470931	0.355378	0.0109858	-0.11749	0.0665017	-0.0145252	0.0797025	0.213686	-0.102154	0.0024939	0.241421	0.213635	0.284806	0.133106	0.126802	0.107635
ANGPTL2	0.30972	-0.0674972	-0.247191	0.366227	0.493408	-0.432261	-0.0436382	-0.47661	0.380137	0.38192	0.32512	0.00708973	1	0.500801	0.149284	0.172188	0.155403	-0.00920117	0.253462	-0.0714607	0.103264	0.441993	0.328349	-0.710964	-0.362603	-0.44823	-0.487391	0.156132	-0.283554	0.0287643	-0.71164	-1.22246	-0.275292	-0.830483	-0.435637	-0.552319	-0.191358	-0.277645	-0.698843	0.493818	0.0197224	-0.480193	-0.0829806	0.173026	-0.0588816	0.084279	0.25297	-0.168375	0.353375
ANPEP	0.209368	-0.00826324	-0.311619	0.550561	0.592235	-0.420995	0.042238	-0.499417	0.477252	0.539514	0.452888	0.123898	0.500801	1	0.183779	0.271632	0.233668	0.100108	0.44852	-0.0651516	0.0347157	0.637124	0.552849	-0.886933	-0.395504	-0.557364	-0.644882	0.165354	-0.39987	0.208968	-0.979009	-1.43596	-0.264519	-0.931008	-0.339455	-0.68635	-0.181866	-0.459881	-0.97974	0.520957	0.143987	-0.620129	-0.145934	0.361412	-0.0716383	0.195639	0.446152	-0.0893036	0.520437
ARSA	0.171751	-0.075677	-0.0907492	0.296093	0.156527	-0.0428354	-0.0921201	-0.135888	0.0341433	0.0624776	0.0911161	0.238698	0.149284	0.183779	1	0.251169	0.235788	0.0372275	0.0483248	0.116189	0.448778	0.139055	0.0623735	-0.020648	-0.154296	-0.151149	0.0171213	0.237488	-0.0254829	-0.0857767	-0.120004	-0.236056	-0.0617638	-0.138178	0.0600757	-0.180821	0.00950832	-0.0359264	-0.033885	0.153757	0.2505	-0.0433352	0.112827	0.253791	0.258466	0.227767	0.0797707	0.0885399	0.220631
ARSB	0.188772	-0.0588387	-0.174506	0.310962	0.254348	-0.108883	-0.00483047	-0.197779	0.12276	0.147242	0.163193	0.166448	0.172188	0.271632	0.251169	1	0.206542	0.16451	0.177704	0.0477388	0.180435	0.278682	0.203671	-0.247132	-0.207059	-0.199289	-0.129573	0.176232	-0.0653672	0.00303424	-0.30005	-0.473929	-0.0675069	-0.191468	0.53622	-0.226224	-0.0673686	-0.0906093	-0.139973	0.239562	0.306596	-0.143769	0.155944	0.421515	0.233177	0.320382	0.270951	0.0206533	0.273039
ARSF	0.121587	0.0659854	-0.018498	0.272948	0.242644	-0.0780861	0.161386	-0.128097	0.187428	0.218725	0.21508	0.232389	0.155403	0.233668	0.235788	0.206542	1	0.0932266	0.213416	0.0191282	0.190968	0.282104	0.217982	-0.161053	-0.0982209	-0.178404	-0.133822	0.0620316	-0.0458466	0.0677397	-0.241663	-0.477258	-0.0464413	-0.18348	0.258195	-0.213744	-0.0268927	-0.119396	-0.196487	0.187747	0.0805065	-0.131716	-0.0672422	0.154455	0.0929012	0.14788	0.102829	0.00994276	0.166607
ASPDH	-0.0423427	0.05534	-0.066995	0.177461	0.193155	-0.0392695	0.0590973	-0.12514	0.232286	0.149554	0.181898	0.0941635	-0.00920117	0.100108	0.0372275	0.16451	0.0932266	1	0.181644	0.0178529	-0.178565	0.188544	0.160733	-0.159288	-0.00399414	-0.0837778	-0.141353	0.0133299	-0.0174824	0.173815	-0.17697	-0.339309	-0.0628052	0.0226517	0.632225	-0.0836709	-0.0385069	-0.100411	-0.0799487	0.0206307	0.0207476	-0.0975219	0.0584693	0.065171	-0.0329674	0.049293	0.110125	0.0367946	0.0670211
ASS1	0.0125643	0.0946344	-0.166903	0.375236	0.581826	-0.279957	0.08956	-0.329025	0.538654	0.546056	0.57592	0.0921145	0.253462	0.44852	0.0483248	0.177704	0.213416	0.181644	1	-0.0996453	-0.337409	0.756353	0.655338	-0.578825	-0.257938	-0.419074	-0.516031	0.0714238	-0.261598	0.292042	-0.738349	-1.16335	-0.167432	-0.519757	0.0899723	-0.452356	-0.0781249	-0.357803	-0.714822	0.315668	0.0352949	-0.411693	-0.0374197	0.172582	-0.0553441	0.0803699	0.294175	-0.0887879	0.362276
ATRN	-0.0489512	-0.0647157	-0.0496284	0.014018	-0.0653043	0.0784034	-0.075813	0.0399779	-0.106985	-0.116055	-0.119046	0.0383411	-0.0714607	-0.0651516	0.116189	0.0477388	0.0191282	0.0178529	-0.0996453	1	0.269726	-0.246936	-0.226426	0.304935	-0.0702127	0.182712	0.337278	0.331831	0.272497	-0.134818	0.314818	0.507801	0.110931	0.439959	0.161762	0.264002	0.171147	0.110321	0.362935	-0.219286	0.115331	0.335659	0.211445	-0.000298189	0.120653	0.0769489	-0.0741163	0.101286	0.057205
AZGP1	0.943351	-0.0711771	-0.0290652	-0.179939	-0.336916	0.25905	-0.0377902	0.400102	-0.411594	-0.391057	-0.416262	0.409562	0.103264	0.0347157	0.448778	0.180435	0.190968	-0.178565	-0.337409	0.269726	1	-0.254067	-0.186712	0.0650295	-0.00836656	0.1886	0.294567	0.0368566	-0.0295748	-0.108576	0.347539	0.688161	0.0387874	0.0313126	0.323399	0.120393	-0.14001	0.267775	0.327569	0.325401	0.176547	0.0876401	0.0337711	0.154975	0.165104	0.234358	-0.0416875	0.155847	-0.120322
BHMT	0.103624	0.000532009	-0.245316	0.583671	0.822738	-0.469772	0.0537634	-0.570008	0.64909	0.787146	0.837793	0.0607745	0.441993	0.637124	0.139055	0.278682	0.282104	0.188544	0.756353	-0.246936	-0.254067	1	0.747554	-0.672678	-0.264413	-0.483731	-0.611544	0.122811	-0.25443	0.284735	-0.920709	-1.40161	-0.175771	-0.711967	-0.100551	-0.588276	-0.0660372	-0.434963	-0.85708	0.391282	0.0486129	-0.502153	-0.0871374	0.190473	-0.0842458	0.0553167	0.362065	-0.13844	0.439928
BHMT2	0.0622698	0.0416347	-0.224534	0.447176	0.683067	-0.397099	0.0811801	-0.452189	0.60436	0.689324	0.670563	0.0514163	0.328349	0.552849	0.0623735	0.203671	0.217982	0.160733	0.655338	-0.226426	-0.186712	0.747554	1	-0.734329	-0.293474	-0.474947	-0.611639	0.0495442	-0.342287	0.31418	-0.928144	-1.36215	-0.221795	-0.727288	-0.14058	-0.596913	-0.127968	-0.429611	-0.889862	0.387266	0.0218131	-0.541921	-0.181588	0.198206	-0.0815035	0.0582755	0.325597	-0.0964355	0.402573
BRSK1	-0.254932	0.0654115	0.333411	-0.620604	-0.753937	0.899524	-0.11803	0.764625	-0.704083	-0.768404	-0.524214	-0.0696034	-0.710964	-0.886933	-0.020648	-0.247132	-0.161053	-0.159288	-0.578825	0.304935	0.0650295	-0.672678	-0.734329	1	0.125154	0.363025	0.447754	-0.115957	0.276631	-0.146569	0.805861	1.12781	0.214466	0.654515	-0.133645	0.515073	0.162494	0.371239	0.718698	-0.302927	0.0187755	0.413148	0.226046	-0.146849	0.0885874	-0.0430114	-0.227215	0.0947534	-0.281053
BZW1	-0.164267	0.149683	0.506039	-0.392491	-0.424596	0.192193	0.157532	0.225763	-0.381236	-0.266295	-0.244427	-0.11101	-0.362603	-0.395504	-0.154296	-0.207059	-0.0982209	-0.00399414	-0.257938	-0.0702127	-0.00836656	-0.264413	-0.293474	0.125154	1	0.281093	0.186888	-0.152062	0.200528	0.0284634	0.347682	0.434238	0.149428	0.394479	0.0284589	0.322702	0.0413039	0.0837771	0.448439	-0.225335	-0.065587	0.233543	0.0311159	-0.164988	0.0195564	-0.123478	-0.218756	0.0222675	-0.288098
CACNA2D2	-0.0755725	-0.00380044	0.248362	-0.490859	-0.51044	0.527544	-0.0326108	0.529256	-0.470068	-0.511259	-0.439295	-0.00128988	-0.44823	-0.557364	-0.151149	-0.199289	-0.178404	-0.0837778	-0.419074	0.182712	0.1886	-0.483731	-0.474947	0.363025	0.281093	1	0.621085	-0.18473	0.240015	-0.226879	0.970984	1.41501	0.27462	0.793694	0.510041	0.707948	0.0646856	0.436567	0.991907	-0.349993	-0.0183956	0.495229	0.1882	-0.190359	0.0426401	-0.050491	-0.328278	0.148297	-0.449823
CADM2	-0.00408533	-0.0744031	0.237514	-0.517877	-0.633449	0.619282	-0.114499	0.606351	-0.672001	-0.682473	-0.460471	0.0109899	-0.487391	-0.644882	0.0171213	-0.129573	-0.133822	-0.141353	-0.516031	0.337278	0.294567	-0.611544	-0.611639	0.447754	0.186888	0.621085	1	-0.0683051	0.512562	-0.35586	1.36878	1.75138	0.372828	0.971807	0.323877	0.970502	0.208224	0.735974	1.42815	-0.39001	0.045876	0.744841	0.271348	-0.194937	0.238058	-0.000942662	-0.384176	0.0930689	-0.422985
CADM4	-0.014972	-0.128627	-0.17027	0.26603	0.22062	-0.157754	-0.132085	-0.25743	0.0982884	0.10214	0.0601262	0.021275	0.156132	0.165354	0.237488	0.176232	0.0620316	0.0133299	0.0714238	0.331831	0.0368566	0.122811	0.0495442	-0.115957	-0.152062	-0.18473	-0.0683051	1	0.0114771	-0.0791364	-0.507623	-0.766966	-0.156104	-0.175947	-0.140911	-0.341967	0.112046	-0.264957	-0.40672	-0.0152074	0.148676	-0.0735199	0.212525	0.103738	0.0412648	0.0906819	0.12582	-0.0798087	0.367335
CALU	-0.126832	-0.0130913	0.182079	-0.22219	-0.290632	0.344878	-0.0468676	0.234685	-0.38737	-0.348132	-0.186006	-0.130691	-0.283554	-0.39987	-0.0254829	-0.0653672	-0.0458466	-0.0174824	-0.261598	0.272497	-0.0295748	-0.25443	-0.342287	0.276631	0.200528	0.240015	0.512562	0.0114771	1	-0.216391	0.778303	1.12084	0.306298	0.854849	0.137558	0.523472	0.310723	0.389742	0.948703	-0.382222	-0.00170236	0.635073	0.34136	-0.214274	0.106265	-0.0846984	-0.258494	0.0296648	-0.22631
CAPZA2	-0.0245074	0.136526	-0.0326378	0.117244	0.263411	-0.164073	0.104769	-0.184497	0.373548	0.368749	0.142126	0.0729466	0.0287643	0.208968	-0.0857767	0.00303424	0.0677397	0.173815	0.292042	-0.134818	-0.108576	0.284735	0.31418	-0.146569	0.0284634	-0.226879	-0.35586	-0.0791364	-0.216391	1	-0.474683	-0.681885	-0.213817	-0.286768	0.143156	-0.300115	-0.1692	-0.275437	-0.603251	0.205281	-0.1198	-0.352642	-0.145239	0.0557912	-0.181503	-0.0499616	0.14262	-0.0660531	0.0944925
CD40	-0.132501	-0.0240055	0.34624	-0.877367	-0.952062	1.04308	-0.113417	0.986351	-0.934526	-1.00169	-0.762335	0.0717204	-0.71164	-0.979009	-0.120004	-0.30005	-0.241663	-0.17697	-0.738349	0.314818	0.347539	-0.920709	-0.928144	0.805861	0.347682	0.970984	1.36878	-0.507623	0.778303	-0.474683	1	1.75953	0.338129	0.807319	0.486103	0.943409	0.0469631	0.612725	1.23839	-0.355497	-0.00992036	0.53776	0.186544	-0.165008	0.139418	-0.0117683	-0.329366	0.169839	-0.459157
CD74	-0.185576	-0.0183396	0.586019	-1.3153	-1.52499	1.46461	-0.256801	1.61092	-1.46589	-1.53352	-1.17312	-0.0491874	-1.22246	-1.43596	-0.236056	-0.473929	-0.477258	-0.339309	-1.16335	0.507801	0.688161	-1.40161	-1.36215	1.12781	0.434238	1.41501	1.75138	-0.766966	1.12084	-0.681885	1.75953	1	0.327621	0.783813	0.191852	0.693746	0.0824004	0.478383	0.998464	-0.362287	0.00411662	0.538529	0.171407	-0.165786	0.143756	-0.0225363	-0.319486	0.188716	-0.43839
CD81	0.0389235	-0.0330651	0.111177	-0.240649	-0.267361	0.297026	-0.0103824	0.334637	-0.316957	-0.221582	-0.0749823	-0.0994704	-0.275292	-0.264519	-0.0617638	-0.0675069	-0.0464413	-0.0628052	-0.167432	0.110931	0.0387874	-0.175771	-0.221795	0.214466	0.149428	0.27462	0.372828	-0.156104	0.306298	-0.213817	0.338129	0.327621	1	0.445923	0.278564	0.457527	0.205483	0.25669	0.811078	-0.143973	0.0194245	0.533825	0.128161	-0.133798	0.194732	6.41897e-05	-0.14789	0.126071	-0.24553
CEACAM5	-0.395751	0.0346344	0.420192	-0.699077	-0.765313	0.870158	-0.0420152	0.759149	-0.717608	-0.828682	-0.617068	-0.0470931	-0.830483	-0.931008	-0.138178	-0.191468	-0.18348	0.0226517	-0.519757	0.439959	0.0313126	-0.711967	-0.727288	0.654515	0.394479	0.793694	0.971807	-0.175947	0.854849	-0.286768	0.807319	0.783813	0.445923	1	0.398425	0.746498	0.210009	0.422807	0.926498	-0.465405	0.00990719	0.599131	0.282398	-0.226439	0.13121	-0.0911748	-0.300542	0.15629	-0.362106
CENPF	0.587376	0.231641	0.0958334	0.0255402	-0.34032	0.652018	0.406843	0.521271	-0.357329	-0.302042	-0.107077	0.355378	-0.435637	-0.339455	0.0600757	0.53622	0.258195	0.632225	0.0899723	0.161762	0.323399	-0.100551	-0.14058	-0.133645	0.0284589	0.510041	0.323877	-0.140911	0.137558	0.143156	0.486103	0.191852	0.278564	0.398425	1	0.268795	-0.0737251	0.150486	0.340997	0.0475529	0.107962	0.106369	0.165762	0.102614	0.0477639	0.109317	0.0398041	0.122861	-0.129968
CHCHD10	-0.191454	0.0551602	0.208186	-0.568725	-0.643541	0.731037	-0.0206195	0.674209	-0.62602	-0.643928	-0.468776	0.0109858	-0.552319	-0.68635	-0.180821	-0.226224	-0.213744	-0.0836709	-0.452356	0.264002	0.120393	-0.588276	-0.596913	0.515073	0.322702	0.707948	0.970502	-0.341967	0.523472	-0.300115	0.943409	0.693746	0.457527	0.746498	0.268795	1	0.068051	0.431552	0.9577	-0.358832	-0.0180375	0.447528	0.23338	-0.157492	0.0467317	-0.0349724	-0.29798	0.106916	-0.396357
CHMP2B	-0.177806	-0.072029	0.0721727	-0.0286903	-0.0869386	0.142208	-0.051983	0.0409591	-0.141785	-0.102856	0.00475835	-0.11749	-0.191358	-0.181866	0.00950832	-0.0673686	-0.0268927	-0.0385069	-0.0781249	0.171147	-0.14001	-0.0660372	-0.127968	0.162494	0.0413039	0.0646856	0.208224	0.112046	0.310723	-0.1692	0.0469631	0.0824004	0.205483	0.210009	-0.0737251	0.068051	1	0.0555423	0.378397	-0.383017	-0.0133013	0.456385	0.276048	-0.214553	0.0602234	-0.131462	-0.158008	-0.00462679	-0.0571221
CHRDL1	0.0856522	0.00732851	0.167183	-0.436149	-0.488112	0.455478	-0.00432645	0.491244	-0.467564	-0.481651	-0.339057	0.0665017	-0.277645	-0.459881	-0.0359264	-0.0906093	-0.119396	-0.100411	-0.357803	0.110321	0.267775	-0.434963	-0.429611	0.371239	0.0837771	0.436567	0.735974	-0.264957	0.389742	-0.275437	0.612725	0.478383	0.25669	0.422807	0.150486	0.431552	0.0555423	1	0.915323	-0.230577	0.0429637	0.41048	0.128311	-0.119011	0.100613	0.0150468	-0.282315	0.116889	-0.358586
CLPS	-0.00326055	0.0133125	0.395677	-0.817529	-0.916251	1.01476	-0.110007	0.881875	-1.00063	-0.973409	-0.680257	-0.0145252	-0.698843	-0.97974	-0.033885	-0.139973	-0.196487	-0.0799487	-0.714822	0.362935	0.327569	-0.85708	-0.889862	0.718698	0.448439	0.991907	1.42815	-0.40672	0.948703	-0.603251	1.23839	0.998464	0.811078	0.926498	0.340997	0.9577	0.378397	0.915323	1	-0.305554	0.0154549	0.548274	0.194537	-0.145499	0.17518	-0.0150601	-0.33256	0.122185	-0.367785
CP	0.75515	-0.0311642	-0.282603	0.321137	0.398311	-0.352186	0.0223504	-0.326549	0.341133	0.435685	0.339029	0.0797025	0.493818	0.520957	0.153757	0.239562	0.187747	0.0206307	0.315668	-0.219286	0.325401	0.391282	0.387266	-0.302927	-0.225335	-0.349993	-0.39001	-0.0152074	-0.382222	0.205281	-0.355497	-0.362287	-0.143973	-0.465405	0.0475529	-0.358832	-0.383017	-0.230577	-0.305554	1	0.0949447	-0.463473	-0.281266	0.282804	-0.048419	0.169445	0.321711	0.0321281	0.248378
CPQ	0.146184	-0.0867294	-0.0866983	0.143239	0.0812202	0.00912419	-0.0244103	-0.0470977	-0.0146482	0.0267082	0.0678014	0.213686	0.0197224	0.143987	0.2505	0.306596	0.0805065	0.0207476	0.0352949	0.115331	0.176547	0.0486129	0.0218131	0.0187755	-0.065587	-0.0183956	0.045876	0.148676	-0.00170236	-0.1198	-0.00992036	0.00411662	0.0194245	0.00990719	0.107962	-0.0180375	-0.0133013	0.0429637	0.0154549	0.0949447	1	-0.0325757	0.115727	0.433832	0.34223	0.407662	0.256341	0.192003	0.177745
CRIM1	-0.158023	-0.0600803	0.242477	-0.493783	-0.527152	0.536572	-0.0905617	0.486993	-0.569677	-0.574498	-0.389121	-0.102154	-0.480193	-0.620129	-0.0433352	-0.143769	-0.131716	-0.0975219	-0.411693	0.335659	0.0876401	-0.502153	-0.541921	0.413148	0.233543	0.495229	0.744841	-0.0735199	0.635073	-0.352642	0.53776	0.538529	0.533825	0.599131	0.106369	0.447528	0.456385	0.41048	0.548274	-0.463473	-0.0325757	1	0.271467	-0.262279	0.233473	-0.0767363	-0.397488	0.102139	-0.396135
CROCC	-0.0319717	-0.0117394	0.0942971	0.0281845	-0.0697397	0.284414	-0.171953	0.0590121	-0.178904	-0.160253	-0.0613802	0.0024939	-0.0829806	-0.145934	0.112827	0.155944	-0.0672422	0.0584693	-0.0374197	0.211445	0.0337711	-0.0871374	-0.181588	0.226046	0.0311159	0.1882	0.271348	0.212525	0.34136	-0.145239	0.186544	0.171407	0.128161	0.282398	0.165762	0.23338	0.276048	0.128311	0.194537	-0.281266	0.115727	0.271467	1	-0.0354969	-0.0161915	0.0158212	-0.0642343	-0.0825402	-0.0544242
CTSA	0.231586	-0.0877544	-0.198435	0.347513	0.251667	-0.14374	0.00809704	-0.200371	0.16924	0.215455	0.163387	0.241421	0.173026	0.361412	0.253791	0.421515	0.154455	0.065171	0.172582	-0.000298189	0.154975	0.190473	0.198206	-0.146849	-0.164988	-0.190359	-0.194937	0.103738	-0.214274	0.0557912	-0.165008	-0.165786	-0.133798	-0.226439	0.102614	-0.157492	-0.214553	-0.119011	-0.145499	0.282804	0.433832	-0.262279	-0.0354969	1	0.237272	0.448172	0.429	0.110807	0.323394
CTSB	0.0661917	-0.105279	0.0409479	-0.016394	-0.0431503	0.127682	-0.0438742	0.0884481	-0.142986	-0.127086	-0.0252801	0.213635	-0.0588816	-0.0716383	0.258466	0.233177	0.0929012	-0.0329674	-0.0553441	0.120653	0.165104	-0.0842458	-0.0815035	0.0885874	0.0195564	0.0426401	0.238058	0.0412648	0.106265	-0.181503	0.139418	0.143756	0.194732	0.13121	0.0477639	0.0467317	0.0602234	0.100613	0.17518	-0.048419	0.34223	0.233473	-0.0161915	0.237272	1	0.317602	-0.00788323	0.160697	0.0149019
CTSC	0.214744	-0.0454701	-0.140001	0.197793	0.115504	0.010787	0.00473869	-0.0331321	0.0282313	0.0587444	0.0702835	0.284806	0.084279	0.195639	0.227767	0.320382	0.14788	0.049293	0.0803699	0.0769489	0.234358	0.0553167	0.0582755	-0.0430114	-0.123478	-0.050491	-0.000942662	0.0906819	-0.0846984	-0.0499616	-0.0117683	-0.0225363	6.41897e-05	-0.0911748	0.109317	-0.0349724	-0.131462	0.0150468	-0.0150601	0.169445	0.407662	-0.0767363	0.0158212	0.448172	0.317602	1	0.333436	0.139746	0.204073
CTSD	0.141291	-0.0495676	-0.250097	0.423312	0.385039	-0.266906	0.0442191	-0.316991	0.320876	0.409564	0.336261	0.133106	0.25297	0.446152	0.0797707	0.270951	0.102829	0.110125	0.294175	-0.0741163	-0.0416875	0.362065	0.325597	-0.227215	-0.218756	-0.328278	-0.384176	0.12582	-0.258494	0.14262	-0.329366	-0.319486	-0.14789	-0.300542	0.0398041	-0.29798	-0.158008	-0.282315	-0.33256	0.321711	0.256341	-0.397488	-0.0642343	0.429	-0.00788323	0.333436	1	0.0193547	0.394461
CTSH	0.0493078	0.00872385	0.0429952	-0.0758952	-0.148302	0.1118	0.00037523	0.184975	-0.0816823	-0.109512	-0.121839	0.126802	-0.168375	-0.0893036	0.0885399	0.0206533	0.00994276	0.0367946	-0.0887879	0.101286	0.155847	-0.13844	-0.0964355	0.0947534	0.0222675	0.148297	0.0930689	-0.0798087	0.0296648	-0.0660531	0.169839	0.188716	0.126071	0.15629	0.122861	0.106916	-0.00462679	0.116889	0.122185	0.0321281	0.192003	0.102139	-0.0825402	0.110807	0.160697	0.139746	0.0193547	1	-0.105428
CUBN	0.0356621	-0.0404261	-0.269031	0.542518	0.499755	-0.356968	-0.0206917	-0.459107	0.389822	0.453934	0.363471	0.107635	0.353375	0.520437	0.220631	0.273039	0.166607	0.0670211	0.362276	0.057205	-0.120322	0.439928	0.402573	-0.281053	-0.288098	-0.449823	-0.422985	0.367335	-0.22631	0.0944925	-0.459157	-0.43839	-0.24553	-0.362106	-0.129968	-0.396357	-0.0571221	-0.358586	-0.367785	0.248378	0.177745	-0.396135	-0.0544242	0.323394	0.0149019	0.204073	0.394461	-0.105428	1
DHRS4	-0.0326938	0.285848	0.115514	-0.00897452	0.0726833	-0.0057784	0.36304	-0.0065335	0.135309	0.169693	0.15589	0.0034561	-0.0959559	-0.0318123	-0.100168	-0.00578662	0.096443	0.167658	0.183931	-0.114429	-0.133836	0.171453	0.153507	-0.0449385	0.0961356	0.0359046	-0.107787	-0.155674	-0.0111795	0.141448	-0.0499778	-0.119239	-0.00115581	0.0186941	0.229759	0.000251868	-0.0359833	-0.0446265	-0.0323067	0.011133	-0.0793291	-0.0712326	-0.0139793	-0.0545711	-0.134982	-0.0438379	0.0633699	-0.0582051	-0.0620345
DLD	-0.0604379	0.244797	0.336695	-0.322802	-0.292337	0.060186	0.264006	0.137072	-0.158271	-0.11644	-0.131869	-0.0586509	-0.233598	-0.331291	-0.157592	-0.206798	-0.0341603	-0.0005291	-0.193059	-0.127299	-0.037245	-0.17185	-0.1263	0.125277	0.35832	0.128286	0.0941102	-0.231202	0.039287	0.121267	0.153087	0.0695858	0.00984185	0.167173	0.0230407	0.102711	0.0403676	0.106563	0.106516	-0.107172	-0.159358	0.111484	-0.0509927	-0.223913	-0.000931541	-0.186294	-0.193174	0.0141644	-0.302705
DNASE2	0.214108	-0.0995249	-0.0979946	0.234403	0.140623	0.0193284	-0.037145	-0.139206	-0.0777883	0.0141144	0.10588	0.169979	0.105935	0.13817	0.302685	0.335645	0.108089	0.0562425	0.0465595	0.133082	0.166056	0.0901069	-0.00150598	-0.0453524	-0.133123	-0.135737	0.10924	0.200469	0.180597	-0.131448	-0.100619	-0.0986262	0.0562298	-0.0358464	0.185138	-0.135976	0.0909316	0.0255425	0.0408506	0.0693288	0.305478	0.0998796	0.129997	0.264147	0.316918	0.316736	0.113098	0.0331333	0.170706
DPP4	0.179713	0.0525114	-0.190745	0.409644	0.389334	-0.232977	0.0747731	-0.286675	0.38535	0.428688	0.304764	0.17065	0.298014	0.58958	0.13267	0.199624	0.193069	0.0390176	0.400694	-0.111411	0.0916792	0.383174	0.433799	-0.215255	-0.251851	-0.325117	-0.402504	0.0637079	-0.290529	0.168322	-0.399603	-0.324417	-0.269058	-0.396915	-0.119895	-0.287626	-0.207341	-0.244643	-0.344347	0.393455	0.19309	-0.474092	-0.122189	0.375788	-0.0781074	0.245197	0.362092	0.00136047	0.499818
DPP7	0.449197	-0.0713768	-0.466515	0.805708	0.867673	-0.707008	0.0599918	-0.749808	0.720335	0.780663	0.57301	0.381955	0.770093	0.9943	0.382868	0.552969	0.400144	0.0897485	0.634801	-0.234709	0.13019	0.729623	0.715583	-0.586598	-0.461213	-0.788759	-0.79617	0.33719	-0.6454	0.277387	-0.748567	-0.807223	-0.544284	-0.766244	-0.0719269	-0.711511	-0.500617	-0.54346	-0.673972	0.750221	0.429797	-0.86198	-0.230578	0.816453	0.0816648	0.588882	0.777685	-0.0661561	0.881993
EDNRB	-0.141338	0.0515452	0.244318	-0.445206	-0.478024	0.616327	-0.01019	0.525565	-0.463116	-0.474815	-0.32477	0.0539161	-0.479797	-0.570644	-0.126037	-0.180152	-0.129368	-0.0462534	-0.323422	0.114291	0.0373791	-0.425354	-0.424525	0.536798	0.247262	0.560302	0.745322	-0.267866	0.559038	-0.20606	0.684797	0.475999	0.343157	0.704859	0.111654	0.608175	0.264088	0.569551	0.563005	-0.398503	-0.0383052	0.977794	0.261003	-0.256964	0.0647052	-0.0761887	-0.424484	0.113313	-0.472287
EFEMP1	0.239468	-0.15473	0.0398743	-0.260737	-0.2393	0.164774	-0.112382	0.18887	-0.364603	-0.295106	-0.179729	-0.0203092	0.0497409	-0.285709	0.146957	0.0486428	-0.0461205	-0.187612	-0.307104	0.230977	0.337011	-0.254548	-0.300708	0.186106	0.00354576	0.187055	0.470735	0.15621	0.265594	-0.424698	0.238356	0.264056	0.305826	0.183497	-0.0159741	0.0864813	0.170255	0.309298	0.317779	-0.0617184	0.165382	0.43402	0.0370301	-0.104973	0.46932	0.108873	-0.238047	0.0593636	-0.156756
EFEMP2	0.163445	-0.0859221	-0.0674184	0.00991155	0.0214501	0.0177825	-0.0630603	-0.0285576	-0.0520779	-0.0164099	0.021106	-0.056491	0.215489	0.0277989	0.0499476	0.0489377	0.0126656	-0.0572642	-0.0453191	0.0425755	0.127607	0.00672462	-0.0360809	-0.010795	-0.0759339	0.00536337	0.0706711	0.0780731	0.0669721	-0.164612	0.0159194	0.0548035	0.0708091	-0.0504793	-0.0203429	-0.0348658	0.018241	0.0567574	0.0439505	0.0717715	0.047261	0.0508454	0.0487657	0.0110053	0.0852067	0.0379041	0.00468943	-0.0259536	0.0263985
EIF2B4	-0.15536	0.155438	0.528147	-0.532523	-0.517678	0.27749	0.0172122	0.40798	-0.408789	-0.42872	-0.321539	-0.0185375	-0.453643	-0.596493	-0.16517	-0.189768	-0.00499643	0.109989	-0.399456	-0.0254423	0.00137492	-0.421449	-0.387995	0.207067	0.538294	0.382031	0.299325	-0.319616	0.281198	-0.0128	0.305392	0.323305	0.188841	0.420232	0.111841	0.391083	0.176205	0.167309	0.308654	-0.339914	-0.0894267	0.348449	0.0255352	-0.296083	0.138833	-0.102507	-0.394372	0.0375556	-0.607628
EIF3C	-0.122732	0.195212	0.308054	-0.137015	-0.03371	-0.0595663	0.216966	0.016428	0.0156592	0.0710183	0.101334	-0.0950474	-0.142088	-0.111175	-0.137968	-0.139107	-0.000476059	0.0557019	0.0979025	-0.252719	-0.172587	0.10395	0.0789114	0.0299175	0.49126	-0.0265096	-0.066483	-0.252842	0.0689827	0.0982407	-0.0468634	-0.105742	0.0904329	0.0518928	0.02058	-0.089578	0.032293	-0.0558125	-0.0227084	-0.0982037	-0.170733	0.0370533	-0.0259554	-0.186571	-0.0468205	-0.196132	-0.110961	-0.0193663	-0.174717
EMCN	-0.20811	-0.0119475	0.201614	-0.53302	-0.665644	0.936334	-0.0584481	0.740027	-0.630405	-0.684365	-0.421491	0.0196672	-0.695499	-0.722402	-0.243693	-0.259099	-0.184752	-0.0572296	-0.427146	0.109085	0.110279	-0.572042	-0.563703	0.561122	0.422555	0.747293	1.03864	-0.570213	0.579988	-0.207204	1.02819	0.83531	0.429001	1.01377	0.310648	0.873613	0.255874	0.738558	0.66235	-0.486996	-0.000629022	1.3578	0.0061873	-0.213477	0.0602027	-0.051282	-0.314961	0.249636	-0.689117
ENPEP	0.618452	-0.0574072	-0.320111	0.487743	0.4507	-0.300369	0.0894365	-0.315765	0.29924	0.397421	0.335552	0.543781	0.48401	0.729468	0.368837	0.452693	0.331569	0.0315408	0.38017	-0.220891	0.494109	0.362153	0.392645	-0.330842	-0.352098	-0.36873	-0.316614	0.0114667	-0.471354	0.132422	-0.297623	-0.312103	-0.239604	-0.516466	0.172825	-0.317598	-0.49965	-0.137685	-0.283407	0.639489	0.497392	-0.504695	-0.14027	0.776921	0.283972	0.741268	0.553843	0.0598684	0.44997
ENPP4	0.0578196	-0.143746	-0.321198	0.58656	0.679642	-0.480534	-0.0892126	-0.682626	0.518993	0.376671	0.239136	0.156702	0.655645	0.624671	0.41186	0.260009	0.252356	0.0844521	0.386957	0.22787	0.0103914	0.410218	0.32827	-0.302934	-0.289248	-0.526676	-0.442971	0.611572	-0.222053	0.0659899	-0.513615	-0.555074	-0.385083	-0.397253	-0.0526884	-0.574847	-0.101926	-0.43469	-0.405329	0.217603	0.130495	-0.387653	0.0406032	0.205767	-0.00116171	0.175169	0.257908	-0.106384	0.659154
FABP1	-0.0155098	-0.00794387	-0.0501168	0.0201093	0.196202	0.00400239	-0.0262741	0.00219773	0.158008	0.132166	0.231033	0.121334	-0.0145972	0.117565	0.0264406	0.151755	0.0205228	0.0734972	0.285053	-0.0224133	0.0256352	0.171099	0.159536	0.0140696	-0.101515	0.014539	-0.0183185	0.0383445	-0.123919	0.00747797	0.024799	0.0266755	-0.0740448	0.0318502	0.0329795	0.0595038	-0.113278	0.00166855	0.0294224	0.0189218	0.243031	-0.0437581	0.0287708	0.229434	0.087484	0.230961	0.122945	0.0372727	0.0959164
FAH	-0.0945926	0.0191773	-0.0587928	0.234795	0.375628	-0.187584	0.012507	-0.230278	0.321409	0.419347	0.420783	0.103655	0.0684409	0.233201	0.0414979	0.0940596	0.0635844	0.143744	0.368049	-0.0501036	-0.200009	0.411195	0.382696	-0.136062	-0.0545638	-0.186782	-0.261967	0.0570946	-0.156288	0.164534	-0.208649	-0.236745	-0.112763	-0.156352	-0.0303881	-0.159777	-0.0730053	-0.211725	-0.190907	0.0822113	0.0403849	-0.217482	-0.0540904	0.118721	-0.072141	0.0380169	0.227673	0.0215879	0.257758
FAM174A	-0.210578	-0.0143598	-0.0255165	-0.0162967	-0.0782727	0.347224	-0.128708	0.107699	-0.0908999	-0.279753	-0.262129	0.0742422	-0.111067	-0.127941	0.131097	0.0660347	-0.00293248	0.119643	-0.0486663	0.554021	-0.000468013	-0.244106	-0.287322	0.175588	-0.0700339	0.239109	0.182971	0.263822	0.244363	0.0857086	0.372537	0.267486	-0.0205516	0.444025	0.153016	0.259944	-0.0275499	0.0322732	0.195419	-0.291227	0.0664702	0.484412	0.310222	0.0338175	0.0869606	0.140055	-0.0394558	-0.0148985	-0.0924156
FBP1	-0.0467939	0.0152609	-0.131624	0.33811	0.510746	-0.243094	0.00727832	-0.316437	0.418097	0.505828	0.545063	0.108757	0.174658	0.324139	0.0801587	0.140921	0.147941	0.154258	0.512818	-0.106788	-0.187854	0.543699	0.484442	-0.164226	-0.0926873	-0.313066	-0.317433	0.143955	-0.170531	0.171399	-0.318027	-0.328565	-0.14198	-0.203519	-0.0264496	-0.269099	-0.0398623	-0.303153	-0.256656	0.133358	0.0488546	-0.262674	-0.00390831	0.140746	-0.0372554	0.0640907	0.261389	-0.0723277	0.351156
FCGR3A	-0.121707	-0.0290839	0.170856	-0.310583	-0.473349	0.512206	-0.0733512	0.45493	-0.484188	-0.461762	-0.282923	0.0222283	-0.441689	-0.520738	-0.0382752	-0.127506	-0.0525576	0.000705345	-0.374061	0.343223	0.123967	-0.40737	-0.429242	0.300172	0.100011	0.474723	0.650654	-0.0347061	0.493475	-0.330487	0.446934	0.459741	0.363637	0.491273	0.094172	0.473591	0.406373	0.374545	0.440599	-0.422065	-0.0225717	0.551746	0.158338	-0.293331	0.183454	-0.0682863	-0.37447	0.0252632	-0.398584
FLNB	-0.12617	0.043403	0.245765	-0.235748	-0.247153	0.182059	0.0327195	0.206515	-0.220922	-0.218811	-0.199115	-0.0540825	-0.248509	-0.287603	-0.0643878	-0.0968966	-0.0991643	-0.0210219	-0.192192	0.0558751	-0.00581338	-0.216748	-0.212212	0.13441	0.334137	0.20825	0.236939	-0.0763591	0.19125	-0.0504822	0.186774	0.171608	0.144344	0.266083	0.0545529	0.155723	0.130154	0.141156	0.192263	-0.231141	-0.0559752	0.257324	0.0863326	-0.183103	0.0913925	-0.107618	-0.205141	0.0195659	-0.252479
FTL	0.37892	-0.0501245	-0.233024	0.271676	0.289836	-0.183281	0.0763535	-0.201498	0.249613	0.175544	0.152247	0.48576	0.311251	0.653317	0.378249	0.352935	0.449346	0.157238	0.290978	0.0691394	0.457611	0.198956	0.256501	-0.253012	-0.150155	-0.308195	-0.175224	0.0875208	-0.280482	-0.0268212	-0.267278	-0.210047	-0.164623	-0.320877	0.00736265	-0.303918	-0.350713	-0.157479	-0.234546	0.471288	0.4222	-0.319543	-0.172533	0.604839	0.290024	0.570915	0.320877	0.114682	0.408696
FUCA1	0.243314	-0.0287017	-0.308805	0.484901	0.523036	-0.371964	0.0376355	-0.442514	0.43073	0.4608	0.393951	0.225493	0.485297	0.633313	0.209817	0.356574	0.177456	0.108498	0.393679	-0.166277	0.0316785	0.455113	0.432226	-0.324261	-0.260024	-0.450198	-0.48943	0.123602	-0.362857	0.17478	-0.413196	-0.460632	-0.287358	-0.44877	0.0252201	-0.348294	-0.318582	-0.306093	-0.38626	0.429371	0.311438	-0.518981	-0.0792465	0.518868	-0.0119543	0.387094	0.557512	-0.0265204	0.513665
FXYD2	-0.429139	-0.251615	0.392279	-0.88375	-0.828427	0.882759	-0.371995	0.649273	-1.11314	-1.20054	-0.763028	-0.295949	-0.748472	-1.20949	0.182758	-0.0875021	-0.377245	-0.149206	-0.796578	0.963045	0.114763	-0.901604	-1.18198	0.883795	0.380595	0.748246	1.48361	0.410642	1.70315	-0.866438	0.804894	0.882606	0.871299	1.43812	0.111307	0.455861	1.24934	0.635117	0.987103	-1.13923	0.1723	1.85004	0.806827	-0.796324	0.675236	-0.291663	-1.13214	0.100094	-0.85701
GALC	0.0897682	0.0258111	-0.0605297	0.172654	0.150883	-0.0586035	0.107912	-0.0695535	0.122518	0.151771	0.158923	0.139075	0.104874	0.257545	0.058472	0.207759	0.185014	-0.0141434	0.160557	-0.149959	0.0366609	0.148774	0.198932	-0.0817122	-0.120432	-0.162698	-0.0957581	-0.111967	-0.140052	0.0215773	-0.116681	-0.0864897	-0.0178062	-0.181664	-0.0553345	-0.101116	-0.107715	-0.0335531	-0.108391	0.163229	0.227574	-0.15933	-0.0834094	0.364251	0.159689	0.285175	0.219025	0.0303873	0.20174
GALNS	0.169959	-0.0596715	-0.233687	0.538384	0.465692	-0.27831	-0.000306559	-0.357476	0.385066	0.397373	0.331886	0.198717	0.391091	0.533576	0.311608	0.363422	0.294762	0.0757873	0.358177	-0.0669366	0.0326114	0.406256	0.367037	-0.248512	-0.275421	-0.383691	-0.365623	0.190738	-0.254158	0.118808	-0.361665	-0.348924	-0.203074	-0.375121	-0.0550864	-0.314149	-0.187373	-0.296283	-0.315627	0.323752	0.274618	-0.387091	-0.0607648	0.509249	0.132653	0.372148	0.408191	-0.0207248	0.494058
GDF7	-0.118817	-0.117744	0.0261605	-0.304782	-0.361648	0.281335	-0.104532	0.34904	-0.306156	-0.46878	-0.432452	0.0227626	-0.274677	-0.363096	0.0463223	-0.0357275	-0.106216	-0.110255	-0.314247	0.32034	0.190885	-0.428661	-0.435414	0.349253	0.021807	0.333747	0.433077	0.124576	0.30565	-0.32608	0.437219	0.339741	0.135527	0.457353	0.0967425	0.322079	0.140952	0.346578	0.346984	-0.407695	0.11239	0.501493	0.16999	-0.152133	0.185683	0.0291282	-0.360209	0.116383	-0.285254
GGH	0.0480248	-0.0730683	-0.0890753	0.270678	0.189695	-0.0550529	-0.0520816	-0.151347	0.0497495	0.0305437	0.0714749	0.257636	0.122773	0.1794	0.442025	0.422887	0.257246	0.066935	0.126952	0.233057	0.157613	0.115723	0.0557042	-0.0144984	-0.14536	-0.128752	0.0416815	0.35216	0.124424	-0.142883	-0.11336	-0.0962128	-0.0747352	0.0537642	0.0303651	-0.179378	0.0776463	-0.0576343	-0.0413055	-0.0154294	0.454554	0.0511814	0.149536	0.341981	0.373793	0.368543	0.0773731	0.0686845	0.281079
GLB1	0.218587	-0.120828	-0.300517	0.538255	0.46544	-0.328639	-0.0140371	-0.403928	0.338207	0.394296	0.303985	0.266285	0.36341	0.573832	0.348739	0.452608	0.244987	0.0614979	0.323571	-0.0164097	0.0914673	0.382468	0.365977	-0.260311	-0.299573	-0.404115	-0.377735	0.246208	-0.32011	0.0755416	-0.358661	-0.382753	-0.258045	-0.393429	-0.0660933	-0.348132	-0.231301	-0.247769	-0.324096	0.363064	0.445955	-0.425232	-0.124354	0.691344	0.219692	0.52351	0.513579	0.0126365	0.567509
GM2A	0.738351	-0.207798	-0.439941	0.564757	0.58473	-0.399934	-0.0639161	-0.437327	0.31879	0.265979	0.151942	0.547782	0.689925	0.746703	0.567842	0.694801	0.299451	0.168199	0.377534	0.0297753	0.643358	0.281492	0.256537	-0.50253	-0.388458	-0.413536	-0.296997	0.434797	-0.550155	0.15462	-0.337353	-0.425168	-0.436262	-0.478594	0.41715	-0.447209	-0.650472	-0.211291	-0.25168	0.635628	0.584075	-0.490087	-0.0213131	0.903605	0.425565	0.879607	0.535845	0.0029785	0.52094
GNS	0.300309	-0.100605	-0.0908154	0.0540668	-0.0262613	0.0938191	-0.0410339	0.0774834	-0.106149	-0.130675	-0.121828	0.276258	0.0881064	0.08263	0.320548	0.254181	0.150027	-0.0249224	-0.0534294	0.264791	0.446462	-0.12703	-0.116281	0.0389082	-0.086906	0.0652486	0.171213	0.134804	-0.04171	-0.128248	0.124687	0.139093	0.0647488	0.0646979	0.158162	0.0586757	-0.0947329	0.130052	0.115529	0.14754	0.336314	0.0967125	0.0808521	0.30228	0.365161	0.415853	0.0666446	0.143313	0.0261183
GPRC5C	-0.16232	-0.0876345	0.0506757	-0.0651689	-0.0940785	0.134856	-0.120359	0.0639752	-0.152585	-0.155542	-0.040065	-0.0692941	-0.133741	-0.132136	0.0480697	-0.0622044	-0.0836136	-0.0775359	-0.117493	0.225922	-0.0487838	-0.115282	-0.185315	0.146995	-0.0522043	0.0750999	0.236802	0.121017	0.220252	-0.184274	0.101652	0.139448	0.171544	0.18043	-0.132474	0.102556	0.342397	0.0397943	0.0766838	-0.197869	0.0636961	0.25216	0.0817936	-0.129668	0.11679	-0.0497328	-0.0634986	0.0424062	-0.0521757
GSTA1	0.016872	0.0873652	-0.134705	0.462689	0.630976	-0.338619	0.102972	-0.36365	0.573203	0.671252	0.670642	0.134376	0.220514	0.453432	0.0221201	0.155728	0.228633	0.261225	0.710327	-0.1957	-0.24718	0.683413	0.656463	-0.317848	-0.0971385	-0.406112	-0.47165	0.086005	-0.273473	0.341003	-0.465872	-0.474026	-0.19591	-0.307352	0.069145	-0.371213	-0.117091	-0.376195	-0.370141	0.263473	-0.0290167	-0.434209	0.000784142	0.165126	-0.192476	0.0654559	0.396847	-0.0857851	0.427477
HEXA	-0.0113153	-0.0852004	-0.130078	0.168182	0.136434	-0.0210491	-0.076804	-0.0861251	0.0435458	-0.00366571	-0.0293307	0.187339	0.075021	0.169106	0.240313	0.264067	0.0771804	0.0418375	0.0712205	0.265479	0.126903	0.00782817	-0.0173985	-0.00934202	-0.136672	-0.0719046	0.00414052	0.295666	0.010409	-0.0740131	-0.048821	-0.0634885	-0.0629476	0.0479753	0.0284487	-0.0670044	-0.0295279	-0.0656889	-0.034763	-0.0023743	0.382668	0.0130014	0.0563134	0.307347	0.237879	0.360769	0.184222	0.0962737	0.206438
HEXB	0.0289827	-0.0996474	-0.0724568	0.149351	0.131101	-0.0329376	-0.0260486	-0.0735518	0.0342598	0.0068624	0.0157931	0.200312	0.0387031	0.160035	0.264699	0.320079	0.10867	0.0420707	0.0888218	0.19818	0.13496	0.0386899	0.00837947	-0.0173075	-0.0422642	-0.0893845	0.0631969	0.242625	0.0704832	-0.0951608	-0.097404	-0.0746838	-0.0187642	0.0732962	0.0487707	-0.117002	0.0238087	-0.0555478	-0.0320652	0.00590948	0.434183	0.0719257	0.0536269	0.342216	0.342922	0.374232	0.167587	0.109798	0.189208
HLA-A	0.458946	-0.016246	-0.272762	0.351198	0.585532	-0.490349	0.0376202	-0.543416	0.352424	0.425571	0.36546	0.00296034	0.681378	0.575063	0.145075	0.293161	0.218679	0.0224207	0.360896	-0.177388	0.149884	0.452777	0.379445	-0.403505	-0.218402	-0.560207	-0.413463	0.248145	-0.256892	0.0734978	-0.538902	-0.550121	-0.169359	-0.490408	-0.0466907	-0.584258	-0.254087	-0.397936	-0.400699	0.562156	0.0587802	-0.388392	-0.0866345	0.242915	0.0279448	0.211856	0.33378	-0.194593	0.41515
HLA-B	0.330263	-0.0302024	-0.242926	0.209162	0.407275	-0.395575	-0.00145253	-0.439935	0.355746	0.298865	0.191997	-0.0116736	0.57616	0.463551	0.0687137	0.140194	0.134343	0.0100384	0.26303	-0.144502	0.0950483	0.282483	0.270168	-0.293887	-0.218045	-0.405008	-0.374325	0.103172	-0.320794	0.0661061	-0.404383	-0.381638	-0.228086	-0.434905	-0.124277	-0.418911	-0.289639	-0.288796	-0.291934	0.502831	0.0101855	-0.367279	-0.202446	0.205384	-0.01561	0.13704	0.219057	-0.0703616	0.324174
HPR	0.0745051	-0.0564681	0.144016	-0.335731	-0.396957	0.036463	-0.025463	0.323988	-0.183098	-0.183761	-0.19113	-0.0573593	-0.318593	-0.362252	-0.112981	-0.11457	-0.126275	-0.00592209	-0.194155	-0.070109	-0.00398683	-0.233078	-0.172189	0.109605	0.179238	0.264806	0.0578469	-0.224228	-0.0339328	0.0819789	0.240235	0.132335	0.113049	0.140972	0.0522735	0.206548	-0.131612	0.209696	0.191152	0.20712	0.0211861	0.139472	-0.170762	-0.0765909	-0.0470752	-0.0801554	-0.10808	0.214931	-0.30774
HSP90AA1	-0.0671777	0.142305	0.127889	0.155174	0.322003	-0.256039	0.143835	-0.224165	0.311875	0.426241	0.405361	-0.0300053	0.0610459	0.221263	-0.105026	0.000719477	0.0986384	0.0819259	0.407886	-0.283715	-0.230958	0.423748	0.38152	-0.17575	0.285348	-0.291334	-0.303196	-0.0982646	-0.0768309	0.172746	-0.330721	-0.349257	-0.0186902	-0.167487	-0.0888113	-0.304733	0.0374194	-0.277261	-0.241596	0.129067	-0.0916384	-0.202409	-0.0736855	-0.00728905	-0.0529543	-0.108347	0.158344	-0.0579305	0.181701
IGHG1	0.230584	0.00596628	-0.000287578	0.00856706	0.0164877	-0.0209909	-0.0172569	0.0101631	-0.00397875	0.0403102	0.00226737	0.0481898	0.0939658	0.04964	0.0695031	0.0649464	0.0513322	0.0696405	-0.0157693	0.0331452	0.165448	0.0185882	0.00318275	-0.0404069	0.0158086	-0.00412415	-0.0350302	0.0104013	-0.0715734	0.0643257	0.00686335	0.0145848	0.00823732	-0.00505904	0.161577	-0.0436872	-0.155544	0.0169805	-0.00213628	0.258622	0.0860231	-0.0453805	-0.0144078	0.0866418	0.00411317	0.0880256	0.0863532	0.131503	0.00586193
IGHV3-11	0.450666	-0.0146613	-0.451987	0.625536	0.801167	-0.824028	0.0277544	-0.778311	0.767497	0.778678	0.438709	0.106242	0.809357	0.924659	0.22518	0.26681	0.248861	0.0476339	0.553698	-0.166458	0.0995552	0.648508	0.689502	-0.575952	-0.299018	-0.774852	-0.937478	0.325576	-0.769698	0.331665	-0.782797	-0.822396	-0.628542	-0.773867	-0.22894	-0.793004	-0.580815	-0.664496	-0.706748	0.886274	0.0988087	-0.929539	-0.323853	0.509168	-0.243741	0.237773	0.635989	-0.0545396	0.824905
IGKV1-5	0.419742	-0.0489481	-0.270524	0.303976	0.401747	-0.454808	-0.0102007	-0.4206	0.31574	0.354009	0.184774	0.100918	0.568074	0.557155	0.187012	0.25335	0.0680669	-0.0243707	0.188096	-0.101166	0.221601	0.285176	0.297945	-0.358971	-0.221025	-0.409028	-0.472207	0.171584	-0.487355	0.0875982	-0.375481	-0.376041	-0.37034	-0.48034	-0.157751	-0.427941	-0.436166	-0.265001	-0.33131	0.58891	0.20304	-0.529287	-0.242063	0.415812	-0.00665606	0.288709	0.410875	-0.031081	0.459699
IGKV1-8	0.270004	0.0141543	-0.10022	-0.204802	-0.154295	-0.0894439	0.0348488	0.0742404	-0.055982	-0.151199	-0.23163	0.086459	0.279055	0.0519803	-0.0318829	0.0217112	-0.0910897	-0.0673518	-0.166555	0.0133049	0.273532	-0.221112	-0.110671	-0.0583319	-0.0113414	0.0689175	0.0148491	-0.110261	-0.236454	-0.13278	0.097767	0.0703601	-0.127887	-0.0759398	-0.0606694	0.066186	-0.322534	0.105555	0.0536175	0.281868	0.102635	-0.122857	-0.15771	0.173558	0.0482482	0.188586	0.0399273	0.0392141	-0.0689535
IGKV2-30	0.474914	-0.00600045	-0.200092	0.201781	0.136156	-0.000859159	-0.0140611	-0.0642219	0.0733593	0.108133	0.0310921	0.244986	0.344085	0.294061	0.0837684	0.248584	0.237603	0.0788059	0.108469	0.0221981	0.325893	0.104675	0.169925	-0.129763	-0.197971	-0.00914347	-0.185805	-0.00700022	-0.272089	0.232399	-0.0960323	-0.136415	-0.146333	-0.232821	0.373544	-0.0263298	-0.365496	0.0529676	-0.0554561	0.52219	0.182572	-0.33139	-0.00467176	0.35482	0.0130191	0.351165	0.293852	0.089186	0.198052
IGKV3-20	0.559398	-0.130949	-0.148022	0.0631141	0.0782736	-0.0801256	-0.085039	-0.0641598	-0.0487199	0.0211523	-0.0345852	0.137683	0.389032	0.22619	0.214465	0.200255	0.0498785	-0.0709913	-0.0729423	0.00493505	0.495193	-0.0126271	0.00897841	-0.125466	-0.117275	-0.0443888	-0.0211166	0.109835	-0.241833	-0.117799	-0.0200865	-0.0285874	-0.100314	-0.240133	0.0674682	-0.117612	-0.344318	0.113835	0.0142203	0.399754	0.231152	-0.190625	-0.00640026	0.294897	0.144444	0.317796	0.160722	0.00643044	0.0938526
IGKV3D-15	0.534971	-0.106447	-0.257245	0.216022	0.270877	-0.318028	-0.0166887	-0.289487	0.14952	0.192225	0.0787398	0.13668	0.532498	0.425281	0.234578	0.292313	0.096443	-0.0265857	0.088377	-0.0100471	0.39562	0.163605	0.172212	-0.272497	-0.190453	-0.269679	-0.260788	0.18088	-0.353552	-0.00872877	-0.234061	-0.246809	-0.261033	-0.362786	0.0630015	-0.302864	-0.431454	-0.0986553	-0.165897	0.525094	0.257053	-0.36299	-0.111942	0.397843	0.101297	0.342568	0.316729	0.00598502	0.293038
IGLV1-40	0.518865	-0.114902	-0.302002	0.358476	0.418104	-0.350487	-0.0112196	-0.422663	0.312701	0.38508	0.19325	0.115574	0.636968	0.564242	0.139725	0.292147	0.106567	0.064108	0.211588	-0.0627661	0.233878	0.288324	0.312662	-0.42282	-0.257837	-0.368019	-0.471133	0.202016	-0.51329	0.172117	-0.355569	-0.389411	-0.371461	-0.543922	0.0428527	-0.373418	-0.525647	-0.257321	-0.333182	0.666933	0.165302	-0.554921	-0.173156	0.475486	-0.0419564	0.349843	0.478667	-0.066994	0.459251
IGLV1-44	0.518911	-0.125384	-0.302079	0.287246	0.32067	-0.321859	-0.0709072	-0.316938	0.265899	0.286948	0.147698	0.130417	0.502595	0.488095	0.181326	0.284607	0.0817482	-0.0200745	0.161252	-0.0140006	0.350466	0.21183	0.257361	-0.303115	-0.283763	-0.327648	-0.352166	0.188346	-0.458421	0.0989933	-0.312683	-0.284395	-0.331785	-0.459405	0.00850319	-0.347298	-0.439191	-0.1611	-0.306682	0.609783	0.232251	-0.476645	-0.192117	0.438398	-0.00959416	0.358544	0.406917	0.000915679	0.372634
IGLV3-21	0.54058	-0.174045	-0.393392	0.354151	0.516674	-0.5763	-0.0750429	-0.548499	0.413421	0.399509	0.190118	0.0893146	0.72831	0.663093	0.238442	0.332453	0.0882815	-0.0190159	0.253729	-0.0382415	0.288863	0.343153	0.354326	-0.443596	-0.315336	-0.512057	-0.549628	0.347518	-0.551869	0.118199	-0.483978	-0.539543	-0.454135	-0.538893	-0.133346	-0.546217	-0.515914	-0.33046	-0.427707	0.699909	0.246986	-0.588054	-0.263618	0.470109	0.0243652	0.366886	0.460623	-0.0642863	0.548991
IGLV7-43	0.295054	0.181501	0.0131184	-0.0684992	-0.242604	0.355065	0.0570106	0.320533	-0.270626	-0.225408	-0.180839	0.195339	-0.183897	-0.176609	-0.0501757	0.137691	0.0918005	0.330473	-0.0386589	0.173621	0.308674	-0.183051	-0.157129	0.0771627	0.108271	0.299807	0.246759	-0.213058	0.1059	0.167842	0.286551	0.321875	0.156348	0.192163	0.703227	0.343827	-0.157156	0.301502	0.307121	0.0860931	0.0359903	0.139103	0.170466	0.038335	-0.0267336	0.146574	0.0312732	0.151924	-0.344844
KCNJ14	-0.187488	-0.00476315	0.259912	-0.666264	-0.866684	0.771996	-0.108418	0.918319	-0.801543	-0.819912	-0.594259	0.0461479	-0.663029	-0.921036	-0.0842526	-0.188794	-0.144454	-0.179874	-0.598958	0.423024	0.264509	-0.833717	-0.793521	0.60555	0.183136	0.875127	0.967582	-0.127563	0.594109	-0.398259	0.854859	0.919796	0.585213	0.827216	0.216403	0.842206	0.327005	0.685107	0.744338	-0.544658	0.0658728	0.945031	0.188284	-0.3687	0.321441	-0.0274077	-0.574833	0.25446	-0.749818
KIAA1549L	-0.0305542	0.0432957	0.251844	-0.504525	-0.545416	0.609778	-0.0348924	0.583747	-0.5318	-0.517487	-0.37162	0.0908696	-0.456491	-0.59892	-0.139731	-0.199725	-0.183829	-0.108605	-0.40261	0.0573646	0.174602	-0.4785	-0.466767	0.485828	0.214668	0.612865	0.895446	-0.364839	0.385079	-0.259568	0.743547	0.574546	0.357282	0.670283	0.203369	0.64652	0.120868	0.660683	0.589462	-0.358872	0.00930222	0.937819	0.0462906	-0.18826	0.160868	-0.035057	-0.429257	0.133655	-0.526239
KPNA6	-0.120716	0.131149	0.392064	-0.324207	-0.417037	0.246658	0.18045	0.362045	-0.40105	-0.317931	-0.206675	-0.1309	-0.350731	-0.439709	-0.190991	-0.140827	-0.0284378	0.0209736	-0.238291	-0.0358032	-0.0692217	-0.27308	-0.2781	0.243759	0.461819	0.23094	0.244519	-0.236354	0.231576	0.0234105	0.279765	0.232241	0.20578	0.300377	0.0893495	0.284184	0.149842	0.255481	0.250501	-0.247972	-0.0951453	0.29763	0.0697617	-0.290156	0.0422114	-0.16995	-0.304035	0.021832	-0.454616
KRT10	-0.214887	0.347576	0.410638	-0.370149	-0.329658	0.319894	0.206135	0.515822	-0.177035	-0.21987	-0.240281	0.129117	-0.39115	-0.556193	-0.0504728	-0.234153	0.0849771	0.132653	-0.177641	0.13009	-0.020972	-0.237988	-0.222106	0.225635	0.473363	0.42622	0.26575	-0.161187	0.166548	0.196491	0.436778	0.299719	0.0656997	0.501872	0.28927	0.399399	0.0662879	0.251346	0.272201	-0.232194	-0.188133	0.289566	-0.00994791	-0.301719	0.0736868	-0.135927	-0.272391	0.0901417	-0.43391
LAMP1	-0.0606205	-0.036418	-0.0497931	0.0582945	0.000362244	0.105203	0.00304494	0.0580574	-0.0556253	-0.0685098	-0.0293733	0.209882	-0.123714	0.04956	0.166864	0.124685	0.0657587	0.0357545	0.0615071	0.257852	0.087478	-0.0467322	-0.045604	0.0704486	0.0130616	0.0652427	0.109021	0.168441	0.0200428	-0.0455637	0.102594	0.105089	0.0802108	0.15875	0.18349	0.107112	0.0422092	0.0459272	0.0951924	-0.0988957	0.232472	0.127002	0.0351712	0.160616	0.235594	0.234475	0.0250408	0.114693	0.0822731
LILRB5	-0.05323	0.0843857	0.234105	-0.58922	-0.682359	0.700268	-0.0242666	0.661317	-0.561822	-0.59395	-0.437454	0.0413787	-0.521915	-0.682139	-0.214994	-0.225921	-0.154142	-0.0998166	-0.467709	0.18126	0.212575	-0.582053	-0.514828	0.462648	0.140333	0.66505	0.750244	-0.387961	0.358378	-0.198265	0.771442	0.663124	0.390075	0.57327	0.351977	0.816276	0.124129	0.696642	0.622489	-0.40613	-0.0528581	0.778961	0.157269	-0.241452	0.0685955	-0.0544851	-0.428954	0.16193	-0.600609
LONP2	0.129468	-0.064497	0.0367261	-0.177308	-0.226375	0.214243	0.00968953	0.235096	-0.198854	-0.146498	-0.159936	0.0377044	-0.199794	-0.186392	-0.0493623	-0.0791194	-0.0186041	0.0195672	-0.165682	0.115174	0.182678	-0.196858	-0.200047	0.126064	0.0898454	0.19696	0.173362	-0.0765127	0.0715479	-0.0793455	0.245859	0.265813	0.159607	0.178889	0.137115	0.22777	-0.0150691	0.149531	0.175583	0.0786133	0.0521451	0.192773	-0.0102181	-0.0234122	0.00594562	0.0221327	-0.0514938	0.123905	-0.215076
LRP2	0.0335762	-0.0403244	-0.178131	0.332996	0.265228	-0.138617	-0.028608	-0.224933	0.201177	0.236383	0.207319	0.0614871	0.15513	0.292145	0.162454	0.176588	0.0921859	0.0395246	0.198294	0.0824516	-0.0486722	0.233089	0.210079	-0.0821358	-0.190907	-0.225122	-0.197863	0.210642	-0.0842744	0.0196459	-0.222966	-0.173085	-0.0818047	-0.160373	-0.0697307	-0.197398	0.0219528	-0.164328	-0.18004	0.149015	0.159275	-0.172507	-0.019757	0.215034	0.0735578	0.161774	0.245678	-0.0230592	0.397027
LY6D	-0.11217	0.0265066	0.559912	-0.953985	-1.02683	0.940014	-0.0831976	1.04187	-1.00275	-1.08076	-0.820376	0.0346223	-0.70224	-1.1237	-0.0835438	-0.257076	-0.191508	-0.220818	-0.793607	0.380292	0.418368	-0.987873	-0.961478	0.750524	0.589198	0.942142	1.39679	-0.453407	0.919902	-0.50409	1.12656	1.0292	0.555437	1.12427	0.285016	0.799402	0.398541	1.01136	1.08687	-0.740685	-0.0331872	1.39178	0.30295	-0.52973	0.45885	-0.126028	-0.899213	0.263917	-1.04833
MAN2B1	0.313945	-0.0250925	-0.308055	0.535182	0.576086	-0.434075	0.0701575	-0.467676	0.491612	0.516915	0.411161	0.284415	0.512766	0.717873	0.221769	0.445996	0.288648	0.08225	0.458015	-0.219881	0.0768221	0.506171	0.501779	-0.375106	-0.288757	-0.516426	-0.51135	0.0865495	-0.432595	0.181731	-0.466634	-0.488768	-0.282536	-0.519339	2.59208e-05	-0.424359	-0.386986	-0.327723	-0.413025	0.521796	0.333224	-0.562516	-0.156538	0.635245	0.108222	0.48549	0.564611	-0.0205994	0.565453
MAN2B2	0.286202	-0.0638264	-0.226844	0.412555	0.377506	-0.316964	0.0363065	-0.317063	0.327371	0.348763	0.242767	0.21376	0.344022	0.509483	0.283064	0.326551	0.194647	0.0316145	0.259685	-0.0874806	0.129358	0.303656	0.331039	-0.248236	-0.239877	-0.305885	-0.358947	0.133968	-0.363946	0.0963378	-0.290737	-0.31282	-0.219115	-0.424602	-0.00449949	-0.270626	-0.268526	-0.221417	-0.279995	0.409874	0.332128	-0.4284	-0.12051	0.527297	0.111649	0.380023	0.420385	0.0361553	0.436878
MAOB	0.0549559	0.291158	0.0303167	-0.00454245	0.0282528	0.0632866	0.317804	0.0692908	0.0457273	0.0845893	0.0657674	0.151235	-0.11918	0.0422381	-0.00519608	0.0638355	0.230122	0.0435025	0.150018	-0.0702897	0.00219985	0.0896326	0.121473	0.0390078	0.0664382	0.0257905	-0.00804364	-0.149748	-0.00583148	0.181352	0.00484742	-0.0177363	0.0629822	0.0237844	0.18027	0.00465542	-0.055003	0.0330789	0.0253101	0.0628308	0.0269522	-0.0205483	-0.0672658	0.0834158	0.064766	0.0684223	0.0452698	0.04656	-0.0407074
MAP4	-0.304392	0.0961708	0.557413	-0.613457	-0.666894	0.591412	0.014432	0.656329	-0.58703	-0.513153	-0.441248	0.0685826	-0.766134	-0.900696	-0.189154	-0.308244	-0.17128	0.0355596	-0.494759	0.178579	-0.0321914	-0.535372	-0.526598	0.564942	0.686503	0.651114	0.730576	-0.395473	0.660199	-0.0981297	0.623447	0.565234	0.380759	0.812211	0.197663	0.519615	0.424747	0.447954	0.543881	-0.591564	-0.0736996	0.772711	0.243377	-0.421215	0.178936	-0.187942	-0.50775	0.222596	-0.710127
MARCKSL1	-0.12112	0.0711091	0.272965	-0.442519	-0.496822	0.517883	0.0405155	0.534092	-0.453103	-0.486188	-0.393985	0.0265585	-0.514734	-0.48311	-0.115928	-0.150093	-0.117772	-0.0572788	-0.358566	0.210046	0.190391	-0.456998	-0.443788	0.467627	0.305902	0.492073	0.625402	-0.272801	0.582233	-0.139505	0.471731	0.462311	0.387578	0.58296	0.182584	0.432781	0.373432	0.365104	0.450687	-0.396113	0.0279984	0.742528	0.186913	-0.219714	0.153819	-0.0272639	-0.385505	0.17565	-0.441699
MAT2A	-0.090653	0.0813714	0.146983	-0.102158	-0.00427011	0.0326078	0.0829374	0.11385	-0.00153602	0.107456	0.136194	-0.00646927	-0.152817	-0.0681156	-0.0919273	-0.0551715	-0.0021284	0.0496236	0.109316	-0.130945	-0.101314	0.112261	0.0960231	0.0450288	0.201047	0.0313189	-0.0174672	-0.183388	0.0386688	0.110409	0.0301915	0.0249356	0.0675512	0.0634025	-0.00838033	0.0356934	0.0265977	-0.0053394	0.0444079	-0.0711131	-0.0602332	0.0407293	0.0152246	-0.075767	-0.0236137	-0.0861864	-0.0429735	-0.0232944	-0.120937
MGAM	-0.0442698	-0.0152524	-0.0072554	0.134201	-0.0747348	0.199513	0.0162108	0.127744	-0.0716411	-0.0763112	-0.0598348	0.380484	-0.157061	0.0288864	0.314925	0.114678	0.331743	0.0779676	0.0374277	0.28632	0.245033	-0.0600763	-0.0441113	0.115729	-0.162629	0.120543	0.142139	0.123076	0.118022	-0.0359867	0.0754129	0.115242	-0.064631	0.157228	0.0946002	0.114536	0.0820862	0.101825	0.0173844	-0.095547	0.242591	0.0786349	0.103715	0.16417	0.165849	0.233275	-0.0343591	0.107548	0.109064
MIOX	-0.115979	-0.0383679	0.0161675	0.00893259	0.146341	0.0995014	-0.0378115	0.0295141	0.0445229	0.137382	0.320816	0.0726473	-0.132853	-0.0332738	0.101952	0.0150221	0.071133	0.0120899	0.215381	-0.00611191	-0.115619	0.216275	0.180139	0.106155	-0.0389973	0.0278142	0.122825	0.00123394	0.117192	-0.0676355	0.0522057	0.0660744	0.0963922	0.0827881	-0.110004	0.0875226	0.182655	0.068408	0.103364	-0.119997	0.0708994	0.130097	0.0209604	-0.0147078	0.117994	0.026156	-0.0753434	0.00384804	0.0153097
MME	0.0924897	0.0451068	-0.176063	0.349874	0.421841	-0.21689	0.0861807	-0.271234	0.356911	0.40569	0.406768	0.0341144	0.274834	0.527579	0.0606808	0.157224	0.27329	0.0404956	0.467348	-0.158213	-0.0692869	0.436818	0.413231	-0.210809	-0.164217	-0.335687	-0.336015	0.0477574	-0.170459	0.115691	-0.343542	-0.301317	-0.0175893	-0.299785	-0.0790149	-0.244278	-0.0803779	-0.256392	-0.266904	0.263332	0.0771695	-0.292464	-0.0689406	0.222315	-0.0375711	0.0934779	0.260655	-0.0578537	0.383007
MTHFS	-0.00637512	-0.00914169	0.027945	-0.0574817	0.211136	-0.0538366	0.108957	-0.0452084	0.139514	0.182634	0.233606	-0.0206916	-0.0150261	0.0957904	-0.128878	-0.00768044	0.066325	0.0235688	0.154434	-0.173243	-0.0786134	0.251265	0.197686	-0.0493162	0.0584146	-0.160006	-0.125825	-0.197817	0.00278395	0.0620917	-0.161313	-0.173151	0.105738	-0.100303	0.00862593	-0.205363	-0.0126637	-0.14927	-0.149006	0.0235252	-0.000467734	-0.105623	-0.00502994	-0.00518996	-0.0117344	0.0115209	0.0552084	-0.144055	-0.0827947
NAAA	0.039734	0.00878482	-0.128554	0.320884	0.373131	-0.250973	0.073426	-0.262446	0.383849	0.345717	0.3055	0.0393754	0.283099	0.39478	0.0211367	0.106869	0.128261	0.0455083	0.303206	-0.176067	-0.119842	0.371596	0.388615	-0.225591	-0.198581	-0.320178	-0.360815	-0.0322346	-0.222229	0.147815	-0.33882	-0.351567	-0.151328	-0.301512	-0.134678	-0.272184	-0.0972848	-0.271395	-0.288752	0.264669	0.0279445	-0.349099	-0.146349	0.243727	-0.0448396	0.101901	0.327948	-0.00597764	0.400358
NAGA	0.418561	-0.0915758	-0.306164	0.557472	0.481957	-0.353017	0.00157754	-0.378888	0.315598	0.408902	0.298544	0.387577	0.456743	0.632364	0.450692	0.525565	0.301979	0.0322926	0.315575	-0.0672459	0.311393	0.373335	0.37754	-0.316644	-0.316224	-0.436266	-0.345844	0.25019	-0.375869	0.0731082	-0.383621	-0.381742	-0.301064	-0.44022	0.0446227	-0.406532	-0.331777	-0.202727	-0.319829	0.483574	0.505236	-0.465685	-0.119405	0.723637	0.315889	0.63451	0.521524	0.0241538	0.581521
NAGLU	0.284847	-0.0164505	-0.301814	0.616193	0.567672	-0.396658	0.0145529	-0.485248	0.477497	0.499129	0.374154	0.279918	0.563054	0.723462	0.370076	0.321928	0.315424	0.0618717	0.421867	-0.063957	0.134822	0.489901	0.488131	-0.366368	-0.360762	-0.461463	-0.518761	0.254381	-0.39845	0.162875	-0.486391	-0.483419	-0.370872	-0.522508	-0.120424	-0.414811	-0.312087	-0.368072	-0.439421	0.486825	0.247956	-0.598477	-0.103707	0.490994	-0.0308151	0.359724	0.449694	-0.0423829	0.636168
NAPSA	0.124172	0.0213691	-0.235124	0.475228	0.404655	-0.180986	0.0407307	-0.267249	0.353397	0.340542	0.251865	0.176591	0.340093	0.522057	0.219498	0.292565	0.315787	0.0447213	0.360366	-0.0110615	0.0435411	0.317881	0.332912	-0.247371	-0.205764	-0.30533	-0.339998	0.140776	-0.284678	0.136886	-0.265732	-0.30654	-0.164014	-0.327797	-0.0629934	-0.229024	-0.187122	-0.2499	-0.264537	0.308174	0.193705	-0.343048	-0.0659272	0.433085	0.099147	0.339017	0.349015	-0.000215119	0.47184
NEU1	0.284956	-0.102774	-0.246664	0.428901	0.387628	-0.238063	-0.0247605	-0.352361	0.225787	0.300862	0.273796	0.143442	0.362127	0.436586	0.272312	0.357825	0.210573	0.0690373	0.241894	-0.00494564	0.114886	0.325898	0.265082	-0.221426	-0.234025	-0.311141	-0.262233	0.255579	-0.159371	-0.00386381	-0.318879	-0.322409	-0.146945	-0.322356	0.0358454	-0.295763	-0.126406	-0.222225	-0.230146	0.319188	0.28841	-0.292084	0.00431024	0.420694	0.12639	0.343141	0.34753	-0.0608347	0.432199
NGFR	-0.331032	-0.0423991	0.356177	-0.837064	-0.917904	1.04478	-0.202813	0.894058	-0.923237	-1.08172	-0.782497	-0.0414036	-0.764414	-1.0109	0.0151488	-0.193526	-0.325536	-0.157895	-0.715449	0.595782	0.258884	-0.909761	-0.975943	1.00823	0.321679	0.894206	1.38835	-0.176881	1.2549	-0.607062	1.25486	1.07386	0.672124	1.27015	0.073929	0.904084	0.615556	0.880616	1.09753	-0.894621	0.135407	1.85708	0.402983	-0.466649	0.387024	-0.118329	-0.892441	0.306706	-0.887927
NHLRC3	0.082796	-0.10912	-0.043894	0.0115608	-0.143118	0.177828	-0.0550439	0.140616	-0.202223	-0.226361	-0.160769	0.231841	-0.133681	-0.0545543	0.289189	0.23653	0.0766901	0.0012959	-0.143288	0.243018	0.246849	-0.187025	-0.174972	0.145326	-0.0682195	0.191958	0.291645	0.112288	0.122026	-0.19438	0.208275	0.194614	0.0973742	0.173799	0.0985394	0.166938	0.0407485	0.205824	0.206022	-0.0715005	0.419982	0.207953	0.0420006	0.308774	0.364823	0.372265	-0.0181446	0.170685	-0.00686435
PAH	-0.0136635	0.102962	-0.146213	0.290386	0.541014	-0.220458	0.0955779	-0.288334	0.546596	0.501038	0.554123	0.071488	0.154047	0.408352	-0.0518434	0.127562	0.184182	0.154955	0.673053	-0.197479	-0.172181	0.582813	0.575797	-0.199872	-0.119296	-0.307387	-0.362689	-0.0675925	-0.220424	0.242309	-0.314778	-0.347934	-0.0702308	-0.239864	0.0310009	-0.262871	-0.139184	-0.281205	-0.250613	0.207144	-0.0278233	-0.299486	-0.05593	0.1563	-0.0693285	0.0530865	0.262417	-0.0548501	0.28763
PCK1	-0.0025404	0.0174319	-0.0941179	0.341261	0.517294	-0.232091	0.092477	-0.290526	0.437812	0.490733	0.577828	0.0574166	0.183694	0.326367	0.0638002	0.160637	0.194541	0.142964	0.539777	-0.168803	-0.213771	0.562518	0.518618	-0.1583	-0.145248	-0.311919	-0.294832	0.0580799	-0.14318	0.118095	-0.307688	-0.316634	-0.0769779	-0.237598	-0.0498507	-0.272954	0.0191502	-0.259634	-0.22897	0.190185	0.058302	-0.25018	-0.0364698	0.145505	0.0109712	0.0704436	0.2495	-0.0692877	0.363562
PCK2	0.00932169	0.344364	0.0376171	0.0531235	0.125129	-0.0751774	0.435996	-0.0203442	0.137744	0.143614	0.166326	0.0681239	0.0315239	0.131101	-0.0298608	0.0186944	0.165845	0.0206565	0.207773	-0.138427	-0.0814128	0.178742	0.191844	-0.033953	0.0835006	-0.068748	-0.112798	-0.124338	-0.0359452	0.063456	-0.0891741	-0.134928	0.0883485	-0.0650206	0.0537625	-0.0659756	-0.0168414	-0.0650812	-0.064231	0.0540508	0.0106622	-0.0703401	-0.0376892	0.0295254	0.00429756	0.0273303	0.0790675	-0.0437554	0.0668596
PEPD	-0.0068336	0.0321307	-0.181154	0.377366	0.49332	-0.32075	0.0567366	-0.339675	0.53414	0.504099	0.422979	0.0966791	0.234548	0.413104	0.058681	0.109124	0.14555	0.178723	0.509214	-0.11173	-0.164121	0.476673	0.488939	-0.219785	-0.119649	-0.337833	-0.456596	0.0973432	-0.285638	0.27071	-0.379128	-0.390359	-0.283345	-0.293527	-0.0108087	-0.293821	-0.202097	-0.375743	-0.336167	0.251879	0.0254724	-0.409581	-0.082182	0.189627	-0.208004	0.0464376	0.32623	-0.0367513	0.383756
PLA2G15	0.50065	-0.0406993	-0.345831	0.600015	0.571934	-0.399787	0.0400837	-0.464776	0.432758	0.542218	0.450568	0.285499	0.590322	0.727205	0.298988	0.400584	0.256053	0.0631106	0.419959	-0.213187	0.220741	0.508541	0.506741	-0.410273	-0.374486	-0.50062	-0.467516	0.109694	-0.440551	0.115844	-0.481372	-0.498203	-0.267196	-0.605962	-0.00901964	-0.445467	-0.355087	-0.294499	-0.410652	0.637622	0.284065	-0.596295	-0.133887	0.595125	0.111113	0.486791	0.577588	-0.0596881	0.612184
PLD3	0.18455	-0.0562771	-0.279274	0.634013	0.5824	-0.348126	-0.033869	-0.464761	0.419765	0.491252	0.417688	0.229118	0.482938	0.62087	0.345717	0.387009	0.251983	0.0740982	0.420643	-0.0434676	-0.0291374	0.491884	0.45863	-0.31971	-0.368469	-0.479815	-0.450171	0.309419	-0.31679	0.126444	-0.454754	-0.50327	-0.249247	-0.470883	-0.0244155	-0.391898	-0.200102	-0.356218	-0.377386	0.367688	0.256271	-0.476392	-0.0139927	0.495588	0.0992252	0.380746	0.471133	-0.0939173	0.646616
PPT1	0.175608	-0.0676955	-0.233396	0.348758	0.33905	-0.245287	0.0515336	-0.316112	0.237984	0.333778	0.311214	0.113517	0.213577	0.374278	0.134476	0.295794	0.129728	0.0596266	0.220479	-0.0744631	-0.0304493	0.335339	0.281025	-0.196659	-0.189308	-0.317861	-0.280296	0.148498	-0.141147	0.0027882	-0.299025	-0.304366	-0.0898987	-0.295885	-0.0165821	-0.245788	-0.0559083	-0.178128	-0.239213	0.249253	0.277849	-0.284261	-0.0608629	0.390831	0.100988	0.299905	0.430707	-0.0174089	0.391902
PRADC1	0.118005	-0.12614	-0.141461	-0.00196747	-0.0541126	0.0875829	-0.105007	0.0138581	-0.0844351	-0.197425	-0.143209	0.0937462	0.141157	-0.018869	0.112438	0.176996	-0.0185951	0.0402166	-0.0953642	0.201664	0.196828	-0.15684	-0.165321	-0.0091002	-0.146681	0.145973	0.195762	0.19323	0.0432865	-0.130077	0.110949	0.0475606	-0.107655	0.049372	0.0956232	0.118905	-0.0468646	0.134372	0.0905989	-0.0529929	0.112765	0.0675293	0.141866	0.0976039	0.053266	0.142973	-0.00464315	-0.0138778	-0.00953114
PRDX1	-0.0523773	-0.00385854	0.0269058	0.173868	0.315245	-0.19694	0.0136233	-0.220502	0.257356	0.315706	0.241157	0.0614875	0.0837863	0.175317	0.0482601	0.0999501	0.0787533	0.124603	0.273538	-0.0217703	-0.0867818	0.306524	0.254172	-0.136702	0.110486	-0.204807	-0.251941	0.186377	-0.128727	0.202801	-0.216231	-0.231407	-0.13741	-0.0669529	0.0297633	-0.231729	-0.0567139	-0.250873	-0.170604	0.0788929	0.0226601	-0.159993	0.000879543	0.0708993	-0.00849677	-0.0009275	0.163867	-0.0439647	0.206651
PRDX3	-0.105474	0.193417	0.0701522	0.0269348	0.191089	-0.245392	0.22319	-0.158846	0.288301	0.166099	-0.0114866	0.185154	0.153846	0.250968	-0.00354494	0.0970948	0.108773	0.0497899	0.17315	-0.0662622	0.00666679	0.0732319	0.14545	-0.186609	0.117883	-0.153651	-0.258291	0.0123245	-0.269276	0.177816	-0.108592	-0.228932	-0.25199	-0.0960808	-0.0154036	-0.156175	-0.277518	-0.143139	-0.183482	0.0575723	0.0597014	-0.217389	-0.141932	0.219734	0.0795434	0.172958	0.19658	0.0340444	0.157552
PRKACA	-0.105669	0.151878	0.303133	-0.222997	-0.225615	0.155116	0.13056	0.271404	-0.187319	-0.165765	-0.0803471	-0.0454435	-0.320474	-0.193152	-0.16468	-0.0948599	-0.12652	0.0453821	-0.107258	-0.120773	-0.027085	-0.123867	-0.088803	0.152801	0.404782	0.139883	0.0975773	-0.278449	0.0922291	-0.0012168	0.124644	0.136122	0.102566	0.164004	0.128145	0.216242	0.027306	0.133854	0.120284	-0.145413	-0.0768899	0.129991	0.0288638	-0.0997565	-0.0204458	-0.111538	-0.182853	0.0265679	-0.294129
PTN	-0.0362073	-0.016725	0.260329	-0.387787	-0.560342	0.597839	-0.0478735	0.637673	-0.466263	-0.589745	-0.437791	-0.0302192	-0.510387	-0.405085	-0.0131811	-0.0260298	-0.170229	-0.0409307	-0.362777	0.243132	0.334208	-0.478569	-0.501922	0.450966	0.293583	0.449141	0.653782	-0.1551	0.584642	-0.219523	0.518225	0.482277	0.462504	0.488977	0.193825	0.432307	0.301377	0.477574	0.474381	-0.345005	0.0922917	0.855276	0.141047	-0.178253	0.212096	-0.00047169	-0.369566	0.171578	-0.448166
PTPRJ	-0.223186	-0.0461113	0.144746	-0.2433	-0.314118	0.334871	-0.0972382	0.288773	-0.340002	-0.337777	-0.240021	-0.0655458	-0.398937	-0.389535	-0.0263719	-0.0847913	-0.122249	-0.0459597	-0.234954	0.290189	-0.0558391	-0.312308	-0.324205	0.283053	0.105077	0.322253	0.448867	0.0705151	0.376384	-0.200011	0.296183	0.311919	0.261527	0.415875	0.0407369	0.315744	0.374789	0.226232	0.317942	-0.375761	0.0330704	0.471842	0.152454	-0.216632	0.140943	-0.0921225	-0.290811	0.0605964	-0.242953
QPRT	0.35349	-0.0234755	-0.269684	0.455618	0.475847	-0.273205	0.0780971	-0.299473	0.380048	0.430432	0.392682	0.383575	0.359196	0.63541	0.240008	0.355409	0.346727	0.167901	0.446667	-0.144143	0.217113	0.438834	0.434839	-0.289085	-0.29176	-0.349385	-0.381959	-0.0112689	-0.369177	0.224516	-0.311342	-0.296	-0.259033	-0.39783	0.120456	-0.271921	-0.433501	-0.23211	-0.301966	0.469247	0.294561	-0.466049	-0.11323	0.580122	0.0424634	0.470482	0.477628	0.036159	0.396278
RAB10	-0.241327	0.158012	0.198102	-0.0455473	-0.0583198	0.0963817	0.07917	0.12822	-0.0335732	0.0104788	0.0181193	0.011302	-0.176675	-0.045746	-0.096137	-0.0585169	-0.00689423	-0.00362488	0.100724	-0.0718977	-0.158907	0.00606147	0.0432127	0.109707	0.272674	0.0678415	0.0265248	-0.134822	0.113101	0.0749008	0.0649134	0.0637957	0.139663	0.108034	-0.0535538	0.109316	0.133653	0.0176226	0.0421806	-0.201206	-0.0757928	0.115291	0.0621166	-0.100088	0.00909935	-0.089996	-0.0915517	0.0128593	-0.0638347
RAB1A	0.0964855	0.0369614	0.0433854	0.280577	0.377501	-0.307176	0.140406	-0.29507	0.321596	0.409566	0.311391	0.00297429	0.245809	0.396535	0.0400394	0.06988	0.145214	0.0280338	0.342935	-0.215503	-0.0782342	0.413377	0.401726	-0.224311	0.246116	-0.370553	-0.369355	0.0165924	-0.1528	0.147186	-0.436229	-0.330961	-0.138678	-0.282418	-0.0133327	-0.387462	-0.125744	-0.313673	-0.297563	0.254754	-0.0558095	-0.317111	-0.145321	0.090217	-0.140593	-0.0488328	0.214074	-0.0839941	0.286451
RBP5	-0.00782066	0.0200401	-0.167176	0.399199	0.4768	-0.295494	0.0104808	-0.349508	0.452263	0.487988	0.467905	0.0920742	0.261618	0.443046	0.116895	0.0860872	0.169766	0.103345	0.4679	-0.101459	-0.120731	0.507964	0.478803	-0.204646	-0.262995	-0.305344	-0.430557	0.163046	-0.225222	0.153535	-0.394485	-0.370411	-0.291968	-0.327974	-0.20146	-0.279119	-0.0760311	-0.314767	-0.352634	0.19073	0.0256345	-0.428945	-0.0149218	0.145302	-0.215111	0.0101607	0.270681	-0.108886	0.454436
RNASET2	0.475511	-0.07153	-0.186195	0.189922	0.223795	-0.124962	0.0224508	-0.147215	0.102542	0.134801	0.130664	0.302849	0.38953	0.378453	0.267425	0.345362	0.177572	-0.0311402	0.139025	-0.0676096	0.429216	0.149658	0.148023	-0.191412	-0.130896	-0.188172	-0.112106	0.0385599	-0.196474	-0.0509132	-0.128031	-0.133277	-0.0606552	-0.259156	0.138986	-0.175689	-0.319213	-0.0401327	-0.0831881	0.392145	0.363641	-0.193254	-0.0718341	0.468347	0.334918	0.513569	0.283833	0.0908168	0.196399
RRAS	-0.158139	0.0631943	0.0459211	-0.00603717	-0.0487196	0.231213	-0.0594319	0.175194	-0.0449606	-0.0927932	-0.0709121	-0.00252526	-0.15003	-0.0620996	-0.0152313	0.015586	-0.00359692	0.0856965	0.061352	0.190157	-0.0374911	-0.0718332	-0.0380288	0.0781047	0.0368514	0.154289	0.117893	0.0294117	0.120425	0.0145713	0.145225	0.139944	0.17718	0.178282	0.0716265	0.2079	0.0779537	0.020351	0.140687	-0.113439	0.0251852	0.155082	0.175113	-0.0347172	0.0249072	0.035318	-0.0436377	0.0397879	-0.0536856
RYK	-0.0499537	-0.0879021	0.0107947	-0.249913	-0.293072	0.484242	0.00250758	0.356316	-0.360935	-0.403645	-0.289229	0.154991	-0.252035	-0.369492	0.0272238	0.0407772	0.00199396	0.123717	-0.174804	0.421443	0.195872	-0.338046	-0.350673	0.295847	0.0711881	0.448093	0.575634	0.181138	0.36298	-0.0491907	0.563656	0.328255	0.105032	0.548409	0.339234	0.42772	0.0259032	0.266676	0.431549	-0.337253	0.0761676	0.733004	0.416782	-0.0419797	0.05785	0.0882758	-0.287952	-0.00364145	-0.338468
SARG	-0.149609	0.0029572	0.30955	-0.185804	-0.194783	0.150204	0.00188518	0.123463	-0.191314	-0.184926	-0.121448	-0.00655037	-0.268353	-0.348616	-0.00347973	-0.0933978	-0.0202966	-0.00155367	-0.175788	0.0855879	-0.0625904	-0.142028	-0.19281	0.166797	0.345315	0.14546	0.265958	-0.00733546	0.323764	-0.0949129	0.100337	0.0834122	0.110153	0.340654	0.0310306	0.0218556	0.315809	0.0681146	0.173136	-0.252535	-0.0407569	0.307517	0.126772	-0.237729	0.152638	-0.113861	-0.222893	0.0296297	-0.211165
SCAP	-0.177558	-0.0567215	0.276243	-0.583233	-0.650387	0.716658	-0.102656	0.67649	-0.555984	-0.665547	-0.503506	0.0300307	-0.522545	-0.672644	-0.198967	-0.25367	-0.228198	-0.1159	-0.461787	0.110639	0.158299	-0.606396	-0.603789	0.549103	0.188976	0.711055	1.02282	-0.365661	0.433411	-0.348387	0.872995	0.637836	0.366235	0.763117	0.141827	0.763233	0.164996	0.71574	0.661649	-0.558148	-0.0468251	1.08575	0.195576	-0.237693	0.0745939	-0.0532933	-0.516275	0.0792711	-0.588194
SCNN1G	-0.187847	-0.128607	0.158144	-0.318955	-0.285684	0.269706	-0.134139	0.138897	-0.513055	-0.474355	-0.255703	-0.118253	-0.328702	-0.525823	0.0607391	0.00175424	-0.142687	-0.0324565	-0.344012	0.522201	-0.0893242	-0.332671	-0.516043	0.247414	0.127645	0.32528	0.701257	0.249702	0.841003	-0.459161	0.250367	0.248846	0.381097	0.487299	0.102981	0.190765	0.688262	0.229265	0.446063	-0.511452	0.0582054	0.824798	0.297173	-0.35445	0.244108	-0.140501	-0.417794	-0.0277321	-0.333361
SECTM1	0.198592	-0.0934842	-0.124611	0.171729	0.182383	-0.110571	-0.0807776	-0.170952	0.0476204	0.091051	0.0399697	0.0954889	0.373053	0.213252	0.222212	0.12679	0.114446	0.00605643	0.0381753	0.138809	0.212381	0.105249	0.0808806	-0.0978134	-0.169231	-0.0799457	-0.12721	0.363162	-0.119848	-0.0240107	-0.0923141	-0.112168	-0.172766	-0.153455	0.0988547	-0.152109	-0.134581	-0.0606846	-0.077195	0.10499	0.117588	-0.169606	0.112734	0.132244	0.0101845	0.137969	0.115886	-0.0679343	0.217827
SGSH	0.391187	-0.0740333	-0.294678	0.6284	0.582177	-0.381183	0.0137867	-0.508124	0.40989	0.440736	0.369258	0.369245	0.577492	0.711151	0.577699	0.477755	0.409401	0.0499446	0.404559	-0.0309211	0.275293	0.485287	0.431934	-0.334658	-0.363806	-0.49985	-0.423937	0.305873	-0.323522	0.097754	-0.47775	-0.495206	-0.336175	-0.484443	-0.075108	-0.482646	-0.289374	-0.302482	-0.392306	0.519564	0.383783	-0.500362	-0.0563773	0.56119	0.187376	0.455746	0.39087	-0.0307143	0.645134
SHBG	0.351827	0.0171826	-0.101318	-0.0759697	0.0365046	-0.139555	0.0636194	-0.0213854	0.0553885	0.0709405	-0.00678896	0.0892791	0.360249	0.0962583	-0.0221402	0.0251929	0.0885925	-0.0356085	0.000141142	-0.0637462	0.232071	0.0182827	0.060358	-0.0882676	-0.101325	-0.0740276	-0.0550321	-0.159617	-0.207639	0.0510441	-0.00712827	-0.068015	-0.0867909	-0.190168	0.106588	-0.0143144	-0.293054	0.0516102	-0.049756	0.400686	-0.0180517	-0.153248	-0.147684	0.130395	-0.0610182	0.0879225	0.0534574	0.0792274	-0.0620292
SIAE	0.136461	-0.0116945	-0.133367	0.347584	0.298978	-0.154987	-0.0135878	-0.253781	0.234617	0.153407	0.0940847	0.279893	0.309185	0.361587	0.446497	0.296423	0.24451	0.10224	0.207258	0.201746	0.257298	0.189005	0.14429	-0.154003	-0.220445	-0.22367	-0.1823	0.375436	-0.0521044	-0.00134043	-0.248144	-0.225507	-0.288537	-0.151952	-0.0137547	-0.246962	-0.0952285	-0.183812	-0.207467	0.155544	0.34152	-0.208442	0.14242	0.321625	0.0910683	0.304147	0.204119	0.0474249	0.372601
SIRT3	-0.0442765	-0.0558032	-0.157133	0.145502	0.141893	-0.176053	0.000788973	-0.193357	0.112186	0.197983	0.096336	-0.00909274	0.0646577	0.151773	-0.0108103	-0.0604535	-0.0621228	0.0303151	0.0242113	-0.031027	-0.0558966	0.150458	0.0996628	-0.122228	-0.0864812	-0.186515	-0.132504	0.093761	-0.00798839	-0.041152	-0.248903	-0.235962	-0.119578	-0.111936	-0.0903332	-0.295767	0.0408186	-0.181929	-0.227686	-0.0313196	-0.00433522	-0.152799	-0.0811064	0.0195188	-0.0648932	0.027366	0.149327	-0.0629472	0.237066
SLC13A2	0.0435497	0.0290212	-0.220673	0.253461	0.357969	-0.201717	0.0841664	-0.229133	0.408737	0.409873	0.392064	0.0187369	0.0871437	0.510794	-0.076885	0.0467519	0.11058	0.0766046	0.337383	-0.157709	-0.0578947	0.458145	0.472536	-0.160569	-0.0195092	-0.290036	-0.347252	-0.125049	-0.187765	0.0925557	-0.28368	-0.26337	-0.0351019	-0.312653	-0.0352423	-0.210995	-0.0721945	-0.211481	-0.252712	0.187752	0.0142594	-0.314318	-0.0831043	0.174859	-0.122512	0.0327945	0.260016	-0.0478608	0.336306
SLC13A3	0.172337	-0.000310655	-0.1071	0.0269897	-0.0209103	-0.0139679	0.0388633	0.00245234	0.0357391	-0.00409886	0.0828293	-0.00455525	0.104093	0.214148	-0.0239274	0.0376725	0.0317974	0.0533035	0.113705	-0.0536546	0.0541234	0.108477	0.133857	-0.062013	-0.074436	-0.0685327	-0.0696179	-0.114961	-0.0614134	-0.0333094	-0.0780802	-0.0667079	0.109515	-0.0686939	0.0720941	-0.0455948	-0.0491683	0.0172254	-0.027131	0.189517	-0.0210635	-0.0756777	-0.00362114	0.0519933	-0.00123763	0.0347585	0.024408	0.00445976	0.0335895
SLC35F6	0.0868115	-0.0134439	0.0793156	0.109502	0.0666755	0.0135141	0.0639619	0.0339608	0.0420511	0.137793	0.167209	0.133952	-0.130181	0.159438	0.0356631	0.142566	0.116887	-0.00520937	0.16321	-0.0759926	0.0396002	0.139603	0.153142	0.0103908	0.0922353	-0.0581768	-0.0162674	-0.105525	-0.0608776	0.124979	0.0402565	-0.02307	0.104091	-0.0289279	0.0925363	-0.0616223	-0.0775239	-0.0394399	-0.0579463	0.09687	0.128336	-0.0422269	0.0152301	0.237161	0.130388	0.221462	0.233828	0.0863313	0.0651335
SLC3A1	0.0908236	0.0556139	-0.142012	0.312349	0.330538	-0.169271	0.16251	-0.210677	0.300542	0.365643	0.36254	0.212887	0.161353	0.450817	0.0847851	0.196613	0.331142	0.0848431	0.40932	-0.143056	-0.0510201	0.362693	0.380468	-0.15711	-0.134774	-0.248362	-0.237551	-0.03127	-0.158359	0.125493	-0.25871	-0.248769	-0.043281	-0.237116	-0.0294113	-0.156662	-0.0983034	-0.158793	-0.191656	0.216219	0.143548	-0.249198	-0.0946412	0.2925	0.0541424	0.228305	0.261335	0.00276433	0.335853
SLC3A2	0.224027	-1.97626e-05	-0.223881	0.381567	0.382224	-0.265794	0.00179017	-0.327727	0.297266	0.355893	0.311637	0.0162478	0.380301	0.446288	0.0957321	0.15823	0.14052	0.046476	0.316473	-0.0872249	0.00499757	0.356501	0.331675	-0.267433	-0.205841	-0.325988	-0.316905	0.120909	-0.195708	0.0688583	-0.3424	-0.354765	-0.0994329	-0.339744	-0.0434712	-0.293518	-0.109454	-0.246777	-0.282303	0.340567	0.0222541	-0.330809	-0.0393541	0.207267	-0.0771728	0.122347	0.296883	-0.118009	0.377092
SLC9A3R2	-0.338075	0.0755871	0.308078	-0.606223	-0.744968	0.76947	-0.0154419	0.759796	-0.559666	-0.687829	-0.54532	-0.116193	-0.71974	-0.752536	-0.193058	-0.375004	-0.205146	-0.0686499	-0.417635	0.240523	-0.00153442	-0.65954	-0.559178	0.593882	0.143743	0.729558	0.704738	-0.318349	0.533974	-0.147057	0.670016	0.695948	0.451738	0.713199	0.0344581	0.682997	0.442838	0.410992	0.542209	-0.563418	-0.181012	0.771243	0.153696	-0.489433	0.0909338	-0.242717	-0.565786	0.137689	-0.70588
SLIT3	0.120152	-0.069106	0.119869	-0.45668	-0.467413	0.458537	-0.0721084	0.427372	-0.502863	-0.504494	-0.362686	0.0464356	-0.290185	-0.465877	-0.00140758	-0.113174	-0.123387	-0.102104	-0.414222	0.113952	0.316307	-0.429777	-0.471435	0.380247	0.243212	0.493361	0.695795	-0.208004	0.295919	-0.251374	0.761895	0.52887	0.325016	0.451154	0.256581	0.491521	0.0117823	0.612179	0.587771	-0.189773	0.0426004	0.865662	0.115083	-0.143499	0.160987	0.0159194	-0.365308	0.114031	-0.478333
SMPD1	0.245456	0.0726788	-0.251597	0.424124	0.486969	-0.365489	0.138395	-0.379974	0.459448	0.51354	0.37958	0.201498	0.458255	0.641294	0.0510465	0.254426	0.16269	0.0300799	0.382395	-0.270555	0.0119248	0.475695	0.496347	-0.322826	-0.222142	-0.445312	-0.487872	-0.0853553	-0.380661	0.149986	-0.414875	-0.449954	-0.184886	-0.4925	-0.032889	-0.346778	-0.304397	-0.282535	-0.37012	0.453585	0.13816	-0.52511	-0.191045	0.428278	-0.00443764	0.290201	0.508707	-0.0139844	0.480092
SPINK1	-0.589946	-0.0104875	0.656777	-0.983416	-1.2452	1.32971	-0.214602	1.21931	-1.36318	-1.42471	-0.856625	-0.202912	-1.32995	-1.55559	-0.00532179	-0.272482	-0.266352	-0.104422	-0.918842	0.970537	0.117228	-1.18313	-1.28461	1.1968	0.523191	1.16732	1.90026	-0.03581	1.80925	-0.798944	1.1123	1.35121	1.12928	1.57286	0.325667	0.905967	1.28885	0.890509	1.23089	-1.36553	0.118348	2.02919	0.742064	-0.846649	0.693616	-0.222319	-1.14399	0.224867	-1.21666
SPOCK3	0.065527	0.0491891	0.187447	-0.367584	-0.452491	0.432309	-0.00866279	0.465373	-0.458341	-0.451272	-0.351311	-0.0485644	-0.32586	-0.32109	-0.0946554	-0.116307	-0.139925	-0.0638879	-0.353013	0.103103	0.293557	-0.416237	-0.405737	0.245706	0.307195	0.361994	0.588138	-0.230667	0.329949	-0.149129	0.393976	0.375046	0.313546	0.312474	0.255714	0.358909	0.109676	0.441866	0.401253	-0.218955	0.0310333	0.545519	0.0463389	-0.160265	0.100393	-0.0405216	-0.287933	0.0790714	-0.407645
SPP1	-0.449994	-0.0828616	0.432727	-0.70271	-0.945169	1.03309	-0.235314	0.906151	-1.07391	-1.14837	-0.617016	-0.19443	-0.94873	-1.20793	0.08824	-0.195681	-0.127135	-0.0686186	-0.70586	0.873894	0.0998629	-0.881897	-1.01042	0.819761	0.299421	0.84619	1.54224	0.129857	1.58169	-0.822239	0.810562	0.993463	0.944863	1.25388	0.27794	0.663423	1.20829	0.713709	1.00781	-1.09663	0.0835763	1.63727	0.525939	-0.765452	0.625825	-0.230178	-0.964031	0.196319	-0.867812
SPPL2A	-0.0199706	-0.017092	0.146892	-0.168723	-0.40919	0.517507	-0.0166846	0.406181	-0.53016	-0.45969	-0.274186	0.348304	-0.514445	-0.407225	0.287646	0.152316	0.061985	0.0377016	-0.267966	0.435154	0.300714	-0.381936	-0.380455	0.394464	0.117517	0.438238	0.694977	0.0832097	0.51034	-0.260819	0.4298	0.495671	0.336475	0.549984	0.32368	0.381931	0.305918	0.465255	0.489383	-0.422307	0.344432	0.635308	0.326332	-0.00510835	0.475787	0.227571	-0.303111	0.199963	-0.27532
STK11IP	0.211631	0.153874	0.0349819	-0.00452331	-0.120038	0.271569	0.134399	0.247837	-0.260948	-0.157039	-0.0228217	0.147527	-0.213485	-0.16052	0.0817276	0.314962	0.207347	0.357055	0.099919	0.0516877	0.112982	0.0204964	-0.0209439	0.195139	0.0860658	0.329413	0.19052	-0.122768	0.106778	0.0696786	0.175498	0.0927554	0.208181	0.114166	0.538136	0.201094	-0.024364	-0.0713381	0.257574	0.0766926	0.0917745	0.132964	0.137669	0.0613065	0.0874332	0.128981	-0.0909061	0.296318	-0.282989
STOM	0.0903758	0.0705877	-0.0269715	0.268197	0.330778	-0.232971	0.134026	-0.276207	0.229768	0.314931	0.292907	0.199334	0.19552	0.409194	0.142853	0.198335	0.298778	0.0185823	0.318961	-0.112321	-0.00441165	0.332893	0.300151	-0.148702	-0.0858427	-0.310031	-0.272861	0.0958696	-0.169573	0.124958	-0.288044	-0.287056	-0.112664	-0.198043	-0.0230384	-0.27228	-0.10162	-0.206331	-0.248165	0.210634	0.149681	-0.235415	-0.0158049	0.264325	0.0438369	0.150935	0.251821	-0.0185977	0.313787
SVIP	-0.11936	0.0538526	0.233208	-0.260815	-0.332685	0.344659	-0.00280252	0.321874	-0.316548	-0.294239	-0.193249	-0.0335458	-0.335943	-0.336393	-0.0868439	-0.100777	-0.0379713	0.0145301	-0.205483	0.122296	0.0295961	-0.255981	-0.264176	0.256504	0.186723	0.296528	0.374583	-0.16947	0.357807	-0.12384	0.278815	0.31095	0.30812	0.346294	0.1096	0.287233	0.311455	0.244825	0.272994	-0.27041	-0.0173255	0.409634	0.16177	-0.212988	0.0923908	-0.101178	-0.266624	0.0852793	-0.31245
SYPL1	0.142951	0.0660907	-0.178551	0.420333	0.459189	-0.232932	0.163042	-0.315988	0.328901	0.428858	0.369468	0.168286	0.347551	0.567839	0.103603	0.253333	0.418145	0.0655344	0.40729	-0.122677	-0.0612975	0.429174	0.401698	-0.294201	-0.181099	-0.326539	-0.324445	0.0841975	-0.173855	0.127602	-0.327496	-0.403184	-0.00748072	-0.33617	0.075253	-0.269171	-0.169893	-0.266789	-0.248023	0.281798	0.123523	-0.291583	-0.00366135	0.331322	-0.00225794	0.225849	0.326457	-0.0748598	0.423333
TFRC	0.122962	0.0394577	0.0128761	-0.0595484	-0.131855	-0.0118349	0.0394526	0.0589093	-0.0336168	0.021999	-0.062912	-0.000307043	0.00688689	0.0272879	-0.134714	-0.00325036	-0.0572248	0.0760604	-0.0526749	-0.0919627	0.00839313	-0.0378771	-0.0114791	-0.057773	0.0407004	0.026131	-0.131648	-0.20838	-0.0799711	0.135266	0.013602	-0.0297584	0.0147329	-0.0929476	0.148046	0.0352101	-0.144399	-0.0286595	-0.041789	0.191902	-0.0790152	-0.0880063	-0.0270039	0.0219681	-0.142201	-0.0457966	0.0748073	0.0633651	-0.103367
TGOLN2	-0.36499	0.0146091	0.329696	-0.742271	-0.863877	1.01638	-0.150644	0.886096	-0.865832	-0.938068	-0.67092	0.045879	-0.799541	-0.994592	-0.177517	-0.199491	-0.276895	-0.0488159	-0.612151	0.533753	0.12264	-0.805475	-0.830314	0.976717	0.305003	0.888597	1.27663	-0.302997	1.37384	-0.458497	1.09689	1.01582	0.581066	1.31348	0.233575	0.939429	0.690158	0.811483	0.942343	-0.89922	0.0863528	1.69807	0.503665	-0.50044	0.251341	-0.0861402	-0.750104	0.259003	-0.809578
THBS2	-0.086149	-0.0304086	0.187902	-0.545766	-0.592902	0.703489	-0.0720206	0.598532	-0.588483	-0.658866	-0.462741	0.0590041	-0.455061	-0.645496	-0.0213157	-0.140712	-0.219588	-0.108996	-0.46598	0.283166	0.191539	-0.558784	-0.589577	0.598898	0.238978	0.611903	0.918001	-0.20284	0.632927	-0.297199	0.877954	0.675185	0.448542	0.766907	0.162982	0.615753	0.252423	0.706303	0.744906	-0.480317	0.0595636	1.18316	0.240802	-0.257506	0.271692	-0.0623305	-0.524671	0.199223	-0.575828
TMEM106A	-0.076845	0.084474	-0.118495	0.392323	0.260556	-0.249582	0.0752004	-0.161979	0.286655	0.225891	-0.010773	0.234402	0.0836463	0.38559	0.189616	0.193006	0.13273	0.097302	0.217378	0.155452	0.0814515	0.142777	0.208314	-0.144336	-0.139439	-0.250057	-0.231598	0.181071	-0.220761	0.16139	-0.169338	-0.152128	-0.291883	-0.166542	-0.045134	-0.186727	-0.26885	-0.137706	-0.156374	0.108257	0.139522	-0.25279	-0.0478277	0.420139	0.0298551	0.254853	0.300305	0.0448709	0.468007
TMEM106B	0.275309	0.0199211	-0.143121	0.198264	0.226763	-0.215579	0.0385244	-0.155389	0.237206	0.234516	0.121528	0.237446	0.244756	0.382637	0.174947	0.179093	0.164346	0.0416929	0.195236	-0.0540757	0.219832	0.171981	0.250797	-0.173382	-0.170525	-0.210043	-0.229155	0.0436161	-0.307714	0.153871	-0.178247	-0.213807	-0.172956	-0.249481	0.023785	-0.181605	-0.324613	-0.108508	-0.182803	0.367822	0.253381	-0.31282	-0.107457	0.370767	0.0883773	0.318056	0.280184	0.031561	0.275346
TMEM192	0.113898	0.00622803	-0.0792398	0.275718	0.278125	-0.0902291	0.0778586	-0.147924	0.198086	0.284697	0.39536	0.2171	0.0599252	0.265274	0.149816	0.173175	0.217046	0.0681801	0.333659	-0.0937095	-0.0273011	0.349882	0.326689	-0.0655042	-0.0731937	-0.169393	-0.092064	-0.0230257	-0.0272001	0.0310451	-0.157018	-0.15658	0.0524499	-0.15801	0.047225	-0.132275	0.0120575	-0.0730682	-0.0820946	0.155552	0.183546	-0.122317	0.00853046	0.235414	0.147207	0.231143	0.214251	-0.00447067	0.244904
TNXB	-0.0519686	-0.0874268	0.0973673	-0.258511	-0.34221	0.35872	-0.113345	0.307632	-0.391509	-0.424208	-0.28025	-0.0335478	-0.242863	-0.362553	0.0493746	-0.0335452	-0.107203	-0.0583793	-0.299669	0.306353	0.124253	-0.355815	-0.388288	0.254917	0.0454971	0.338462	0.520217	0.0829667	0.396923	-0.297776	0.355859	0.358575	0.261544	0.385014	0.0903741	0.290447	0.29072	0.338151	0.355843	-0.29984	0.0966001	0.482148	0.169611	-0.168637	0.199087	-0.000341424	-0.29247	0.0663895	-0.289269
TTR	0.207882	-0.0426382	-0.186726	0.310824	0.409682	-0.375486	0.0147794	-0.389847	0.334292	0.393864	0.222177	0.0691432	0.314402	0.424893	0.137588	0.155197	0.137292	0.0180939	0.28896	-0.0091996	0.0225962	0.332589	0.292189	-0.234259	-0.178146	-0.372456	-0.423011	0.250748	-0.26528	0.169278	-0.40292	-0.397538	-0.242522	-0.335702	-0.0187366	-0.397317	-0.195227	-0.282498	-0.310311	0.379712	0.14059	-0.373452	-0.118195	0.245588	-0.0905373	0.127755	0.32529	0.0490603	0.409392
TUBB2A	-0.179853	0.130155	0.0964865	0.0939629	0.193191	-0.209348	0.158679	-0.19283	0.309748	0.284926	0.166962	-0.0640089	0.0372286	0.135199	-0.147554	-0.10937	0.0231782	0.0777441	0.203452	-0.216843	-0.273674	0.204637	0.187358	-0.14254	0.234026	-0.202272	-0.341902	-0.154051	-0.0899102	0.194182	-0.285987	-0.337245	-0.040849	-0.128424	-0.025848	-0.242325	0.0169172	-0.259546	-0.227024	-0.0074014	-0.168788	-0.209688	-0.0648624	-0.0869393	-0.148686	-0.165976	0.099742	-0.112725	0.0968944
UMAD1	-0.15112	-0.0360984	0.156664	-0.326413	-0.42553	0.395341	-0.0631135	0.399517	-0.402518	-0.436075	-0.321322	-0.0511671	-0.409009	-0.364133	-0.0306432	-0.0908171	-0.17365	-0.0215909	-0.327412	0.256302	0.0914185	-0.39572	-0.405132	0.307266	0.186346	0.404268	0.503513	-0.107649	0.485821	-0.238094	0.361533	0.391396	0.347805	0.419199	0.0679868	0.382304	0.408586	0.298124	0.366247	-0.389002	0.0879695	0.570205	0.154399	-0.208704	0.156711	-0.0532735	-0.335665	0.146328	-0.345531
[truncated: 128 more columns]

## Sheet: B. UrineNetworkPvalAdjMatrix
	A1BG	ABAT	ABI1	ACP2	ACY1	ADGRE2	AK4	AKAP12	AKR7A3	ALDH1A1	ALDOB	ALPI	ANGPTL2	ANPEP	ARSA	ARSB	ARSF	ASPDH	ASS1	ATRN	AZGP1	BHMT	BHMT2	BRSK1	BZW1	CACNA2D2	CADM2	CADM4	CALU	CAPZA2	CD40	CD74	CD81	CEACAM5	CENPF	CHCHD10	CHMP2B	CHRDL1	CLPS	CP	CPQ	CRIM1	CROCC	CTSA	CTSB	CTSC	CTSD	CTSH	CUBN
A1BG	1	0.0200048	3.88631e-09	0.000326261	0.000389965	0.000104372	0.888047	0.0149619	0.692126	0.00405759	0.0026123	0.000313576	0	0	6.43929e-14	4.44089e-16	7.32857e-06	0.239177	0.598126	0.000449526	0	0.000604718	0.0200706	4.12296e-05	0.00193886	0.0378412	0.898015	0.452515	8.04463e-06	0.384452	0.00972577	0.0281966	0.139332	4.44089e-16	1.07135e-08	1.62959e-05	0	0.00617364	0.956805	0	4.21885e-15	1.49172e-07	0.437337	0	0.00455251	0	1.9233e-09	0.0847504	0.110289
ABAT	0.0200048	1	0.000461992	0.246459	0.156306	0.0962088	0	0.00149652	0.0630116	0.54863	0.264028	0.0527413	0.0305968	0.749883	0.018629	0.0387571	0.0619497	0.118975	0.000163975	0.00149957	0.282271	0.985458	0.129811	0.451757	0.00620061	0.929696	0.0489101	4.22528e-07	0.752883	7.85936e-06	0.712115	0.836922	0.374376	0.576807	0.0332045	0.325044	0.00585355	0.860705	0.867391	0.418798	0.000430603	0.137899	0.846398	0.00153686	0.00121129	0.0913336	0.084261	0.802196	0.0723718
ABI1	3.88631e-09	0.000461992	1	0	0	1.0302e-11	0.0214742	0	4.44089e-16	2.88658e-15	2.39142e-12	0.937578	0	0	0.000170417	1.53211e-13	0.531796	0.0925311	6.28653e-12	0.000733199	0.560328	4.44089e-16	4.44089e-16	1.93412e-07	0	3.77032e-13	1.73639e-13	0	8.42515e-10	0.294546	1.76337e-11	8.01581e-13	8.03289e-05	0	0.43425	1.11976e-06	0.00067604	1.29822e-07	1.16043e-10	0	6.83951e-06	7.77156e-15	0.0250372	0	0.0924256	1.71971e-11	0	0.140168	0
ACP2	0.000326261	0.246459	0	1	0	0	0.152646	0	0	0	0	6.46558e-08	0	0	0	0	0	1.90315e-06	0	0.316354	0.000158319	0	0	0	5.973e-14	0	0	0	2.22045e-15	0.000103967	0	0	0	0	0.796228	0	0.158172	0	0	0	1.5099e-14	0	0.489772	0	0.483109	0	0	0.00784069	0
ACY1	0.000389965	0.156306	0	0	1	0	0.667929	0	0	0	0	0.00121327	0	0	9.28013e-12	0	0	3.15094e-07	0	2.68996e-06	9.31921e-13	0	0	0	3.11307e-13	0	0	0	0	4.88942e-13	0	0	0	0	0.00376752	0	1.69093e-05	0	0	0	1.60598e-05	0	0.081917	0	0.0647043	7.38907e-09	0	1.71201e-07	0
ADGRE2	0.000104372	0.0962088	1.0302e-11	0	0	1	0.162017	0	0	0	0	0.259264	0	0	0.0771986	2.47548e-05	0.00826863	0.336474	0	2.61261e-09	2.34628e-07	0	0	0	0.000825494	0	0	1.19904e-14	0	1.83536e-07	0	0	0	0	6.16236e-09	0	1.33227e-15	0	0	0	0.644538	0	1.00475e-12	1.09527e-09	7.50023e-08	0.617868	0	0.000191247	0
AK4	0.888047	0	0.0214742	0.152646	0.667929	0.162017	1	0.542431	0.0048192	0.0786669	0.485664	0.00153066	0.173806	0.12906	0.0012787	0.85518	3.36849e-07	0.102119	0.0003851	1.77592e-05	0.524636	0.0867521	0.00357559	0.145924	0.00434678	0.467511	0.00224964	5.18487e-09	0.201162	0.000554988	0.0752638	0.00606458	0.747836	0.494801	0.000164795	0.701439	0.0319282	0.912862	0.147355	0.544458	0.273969	0.0166735	0.00116984	0.753715	0.133617	0.845227	0.0995902	0.990734	0.365749
AKAP12	0.0149619	0.00149652	0	0	0	0	0.542431	1	0	0	0	0.321002	0	0	3.021e-07	9.61675e-13	8.56919e-05	0.0132073	0	0.00721914	6.12843e-14	0	0	0	8.10756e-05	0	0	0	0	3.97651e-06	0	0	0	0	2.23695e-05	0	0.0369964	0	0	0	0.0314461	0	0.17705	1.9984e-15	0.000814629	0.148169	0	1.6008e-09	0
AKR7A3	0.692126	0.0630116	4.44089e-16	0	0	0	0.0048192	0	1	0	0	0.370223	0	0	0.16061	1.15131e-07	9.62521e-11	3.99914e-09	0	4.95382e-13	2.22045e-16	0	0	0	6.44052e-10	0	0	1.28193e-06	0	0	0	0	0	0	0.00148176	0	2.69387e-11	0	0	0	0.457861	0	4.97363e-05	7.19425e-14	5.79628e-09	0.183804	0	0.00573453	0
ALDH1A1	0.00405759	0.54863	2.88658e-15	0	0	0	0.0786669	0	0	1	0	0.00249782	0	0	0.00706406	2.86333e-10	1.55431e-15	3.14674e-05	0	0	0	0	0	0	2.61612e-06	0	0	2.47683e-07	0	0	0	0	0	0	0.00491528	0	3.34228e-07	0	0	0	0.157825	0	7.96408e-05	0	4.30158e-08	0.00347984	0	0.000119767	0
ALDOB	0.0026123	0.264028	2.39142e-12	0	0	0	0.485664	0	0	0	1	0.0050592	0	0	8.25226e-05	2.71227e-12	3.10862e-15	3.45028e-07	0	0	0	0	0	0	4.00292e-06	0	0	0.00249834	2.41347e-11	3.13884e-06	0	0	0.00461997	0	0.28338	0	0.814627	0	0	0	0.000323528	0	0.12867	2.18492e-13	0.279415	0.000466833	0	1.84763e-05	0
ALPI	0.000313576	0.0527413	0.937578	6.46558e-08	0.00121327	0.259264	0.00153066	0.321002	0.370223	0.00249782	0.0050592	1	0.804469	2.13357e-06	0	1.57963e-12	0	0.00651439	0.000185411	0.00838611	0	0.0502257	0.0582813	0.293266	0.0346036	0.971962	0.738206	0.296602	9.52335e-06	0.00816544	0.172311	0.577326	0.000210333	0.365085	5.25102e-05	0.814013	8.31244e-09	0.0382406	0.817721	0.013114	0	0.00110733	0.952947	0	0	0	4.16126e-08	1.13197e-05	1.75997e-06
ANGPTL2	0	0.0305968	0	0	0	0	0.173806	0	0	0	0	0.804469	1	0	8.3239e-11	1.23679e-13	3.81783e-08	0.815907	0	2.72654e-07	0.0305746	0	0	0	8.68217e-12	0	0	1.77636e-15	0	0.357427	0	0	0	0	0.000254457	0	0	0	0	0	0.297068	0	0.0415038	7.10543e-15	0.0116464	2.64893e-05	0	2.7131e-09	0
ANPEP	0	0.749883	0	0	0	0	0.12906	0	0	0	0	2.13357e-06	0	1	8.88178e-16	0	0	0.0108293	0	2.83983e-06	0.467689	0	0	0	1.92069e-13	0	0	0	0	3.0339e-10	0	0	0	0	0.0021949	0	0	0	0	0	1.08802e-14	0	0.000399704	0	0.00212877	0	0	0.00173995	0
ARSA	6.43929e-14	0.018629	0.000170417	0	9.28013e-12	0.0771986	0.0012787	3.021e-07	0.16061	0.00706406	8.25226e-05	0	8.3239e-11	8.88178e-16	1	0	0	0.28313	0.0424252	0	0	3.96153e-06	0.0185532	0.750942	0.00120443	1.28459e-05	0.592013	0	0.37896	0.00125492	0.0234925	0.00558826	0.0180878	0.00609302	0.508346	4.77694e-05	0.639446	0.263563	0.588426	8.49087e-07	0	0.152112	0.00599105	0	0	0	0.000756053	0.0019093	0
ARSB	4.44089e-16	0.0387571	1.53211e-13	0	0	2.47548e-05	0.85518	9.61675e-13	1.15131e-07	2.86333e-10	2.71227e-12	1.57963e-12	1.23679e-13	0	0	1	6.00853e-13	1.12145e-05	3.9746e-14	0.00062046	0.000153355	0	2.22045e-14	4.84903e-05	0.000122256	1.06191e-09	4.40887e-05	0	0.0209791	0.918226	1.24431e-09	4.42486e-09	0.0129071	8.58875e-05	9.95494e-08	1.2163e-07	0.000948957	0.00395298	0.0177659	1.02141e-14	0	1.64668e-06	0.000102793	0	0	0	0	0.470099	0
ARSF	7.32857e-06	0.0619497	0.531796	0	0	0.00826863	3.36849e-07	8.56919e-05	9.62521e-11	1.55431e-15	3.10862e-15	0	3.81783e-08	0	0	6.00853e-13	1	0.0071806	0	0.192249	0.000146905	0	2.22045e-16	0.0158028	0.052119	6.37586e-07	3.50795e-05	0.00198788	0.123223	0.0130287	5.43426e-06	3.50623e-08	0.0902523	0.000344737	0.00561524	7.84869e-06	0.19729	0.000334762	0.00195854	3.02057e-09	2.75978e-05	2.61208e-05	0.117343	2.4567e-12	0.000149218	8.22009e-13	1.74152e-05	0.736166	1.22125e-14
ASPDH	0.239177	0.118975	0.0925311	1.90315e-06	3.15094e-07	0.336474	0.102119	0.0132073	3.99914e-09	3.14674e-05	3.45028e-07	0.00651439	0.815907	0.0108293	0.28313	1.12145e-05	0.0071806	1	6.37141e-11	0.324567	0.00178151	1.06152e-08	6.7216e-08	0.0437104	0.947858	0.0225014	0.000132786	0.55409	0.627072	1.44595e-09	0.00392116	0.000197635	0.0555819	0.710757	1.59104e-08	0.0976268	0.122158	0.00564838	0.279495	0.571539	0.357	0.00876149	0.256422	0.0107747	0.249992	0.041599	4.67664e-05	0.253457	0.00513247
ASS1	0.598126	0.000163975	6.28653e-12	0	0	0	0.0003851	0	0	0	0	0.000185411	0	0	0.0424252	3.9746e-14	0	6.37141e-11	1	5.33129e-13	8.61977e-13	0	0	0	3.38257e-06	0	0	0.000324187	0	0	0	0	1.06244e-10	0	0.373139	0	0.000109738	0	0	0	0.0618687	0	0.356128	8.43769e-15	0.017756	6.19715e-05	0	0.00186162	0
ATRN	0.000449526	0.00149957	0.000733199	0.316354	2.68996e-06	2.61261e-09	1.77592e-05	0.00721914	4.95382e-13	0	0	0.00838611	2.72654e-07	2.83983e-06	0	0.00062046	0.192249	0.324567	5.33129e-13	1	1.27758e-08	2.22045e-16	0	2.04144e-05	0.150074	2.40815e-06	0	0	0	7.0743e-08	8.26908e-08	3.55791e-09	2.00071e-05	0	0.0589914	4.88221e-07	0	0.00195474	4.43877e-08	1.5643e-12	7.47628e-10	0	4.78242e-07	0.989463	2.02829e-07	0.000126405	0.00175772	0.000378092	0.010341
AZGP1	0	0.282271	0.560328	0.000158319	9.31921e-13	2.34628e-07	0.524636	6.12843e-14	2.22045e-16	0	0	0	0.0305746	0.467689	0	0.000153355	0.000146905	0.00178151	8.61977e-13	1.27758e-08	1	0	1.19638e-12	0.30733	0.870615	7.39784e-08	0	0.0642179	0.296983	4.75632e-05	1.37734e-11	0	0.138132	0.52654	0.000210111	0.00841429	2.95119e-12	0	8.89314e-08	0	0	0.00364662	0.408524	3.66907e-12	8.33555e-13	0	0.0789941	3.96983e-08	5.78772e-08
BHMT	0.000604718	0.985458	4.44089e-16	0	0	0	0.0867521	0	0	0	0	0.0502257	0	0	3.96153e-06	0	0	1.06152e-08	0	2.22045e-16	0	1	0	0	2.51408e-06	0	0	4.88045e-10	0	0	0	0	2.24625e-11	0	0.354695	0	0.00110779	0	0	0	0.0100562	0	0.0312778	0	0.000299639	0.0059477	0	1.10955e-06	0
BHMT2	0.0200706	0.129811	4.44089e-16	0	0	0	0.00357559	0	0	0	0	0.0582813	0	0	0.0185532	2.22045e-14	2.22045e-16	6.7216e-08	0	0	1.19638e-12	0	1	0	1.57271e-07	0	0	0.0133903	0	0	0	0	0	0	0.164672	0	4.52608e-10	0	0	0	0.254641	0	1.57559e-05	0	0.000635398	0.00461882	0	0.000751841	0
BRSK1	4.12296e-05	0.451757	1.93412e-07	0	0	0	0.145924	0	0	0	0	0.293266	0	0	0.750942	4.84903e-05	0.0158028	0.0437104	0	2.04144e-05	0.30733	0	0	1	0.0239929	0	0	1.88544e-08	0	1.4947e-06	0	0	1.55431e-15	0	0.212209	0	0	0	0	0	0.3596	0	5.41219e-09	6.90282e-10	0.000235464	0.0486228	0	0.00157339	0
BZW1	0.00193886	0.00620061	0	5.973e-14	3.11307e-13	0.000825494	0.00434678	8.10756e-05	6.44052e-10	2.61612e-06	4.00292e-06	0.0346036	8.68217e-12	1.92069e-13	0.00120443	0.000122256	0.052119	0.947858	3.38257e-06	0.150074	0.870615	2.51408e-06	1.57271e-07	0.0239929	1	1.48495e-06	0.000226467	6.72759e-07	1.16097e-05	0.441507	4.27894e-05	0.000150097	0.000505499	8.89468e-07	0.831525	1.27199e-05	0.17667	0.109803	9.15712e-06	5.44326e-07	0.0244539	4.48043e-07	0.679827	1.28549e-06	0.630021	0.000122523	4.53049e-09	0.60383	0
CACNA2D2	0.0378412	0.929696	3.77032e-13	0	0	0	0.467511	0	0	0	0	0.971962	0	0	1.28459e-05	1.06191e-09	6.37586e-07	0.0225014	0	2.40815e-06	7.39784e-08	0	0	0	1.48495e-06	1	0	2.66454e-15	0	2.10717e-08	0	0	0	0	0.000214998	0	0.00117276	0	0	0	0.425552	0	1.03649e-05	5.49272e-12	0.132131	0.0442426	0	1.66699e-05	0
CADM2	0.898015	0.0489101	1.73639e-13	0	0	0	0.00224964	0	0	0	0	0.738206	0	0	0.592013	4.40887e-05	3.50795e-05	0.000132786	0	0	0	0	0	0	0.000226467	0	1	0.000334725	0	0	0	0	0	0	0.00200265	0	0	0	0	0	0.0150198	0	6.16485e-11	0	0	0.96281	0	0.000941085	0
CADM4	0.452515	4.22528e-07	0	0	0	1.19904e-14	5.18487e-09	0	1.28193e-06	2.47683e-07	0.00249834	0.296602	1.77636e-15	0	0	0	0.00198788	0.55409	0.000324187	0	0.0642179	4.88045e-10	0.0133903	1.88544e-08	6.72759e-07	2.66454e-15	0.000334725	1	0.702824	0.00330706	0	0	2.48949e-09	0.00057332	0.148739	3.77476e-15	5.04965e-08	0	7.61127e-11	0.628399	1.33227e-15	0.0200641	5.9169e-07	3.84232e-06	0.0773218	6.062e-06	9.48382e-08	0.00512324	0
CALU	8.04463e-06	0.752883	8.42515e-10	2.22045e-15	0	0	0.201162	0	0	0	2.41347e-11	9.52335e-06	0	0	0.37896	0.0209791	0.123223	0.627072	0	0	0.296983	0	0	0	1.16097e-05	0	0	0.702824	1	0	0	0	0	0	0.144556	2.56906e-13	0	0	0	0	0.927695	0	1.37668e-14	0	2.90535e-06	2.57444e-05	0	0.296579	0
CAPZA2	0.384452	7.85936e-06	0.294546	0.000103967	4.88942e-13	1.83536e-07	0.000554988	3.97651e-06	0	0	3.13884e-06	0.00816544	0.357427	3.0339e-10	0.00125492	0.918226	0.0130287	1.44595e-09	0	7.0743e-08	4.75632e-05	0	0	1.4947e-06	0.441507	2.10717e-08	0	0.00330706	0	1	1.77636e-15	2.22045e-16	7.50622e-12	1.00792e-06	0.20078	2.5365e-08	1.754e-11	5.27356e-13	2.22045e-16	8.61255e-09	6.92064e-08	0	0.00576246	0.0289666	2.73807e-10	0.0412422	5.9146e-08	0.0510569	1.77378e-05
CD40	0.00972577	0.712115	1.76337e-11	0	0	0	0.0752638	0	0	0	0	0.172311	0	0	0.0234925	1.24431e-09	5.43426e-06	0.00392116	0	8.26908e-08	1.37734e-11	0	0	0	4.27894e-05	0	0	0	0	1.77636e-15	1	0	0	0	8.81266e-06	0	0.00658675	0	0	0	0.624214	0	2.99149e-06	5.08416e-12	2.49622e-09	0.589426	0	1.44694e-08	0
CD74	0.0281966	0.836922	8.01581e-13	0	0	0	0.00606458	0	0	0	0	0.577326	0	0	0.00558826	4.42486e-09	3.50623e-08	0.000197635	0	3.55791e-09	0	0	0	0	0.000150097	0	0	0	0	2.22045e-16	0	1	0	0	0.0903596	0	2.33303e-05	0	0	0	0.84016	0	6.26907e-05	2.29838e-12	5.87527e-09	0.297032	0	1.78952e-10	0
CD81	0.139332	0.374376	8.03289e-05	0	0	0	0.747836	0	0	0	0.00461997	0.000210333	0	0	0.0180878	0.0129071	0.0902523	0.0555819	1.06244e-10	2.00071e-05	0.138132	2.24625e-11	0	1.55431e-15	0.000505499	0	0	2.48949e-09	0	7.50622e-12	0	0	1	0	0.00443961	0	0	4.21885e-15	0	4.5772e-06	0.304793	0	0.00244503	1.94768e-09	0	0.997471	4.36013e-10	1.11029e-05	0
CEACAM5	4.44089e-16	0.576807	0	0	0	0	0.494801	0	0	0	0	0.365085	0	0	0.00609302	8.58875e-05	0.000344737	0.710757	0	0	0.52654	0	0	0	8.89468e-07	0	0	0.00057332	0	1.00792e-06	0	0	0	1	7.20274e-05	0	0	0	0	0	0.604451	0	1.79079e-12	0	1.3695e-08	7.74572e-06	0	3.03134e-08	0
CENPF	1.07135e-08	0.0332045	0.43425	0.796228	0.00376752	6.16236e-09	0.000164795	2.23695e-05	0.00148176	0.00491528	0.28338	5.25102e-05	0.000254457	0.0021949	0.508346	9.95494e-08	0.00561524	1.59104e-08	0.373139	0.0589914	0.000210111	0.354695	0.164672	0.212209	0.831525	0.000214998	0.00200265	0.148739	0.144556	0.20078	8.81266e-06	0.0903596	0.00443961	7.20274e-05	1	0.000156078	0.0139339	0.00342257	0.000136405	0.224081	0.000150207	0.0103904	0.00329094	0.000595653	0.211358	0.0003195	0.228922	0.00439344	4.32701e-06
CHCHD10	1.62959e-05	0.325044	1.11976e-06	0	0	0	0.701439	0	0	0	0	0.814013	0	0	4.77694e-05	1.2163e-07	7.84869e-06	0.0976268	0	4.88221e-07	0.00841429	0	0	0	1.27199e-05	0	0	3.77476e-15	2.56906e-13	2.5365e-08	0	0	0	0	0.000156078	1	0.000504362	0	0	0	0.462034	0	2.0053e-07	1.62167e-08	0.0877289	0.163373	0	0.00245871	0
CHMP2B	0	0.00585355	0.00067604	0.158172	1.69093e-05	1.33227e-15	0.0319282	0.0369964	2.69387e-11	3.34228e-07	0.814627	8.31244e-09	0	0	0.639446	0.000948957	0.19729	0.122158	0.000109738	0	2.95119e-12	0.00110779	4.52608e-10	0	0.17667	0.00117276	0	5.04965e-08	0	1.754e-11	0.00658675	2.33303e-05	0	0	0.0139339	0.000504362	1	0.157623	7.12931e-08	0	0.478344	0	6.57015e-10	0	0.00926059	4.52653e-11	1.80882e-11	0.870751	0.0105784
CHRDL1	0.00617364	0.860705	1.29822e-07	0	0	0	0.912862	0	0	0	0	0.0382406	0	0	0.263563	0.00395298	0.000334762	0.00564838	0	0.00195474	0	0	0	0	0.109803	0	0	0	0	5.27356e-13	0	0	4.21885e-15	0	0.00342257	0	0.157623	1	0	1.38112e-12	0.0505535	0	0.00210168	2.91416e-06	7.4152e-05	0.515757	0	0.00026869	0
CLPS	0.956805	0.867391	1.16043e-10	0	0	0	0.147355	0	0	0	0	0.817721	0	0	0.588426	0.0177659	0.00195854	0.279495	0	4.43877e-08	8.89314e-08	0	0	0	9.15712e-06	0	0	7.61127e-11	0	2.22045e-16	0	0	0	0	0.000136405	0	7.12931e-08	0	1	0	0.435952	0	7.31499e-07	1.02475e-09	7.99361e-15	0.481891	0	5.28508e-05	0
CP	0	0.418798	0	0	0	0	0.544458	0	0	0	0	0.013114	0	0	8.49087e-07	1.02141e-14	3.02057e-09	0.571539	0	1.5643e-12	0	0	0	0	5.44326e-07	0	0	0.628399	0	8.61255e-09	0	0	4.5772e-06	0	0.224081	0	0	1.38112e-12	0	1	4.38331e-07	0	4.95239e-11	0	0.0381422	0	0	0.261628	0
CPQ	4.21885e-15	0.000430603	6.83951e-06	1.5099e-14	1.60598e-05	0.644538	0.273969	0.0314461	0.457861	0.157825	0.000323528	0	0.297068	1.08802e-14	0	0	2.75978e-05	0.357	0.0618687	7.47628e-10	0	0.0100562	0.254641	0.3596	0.0244539	0.425552	0.0150198	1.33227e-15	0.927695	6.92064e-08	0.624214	0.84016	0.304793	0.604451	0.000150207	0.462034	0.478344	0.0505535	0.435952	4.38331e-07	1	0.284976	0.00554544	0	0	0	0	1.03682e-11	6.66134e-16
CRIM1	1.49172e-07	0.137899	7.77156e-15	0	0	0	0.0166735	0	0	0	0	0.00110733	0	0	0.152112	1.64668e-06	2.61208e-05	0.00876149	0	0	0.00364662	0	0	0	4.48043e-07	0	0	0.0200641	0	0	0	0	0	0	0.0103904	0	0	0	0	0	0.284976	1	2.30053e-10	0	0	0.000137644	0	0.00029551	0
CROCC	0.437337	0.846398	0.0250372	0.489772	0.081917	1.00475e-12	0.00116984	0.17705	4.97363e-05	7.96408e-05	0.12867	0.952947	0.0415038	0.000399704	0.00599105	0.000102793	0.117343	0.256422	0.356128	4.78242e-07	0.408524	0.0312778	1.57559e-05	5.41219e-09	0.679827	1.03649e-05	6.16485e-11	5.9169e-07	1.37668e-14	0.00576246	2.99149e-06	6.26907e-05	0.00244503	1.79079e-12	0.00329094	2.0053e-07	6.57015e-10	0.00210168	7.31499e-07	4.95239e-11	0.00554544	2.30053e-10	1	0.118733	0.485218	0.440468	0.00819119	0.0035112	0.01716
CTSA	0	0.00153686	0	0	0	1.09527e-09	0.753715	1.9984e-15	7.19425e-14	0	2.18492e-13	0	7.10543e-15	0	0	0	2.4567e-12	0.0107747	8.43769e-15	0.989463	3.66907e-12	0	0	6.90282e-10	1.28549e-06	5.49272e-12	0	3.84232e-06	0	0.0289666	5.08416e-12	2.29838e-12	1.94768e-09	0	0.000595653	1.62167e-08	0	2.91416e-06	1.02475e-09	0	0	0	0.118733	1	0	0	0	0.000100309	0
CTSB	0.00455251	0.00121129	0.0924256	0.483109	0.0647043	7.50023e-08	0.133617	0.000814629	5.79628e-09	4.30158e-08	0.279415	0	0.0116464	0.00212877	0	0	0.000149218	0.249992	0.017756	2.02829e-07	8.33555e-13	0.000299639	0.000635398	0.000235464	0.630021	0.132131	0	0.0773218	2.90535e-06	2.73807e-10	2.49622e-09	5.87527e-09	0	1.3695e-08	0.211358	0.0877289	0.00926059	7.4152e-05	7.99361e-15	0.0381422	0	0	0.485218	0	1	0	0.739954	1.4535e-08	0.504822
CTSC	0	0.0913336	1.71971e-11	0	7.38907e-09	0.617868	0.845227	0.148169	0.183804	0.00347984	0.000466833	0	2.64893e-05	0	0	0	8.22009e-13	0.041599	6.19715e-05	0.000126405	0	0.0059477	0.00461882	0.0486228	0.000122523	0.0442426	0.96281	6.062e-06	2.57444e-05	0.0412422	0.589426	0.297032	0.997471	7.74572e-06	0.0003195	0.163373	4.52653e-11	0.515757	0.481891	0	0	0.000137644	0.440468	0	0	1	0	8.6786e-07	0
CTSD	1.9233e-09	0.084261	0	0	0	0	0.0995902	0	0	0	0	4.16126e-08	0	0	0.000756053	0	1.74152e-05	4.67664e-05	0	0.00175772	0.0789941	0	0	0	4.53049e-09	0	0	9.48382e-08	0	5.9146e-08	0	0	4.36013e-10	0	0.228922	0	1.80882e-11	0	0	0	0	0	0.00819119	0	0.739954	0	1	0.498022	0
CTSH	0.0847504	0.802196	0.140168	0.00784069	1.71201e-07	0.000191247	0.990734	1.6008e-09	0.00573453	0.000119767	1.84763e-05	1.13197e-05	2.7131e-09	0.00173995	0.0019093	0.470099	0.736166	0.253457	0.00186162	0.000378092	3.96983e-08	1.10955e-06	0.000751841	0.00157339	0.60383	1.66699e-05	0.000941085	0.00512324	0.296579	0.0510569	1.44694e-08	1.78952e-10	1.11029e-05	3.03134e-08	0.00439344	0.00245871	0.870751	0.00026869	5.28508e-05	0.261628	1.03682e-11	0.00029551	0.0035112	0.000100309	1.4535e-08	8.6786e-07	0.498022	1	2.11737e-06
CUBN	0.110289	0.0723718	0	0	0	0	0.365749	0	0	0	0	1.75997e-06	0	0	0	0	1.22125e-14	0.00513247	0	0.010341	5.78772e-08	0	0	0	0	0	0	0	0	1.77378e-05	0	0	0	0	4.32701e-06	0	0.0105784	0	0	0	6.66134e-16	0	0.01716	0	0.504822	0	0	2.11737e-06	1
DHRS4	0.356979	3.43281e-13	0.00400306	0.811616	0.111887	0.889839	0	0.890881	0.00287352	0.000118008	0.000160933	0.918539	0.0138708	0.449168	0.00288422	0.880856	0.00455911	0.000244805	1.40024e-05	0.000290575	7.3283e-05	0.000123694	0.00026523	0.280381	0.0459949	0.445907	0.00405929	1.3876e-05	0.728845	0.000642431	0.232841	0.00999275	0.974027	0.610422	5.64775e-07	0.99598	0.345049	0.337735	0.439249	0.761335	0.0282705	0.0442434	0.676131	0.156051	7.43636e-05	0.214795	0.110085	0.146154	0.134046
DLD	0.0623097	4.8617e-10	0	0	1.93179e-14	0.107104	1.31006e-13	0.000919289	5.01633e-05	0.00247074	0.000193916	0.075365	1.08957e-11	0	4.29016e-07	1.42849e-09	0.296601	0.989918	1.41741e-07	4.96144e-05	0.239666	1.0103e-05	0.000686329	0.000239856	2.22045e-16	0.00192849	0.00513161	5.30553e-12	0.198254	0.00159015	2.36406e-05	0.083768	0.754964	2.95929e-07	0.597133	0.0264769	0.230364	0.00435688	0.00278801	0.00221141	1.80864e-06	0.000550502	0.106669	9.21396e-12	0.977259	8.0195e-09	1.50056e-08	0.686591	0
DNASE2	0	0.00040957	3.50002e-05	0	1.1571e-09	0.440935	0.159824	2.51144e-07	0.00096828	0.545095	5.03379e-06	3.72147e-13	4.97646e-06	2.25982e-09	0	0	5.16573e-06	0.0388	0.0457156	8.72126e-09	5.41345e-13	0.000105411	0.948638	0.0740258	0.000165	2.23663e-06	2.10955e-06	0	2.44249e-15	4.60274e-07	6.59937e-05	7.69349e-05	0.0162418	0.132988	2.48045e-08	5.32961e-06	8.23318e-05	0.348681	0.101165	0.00289325	0	1.42043e-05	2.85927e-08	0	0	0	1.07061e-06	0.155705	1.15019e-13
DPP4	8.644e-11	0.139432	3.00417e-11	0	0	0	0.0204749	0	0	0	0	2.23016e-09	0	0	1.87391e-06	5.13811e-13	1.01097e-11	0.260656	0	6.44688e-05	0.00102437	0	0	2.88658e-15	2.91544e-09	0	0	0.0226914	0	2.71782e-07	0	0	0	0	0.00659085	0	5.26246e-14	0	0	0	2.8717e-12	0	6.23909e-06	0	0.00518201	0	0	0.961257	0
DPP7	0	0.10997	0	0	0	0	0.18201	0	0	0	0	0	0	0	0	0	0	0.0557731	0	1.11148e-08	0.00167317	0	0	0	1.66533e-14	0	0	0	0	2.58011e-11	0	0	0	0	0.146197	0	0	0	0	0	0	0	2.84579e-08	0	0.0485056	0	0	0.110328	0
EDNRB	3.87006e-05	0.307019	2.18825e-12	0	0	0	0.824495	0	0	0	0	0.141071	0	0	0.00043218	6.56596e-08	0.000372609	0.245387	0	0.00606275	0.288546	0	0	0	2.98535e-05	0	0	4.88498e-14	0	1.92642e-06	0	0	0	0	0.048167	0	1.98223e-09	0	0	0	0.279305	0	4.34339e-11	1.27454e-13	0.0807264	0.0298503	0	0.00146288	0
EFEMP1	5.52891e-14	0.000576402	0.218538	2.22045e-16	5.77316e-14	2.28257e-09	0.00583518	3.77445e-08	0	0	2.05873e-08	0.540524	0.123511	0	4.82594e-06	0.131951	0.17084	1.64126e-06	0	4.33209e-13	0	1.11022e-15	0	5.34111e-11	0.94569	9.0876e-09	0	1.153e-06	0	0	0	0	0	1.14552e-09	0.753157	0.00353974	8.72782e-08	0	0	0.0559133	2.5641e-07	0	0.222005	0.00112458	0	0.000727294	7.83817e-14	0.0662373	1.05685e-06
EFEMP2	0	0.000161136	0.000113402	0.561581	0.208869	0.30208	0.00201279	0.130135	0.0040711	0.336434	0.21627	0.001286	0	0.103295	0.00337283	0.0040793	0.469003	0.00408381	0.00784099	0.0125131	3.35287e-14	0.69371	0.0388023	0.535297	0.00462325	0.777953	1.47234e-05	4.28391e-06	3.65556e-05	1.02141e-14	0.360412	0.00189448	3.63181e-05	0.0027002	0.427945	0.0849388	0.281605	0.00203446	0.00997312	2.41643e-05	0.00555055	0.00210357	0.00319164	0.51921	5.10209e-07	0.0262438	0.783601	0.128625	0.121884
EIF2B4	0.0125972	0.0165843	0	2.22045e-16	1.5965e-13	2.7889e-05	0.793227	1.05672e-08	2.01779e-08	2.70734e-10	6.06099e-07	0.766044	1.49081e-12	0	0.00413314	0.00248813	0.933444	0.159914	3.33479e-10	0.667541	0.981933	2.10084e-09	7.32866e-09	0.00244717	8.88178e-16	9.1732e-08	4.70015e-07	4.77836e-07	1.96794e-07	0.852266	1.82714e-05	3.63582e-05	0.0013442	1.9984e-13	0.113515	9.13861e-07	0.0123389	0.0183099	2.24669e-06	2.7401e-07	0.165567	6.64797e-09	0.662432	3.38573e-06	0.0131582	0.0876726	6.00719e-11	0.617291	0
EIF3C	2.78648e-05	5.45251e-08	0	3.75368e-06	0.293294	0.0620048	1.57891e-11	0.625028	0.622016	0.0248123	0.000936456	0.00107352	2.56171e-06	0.000342715	7.47406e-07	4.82811e-06	0.986766	0.0845127	0.00145603	0	7.61223e-10	0.00138366	0.00998497	0.340866	0	0.454168	0.0207173	0	0.012603	0.00185467	0.145911	0.00143223	0.00139766	0.0730722	0.598149	0.0156242	0.266763	0.0880484	0.452831	0.000980252	4.02408e-09	0.186339	0.365715	1.81215e-10	0.0969313	4.65827e-12	0.000180158	0.520685	1.50102e-08
EMCN	6.66705e-05	0.869602	0.000102862	0	0	0	0.411368	0	0	0	0	0.719204	0	0	5.56054e-06	1.22098e-07	0.000785062	0.334639	0	0.0945191	0.0448345	0	0	0	1.799e-05	0	0	0	1.34851e-10	0.00182893	0	0	7.06102e-14	0	8.85896e-05	0	0.000134283	0	0	0	0.990175	0	0.926353	4.11401e-05	0.281901	0.319379	2.6399e-08	1.61156e-06	0
ENPEP	0	0.247909	0	0	0	1.9984e-15	0.0476901	4.21885e-15	3.77476e-15	0	0	0	0	0	0	0	0	0.488149	0	2.05347e-09	0	0	0	0	2.05732e-09	0	0	0.757872	0	0.00309648	3.77476e-15	2.22045e-16	9.31499e-11	0	0.00144681	6.43929e-15	0	0.000619233	1.22791e-13	0	0	0	0.000184234	0	9.10383e-15	0	0	0.107634	0
ENPP4	0.194108	0.0021894	3.68039e-12	0	0	0	0.0506835	0	0	0	2.91033e-08	0.000194287	0	0	0	7.7146e-09	7.69006e-10	0.0613196	0	2.45391e-08	0.801168	0	3.37508e-14	4.1775e-10	1.27915e-06	0	0	0	7.45345e-08	0.121209	0	0	0	0	0.273359	0	0.0158772	0	0	8.80696e-07	0.0023471	0	0.339842	4.25084e-06	0.97763	2.63957e-05	2.19092e-09	0.0110139	0
FABP1	0.544039	0.816217	0.0610128	0.431463	6.43929e-15	0.878379	0.397703	0.940136	1.72198e-09	1.93171e-07	0	2.61947e-06	0.567993	3.76618e-06	0.300904	1.6654e-09	0.425224	0.0124551	0	0.380564	0.315876	1.27187e-11	4.13876e-10	0.602385	0.0113973	0.631091	0.474061	0.133434	8.9346e-07	0.810539	0.354315	0.311955	0.00357816	0.210217	0.364895	0.0572682	8.30948e-06	0.953841	0.269145	0.459167	0	0.0848953	0.261099	0	0.00059848	0	1.31149e-06	0.14486	0.000166245
FAH	8.27889e-06	0.405976	0.00667483	0	0	2.22045e-16	0.594174	0	0	0	0	2.19112e-06	0.00129236	0	0.0512313	1.15858e-05	0.00252572	3.48541e-10	0	0.0178174	0	0	0	4.8958e-09	0.0772502	4.38916e-12	0	0.00734342	1.04139e-13	9.10383e-15	0	0	1.09597e-07	5.89306e-13	0.304756	1.72542e-08	0.000556462	0	0	0.00010642	0.059132	0	0.013919	2.75409e-08	0.000654353	0.073554	0	0.308994	0
FAM174A	3.7695e-05	0.850614	0.629126	0.751157	0.101771	2.60231e-10	0.0468507	0.056386	0.103343	6.04156e-08	1.04596e-07	0.16636	0.0276485	0.0146924	0.0111794	0.170281	0.957934	0.0506131	0.324562	0	0.992753	7.01239e-07	3.98624e-08	0.00294913	0.438884	7.11318e-05	0.00355986	3.0254e-07	0.00561339	0.226196	3.14171e-12	3.48205e-07	0.710071	1.9762e-14	0.0820042	8.98126e-06	0.675531	0.575526	0.000550617	3.41025e-07	0.185773	2.13518e-11	8.58655e-07	0.508691	0.107692	0.00622675	0.475909	0.779672	0.0688078
FBP1	0.0328073	0.534903	3.844e-09	0	0	0	0.765435	0	0	0	0	1.31537e-06	6.66134e-16	0	0.000247638	7.62224e-11	7.77267e-12	8.59052e-10	0	9.81146e-07	0	0	0	7.03704e-12	0.00469271	0	0	3.28511e-11	7.54952e-15	3.19744e-14	0	0	6.79246e-11	0	0.397342	0	0.0697838	0	0	8.52246e-10	0.0258364	0	0.863243	9.04798e-11	0.0893915	0.00342887	0	0.000951693	0
FCGR3A	0.000352136	0.504842	5.96424e-07	0	0	0	0.0757916	0	0	0	0	0.53078	0	0	0.264635	0.000173568	0.134095	0.985862	0	0	0.000261687	0	0	0	0.059644	0	0	0.313496	0	0	0	0	0	0	0.0244634	0	0	0	0	0	0.507586	0	9.97729e-07	0	6.19366e-08	0.0448376	0	0.458962	0
FLNB	2.88658e-15	0.0371215	0	0	0	0	0.0958649	0	0	0	0	0.00140835	0	0	6.83693e-05	1.71711e-09	2.35793e-09	0.256138	0	0.000556573	0.7203	0	0	0	0	0	0	2.24354e-06	0	0.010654	0	0	0	0	0.0184801	0	0	0	0	0	0.000543878	0	4.24454e-08	0	1.38093e-08	2.01053e-11	0	0.228398	0
FTL	9.76996e-14	0.448096	3.83662e-05	5.76493e-07	6.06922e-07	0.0011447	0.19097	0.00104992	1.22049e-05	0.000962364	0.0033979	0	2.89051e-08	0	3.95239e-14	1.14389e-10	0	0.0184784	1.9039e-08	0.154558	0	0.000295662	1.523e-06	3.31636e-06	0.0490783	6.47386e-07	0.00074726	0.0896999	6.19246e-09	0.650521	1.1498e-06	0.000138075	0.000960598	4.98132e-10	0.92019	1.03602e-06	1.05316e-12	0.00410066	5.97536e-06	0	0	1.29235e-10	0.000342606	0	1.57871e-09	0	3.49252e-10	0.0228182	3.09086e-13
FUCA1	0	0.347427	0	0	0	0	0.213418	0	0	0	0	2.22045e-16	0	0	4.21885e-15	0	1.63449e-11	0.000127639	0	6.63476e-10	0.24348	0	0	0	1.2776e-11	0	0	4.89779e-06	0	3.94363e-10	0	0	0	0	0.464425	0	0	0	0	0	0	0	0.00374825	0	0.659829	0	0	0.32891	0
FXYD2	2.20783e-08	0.0273941	1.35103e-06	0	0	0	0.000190964	0	0	0	0	0.00021139	0	0	0.0183902	0.256111	3.88871e-06	0.14247	0	0	0.135281	0	0	0	0.00307217	0	0	2.06131e-07	0	0	0	0	0	0	0.368307	0	0	0	0	0	0.0255445	0	0	0	0	0.000133159	0	0.196496	0
GALC	9.73067e-05	0.389206	0.0147715	1.80078e-13	3.09667e-10	0.0158843	4.81402e-05	0.0118262	3.46094e-07	4.9269e-11	5.09481e-12	6.48527e-10	1.05454e-05	0	0.0112778	0	6.66134e-16	0.609835	2.14118e-12	1.67297e-11	0.0993891	2.73649e-10	0	0.000771396	0.00104761	5.98942e-08	2.55271e-05	1.56287e-06	2.21448e-10	0.411477	2.42851e-06	0.000492497	0.436322	1.55431e-15	0.106695	0.000727927	4.20138e-06	0.195237	6.76319e-06	2.02482e-12	0	1.52123e-12	0.000234831	0	7.41407e-13	0	0	0.175648	0
GALNS	1.2444e-11	0.0550355	0	0	0	0	0.991717	0	0	0	0	3.55271e-15	0	0	0	0	0	0.0101979	0	0.0082316	0.199108	0	0	0	6.42109e-12	0	0	2.42029e-14	0	3.20951e-05	0	0	4.44089e-16	0	0.135573	0	8.77076e-14	0	0	0	0	0	0.0190928	0	1.41303e-07	0	0	0.414884	0
GDF7	0.00417535	0.0287822	0.552488	4.79616e-14	0	4.75309e-11	0.0345233	1.62093e-14	3.33067e-14	0	0	0.587084	2.17037e-11	0	0.26226	0.399562	0.0125715	0.0227196	6.66134e-16	1.31006e-14	2.0471e-06	0	0	1.33227e-15	0.740558	5.9952e-14	0	0.0047517	1.48408e-10	9.92784e-12	0	1.33227e-15	0.000912927	0	0.174351	9.88098e-14	0.00320188	0	0	0	0.00557436	0	3.3856e-05	0.000409773	3.32021e-06	0.479328	0	0.00667813	5.50382e-12
GGH	0.065129	0.0328226	0.00104313	0	1.56763e-13	0.051054	0.0926038	5.88119e-07	0.0653831	0.241035	0.00599782	0	2.15576e-06	3.16391e-12	0	0	0	0.0307923	9.51092e-07	0	1.02143e-09	8.07259e-06	0.0366579	0.606032	0.00040818	6.52096e-05	0.107213	0	1.34859e-06	3.71043e-06	4.46611e-05	0.000555009	0.00428747	0.0405001	0.438551	4.37902e-08	0.00285486	0.0539639	0.136528	0.553787	0	0.0489382	1.22733e-08	0	0	0	0.00292359	0.00828661	0
GLB1	2.22045e-16	0.000109856	0	0	0	0	0.641001	0	0	0	0	0	0	0	0	0	0	0.0469418	0	0.543487	0.000683239	0	0	0	8.39329e-14	0	0	0	0	0.00976788	0	0	0	0	0.07132	0	0	0	0	0	0	0	5.49934e-06	0	0	0	0	0.640232	0
GM2A	0	0.000872766	0	0	0	1.82521e-13	0.270109	7.77156e-15	3.02137e-10	5.86097e-08	0.00205553	0	0	0	0	0	3.57361e-09	0.00446508	8.65974e-15	0.546803	0	9.21583e-09	2.92535e-07	0	1.20967e-07	2.6289e-11	1.54476e-09	0	0	0.00710046	7.70673e-10	8.88178e-16	0	0	1.67042e-11	5.18252e-13	0	0.000284348	2.96798e-06	0	0	0	0.677659	0	0	0	0	0.951944	0
GNS	0	0.00283416	0.000211558	0.020077	0.259299	5.21543e-05	0.173789	0.00254427	2.35969e-05	1.53391e-08	1.37236e-07	0	0.000146195	0.000371131	0	0	8.82849e-10	0.410529	0.0215945	0	0	3.85501e-08	1.18433e-06	0.0985665	0.0271191	0.0172976	7.70495e-14	5.2324e-09	0.0717401	1.93231e-05	5.29879e-08	1.44019e-08	0.00587125	0.0052438	8.0144e-06	0.0253673	4.27487e-05	1.1395e-07	3.34684e-07	1.5274e-10	0	2.67365e-05	0.000480719	0	0	0	0.00413277	5.10863e-10	0.261903
GPRC5C	5.10703e-15	0.00138368	0.0218854	0.0019372	7.22687e-06	9.23157e-11	2.90175e-06	0.00530356	3.20277e-12	7.03881e-14	0.0570783	0.00152386	1.42684e-10	2.38271e-10	0.0223833	0.00312126	0.000110848	0.00266863	1.90811e-08	0	0.0204591	3.5346e-08	0	1.78879e-12	0.134302	0.00213523	0	6.97304e-09	0	5.14255e-13	1.06091e-06	1.70205e-10	2.22045e-16	0	1.8637e-05	1.30918e-05	0	0.0780858	0.000238722	0	0.00245116	0	9.5866e-05	5.17574e-10	2.32446e-08	0.0181258	0.00252883	0.0442126	0.0131577
GSTA1	0.580606	0.014176	1.93019e-05	0	0	0	0.00259641	0	0	0	0	2.03832e-05	2.46914e-13	0	0.468822	2.89391e-07	6.92779e-14	5.22027e-13	0	9.32472e-11	2.22045e-16	0	0	0	0.0322966	0	0	0.00477353	0	0	0	0	1.37534e-10	0	0.11401	0	0.000126764	0	0	0	0.341939	0	0.980316	5.08324e-08	1.90872e-10	0.0318864	0	0.00488049	0
HEXA	0.59026	0.00414666	6.05796e-09	4.44089e-16	5.22646e-11	0.356005	0.00301937	0.000333975	0.0493249	0.861529	0.162606	0	0.000341509	2.22045e-16	0	0	0.000397999	0.107867	0.000676247	0	1.08397e-09	0.709517	0.420903	0.687142	9.56998e-05	0.00669473	0.844214	0	0.624299	0.0044014	0.0349177	0.00582737	0.0028406	0.0266929	0.379086	0.0137514	0.159161	0.00692267	0.12072	0.910048	0	0.536213	0.00894849	0	0	0	0	4.14962e-06	0
HEXB	0.188924	0.00106258	0.00198366	7.43139e-12	2.03149e-09	0.159142	0.340115	0.00373784	0.143557	0.755848	0.474198	0	0.0792591	1.94511e-13	0	0	1.74398e-06	0.12382	5.31263e-05	0	6.60781e-10	0.0793617	0.712522	0.464352	0.27016	0.00115024	0.00409648	0	0.00137147	0.000456043	3.20721e-05	0.00158352	0.398276	0.00104454	0.161551	2.19316e-05	0.280031	0.0241306	0.165885	0.788885	0	0.000990954	0.0172626	0	0	0	1.26565e-14	5.66529e-07	0
HLA-A	0	0.706826	4.98712e-13	0	0	0	0.373835	0	0	0	0	0.937669	0	0	8.45243e-05	8.88178e-16	3.19625e-09	0.597001	0	1.46339e-06	4.86856e-05	0	0	0	7.45338e-05	0	0	1.34492e-11	4.16422e-12	0.0686896	0	0	4.46107e-06	0	0.34789	0	4.24949e-12	0	0	0	0.113577	0	0.0244647	3.47267e-11	0.451138	8.70765e-09	0	1.26582e-07	0
HLA-B	0	0.459337	6.18838e-12	1.43845e-09	0	0	0.9703	0	0	0	1.54444e-08	0.733393	0	0	0.0414136	7.4132e-05	6.2515e-05	0.794595	1.77636e-15	1.464e-05	0.00438724	4.44089e-16	4.44089e-15	0	2.09891e-05	0	0	0.00303833	0	0.0727341	0	0	9.23261e-12	0	0.00627653	0	0	5.77316e-15	0	0	0.763055	0	9.09246e-10	2.35031e-09	0.642805	4.84397e-05	1.13151e-10	0.0396688	0
HPR	0.172489	0.381355	0.0221301	1.8743e-09	3.08567e-09	0.521721	0.652189	8.80964e-07	0.00597207	0.0036098	0.00116571	0.27968	4.21735e-07	2.74852e-09	0.0257358	0.0468832	0.0172782	0.931207	0.000798991	0.142657	0.937841	0.000265982	0.00418214	0.0611664	0.0322282	0.000250384	0.290356	6.97231e-06	0.47934	0.182567	6.38785e-05	0.0464908	0.0267837	0.0119663	0.451999	0.00298671	0.00641537	0.000469901	0.000902181	0.000341062	0.686064	0.00604218	0.000323087	0.173935	0.353418	0.121114	0.0461527	1.80592e-05	1.78307e-07
HSP90AA1	0.0119769	5.90714e-07	1.42348e-06	5.03157e-09	0	0	1.18728e-07	1.03872e-12	0	0	0	0.277968	0.0224417	0	8.22073e-05	0.978569	0.000216368	0.00886679	0	0	0	0	0	3.41797e-09	0	0	0	0.00023094	0.00438999	1.53233e-10	0	0	0.487311	1.03654e-09	0.0171675	0	0.161192	0	2.22045e-16	1.23916e-06	0.000597764	1.59872e-14	0.00802891	0.785459	0.0477523	4.83564e-05	2.40512e-09	0.0300311	6.49458e-12
IGHG1	0	0.82492	0.989397	0.678791	0.425407	0.345055	0.483526	0.655452	0.853138	0.0511358	0.91273	0.023258	4.96232e-06	0.0162628	0.000753507	0.0016524	0.0167553	0.00510023	0.44586	0.1089	4.44089e-16	0.368834	0.879812	0.0668518	0.620515	0.869789	0.0889054	0.615112	0.000559091	0.00967344	0.757657	0.506677	0.693194	0.810077	5.8688e-08	0.0816607	2.15383e-14	0.463316	0.921967	0	2.9573e-05	0.0275215	0.487054	2.58734e-05	0.842407	1.9125e-05	2.75409e-05	1.38181e-10	0.776911
IGHV3-11	0	0.75707	0	0	0	0	0.571612	0	0	0	0	0.0195089	0	0	2.48689e-07	8.71856e-10	2.08295e-08	0.336417	0	0.000158121	0.0237003	0	0	0	6.44158e-07	0	0	6.77236e-14	0	5.92859e-14	0	0	0	0	3.93509e-06	0	0	0	0	0	0.024448	0	1.24345e-14	0	2.24526e-08	4.99367e-08	0	0.214479	0
IGKV1-5	0	0.191581	0	0	0	0	0.781317	0	0	0	9.04156e-09	0.00223245	0	0	5.93316e-09	1.77636e-15	0.0336867	0.501688	4.82863e-09	0.00175871	4.52749e-12	0	0	0	5.833e-07	0	0	9.75823e-08	0	0.0118956	0	0	0	0	0.000180429	0	0	2.13163e-14	0	0	2.49397e-10	0	8.65974e-15	0	0.837338	0	0	0.337515	0
IGKV1-8	2.51155e-11	0.781525	0.0331361	1.63561e-06	0.000833063	0.0526276	0.418105	0.139331	0.207138	0.000247802	7.19055e-09	0.0283173	1.46515e-09	0.268956	0.427963	0.617819	0.0184561	0.164677	2.6696e-05	0.715921	2.17826e-13	2.34659e-07	0.0072149	0.184528	0.863126	0.203693	0.723743	0.00544544	9.44389e-11	0.0029828	0.0298434	0.129577	0.00117439	0.0615874	0.294839	0.237342	0	0.0176184	0.200944	8.64731e-12	0.00817191	0.00191098	1.63265e-05	4.13476e-05	0.1958	7.00045e-07	0.32924	0.320384	0.128751
IGKV2-30	0	0.925294	0.000472276	0.000129699	0.0167495	0.987126	0.80957	0.267223	0.172123	0.0382223	0.551291	6.40992e-07	2.15236e-10	8.7645e-08	0.0953431	2.53297e-06	1.58e-06	0.210115	0.0310528	0.638117	4.18932e-12	0.055208	0.00130931	0.00941842	0.00886855	0.888484	0.000232309	0.8891	5.25888e-09	0.000101332	0.0646797	0.012352	0.00278846	4.41012e-06	1.09168e-07	0.678733	2.4869e-14	0.302446	0.268839	0	0.000172872	8.92508e-12	0.921249	3.30802e-12	0.784367	1.13021e-13	7.51043e-09	0.06759	0.000205234
IGKV3-20	0	0.000627576	1.90438e-06	0.033193	0.00821855	0.0114295	0.0198309	0.0548506	0.113612	0.475828	0.243575	4.21645e-06	0	9.76996e-15	2.31815e-13	8.78408e-12	0.101413	0.0492211	0.0138028	0.867893	0	0.67039	0.767297	7.75778e-05	0.0120237	0.204607	0.478887	0.000203073	2.22045e-16	0.000745501	0.526464	0.357894	0.000740646	4.44089e-16	0.10682	0.00148253	0	0.000784192	0.64905	0	2.44249e-15	1.00833e-10	0.830857	0	9.64988e-07	0	4.79283e-08	0.828583	0.00151654
IGKV3D-15	0	0.00275684	0	1.94511e-13	0	0	0.636355	0	5.00837e-07	6.87719e-11	0.00810169	5.27519e-06	0	0	1.33227e-15	0	0.00118808	0.428081	0.00294639	0.735925	0	3.11017e-08	7.62975e-09	0	1.13123e-05	2.22045e-16	0	8.76062e-10	0	0.790842	2.70894e-14	2.22045e-16	0	0	0.112932	0	0	0.00278957	1.0334e-07	0	0	0	0.00016734	0	0.000648666	0	0	0.840924	0
IGLV1-40	0	0.0206163	2.3026e-13	0	0	0	0.810955	0	1.64313e-14	0	1.34288e-06	0.00493967	0	0	0.000515815	1.76748e-13	0.008994	0.168142	1.07748e-07	0.11646	4.09013e-09	4.03233e-13	6.43929e-15	0	1.68417e-05	6.66134e-16	0	3.87677e-07	0	0.000140405	0	0	0	0	0.440749	3.10862e-15	0	6.14379e-09	1.33227e-15	0	3.54264e-05	0	1.33293e-05	0	0.294336	0	0	0.0947591	0
IGLV1-44	0	0.00561648	1.9984e-15	2.88658e-15	0	0	0.095243	6.88338e-15	2.07234e-12	2.66454e-15	5.84146e-05	0.000597893	0	0	9.01787e-07	4.88498e-15	0.0314642	0.632311	1.14117e-05	0.704297	0	6.98877e-09	4.54259e-12	3.10862e-15	2.04667e-07	4.4631e-14	0	2.73195e-07	0	0.0171723	6.66134e-16	1.28342e-13	0	0	0.862658	6.43929e-15	0	9.89528e-05	1.55431e-15	0	1.98072e-10	0	1.86228e-07	0	0.794766	0	0	0.980152	0
IGLV3-21	0	0.000157776	0	0	0	0	0.111775	0	0	0	2.29654e-06	0.0309764	0	0	2.71815e-09	2.22045e-16	0.0296437	0.667762	2.2977e-10	0.344112	4.50306e-13	0	0	0	9.93802e-09	0	0	0	0	0.00610727	0	0	0	0	0.00728707	0	0	2.4114e-13	0	0	7.20344e-10	0	6.38241e-11	0	0.547089	0	0	0.111546	0
IGLV7-43	2.0185e-09	0.00985706	0.803952	0.165159	7.02182e-07	3.75207e-11	0.368572	2.4263e-08	3.41839e-07	4.69302e-06	0.000234025	0.000126994	0.000197481	0.000326562	0.315852	0.00516888	0.0810575	9.89078e-08	0.436971	0.000430045	3.05525e-10	0.00018904	0.00201131	0.157844	0.19253	1.0455e-06	5.46033e-07	2.10224e-05	0.0366232	0.00879916	1.03841e-07	1.24709e-09	0.00197652	0.000157096	0	8.87814e-09	0.00169659	2.016e-07	3.02941e-09	0.0864158	0.473633	0.00525851	0.00116857	0.438439	0.591617	0.00343187	0.528814	0.00219816	1.37756e-12
KCNJ14	0.00204305	0.937753	3.11783e-05	0	0	0	0.109964	0	0	0	0	0.450428	0	0	0.163107	0.00216697	0.0161237	0.012277	0	5.10703e-15	8.58407e-06	0	0	0	0.0326904	0	0	0.0383928	0	6.9833e-13	0	0	0	0	0.00581004	0	1.36634e-07	0	0	0	0.261189	0	0.00162144	1.02966e-09	7.60796e-08	0.630549	0	1.79111e-05	0
KIAA1549L	0.386537	0.37088	1.10001e-12	0	0	0	0.43464	0	0	0	0	0.016369	0	0	8.54243e-05	2.88517e-09	1.18738e-06	0.00896268	0	0.179532	1.06449e-06	0	0	0	0.000354468	0	0	0	1.44693e-10	2.45014e-09	0	0	0	0	0.00174433	0	0.00699445	0	0	0	0.791394	0	0.269437	1.07516e-07	1.43056e-05	0.325038	0	0.000205863	0
KPNA6	0.0064698	0.00877964	0	2.56817e-12	4.88498e-14	8.64606e-07	6.07192e-05	9.35367e-11	2.11386e-13	2.93969e-09	2.66175e-05	0.00310821	5.92859e-14	0	1.09807e-05	0.00250513	0.497212	0.68864	2.677e-06	0.364981	0.113123	3.84995e-07	6.38266e-08	1.63164e-07	0	7.87572e-05	3.50362e-07	1.72597e-08	3.07436e-08	0.653902	3.84079e-08	1.35273e-05	5.4678e-07	9.41669e-12	0.0888402	1.87872e-06	0.000919941	1.79771e-05	3.19723e-07	2.31278e-08	0.0416726	8.03801e-12	0.0759192	1.68498e-09	0.327012	9.76282e-05	1.02991e-11	0.686891	0
KRT10	7.08628e-05	2.14964e-06	2.82885e-13	4.94516e-12	8.50412e-10	2.08949e-08	0.00160535	0	0.00160327	4.70408e-05	8.6986e-06	0.0229915	2.66898e-13	0	0.352256	1.47601e-05	0.13472	0.0483265	0.00103822	0.0163478	0.699166	1.04239e-05	5.64118e-05	8.6977e-05	2.96999e-08	4.05933e-11	8.93286e-07	0.00290091	0.0021843	0.002618	1.28786e-14	2.05033e-07	0.227447	0	0.000394875	2.61999e-09	0.221489	4.00688e-05	1.76124e-06	1.70955e-05	0.000504342	8.12563e-08	0.858004	2.08601e-08	0.174172	0.012084	4.3412e-07	0.0969482	4.44089e-16
LAMP1	0.00491205	0.224818	0.0298416	0.00684269	0.986617	2.79026e-06	0.909527	0.0220413	0.0160403	0.00146966	0.173586	0	7.55984e-09	0.0215625	4.21885e-15	5.8429e-09	0.00364613	0.184578	0.00431654	0	4.74277e-05	0.0302699	0.0396247	0.0024348	0.716892	0.0115534	3.5976e-07	2.22045e-15	0.353587	0.0923905	5.58617e-06	3.54869e-06	0.000219962	2.95541e-13	1.85318e-08	3.95871e-05	0.0492796	0.0563027	1.9974e-05	4.13634e-06	0	2.52252e-09	0.109221	4.4631e-14	0	0	0.246086	8.87195e-08	0.000131296
LILRB5	0.263096	0.162911	5.13449e-07	0	0	0	0.656598	0	0	0	0	0.402778	0	0	5.39579e-06	7.78039e-07	0.00156728	0.0800388	0	0.000454265	1.42169e-05	0	0	0	0.0615469	0	0	2.22045e-16	3.42866e-11	0.000107072	0	0	0	0	7.279e-06	0	0.0197219	0	0	1.33227e-15	0.258659	0	0.00322202	4.36588e-07	0.173256	0.263347	0	0.000668819	0
LONP2	0.000730732	0.182076	0.321665	5.47876e-06	8.26751e-10	1.02555e-08	0.844171	7.68335e-08	7.85535e-07	0.000124321	2.97699e-05	0.343522	3.30412e-07	1.60136e-06	0.216868	0.0403514	0.621847	0.679858	1.37899e-05	0.00195006	1.02717e-06	4.21358e-07	7.24228e-08	0.00101592	0.155753	2.62675e-06	2.15861e-06	0.0396981	0.0395735	0.0962561	6.06582e-10	8.45761e-11	1.07578e-05	5.40965e-07	0.0127806	2.19602e-07	0.668502	0.000355166	7.53804e-06	0.0348796	0.202768	2.84455e-07	0.779523	0.545478	0.878555	0.565408	0.192965	0.000493851	1.05945e-08
LRP2	0.0307626	0.0348645	0	0	0	0	0.106176	0	0	0	0	0.000109657	0	0	0	0	3.53363e-09	0.0314517	0	9.44107e-08	0.00171555	0	0	6.60433e-07	9.99201e-15	0	0	0	4.82419e-08	0.274922	0	0	1.16556e-07	0	0.00188914	0	0.159752	0	0	0	0	0	0.212965	0	1.99165e-06	0	0	0.138223	0
LY6D	0.0498406	0.717553	0	0	0	0	0.246709	0	0	0	0	0.566491	0	0	0.155187	4.84614e-06	0.00124001	0.00110341	0	6.29404e-10	1.30118e-13	0	0	0	1.58262e-09	0	0	1.62093e-14	0	1.33449e-13	0	0	0	0	0.000858961	0	2.54067e-10	0	0	0	0.567715	0	2.18321e-07	0	2.19824e-14	0.0292822	0	5.54798e-06	0
MAN2B1	0	0.451742	0	0	0	0	0.0327641	0	0	0	0	0	0	0	5.9952e-14	0	0	0.0145251	0	3.64153e-14	0.00896066	0	0	0	8.25318e-12	0	0	0.00390166	0	3.59621e-09	0	0	0	0	0.999477	0	0	0	0	0	0	0	1.21897e-07	0	0.000241907	0	0	0.484685	0
MAN2B2	0	0.0627025	4.44089e-16	0	0	0	0.267311	0	0	0	0	4.15223e-14	0	0	0	0	6.52167e-12	0.335379	0	0.00153796	2.59001e-06	0	0	0	1.34747e-08	0	0	1.16704e-06	0	0.00277124	0	0	1.33227e-15	0	0.908985	0	0	1.96732e-13	0	0	0	0	1.30835e-05	0	5.05967e-05	0	0	0.190864	0
MAOB	0.124708	3.55382e-12	0.455498	0.905794	0.515589	0.105775	2.22045e-16	0.113829	0.265683	0.0415629	0.0981876	1.01175e-05	0.00300763	0.308681	0.878354	0.0935386	4.77745e-11	0.278982	0.000144257	0.0307689	0.947463	0.037469	0.0027578	0.298562	0.155478	0.554735	0.822655	3.4681e-05	0.864179	3.02302e-06	0.901926	0.672518	0.0544327	0.515104	0.000195805	0.92009	0.122858	0.40313	0.502728	0.0934636	0.447291	0.554339	0.0439026	0.0244962	0.051769	0.0502456	0.234213	0.227856	0.32347
MAP4	1.77596e-11	0.0998715	0	0	0	0	0.794367	0	0	0	0	0.15503	0	0	3.81419e-05	6.78235e-12	0.000231291	0.496815	0	0.000186411	0.483648	0	0	0	0	0	0	0	0	0.0673743	0	0	0	0	0.00196145	0	2.22045e-16	0	0	0	0.107999	0	4.04841e-07	0	0.000165932	4.44963e-05	0	1.93491e-06	0
MARCKSL1	0.00119862	0.161641	8.72635e-14	0	0	0	0.390858	0	0	0	0	0.50532	0	0	0.00144298	4.03693e-05	0.00260255	0.171452	0	1.63147e-07	2.53145e-07	0	0	0	5.45546e-07	0	0	5.53779e-13	0	0.00141882	0	0	0	0	0.00243047	0	1.77636e-15	0	0	0	0.437276	0	7.49711e-07	3.70596e-09	3.26761e-05	0.46509	0	4.74738e-06	0
MAT2A	3.33557e-06	0.000214919	1.76348e-12	1.2736e-06	0.852501	0.139294	0.000151573	1.22098e-05	0.94425	6.02799e-07	1.09086e-10	0.741025	5.15143e-14	0.0017193	1.51211e-06	0.00768846	0.910936	0.0154565	2.63213e-07	7.7538e-13	9.03931e-08	5.75622e-07	5.31751e-06	0.0408937	1.13243e-14	0.255146	0.379704	0	0.0377023	4.63649e-08	0.184332	0.292321	0.000288901	0.00117561	0.732827	0.215346	0.163829	0.823603	0.0390563	0.000331425	0.00187891	0.0311651	0.431141	0.000183925	0.206517	6.52721e-06	0.0319295	0.241832	2.76974e-08
MGAM	0.127201	0.730483	0.816002	3.29333e-06	0.0097212	1.52884e-11	0.675588	3.7759e-05	0.0228287	0.00828689	0.0385129	0	4.55477e-08	0.318518	0	6.88816e-05	0	0.0390156	0.195769	0	0	0.0377162	0.140839	7.49947e-05	0.00175258	0.000143224	9.06412e-07	2.40396e-05	5.07599e-05	0.346203	0.0100872	0.000107928	0.0273787	3.75975e-08	0.0436252	0.000312319	0.00489273	0.0010244	0.554232	0.0010167	0	0.00670828	0.000374881	1.08556e-08	8.24362e-09	2.22045e-16	0.235125	0.00019748	0.000162218
MIOX	1.69535e-07	0.162953	0.482649	0.688212	4.08844e-11	4.18124e-05	0.132459	0.242669	0.0544678	4.73341e-10	0	0.00134218	1.66764e-09	0.133958	4.00251e-06	0.501707	0.00172489	0.643479	0	0.784887	1.6521e-07	0	4.44089e-16	6.08359e-06	0.254929	0.311264	2.28778e-08	0.956448	1.21077e-07	0.0101921	0.0289539	0.00529714	1.61805e-05	0.0002522	0.000483736	0.00209446	0	0.0080752	1.09349e-05	6.5699e-08	0.0014349	2.66383e-09	0.356131	0.510533	1.0786e-07	0.239173	0.000686341	0.863486	0.492369
MME	8.6345e-05	0.0879908	7.56062e-13	0	0	0	0.00118977	0	0	0	0	0.1639	0	0	0.0101703	1.75728e-11	0	0.130435	0	1.30049e-11	0.00332477	0	0	2.22045e-16	1.05893e-05	0	0	0.0432453	3.3773e-13	5.83638e-06	0	0	0.457509	0	0.0221862	0	0.00066667	0	0	0	0.00106874	0	0.00450318	0	0.111935	7.23683e-05	0	0.0143912	0
MTHFS	0.87588	0.842498	0.575584	0.189237	0.000419784	0.231517	0.00622472	0.446419	0.0285193	0.000388081	5.88759e-08	0.598216	0.730337	0.0656215	0.000497966	0.852534	0.0881671	0.622989	0.00204632	2.18941e-08	0.0343678	4.48362e-07	1.73158e-05	0.232149	0.295775	0.00209456	0.00711139	1.7238e-07	0.939012	0.169966	0.000656673	0.00186025	0.00959539	0.0138547	0.866842	0.000635624	0.769571	0.0043961	0.000840578	0.577129	0.991086	0.0102584	0.877798	0.904008	0.737444	0.758695	0.18459	0.00474904	0.0935993
NAAA	0.143427	0.771729	1.10565e-05	0	0	0	0.0119385	3.9968e-15	0	0	0	0.134275	0	0	0.427514	0.000231507	6.80793e-07	0.122485	0	2.04459e-12	2.72304e-06	0	0	1.11022e-15	7.78089e-07	0	0	0.23664	0	2.67922e-07	0	0	7.28996e-09	0	0.000150182	1.55431e-15	0.000190296	0	0	0	0.292218	0	1.54894e-08	0	0.0784814	0.000105152	0	0.824615	0
NAGA	0	0.00889362	0	0	0	0	0.963159	0	0	0	0	0	0	0	0	0	0	0.345495	0	0.0269555	0	0	0	0	3.72813e-13	0	0	0	0	0.0253868	0	0	0	0	0.255672	0	0	2.41269e-09	0	0	0	0	0.000119927	0	0	0	0	0.427522	0
NAGLU	0	0.660701	0	0	0	0	0.680238	0	0	0	0	0	0	0	0	0	0	0.0760743	0	0.0318916	5.57196e-06	0	0	0	7.99361e-15	0	0	0	0	1.44695e-06	0	0	0	0	0.00444516	0	0	0	0	0	0	0	0.000476944	0	0.301646	0	0	0.155306	0
NAPSA	1.48052e-06	0.51758	0	0	0	5.40279e-12	0.164656	0	0	0	0	1.68314e-11	0	0	0	0	0	0.13971	0	0.669893	0.0931222	0	0	0	9.12603e-07	0	0	4.57789e-08	0	7.89692e-06	0	0	2.62503e-10	0	0.0980522	2.22045e-15	3.04201e-13	0	0	0	3.57492e-14	0	0.0110056	0	0.000125401	0	0	0.993373	0
NEU1	0	4.02406e-06	0	0	0	0	0.254002	0	0	0	0	3.96727e-12	0	0	0	0	0	0.0019585	0	0.811611	2.38755e-08	0	0	0	2.22045e-16	0	0	0	7.10543e-15	0.858198	0	0	2.2915e-13	0	0.152967	0	7.14807e-10	0	0	0	0	0	0.840384	0	7.71505e-10	0	0	0.00332532	0
NGFR	6.70232e-08	0.635252	1.64292e-08	0	0	0	0.0113835	0	0	0	0	0.527415	0	0	0.812334	0.00134064	4.69843e-07	0.0420124	0	0	2.92677e-05	0	0	0	0.00380016	0	0	0.00650574	0	3.24185e-14	0	0	0	0	0.430569	0	2.22045e-16	0	0	0	0.0316802	0	2.2687e-10	5.86198e-14	4.02506e-09	0.059265	0	7.82969e-07	0
NHLRC3	0.000322226	0.000544584	0.0728046	0.616673	3.86773e-10	7.59393e-14	0.0541907	9.29536e-08	0	0	1.78657e-12	0	5.25375e-09	0.0180099	0	0	0.00141337	0.963894	3.6842e-10	0	0	2.22045e-16	5.68434e-14	4.00247e-09	0.0751469	1.1241e-11	0	9.9963e-07	1.05988e-07	1.11555e-12	0	3.77476e-15	2.74812e-05	7.90479e-14	0.00419419	1.57795e-08	0.0775865	8.88178e-16	0	0.00191304	0	0	0.0757226	0	0	0	0.432031	6.77236e-14	0.766308
PAH	0.653456	0.000181713	8.28127e-06	0	0	1.32136e-10	0.00151857	2.28706e-13	0	0	0	0.0185451	1.50734e-06	0	0.0862119	0.000102706	4.85003e-10	1.59722e-07	0	7.79821e-12	2.88391e-09	0	0	9.38481e-09	0.00478106	3.51719e-13	0	0.0280976	1.79856e-14	0	0	0	0.0185826	4.66294e-15	0.420209	2.70157e-09	3.18314e-06	5.9952e-15	3.10862e-14	2.10134e-11	0.362633	0	0.0648547	6.57286e-07	0.0192221	0.0765468	0	0.0678585	0
PCK1	0.916121	0.516715	9.39396e-05	0	0	0	0.00023478	0	0	0	0	0.0193571	9.54792e-15	0	0.00791694	1.99563e-11	2.22045e-16	8.08594e-07	0	1.2379e-12	0	0	0	1.59105e-09	8.14177e-05	0	0	0.0157409	2.94637e-09	2.96388e-06	0	0	0.00140657	0	0.146541	0	0.428024	0	0	1.11022e-15	0.0153848	0	0.141364	1.03615e-09	0.648766	0.00338511	0	0.00418519	0
PCK2	0.706042	0	0.159308	0.0381124	2.99648e-06	0.0051524	0	0.510158	3.346e-07	2.31605e-08	1.41507e-10	0.00628172	0.221114	7.32132e-07	0.224839	0.47574	2.83382e-11	0.479101	4.44089e-16	1.08185e-08	0.000886411	1.40341e-11	4.90719e-14	0.201355	0.0362782	0.0226907	5.27679e-06	9.13737e-07	0.142861	0.025282	0.000894595	1.89044e-06	0.00024873	0.0100361	0.127928	0.0385472	0.506713	0.0260207	0.0153674	0.0308175	0.678011	0.00406684	0.132095	0.250414	0.860895	0.272617	0.00174987	0.083211	0.0125425
PEPD	0.782256	0.215948	3.65263e-13	0	0	0	0.0323733	0	0	0	0	0.000143143	0	0	0.0175597	9.73354e-06	1.16548e-09	3.43903e-12	0	5.52835e-06	1.77125e-11	0	0	0	0.000841113	0	0	8.07081e-05	0	0	0	0	0	0	0.729116	0	2.22045e-16	0	0	0	0.305203	0	0.00100075	1.06581e-14	0	0.0603266	0	0.137092	0
PLA2G15	0	0.263264	0	0	0	0	0.247926	0	0	0	0	0	0	0	0	0	0	0.0788292	0	2.37166e-12	3.52607e-13	0	0	0	6.66134e-16	0	0	0.000352398	0	0.000634695	0	0	0	0	0.820811	0	0	0	0	0	0	0	1.5606e-05	0	0.000289128	0	0	0.0520386	0
PLD3	6.15907e-12	0.0610724	0	0	0	0	0.259172	0	0	0	0	0	0	0	0	0	0	0.0118197	0	0.109378	0.283363	0	0	0	0	0	0	0	0	8.49661e-06	0	0	0	0	0.501095	0	9.83658e-14	0	0	0	0	0	0.616138	0	0.000247427	0	0	0.000530152	0
PPT1	1.9984e-15	0.00558989	0	0	0	0	0.0345997	0	0	0	0	4.42308e-07	0	0	1.41477e-09	0	2.52462e-09	0.0132743	0	0.00089495	0.17436	0	0	0	1.28598e-08	0	0	2.2204e-11	1.71131e-10	0.907682	0	0	4.78216e-05	0	0.578106	0	0.0121745	4.68514e-13	0	0	0	0	0.0080742	0	5.86262e-06	0	0	0.438405	0
PRADC1	4.52237e-05	0.000139656	1.2128e-05	0.948972	0.104508	0.00509145	0.000720597	0.712663	0.00650966	1.47902e-11	7.23927e-07	0.000595811	1.51871e-05	0.577349	6.88348e-05	6.26217e-09	0.497936	0.193743	0.00071144	6.66134e-15	1.19904e-13	5.11587e-07	1.57285e-08	0.767165	0.000664246	0.000108241	1.00659e-11	8.36855e-11	0.108947	1.50199e-05	0.000378296	0.150025	0.000133965	0.0897373	0.00554127	0.00263681	0.109256	2.37797e-05	0.00187678	0.0810641	5.85465e-05	0.0167433	6.99896e-08	0.0013384	0.0473958	2.68753e-07	0.874702	0.634641	0.774827
PRDX1	0.0096911	0.864686	0.193691	0	0	0	0.523354	0	0	0	0	0.00312141	3.33878e-05	0	0.0171857	6.6671e-07	0.0001137	1.29868e-08	0	0.283004	1.71751e-05	0	0	1.33168e-09	0.00019031	2.66454e-15	0	0	2.29105e-10	0	0	0	7.92033e-12	0.00151514	0.289937	0	0.00515701	0	3.55271e-15	9.43269e-05	0.26378	8.88178e-16	0.966423	0.000454156	0.675282	0.963529	2.22045e-16	0.0300457	0
PRDX3	0.000821395	3.6265e-07	0.037461	0.415696	1.76563e-08	1.58762e-13	2.07597e-10	3.13985e-05	0	2.35189e-07	0.719248	2.55141e-09	7.38602e-06	1.79412e-13	0.90984	0.00456509	0.000420055	0.154939	2.30507e-08	0.0276499	0.826269	0.0277839	6.0841e-06	1.78869e-08	0.0147204	0.000102368	2.22045e-16	0.7023	0	1.75667e-07	0.00125683	1.28181e-10	2.22045e-16	0.00259816	0.715649	0.000120078	0	2.89427e-05	2.05559e-08	0.0729919	0.0557563	1.18683e-12	3.82394e-06	1.1632e-11	0.00885336	1.28316e-08	4.11192e-10	0.27029	2.73385e-06
PRKACA	0.00530827	0.000254263	2.22045e-16	1.75502e-09	1.02574e-07	0.000179225	0.00114043	1.5224e-09	7.89121e-06	0.00010089	0.0461637	0.24736	0	2.0856e-06	2.02081e-06	0.0138482	0.000653943	0.306296	0.0104208	0.000301068	0.445998	0.00374154	0.0269585	0.000272904	0	0.00666903	0.0101055	2.22045e-15	0.00603256	0.977134	0.00363093	0.00257502	0.00234244	1.51008e-05	0.00834211	4.00826e-05	0.460204	0.00207458	0.00341608	0.000135135	0.0457393	0.000295992	0.380486	0.00934832	0.559048	0.00250439	9.21485e-07	0.475076	1.00808e-13
PTN	0.506388	0.80563	1.14036e-05	5.80203e-13	0	0	0.431529	0	0	0	0	0.60637	0	1.23235e-12	0.818943	0.637256	0.00313921	0.457968	7.19202e-13	1.71404e-05	2.64548e-10	0	0	2.22045e-16	0.0007491	1.28786e-14	0	0.0060333	0	0.000398817	0	0	6.66134e-16	0	0.013399	2.21156e-13	4.30371e-06	0	0	3.21462e-09	0.0914617	0	0.0135198	0.0019475	0.00015114	0.993023	1.26481e-11	0.00153815	4.44089e-16
PTPRJ	0	0.0663582	5.3193e-12	0	0	0	7.92271e-05	0	0	0	0	0.0020394	0	0	0.19688	3.15249e-05	3.3405e-09	0.0540902	0	0	0.00622972	0	0	0	0.00102385	0	0	0.00065421	0	0	0	0	0	0	0.12097	0	0	0	0	0	0.105695	0	7.99361e-15	0	4.18954e-12	5.9504e-06	0	0.00321604	0
QPRT	0	0.55406	0	0	0	0	0.0321047	0	0	0	0	0	0	0	3.77476e-15	0	0	2.45593e-06	0	2.93971e-06	1.17839e-12	0	0	0	3.75653e-09	0	0	0.718266	0	3.95207e-10	0	0	0	0	0.00742758	1.11022e-15	0	9.80105e-13	0	0	0	0	0.000282642	0	0.171815	0	0	0.244739	0
RAB10	0	1.03988e-06	2.88658e-15	0.0660141	0.018804	0.000254182	0.00727719	2.46196e-06	0.191624	0.672625	0.466026	0.653833	5.68212e-13	0.0655161	9.96379e-05	0.0188183	0.783443	0.900198	4.48597e-05	0.00365314	8.63856e-11	0.807021	0.0882122	3.9188e-05	2.64455e-13	0.0266092	0.283021	4.07394e-08	5.63803e-06	0.00891502	0.0148055	0.016915	1.76531e-08	1.7829e-05	0.114698	0.000665906	5.23669e-08	0.530042	0.109966	2.22045e-16	0.00229048	2.77013e-06	0.013541	5.6178e-05	0.713636	0.000272234	0.000210959	0.603343	0.0100269
RAB1A	0.020429	0.360759	0.299763	2.16065e-11	0	1.30714e-10	0.00104141	3.47076e-08	4.44089e-16	0	4.88498e-14	0.943539	4.59425e-09	0	0.33505	0.0955934	0.000506944	0.509728	0	8.73827e-08	0.0567041	0	0	3.65209e-06	3.83001e-06	4.04816e-11	0	0.69186	0.000210338	0.000109184	0	5.21183e-12	0.000681369	5.13707e-11	0.78089	4.33969e-10	0.00232612	3.23074e-09	1.70104e-10	9.35822e-10	0.180044	7.32747e-15	0.000671233	0.0338066	0.000589099	0.241568	2.85303e-07	0.0433806	1.12435e-11
RBP5	0.761314	0.542339	2.70379e-10	0	0	0	0.732423	0	0	0	0	0.000487386	0	0	4.94954e-06	0.000819135	7.49734e-11	0.000727197	0	7.64113e-05	2.31742e-06	0	0	1.77636e-15	3.48384e-10	0	0	1.5906e-10	0	1.89328e-07	0	0	0	0	1.10338e-07	0	0.00331342	0	0	5.41789e-14	0.320468	0	0.558424	1.33113e-08	0	0.693356	0	2.18726e-05	0
RNASET2	0	0.0320158	5.03242e-12	2.50466e-13	0	8.46493e-06	0.47141	5.05542e-07	0.000137977	2.48609e-07	5.78307e-07	0	0	0	0	0	1.75142e-11	0.314439	1.02214e-07	0.01005	0	9.66038e-09	2.5683e-08	6.00253e-12	0.00150022	1.41692e-09	1.89188e-05	0.14254	2.53131e-14	0.0995211	5.81399e-06	9.04771e-07	0.0210725	0	0.000201032	1.22622e-08	0	0.179968	0.00283355	0	0	1.00808e-13	0.00706201	0	0	0	0	0.000542391	3.57492e-14
RRAS	2.2925e-08	0.0997792	0.123719	0.831307	0.084842	3.55271e-15	0.0837961	2.17561e-08	0.139754	0.00101681	0.0127924	0.931575	7.79856e-08	0.02736	0.590938	0.581896	0.904075	0.0133181	0.0321006	2.54152e-11	0.188186	0.0114465	0.189337	0.0110412	0.42884	1.4237e-06	2.57558e-05	0.311661	2.84103e-05	0.683104	1.29325e-06	4.63613e-06	3.23736e-10	4.59114e-10	0.106213	2.34965e-09	0.00704567	0.544297	2.1846e-06	6.83931e-05	0.383719	2.75896e-08	7.13089e-10	0.22262	0.386122	0.217541	0.125214	0.181818	0.0595243
RYK	0.407708	0.11028	0.873688	3.64237e-05	5.07851e-07	2.22045e-16	0.971849	1.05086e-06	3.19963e-10	7.9492e-14	3.73715e-08	0.00441395	8.7071e-06	1.60051e-08	0.636005	0.489201	0.970273	0.0453044	0.000614653	1.6541e-11	0.000316444	1.32941e-09	1.94187e-11	1.8449e-06	0.426547	7.10543e-15	0	0.00769107	7.36379e-05	0.440187	0	9.22381e-08	0.0784073	0	0.000425306	4.30136e-11	0.737668	2.09197e-06	4.92939e-14	1.10677e-07	0.165322	0	6.19569e-11	0.465076	0.308093	0.0942748	1.094e-06	0.9512	7.07586e-08
SARG	1.44635e-08	0.934493	0	2.08877e-12	8.99281e-14	2.42495e-08	0.954176	1.81343e-06	2.86215e-12	1.34182e-12	3.90391e-06	0.812285	0	0	0.897038	0.000444872	0.460972	0.959802	1.61762e-11	0.00157113	0.0182777	6.14106e-08	3.97904e-13	4.10734e-10	1.19904e-14	8.27706e-07	0	0.79515	0	0.00319235	0.000151807	0.00245939	3.28521e-05	0	0.419571	0.479544	0	0.0159527	9.16898e-11	0	0.127427	0	1.22205e-06	0	1.05452e-08	1.65474e-05	0	0.268886	1.11022e-15
SCAP	9.32961e-06	0.264895	1.92391e-11	0	0	0	0.0393081	0	0	0	0	0.480929	0	0	9.94316e-07	7.12344e-11	6.39211e-08	0.0141853	0	0.0253299	0.000106745	0	0	0	0.00858199	0	0	0	2.80959e-10	2.91545e-13	0	0	0	0	0.0273909	0	0.00126334	0	0	0	0.241024	0	9.09625e-05	3.36293e-09	0.0799956	0.18234	0	0.0539932	0
SCNN1G	9.69163e-06	0.0384935	0.000429398	4.77396e-14	1.00289e-11	2.44249e-15	0.0149229	0.000556158	0	0	1.19254e-09	0.00770375	5.32907e-15	0	0.162731	0.967184	0.00144218	0.55377	2.22045e-16	0	0.0360481	1.55431e-15	0	2.66454e-15	0.0655648	4.44089e-16	0	1.56084e-08	0	0	1.11022e-15	2.07958e-11	0	0	0.103794	8.35057e-08	0	1.27054e-10	0	0	0.175693	0	1.9762e-14	0	1.35352e-08	0.000914396	0	0.515981	2.22045e-15
SECTM1	8.88178e-15	0.00341739	1.64829e-06	2.38305e-11	1.19882e-12	8.15154e-05	0.00673124	6.40959e-09	0.0670946	0.000443573	0.124036	0.000322131	0	0	0	9.09463e-07	1.3346e-05	0.838904	0.141854	7.52807e-08	2.22045e-16	4.80675e-05	0.00225115	0.000423248	1.4835e-05	0.0111104	5.96576e-07	0	2.63187e-06	0.41686	0.000857892	4.25393e-05	1.61551e-11	4.93066e-09	0.00380872	4.41077e-06	1.4705e-07	0.0374511	0.00515925	5.01921e-05	5.46155e-06	2.40665e-11	1.42514e-05	3.05309e-07	0.695294	9.03915e-08	7.47404e-06	0.00891761	0
SGSH	0	0.0846503	2.22045e-16	0	0	0	0.730656	0	0	0	0	0	0	0	0	0	0	0.218251	0	0.374998	8.88178e-16	0	0	0	3.14835e-11	0	0	0	0	0.0115431	0	0	0	0	0.11269	0	0	1.33227e-15	0	0	0	0	0.112458	0	6.62818e-08	0	0	0.378778	0
SHBG	0	0.652909	0.0021528	0.0163811	0.268268	2.27173e-05	0.071623	0.54574	0.0947409	0.024743	0.82601	0.00309685	0	0.00388529	0.460708	0.423952	0.00392434	0.309325	0.996238	0.0287903	4.44089e-16	0.577303	0.0557484	0.00638976	0.0294371	0.0507581	0.0689772	1.14817e-07	2.93099e-13	0.1481	0.828379	0.04125	0.00303502	8.57916e-10	0.00769826	0.721821	0	0.130884	0.114538	0	0.548281	2.6587e-07	4.13313e-07	3.36499e-05	0.0364405	0.00336812	0.0843254	0.00759224	0.0508151
SIAE	1.11946e-06	0.753683	4.31482e-06	0	0	9.72025e-08	0.694549	4.44089e-16	0	3.80637e-08	0.000786263	0	0	0	0	0	0	0.00274618	7.28306e-14	3.40394e-13	0	9.98446e-12	3.64685e-07	6.38703e-08	4.16022e-06	1.0429e-11	6.67435e-11	0	0.0643941	0.968398	0	5.32907e-15	0	6.65246e-08	0.735034	8.65974e-15	0.00075808	1.10732e-09	8.09797e-13	3.05945e-08	0	7.52731e-14	4.56863e-07	0	0.00119239	0	1.7808e-13	0.0918062	0
SIRT3	0.251033	0.222701	0.00285166	0.000760604	0.00409637	0.000130275	0.986009	0.00141118	0.0226677	3.75037e-06	0.0174894	0.808666	0.17317	0.00136434	0.776096	0.174755	0.0829931	0.507079	0.557821	0.368124	0.120705	0.000954452	0.0219066	0.00704524	0.226885	0.00257145	0.000731342	0.011526	0.825371	0.324258	2.75003e-08	1.06256e-05	0.00222475	0.0116727	0.044383	1.17619e-06	0.235423	0.000118853	1.6878e-08	0.426437	0.913475	5.3587e-05	0.0566789	0.659171	0.0701854	0.486269	0.000258378	0.103977	4.3201e-07
SLC13A2	0.143974	0.422227	3.0693e-10	3.4861e-14	0	3.70106e-10	0.0100693	1.80145e-08	0	0	0	0.531111	0.0107185	0	0.00960433	0.151893	0.00025599	0.0371433	0	1.38707e-08	0.043837	0	0	7.56798e-08	0.70167	1.17018e-13	0	3.14301e-05	4.71667e-12	0.0045539	0	7.34968e-14	0.229299	0	0.375241	4.3486e-08	0.0114997	6.04392e-11	2.22045e-16	1.06617e-09	0.634385	0	0.00284163	3.06412e-08	1.07509e-05	0.263379	2.22045e-16	0.115328	0
SLC13A3	7.73593e-09	0.993437	0.00291147	0.42094	0.586417	0.69048	0.273624	0.95281	0.358577	0.91008	0.0160694	0.878095	0.00256255	7.81601e-09	0.411404	0.264591	0.296906	0.136523	0.0014021	0.054453	0.0643909	0.00376029	0.000121319	0.0636702	0.14542	0.117293	0.0279486	0.000130055	0.0279642	0.343241	0.0264914	0.0708553	0.000165762	0.024866	0.0619299	0.272876	0.0952641	0.624733	0.427113	1.24504e-09	0.48917	0.0104361	0.902711	0.108213	0.965934	0.244945	0.469645	0.893052	0.357264
SLC35F6	0.0479839	0.789227	0.14235	0.0238169	0.246824	0.788919	0.132127	0.607059	0.441545	0.00616854	0.000513833	0.0013994	0.00684582	0.00314003	0.398509	0.0035863	0.00506133	0.929062	0.00123046	0.0503787	0.343367	0.00700188	0.00232752	0.826458	0.12705	0.345718	0.72254	0.0257123	0.110499	0.010643	0.432453	0.661913	0.0163494	0.523823	0.144182	0.345774	0.0758089	0.460674	0.247441	0.0337521	0.00271895	0.317797	0.68996	4.29682e-07	0.000951885	1.37916e-07	1.12074e-07	0.0953799	0.232071
SLC3A1	0.000326441	0.0696498	6.86147e-08	0	0	3.75778e-10	1.23286e-08	1.72529e-13	0	0	0	0	1.2239e-10	0	0.000786876	3.77476e-15	0	0.00455513	0	1.22593e-08	0.0440204	0	0	8.7458e-09	0.000701157	1.9984e-15	0	0.21732	3.48341e-10	1.30676e-05	0	0	0.08839	0	0.456194	4.45298e-07	0.000103234	6.96841e-08	8.33555e-13	0	1.21319e-08	0	0.000269817	0	0.0324455	0	0	0.913194	0
SLC3A2	0	0.99927	0	0	0	0	0.934156	0	0	0	0	0.424758	0	0	1.10584e-06	4.44089e-16	9.97868e-13	0.0353381	0	9.24027e-06	0.800438	0	0	0	2.0226e-12	0	0	6.58086e-10	0	0.00114278	0	0	4.35358e-07	0	0.0875393	0	2.50247e-08	0	0	0	0.260177	0	0.0517144	0	8.89668e-05	4.08358e-10	0	1.70551e-09	0
SLC9A3R2	3.06644e-13	0.060214	4.863e-12	0	0	0	0.722459	0	0	0	0	0.0133283	0	0	3.90495e-05	6.66134e-16	3.83128e-06	0.133086	0	3.63811e-07	0.973645	0	0	0	0.00397225	0	0	8.61518e-11	0	0.000117827	0	0	0	0	0.446366	0	0	1.77636e-15	0	0	0.000114326	0	0.0014592	0	0.0531412	1.48792e-07	0	0.00426477	0
SLIT3	0.000117424	0.137117	0.000150085	0	0	0	0.0768781	0	0	0	0	0.161684	0	0	0.965462	0.000228451	0.000292765	0.00566991	0	0.00265925	0	0	0	0	2.89256e-05	0	0	8.39344e-11	1.98349e-09	2.81494e-10	0	0	0	0	2.97494e-06	0	0.765669	0	0	5.74203e-08	0.170278	0	0.00156159	5.23486e-06	2.13919e-06	0.610165	0	0.000250092	0
SMPD1	2.22045e-16	0.0265843	2.22045e-16	0	0	0	8.95558e-06	0	0	0	0	7.50777e-12	0	0	0.0834757	4.44089e-16	2.37853e-08	0.366945	0	0	0.681061	0	0	0	2.33451e-07	0	0	0.00432347	0	1.2898e-06	0	0	1.44967e-10	0	0.400063	0	0	0	0	0	3.06105e-06	0	2.7373e-11	0	0.8781	0	0	0.640475	0
SPINK1	5.973e-14	0.921614	6.66134e-16	0	0	0	0.0284695	0	0	0	0	0.0132544	0	0	0.946697	0.000544946	0.00111511	0.286172	0	0	0.138091	0	0	0	6.70962e-05	0	0	0.656587	0	0	0	0	0	0	0.00251375	0	0	0	0	0	0.137596	0	0	0	0	0.00482644	0	0.00431236	0
SPOCK3	0.0648038	0.284065	1.65948e-07	0	0	0	0.837041	0	0	0	0	0.179074	0	0	0.00818423	0.000450556	9.45757e-05	0.10104	0	0.0068924	0	0	0	6.37423e-12	6.24689e-06	0	0	4.86338e-11	6.75016e-13	0.000533625	0	0	0	0	3.69043e-06	0	0.0103237	0	0	6.83234e-09	0.37332	0	0.22846	3.30672e-06	0.00520729	0.246485	2.22045e-16	0.0306069	0
SPP1	2.32341e-11	0.374061	6.48376e-10	0	0	0	0.00552963	0	0	0	0	0.00586927	0	0	0.194876	0.00400686	0.0708889	0.415107	0	0	0.142318	0	0	0	0.00738788	0	0	0.0563106	0	0	0	0	0	0	0.00469158	0	0	0	0	0	0.219552	0	0	0	0	0.000698947	0	0.00380959	0
SPPL2A	0.590069	0.736797	0.000129255	5.30763e-06	0	0	0.722646	0	0	0	6.30607e-14	0	0	0	4.21885e-15	3.46953e-05	0.108044	0.408659	1.65645e-13	0	2.22045e-16	0	0	0	0.0471943	0	0	0.0290107	0	1.80649e-09	0	0	0	0	3.12691e-09	0	0	0	0	0	0	0	0	0.890242	0	4.12829e-10	0	6.66868e-08	6.43929e-14
STK11IP	0.00335957	0.071223	0.660371	0.954218	0.21749	0.00397339	0.0972391	0.0264742	0.00813312	0.0818184	0.770579	0.0297785	0.016189	0.0764496	0.245173	1.55284e-05	0.00385227	8.14672e-05	0.267505	0.36507	0.0786559	0.823155	0.81235	0.023965	0.31659	0.00267121	0.00973047	0.0709236	0.0706834	0.389646	0.0830874	0.380584	0.00210547	0.133101	4.4853e-14	0.0953351	0.736473	0.463613	0.00310266	0.299681	0.169769	0.0450829	0.0185399	0.454808	0.185062	0.0656128	0.223158	9.04266e-05	0.000957205
STOM	0.000301271	0.0165542	0.290556	0	0	0	9.63218e-07	0	0	0	0	1.33227e-15	2.66454e-15	0	9.04171e-09	8.88178e-16	0	0.509461	0	6.82504e-06	0.860346	0	0	4.31249e-08	0.0287179	0	0	0.000131176	9.14402e-12	4.04863e-06	0	0	7.50396e-06	9.10383e-15	0.521032	0	4.87825e-05	5.12479e-13	0	0	1.85926e-09	0	0.541711	0	0.080112	1.2586e-09	0	0.458291	0
SVIP	9.62631e-07	0.0617408	0	0	0	0	0.928142	0	0	0	2.22045e-16	0.177059	0	0	0.000225589	1.80794e-05	0.111564	0.601466	0	2.11552e-07	0.233554	0	0	0	3.17058e-07	0	0	5.88907e-12	0	2.04022e-06	0	0	0	0	0.00116493	0	0	0	0	0	0.488457	0	2.87437e-11	0	0.000132935	4.13795e-05	0	0.00096343	0
SYPL1	1.37512e-05	0.118098	2.92384e-07	0	0	1.27109e-11	3.09844e-05	0	0	0	0	4.16282e-07	0	0	0.00171807	1.06581e-14	0	0.0845624	0	0.000125079	0.0586432	0	0	0	0.000559929	0	0	0.0110307	5.23016e-08	0.000702841	0	0	0.81728	0	0.116079	1.90448e-12	2.09145e-07	1.7053e-13	1.96065e-13	0	0.00014129	0	0.912865	0	0.944569	1.65201e-12	0	0.0224108	0
TFRC	3.53965e-05	0.244106	0.691523	0.0657862	0.000564979	0.736143	0.218091	0.174103	0.362494	0.539047	0.057246	0.991685	0.842662	0.452311	1.766e-06	0.915899	0.0500945	0.0359478	0.118261	0.000536772	0.763284	0.315917	0.744926	0.0657305	0.318573	0.538626	2.37211e-05	9.34808e-14	0.0022667	2.70974e-05	0.703754	0.441918	0.607663	0.00287675	0.000190069	0.377316	1.59072e-07	0.432513	0.209441	5.5247e-10	0.00847664	0.00224073	0.320148	0.475858	3.50373e-07	0.115744	0.017006	0.0386908	0.00345541
TGOLN2	2.39269e-10	0.861486	2.88604e-08	0	0	0	0.0492256	0	0	0	0	0.457732	0	0	0.00294012	0.000396658	6.5986e-06	0.500003	0	2.22045e-16	0.0339779	0	0	0	0.00369971	0	0	4.55951e-07	0	2.57836e-10	0	0	0	0	0.00805269	0	0	0	0	0	0.140988	0	0	0	3.44523e-05	0.141997	0	1.25613e-05	0
THBS2	0.0226425	0.561351	1.23627e-06	0	0	0	0.142832	0	0	0	0	0.146419	0	0	0.590755	0.000140108	5.7717e-08	0.02068	0	1.30574e-10	6.84674e-07	0	0	0	0.000369078	0	0	3.13952e-07	0	1.29351e-09	0	0	0	0	0.00732574	0	1.36573e-07	0	0	0	0.123649	0	4.19491e-09	1.64584e-11	1.19649e-11	0.105816	0	2.99786e-07	0
TMEM106A	0.0985404	0.114683	0.0211199	6.66134e-16	1.05058e-06	8.04662e-08	0.153771	0.00450775	1.45209e-08	2.65411e-06	0.822334	1.13546e-07	0.0808934	6.28386e-14	3.05609e-05	5.48612e-05	0.00243079	0.0817675	5.65942e-06	0.000166204	0.0609788	0.00542249	1.41263e-05	0.0025215	0.043262	4.51206e-06	1.78027e-07	9.61686e-05	7.64476e-08	0.00178761	0.000443787	0.00289134	1.67477e-11	0.000131348	0.492076	0.000619768	1.6867e-09	0.00473318	0.000514458	0.0199577	0.00179342	1.8969e-09	0.256528	0	0.47549	5.46096e-09	2.70604e-11	0.349267	0
TMEM106B	0	0.513201	9.54693e-08	2.70894e-14	0	0	0.18559	7.60782e-08	0	0	2.02588e-06	0	0	0	1.0111e-11	4.73932e-12	3.24638e-11	0.145622	6.43929e-15	0.0318716	0	3.16378e-11	0	3.17639e-11	4.22933e-06	1.72151e-12	0	0.0903093	0	3.66926e-08	1.44165e-11	2.22045e-16	6.245e-12	0	0.471966	1.64782e-09	0	9.41964e-05	4.28146e-12	0	0	0	1.79224e-05	0	0.000455313	0	0	0.214885	0
TMEM192	6.5991e-07	0.829944	0.0011282	0	0	0.00025103	0.00344566	4.83903e-08	0	0	0	0	0.0100151	0	6.169e-11	3.27738e-13	0	0.0115705	0	3.87848e-05	0.231192	0	0	0.00824542	0.0456305	2.11003e-09	5.60508e-05	0.319678	0.235917	0.247334	1.79801e-10	8.09028e-11	0.0223092	1.28073e-11	0.190062	6.80696e-06	0.599283	0.00655376	0.00101023	1.03466e-11	3.33067e-15	5.90751e-08	0.71389	0	8.02238e-11	0	0	0.845943	0
TNXB	0.0109476	0.00107861	5.43663e-06	0	0	0	4.9412e-06	0	0	0	0	0.115759	0	0	0.0156502	0.101135	4.74056e-07	0.0219942	0	0	8.66204e-10	0	0	0	0.165807	0	0	4.64859e-05	0	0	0	0	0	0	0.0014256	0	0	0	0	0	2.04281e-06	0	0	0	0	0.986685	0	0.00114646	0
TTR	5.92859e-14	0.153517	2.0379e-11	0	0	0	0.633554	0	0	0	8.88178e-16	0.0146003	0	0	8.23835e-07	2.33629e-08	1.0761e-06	0.570844	0	0.743241	0.421003	0	0	2.22045e-16	4.76029e-06	0	0	0	0	1.26674e-08	0	0	0	0	0.612422	0	1.11822e-12	0	0	0	4.68936e-07	0	1.53698e-05	0	0.00122791	4.80026e-06	0	0.0801376	0
TUBB2A	2.25222e-08	0.000133963	0.00535742	0.00582321	6.70554e-07	7.64906e-09	1.42386e-06	5.03404e-06	0	1.11022e-15	8.67184e-07	0.0415447	0.291479	0.000221014	1.30824e-06	0.00128143	0.442746	0.0185738	1.93476e-09	4.10783e-14	0	5.79274e-08	2.44378e-08	4.31306e-05	1.30722e-08	1.42555e-06	0	2.14898e-06	0.00278441	2.75477e-09	1.33227e-15	0	0.177485	4.89158e-05	0.500196	5.13385e-08	0.587562	7.41851e-13	1.68647e-11	0.825583	5.97496e-08	6.36846e-12	0.0293526	0.00780367	5.45586e-07	3.08096e-08	0.00243905	0.000471119	0.00743445
UMAD1	3.87466e-07	0.328139	2.49412e-07	0	0	0	0.0804147	0	0	0	0	0.0923886	0	0	0.295782	0.00228109	5.6922e-09	0.517459	0	0	0.00199928	0	0	0	7.52656e-05	0	0	0.00054374	0	7.54508e-13	0	0	0	0	0.120699	0	0	0	0	0	0.0029781	0	1.48299e-07	5.81002e-12	1.27095e-07	0.0739946	0	1.81523e-06	0
[truncated: 128 more columns]

## Sheet: C. UrineNetworkQvalAdjMatrix
	A1BG	ABAT	ABI1	ACP2	ACY1	ADGRE2	AK4	AKAP12	AKR7A3	ALDH1A1	ALDOB	ALPI	ANGPTL2	ANPEP	ARSA	ARSB	ARSF	ASPDH	ASS1	ATRN	AZGP1	BHMT	BHMT2	BRSK1	BZW1	CACNA2D2	CADM2	CADM4	CALU	CAPZA2	CD40	CD74	CD81	CEACAM5	CENPF	CHCHD10	CHMP2B	CHRDL1	CLPS	CP	CPQ	CRIM1	CROCC	CTSA	CTSB	CTSC	CTSD	CTSH	CUBN
A1BG	1	0.0264466	8.24478e-09	0.000510636	0.000606742	0.000169484	0.902004	0.0200108	0.723721	0.00575654	0.00377626	0.000491523	0	0	1.67136e-13	1.23919e-15	1.28533e-05	0.274089	0.634225	0.000696421	0	0.000926437	0.0265269	6.90529e-05	0.00283619	0.0484198	0.910999	0.49248	1.40774e-05	0.424606	0.0132652	0.0366786	0.165503	1.23919e-15	2.22646e-08	2.8013e-05	0	0.008585	0.963237	0	1.13828e-14	2.91495e-07	0.477697	0	0.00641834	0	4.14462e-09	0.103845	0.132931
ABAT	0.0264466	1	0.000714881	0.281627	0.184148	0.117001	0	0.00221198	0.078392	0.586109	0.300117	0.0661964	0.0396156	0.777693	0.0246823	0.0495308	0.0771326	0.142748	0.000262011	0.00221607	0.319292	0.988059	0.154949	0.491793	0.00862097	0.938858	0.0616962	8.05051e-07	0.780545	1.37609e-05	0.74238	0.856273	0.414654	0.613601	0.0428034	0.363818	0.00816248	0.877952	0.883673	0.459672	0.000667836	0.163913	0.864548	0.00226838	0.00180511	0.111455	0.103294	0.825298	0.0894299
ABI1	8.24478e-09	0.000714881	1	0	0	2.45245e-11	0.0283123	0	1.23919e-15	7.83845e-15	5.83653e-12	0.946265	0	0	0.000272052	3.91536e-13	0.569766	0.112837	1.51156e-11	0.00111396	0.597499	1.23919e-15	1.23919e-15	3.75728e-07	0	9.48731e-13	4.42651e-13	0	1.84571e-09	0.332284	4.14709e-11	1.99257e-12	0.000131733	0	0.474658	2.07265e-06	0.00103104	2.54449e-07	2.63982e-10	0	1.20104e-05	2.08061e-14	0.0327659	0	0.112717	4.04871e-11	0	0.166407	0
ACP2	0.000510636	0.281627	0	1	0	0	0.180135	0	0	0	0	1.2898e-07	0	0	0	0	0	3.47032e-06	0	0.355035	0.000253232	0	0	0	1.55292e-13	0	0	0	6.05174e-15	0.000168863	0	0	0	0	0.819807	0	0.186248	0	0	0	4.00379e-14	0	0.528522	0	0.522128	0	0	0.0107995	0
ACY1	0.000606742	0.184148	0	0	1	0	0.701056	0	0	0	0	0.00180789	0	0	2.21359e-11	0	0	6.05092e-07	0	4.85671e-06	2.31103e-12	0	0	0	7.85758e-13	0	0	0	0	1.22637e-12	0	0	0	0	0.00536064	0	2.90416e-05	0	0	0	2.76193e-05	0	0.100586	0	0.0804017	1.54569e-08	0	3.33538e-07	0
ADGRE2	0.000169484	0.117001	2.45245e-11	0	0	1	0.190458	0	0	0	0	0.295175	0	0	0.0951151	4.20617e-05	0.0113513	0.375855	0	5.59214e-09	4.53812e-07	0	0	0	0.00124931	0	0	3.18925e-14	0	3.56898e-07	0	0	0	0	1.29377e-08	0	3.66244e-15	0	0	0	0.678607	0	2.48847e-12	2.38868e-09	1.49048e-07	0.653354	0	0.000304246	0
AK4	0.902004	0	0.0283123	0.180135	0.701056	0.190458	1	0.580362	0.00677961	0.096817	0.524597	0.00225943	0.203305	0.154101	0.00190157	0.872831	6.45834e-07	0.123801	0.000599412	3.04511e-05	0.562676	0.106205	0.00509872	0.172714	0.00614164	0.50717	0.00327205	1.09253e-08	0.232959	0.000852715	0.0928782	0.00844239	0.775674	0.533728	0.000263294	0.732476	0.0412417	0.923958	0.174262	0.58217	0.310352	0.0222142	0.00174568	0.781147	0.159188	0.863636	0.120915	0.992136	0.405791
AKAP12	0.0200108	0.00221198	0	0	0	0	0.580362	1	0	0	0	0.359758	0	0	5.80855e-07	2.38368e-12	0.000140277	0.0177664	0	0.00997386	1.59227e-13	0	0	0	0.000132916	0	0	0	0	7.10219e-06	0	0	0	0	3.81087e-05	0	0.0474168	0	0	0	0.0406612	0	0.206815	5.45707e-15	0.00123347	0.175185	0	3.46307e-09	0
AKR7A3	0.723721	0.078392	1.23919e-15	0	0	0	0.00677961	0	1	0	0	0.410405	0	0	0.188904	2.26366e-07	2.19377e-10	8.47836e-09	0	1.24192e-12	6.2384e-16	0	0	0	1.41711e-09	0	0	2.36552e-06	0	0	0	0	0	0	0.0021908	0	6.28421e-11	0	0	0	0.497881	0	8.28017e-05	1.86328e-13	1.21872e-08	0.214243	0	0.00800654	0
ALDH1A1	0.00575654	0.586109	7.83845e-15	0	0	0	0.096817	0	0	1	0	0.00362051	0	0	0.00977	6.39782e-10	4.26382e-15	5.31141e-05	0	0	0	0	0	0	4.72832e-06	0	0	4.78471e-07	0	0	0	0	0	0	0.00690853	0	6.41203e-07	0	0	0	0.185868	0	0.000130632	0	8.67333e-08	0.00496719	0	0.000193575	0
ALDOB	0.00377626	0.300117	5.83653e-12	0	0	0	0.524597	0	0	0	1	0.00710505	0	0	0.000135203	6.60823e-12	8.42965e-15	6.61109e-07	0	0	0	0	0	0	7.1469e-06	0	0	0.00362093	5.64024e-11	5.63774e-06	0	0	0.00650815	0	0.320431	0	0.836263	0	0	0	0.00050651	0	0.153693	5.54724e-13	0.316269	0.000722085	0	3.16285e-05	0
ALPI	0.000491523	0.0661964	0.946265	1.2898e-07	0.00180789	0.295175	0.00225943	0.359758	0.410405	0.00362051	0.00710505	1	0.827472	3.87415e-06	0	3.88018e-12	0	0.00903867	0.000295201	0.0115065	0	0.0632225	0.0728038	0.330937	0.0445039	0.976098	0.766349	0.334386	1.65942e-05	0.0112215	0.201752	0.613926	0.000333798	0.405113	8.72332e-05	0.835688	1.73489e-08	0.0488987	0.839108	0.01765	0	0.001657	0.959786	0	0	0	8.39583e-08	1.96321e-05	3.2194e-06
ANGPTL2	0	0.0396156	0	0	0	0	0.203305	0	0	0	0	0.827472	1	0	1.90302e-10	3.17106e-13	7.72252e-08	0.837522	0	5.25407e-07	0.0395937	0	0	0	2.07445e-11	0	0	4.85924e-15	0	0.397152	0	0	0	0	0.000401035	0	0	0	0	0	0.334814	0	0.0528631	1.90391e-14	0.0157428	4.49403e-05	0	5.80325e-09	0
ANPEP	0	0.777693	0	0	0	0	0.154101	0	0	0	0	3.87415e-06	0	1	2.45637e-15	0	0	0.0146855	0	5.11543e-06	0.507328	0	0	0	4.88514e-13	0	0	0	0	6.77117e-10	0	0	0	0	0.00319602	0	0	0	0	0	2.89741e-14	0	0.000621398	0	0.00310291	0	0	0.00255578	0
ARSA	1.67136e-13	0.0246823	0.000272052	0	2.21359e-11	0.0951151	0.00190157	5.80855e-07	0.188904	0.00977	0.000135203	0	1.90302e-10	2.45637e-15	1	0	0	0.320194	0.0539573	0	0	7.07624e-06	0.0245882	0.77874	0.00179507	2.22097e-05	0.628318	0	0.419182	0.00186745	0.0308325	0.00781353	0.0240101	0.00848122	0.546785	7.96548e-05	0.674021	0.299632	0.625022	1.58502e-06	0	0.17956	0.00834674	0	0	0	0.00114767	0.00279531	0
ARSB	1.23919e-15	0.0495308	3.91536e-13	0	0	4.20617e-05	0.872831	2.38368e-12	2.26366e-07	6.39782e-10	6.60823e-12	3.88018e-12	3.17106e-13	0	0	1	1.49958e-12	1.94562e-05	1.0403e-13	0.000949806	0.000245544	0	5.86098e-14	8.07792e-05	0.000197414	2.31755e-09	7.36829e-05	0	0.0276763	0.9286	2.70728e-09	9.358e-09	0.0173806	0.000140556	1.96475e-07	2.38813e-07	0.0014288	0.00561374	0.023599	2.72188e-14	0	3.01642e-06	0.000167043	0	0	0	0	0.509588	0
ARSF	1.28533e-05	0.0771326	0.569766	0	0	0.0113513	6.45834e-07	0.000140277	2.19377e-10	4.26382e-15	8.42965e-15	0	7.72252e-08	0	0	1.49958e-12	1	0.00992501	0	0.223268	0.000235629	0	6.2384e-16	0.0211011	0.0654524	1.19795e-06	5.90382e-05	0.00290407	0.147584	0.0175398	9.61318e-06	7.10274e-08	0.110213	0.000538471	0.00784702	1.37438e-05	0.228713	0.000523414	0.00286282	6.44499e-09	4.67701e-05	4.43297e-05	0.140877	5.99304e-12	0.000239166	2.0427e-12	2.98776e-05	0.764639	3.2472e-14
ASPDH	0.274089	0.142748	0.112837	3.47032e-06	6.05092e-07	0.375855	0.123801	0.0177664	8.47836e-09	5.31141e-05	6.61109e-07	0.00903867	0.837522	0.0146855	0.320194	1.94562e-05	0.00992501	1	1.46417e-10	0.363415	0.00261386	2.20691e-08	1.33899e-07	0.0554966	0.955279	0.0296016	0.000213665	0.591374	0.662188	3.1346e-09	0.00557008	0.000314087	0.0696216	0.741213	3.27806e-08	0.118624	0.146353	0.0078905	0.316336	0.608573	0.396735	0.0120057	0.29209	0.0146139	0.285265	0.052967	7.80577e-05	0.288965	0.00720145
ASS1	0.634225	0.000262011	1.51156e-11	0	0	0	0.000599412	0	0	0	0	0.000295201	0	0	0.0539573	1.0403e-13	0	1.46417e-10	1	1.33312e-12	2.13997e-12	0	0	0	6.06713e-06	0	0	0.00050744	0	0	0	0	2.42009e-10	0	0.41349	0	0.000177864	0	0	0	0.0770441	0	0.395882	2.25585e-14	0.0235879	0.000102492	0	0.00272857	0
ATRN	0.000696421	0.00221607	0.00111396	0.355035	4.85671e-06	5.59214e-09	3.04511e-05	0.00997386	1.24192e-12	0	0	0.0115065	5.25407e-07	5.11543e-06	0	0.000949806	0.223268	0.363415	1.33312e-12	1	2.64762e-08	6.2384e-16	0	3.48466e-05	0.177302	4.35953e-06	0	0	0	1.40781e-07	1.63971e-07	7.56664e-09	3.41625e-05	0	0.0736613	9.26027e-07	0	0.00285807	8.94067e-08	3.84437e-12	1.64084e-09	0	9.07541e-07	0.991181	3.9353e-07	0.000203798	0.00258066	0.000588857	0.0140515
AZGP1	0	0.319292	0.597499	0.000253232	2.31103e-12	4.53812e-07	0.562676	1.59227e-13	6.2384e-16	0	0	0	0.0395937	0.507328	0	0.000245544	0.000235629	0.00261386	2.13997e-12	2.64762e-08	1	0	2.95415e-12	0.345605	0.886378	1.47069e-07	0	0.0798481	0.334767	7.93195e-05	3.25942e-11	0	0.164164	0.564569	0.000333533	0.0115431	7.18023e-12	0	1.76054e-07	0	0	0.00519669	0.449123	8.90316e-12	2.07007e-12	0	0.0971966	8.01893e-08	1.15903e-07
BHMT	0.000926437	0.988059	1.23919e-15	0	0	0	0.106205	0	0	0	0	0.0632225	0	0	7.07624e-06	0	0	2.20691e-08	0	6.2384e-16	0	1	0	0	4.54865e-06	0	0	1.07796e-09	0	0	0	0	5.25812e-11	0	0.394398	0	0.00165754	0	0	0	0.0136896	0	0.0404469	0	0.000470339	0.00828782	0	2.05449e-06	0
BHMT2	0.0265269	0.154949	1.23919e-15	0	0	0	0.00509872	0	0	0	0	0.0728038	0	0	0.0245882	5.86098e-14	6.2384e-16	1.33899e-07	0	0	2.95415e-12	0	1	0	3.07205e-07	0	0	0.0179986	0	0	0	0	0	0	0.193381	0	1.00182e-09	0	0	0	0.290252	0	2.71026e-05	0	0.0009721	0.00650712	0	0.0011415	0
BRSK1	6.90529e-05	0.491793	3.75728e-07	0	0	0	0.172714	0	0	0	0	0.330937	0	0	0.77874	8.07792e-05	0.0211011	0.0554966	0	3.48466e-05	0.345605	0	0	1	0.0314679	0	0	3.87181e-08	0	2.7432e-06	0	0	4.26382e-15	0	0.244987	0	0	0	0	0	0.399424	0	1.13919e-08	1.51691e-09	0.000372193	0.0613585	0	0.00231943	0
BZW1	0.00283619	0.00862097	0	1.55292e-13	7.85758e-13	0.00124931	0.00614164	0.000132916	1.41711e-09	4.72832e-06	7.1469e-06	0.0445039	2.07445e-11	4.88514e-13	0.00179507	0.000197414	0.0654524	0.955279	6.06713e-06	0.177302	0.886378	4.54865e-06	3.07205e-07	0.0314679	1	2.72561e-06	0.000358408	1.26221e-06	2.01171e-05	0.481746	7.15653e-05	0.0002405	0.000779337	1.65841e-06	0.851142	2.19968e-05	0.206406	0.132437	1.59722e-05	1.02881e-06	0.0320457	8.52103e-07	0.712328	2.37181e-06	0.665077	0.000197824	9.57749e-09	0.63977	0
CACNA2D2	0.0484198	0.938858	9.48731e-13	0	0	0	0.50717	0	0	0	0	0.976098	0	0	2.22097e-05	2.31755e-09	1.19795e-06	0.0296016	0	4.35953e-06	1.47069e-07	0	0	0	2.72561e-06	1	0	7.2456e-15	0	4.31859e-08	0	0	0	0	0.000340845	0	0.00174987	0	0	0	0.466163	0	1.80242e-05	1.32335e-11	0.157573	0.0561231	0	2.86368e-05	0
CADM2	0.910999	0.0616962	4.42651e-13	0	0	0	0.00327205	0	0	0	0	0.766349	0	0	0.628318	7.36829e-05	5.90382e-05	0.000213665	0	0	0	0	0	0	0.000358408	0	1	0.000523408	0	0	0	0	0	0	0.0029251	0	0	0	0	0	0.0200849	0	1.41837e-10	0	0	0.968593	0	0.00141722	0
CADM4	0.49248	8.05051e-07	0	0	0	3.18925e-14	1.09253e-08	0	2.36552e-06	4.78471e-07	0.00362093	0.334386	4.85924e-15	0	0	0	0.00290407	0.591374	0.00050744	0	0.0798481	1.07796e-09	0.0179986	3.87181e-08	1.26221e-06	7.2456e-15	0.000523408	1	0.733628	0.00473531	0	0	5.33521e-09	0.000879894	0.175832	1.0204e-14	1.01475e-07	0	1.74266e-10	0.663545	3.66244e-15	0.0265205	1.11427e-06	6.86803e-06	0.0952519	1.06848e-05	1.87367e-07	0.00718981	0
CALU	1.40774e-05	0.780545	1.84571e-09	6.05174e-15	0	0	0.232959	0	0	0	5.64024e-11	1.65942e-05	0	0	0.419182	0.0276763	0.147584	0.662188	0	0	0.334767	0	0	0	2.01171e-05	0	0	0.733628	1	0	0	0	0	0	0.171198	6.50238e-13	0	0	0	0	0.937141	0	3.65238e-14	0	5.22982e-06	4.37194e-05	0	0.334386	0
CAPZA2	0.424606	1.37609e-05	0.332284	0.000168863	1.22637e-12	3.56898e-07	0.000852715	7.10219e-06	0	0	5.63774e-06	0.0112215	0.397152	6.77117e-10	0.00186745	0.9286	0.0175398	3.1346e-09	0	1.40781e-07	7.93195e-05	0	0	2.7432e-06	0.481746	4.31859e-08	0	0.00473531	0	1	4.85924e-15	6.2384e-16	1.79844e-11	1.87143e-06	0.232603	5.17262e-08	4.12693e-11	1.31932e-12	6.2384e-16	1.79704e-08	1.37811e-07	0	0.0080437	0.0376143	6.12321e-10	0.0525471	1.18338e-07	0.0641858	3.04177e-05
CD40	0.0132652	0.74238	4.14709e-11	0	0	0	0.0928782	0	0	0	0	0.201752	0	0	0.0308325	2.70728e-09	9.61318e-06	0.00557008	0	1.63971e-07	3.25942e-11	0	0	0	7.15653e-05	0	0	0	0	4.85924e-15	1	0	0	0	1.53886e-05	0	0.00913582	0	0	0	0.659439	0	5.38055e-06	1.22738e-11	5.34889e-09	0.625998	0	2.98749e-08	0
CD74	0.0366786	0.856273	1.99257e-12	0	0	0	0.00844239	0	0	0	0	0.613926	0	0	0.00781353	9.358e-09	7.10274e-08	0.000314087	0	7.56664e-09	0	0	0	0	0.0002405	0	0	0	0	6.2384e-16	0	1	0	0	0.110327	0	3.97106e-05	0	0	0	0.859247	0	0.000103637	5.61299e-12	1.23466e-08	0.334798	0	4.03672e-10	0
CD81	0.165503	0.414654	0.000131733	0	0	0	0.775674	0	0	0	0.00650815	0.000333798	0	0	0.0240101	0.0173806	0.110213	0.0696216	2.42009e-10	3.41625e-05	0.164164	5.25812e-11	0	4.26382e-15	0.000779337	0	0	5.33521e-09	0	1.79844e-11	0	0	1	0	0.00626541	0	0	1.13828e-14	0	8.1377e-06	0.34295	0	0.0035473	4.19542e-09	0	0.997855	9.65775e-10	1.92689e-05	0
CEACAM5	1.23919e-15	0.613601	0	0	0	0	0.533728	0	0	0	0	0.405113	0	0	0.00848122	0.000140556	0.000538471	0.741213	0	0	0.564569	0	0	0	1.65841e-06	0	0	0.000879894	0	1.87143e-06	0	0	0	1	0.000118632	0	0	0	0	0	0.640384	0	4.3892e-12	0	2.8306e-08	1.35666e-05	0	6.15835e-08	0
CENPF	2.22646e-08	0.0428034	0.474658	0.819807	0.00536064	1.29377e-08	0.000263294	3.81087e-05	0.0021908	0.00690853	0.320431	8.72332e-05	0.000401035	0.00319602	0.546785	1.96475e-07	0.00784702	3.27806e-08	0.41349	0.0736613	0.000333533	0.394398	0.193381	0.244987	0.851142	0.000340845	0.0029251	0.175832	0.171198	0.232603	1.53886e-05	0.110327	0.00626541	0.000118632	1	0.000249802	0.0186969	0.00489082	0.000219261	0.257814	0.000240627	0.0141161	0.00471353	0.000913269	0.24404	0.000500506	0.262956	0.0062025	7.70698e-06
CHCHD10	2.8013e-05	0.363818	2.07265e-06	0	0	0	0.732476	0	0	0	0	0.835688	0	0	7.96548e-05	2.38813e-07	1.37438e-05	0.118624	0	9.26027e-07	0.0115431	0	0	0	2.19968e-05	0	0	1.0204e-14	6.50238e-13	5.17262e-08	0	0	0	0	0.000249802	1	0.000777817	0	0	0	0.501963	0	3.89215e-07	3.33984e-08	0.107334	0.191937	0	0.00356615	0
CHMP2B	0	0.00816248	0.00103104	0.186248	2.90416e-05	3.66244e-15	0.0412417	0.0474168	6.28421e-11	6.41203e-07	0.836263	1.73489e-08	0	0	0.674021	0.0014288	0.228713	0.146353	0.000177864	0	7.18023e-12	0.00165754	1.00182e-09	0	0.206406	0.00174987	0	1.01475e-07	0	4.12693e-11	0.00913582	3.97106e-05	0	0	0.0186969	0.000777817	1	0.185643	1.41821e-07	0	0.517661	0	1.44482e-09	0	0.0126573	1.04794e-10	4.25078e-11	0.886459	0.014359
CHRDL1	0.008585	0.877952	2.54449e-07	0	0	0	0.923958	0	0	0	0	0.0488987	0	0	0.299632	0.00561374	0.000523414	0.0078905	0	0.00285807	0	0	0	0	0.132437	0	0	0	0	1.31932e-12	0	0	1.13828e-14	0	0.00489082	0	0.185643	1	0	3.399e-12	0.0636044	0	0.00306486	5.24507e-06	0.000121963	0.554029	0	0.000423038	0
CLPS	0.963237	0.883673	2.63982e-10	0	0	0	0.174262	0	0	0	0	0.839108	0	0	0.625022	0.023599	0.00286282	0.316336	0	8.94067e-08	1.76054e-07	0	0	0	1.59722e-05	0	0	1.74266e-10	0	6.2384e-16	0	0	0	0	0.000219261	0	1.41821e-07	0	1	0	0.476385	0	1.36962e-06	2.2377e-09	2.13858e-14	0.520993	0	8.77709e-05	0
CP	0	0.459672	0	0	0	0	0.58217	0	0	0	0	0.01765	0	0	1.58502e-06	2.72188e-14	6.44499e-09	0.608573	0	3.84437e-12	0	0	0	0	1.02881e-06	0	0	0.663545	0	1.79704e-08	0	0	8.1377e-06	0	0.257814	0	0	3.399e-12	0	1	8.34142e-07	0	1.14415e-10	0	0.048785	0	0	0.29765	0
CPQ	1.13828e-14	0.000667836	1.20104e-05	4.00379e-14	2.76193e-05	0.678607	0.310352	0.0406612	0.497881	0.185868	0.00050651	0	0.334814	2.89741e-14	0	0	4.67701e-05	0.396735	0.0770441	1.64084e-09	0	0.0136896	0.290252	0.399424	0.0320457	0.466163	0.0200849	3.66244e-15	0.937141	1.37811e-07	0.659439	0.859247	0.34295	0.640384	0.000240627	0.501963	0.517661	0.0636044	0.476385	8.34142e-07	1	0.322141	0.00775784	0	0	0	0	2.46745e-11	1.84983e-15
CRIM1	2.91495e-07	0.163913	2.08061e-14	0	0	0	0.0222142	0	0	0	0	0.001657	0	0	0.17956	3.01642e-06	4.43297e-05	0.0120057	0	0	0.00519669	0	0	0	8.52103e-07	0	0	0.0265205	0	0	0	0	0	0	0.0141161	0	0	0	0	0	0.322141	1	5.16847e-10	0	0	0.000221184	0	0.000464138	0
CROCC	0.477697	0.864548	0.0327659	0.528522	0.100586	2.48847e-12	0.00174568	0.206815	8.28017e-05	0.000130632	0.153693	0.959786	0.0528631	0.000621398	0.00834674	0.000167043	0.140877	0.29209	0.395882	9.07541e-07	0.449123	0.0404469	2.71026e-05	1.13919e-08	0.712328	1.80242e-05	1.41837e-10	1.11427e-06	3.65238e-14	0.0080437	5.38055e-06	0.000103637	0.0035473	4.3892e-12	0.00471353	3.89215e-07	1.44482e-09	0.00306486	1.36962e-06	1.14415e-10	0.00775784	5.16847e-10	1	0.14248	0.524226	0.480713	0.011252	0.00501057	0.0228408
CTSA	0	0.00226838	0	0	0	2.38868e-09	0.781147	5.45707e-15	1.86328e-13	0	5.54724e-13	0	1.90391e-14	0	0	0	5.99304e-12	0.0146139	2.25585e-14	0.991181	8.90316e-12	0	0	1.51691e-09	2.37181e-06	1.32335e-11	0	6.86803e-06	0	0.0376143	1.22738e-11	5.61299e-12	4.19542e-09	0	0.000913269	3.33984e-08	0	5.24507e-06	2.2377e-09	0	0	0	0.14248	1	0	0	0	0.000163193	0
CTSB	0.00641834	0.00180511	0.112717	0.522128	0.0804017	1.49048e-07	0.159188	0.00123347	1.21872e-08	8.67333e-08	0.316269	0	0.0157428	0.00310291	0	0	0.000239166	0.285265	0.0235879	3.9353e-07	2.07007e-12	0.000470339	0.0009721	0.000372193	0.665077	0.157573	0	0.0952519	5.22982e-06	6.12321e-10	5.34889e-09	1.23466e-08	0	2.8306e-08	0.24404	0.107334	0.0126573	0.000121963	2.13858e-14	0.048785	0	0	0.524226	0	1	0	0.76801	3.00023e-08	0.543542
CTSC	0	0.111455	4.04871e-11	0	1.54569e-08	0.653354	0.863636	0.175185	0.214243	0.00496719	0.000722085	0	4.49403e-05	0	0	0	2.0427e-12	0.052967	0.000102492	0.000203798	0	0.00828782	0.00650712	0.0613585	0.000197824	0.0561231	0.968593	1.06848e-05	4.37194e-05	0.0525471	0.625998	0.334798	0.997855	1.35666e-05	0.000500506	0.191937	1.04794e-10	0.554029	0.520993	0	0	0.000221184	0.480713	0	0	1	0	1.6189e-06	0
CTSD	4.14462e-09	0.103294	0	0	0	0	0.120915	0	0	0	0	8.39583e-08	0	0	0.00114767	0	2.98776e-05	7.80577e-05	0	0.00258066	0.0971966	0	0	0	9.57749e-09	0	0	1.87367e-07	0	1.18338e-07	0	0	9.65775e-10	0	0.262956	0	4.25078e-11	0	0	0	0	0	0.011252	0	0.76801	0	1	0.536867	0
CTSH	0.103845	0.825298	0.166407	0.0107995	3.33538e-07	0.000304246	0.992136	3.46307e-09	0.00800654	0.000193575	3.16285e-05	1.96321e-05	5.80325e-09	0.00255578	0.00279531	0.509588	0.764639	0.288965	0.00272857	0.000588857	8.01893e-08	2.05449e-06	0.0011415	0.00231943	0.63977	2.86368e-05	0.00141722	0.00718981	0.334386	0.0641858	2.98749e-08	4.03672e-10	1.92689e-05	6.15835e-08	0.0062025	0.00356615	0.886459	0.000423038	8.77709e-05	0.29765	2.46745e-11	0.000464138	0.00501057	0.000163193	3.00023e-08	1.6189e-06	0.536867	1	3.84563e-06
CUBN	0.132931	0.0894299	0	0	0	0	0.405791	0	0	0	0	3.2194e-06	0	0	0	0	3.2472e-14	0.00720145	0	0.0140515	1.15903e-07	0	0	0	0	0	0	0	0	3.04177e-05	0	0	0	0	7.70698e-06	0	0.014359	0	0	0	1.84983e-15	0	0.0228408	0	0.543542	0	0	3.84563e-06	1
DHRS4	0.396735	8.65201e-13	0.00568176	0.833613	0.134721	0.90347	0	0.904292	0.0041366	0.000190852	0.000257334	0.928855	0.0186155	0.489316	0.00415046	0.895283	0.00642532	0.000386605	2.41664e-05	0.000456572	0.00012061	0.000199633	0.000417675	0.317247	0.0582642	0.486137	0.00575843	2.39561e-05	0.757995	0.000982378	0.267222	0.0136103	0.977919	0.646051	1.06526e-06	0.99662	0.384613	0.377128	0.479516	0.788082	0.0367686	0.0561231	0.708804	0.183862	0.000122285	0.247789	0.132725	0.172959	0.159625
DLD	0.0775498	1.07397e-09	0	0	5.10858e-14	0.129422	3.35397e-13	0.00138561	8.34858e-05	0.0035826	0.000308429	0.0929736	2.59142e-11	0	8.17313e-07	3.09806e-09	0.334386	0.991573	2.77357e-07	8.26076e-05	0.274588	1.75827e-05	0.00104603	0.000378943	6.2384e-16	0.00282154	0.0072009	1.27924e-11	0.229796	0.00234281	4.02212e-05	0.10273	0.782338	5.6913e-07	0.633277	0.0345629	0.264574	0.00615479	0.00401944	0.00321916	3.30534e-06	0.00084604	0.128957	2.19848e-11	0.980722	1.67464e-08	3.09613e-08	0.718803	0
DNASE2	0	0.000636291	5.89111e-05	0	2.52141e-09	0.481155	0.188051	4.84855e-07	0.00145579	0.582771	8.92241e-06	9.36893e-13	8.82337e-06	4.85102e-09	0	0	9.14957e-06	0.0495804	0.0579292	1.81924e-08	1.35301e-12	0.000171118	0.956003	0.0913867	0.000263594	4.05656e-06	3.83233e-06	0	6.64993e-15	8.7483e-07	0.000108975	0.000126287	0.0216613	0.158535	5.06165e-08	9.43234e-06	0.000134904	0.388182	0.122721	0.0041623	0	2.44986e-05	5.81485e-08	0	0	0	1.9838e-06	0.183481	2.95195e-13
DPP4	1.97389e-10	0.165608	6.99656e-11	0	0	0	0.0270361	0	0	0	0	4.78865e-09	0	0	3.4198e-06	1.28688e-12	2.40773e-11	0.296652	0	0.00010652	0.0015372	0	0	7.83845e-15	6.22663e-09	0	0	0.0298288	0	5.23856e-07	0	0	0	0	0.00914069	0	1.37185e-13	0	0	0	6.9901e-12	0	1.09858e-05	0	0.00726638	0	0	0.967156	0
DPP7	0	0.132608	0	0	0	0	0.21228	0	0	0	0	0	0	0	0	0	0	0.0698442	0	2.30831e-08	0.00246093	0	0	0	4.41069e-14	0	0	0	0	6.02426e-11	0	0	0	0	0.172998	0	0	0	0	0	0	0	5.7882e-08	0	0.0612255	0	0	0.132967	0
EDNRB	6.4943e-05	0.34528	5.34738e-12	0	0	0	0.84528	0	0	0	0	0.167428	0	0	0.000670215	1.30916e-07	0.000580666	0.280483	0	0.0084406	0.326012	0	0	0	5.04873e-05	0	0	1.27515e-13	0	3.51151e-06	0	0	0	0	0.0608129	0	4.26808e-09	0	0	0	0.316167	0	1.00644e-10	3.26677e-13	0.0992261	0.0386974	0	0.00216431	0
EFEMP1	1.44011e-13	0.000884448	0.251716	6.2384e-16	1.50297e-13	4.89917e-09	0.0081376	7.63716e-08	0	0	4.22264e-08	0.57848	0.147895	0	8.5682e-06	0.157408	0.200166	3.00685e-06	0	1.08886e-12	0	3.06285e-15	0	1.23176e-10	0.953464	1.89388e-08	0	2.13292e-06	0	0	0	0	0	2.49687e-09	0.780673	0.00505037	1.72935e-07	0	0	0.0700085	4.94655e-07	0	0.255633	0.00168136	0	0.00110553	2.02534e-13	0.0821754	1.95948e-06
EFEMP2	0	0.000257633	0.000183618	0.598714	0.241399	0.340143	0.00293935	0.1553	0.00577359	0.375837	0.249356	0.00191188	0	0.12514	0.00482462	0.0057847	0.508627	0.00579057	0.0107995	0.0168704	8.79642e-14	0.725037	0.0495804	0.573241	0.00651219	0.803328	2.53742e-05	7.63458e-06	6.14377e-05	2.72188e-14	0.400297	0.00277387	6.10699e-05	0.00389786	0.46851	0.104043	0.318585	0.00297045	0.0135871	4.10765e-05	0.0077643	0.00306733	0.00457425	0.557355	9.66438e-07	0.0342644	0.808463	0.153652	0.146069
EIF2B4	0.0169751	0.0220972	0	6.2384e-16	4.07724e-13	4.72533e-05	0.817204	2.19753e-08	4.13976e-08	6.0571e-10	1.14058e-06	0.792291	3.66606e-12	0	0.00585519	0.00360714	0.942398	0.188121	7.42463e-10	0.70079	0.984778	4.51783e-09	1.53347e-08	0.00355007	2.45637e-15	1.8146e-07	8.92691e-07	9.06882e-07	3.82011e-07	0.870314	3.12879e-05	6.11307e-05	0.00199573	5.07866e-13	0.136597	1.70185e-06	0.0166427	0.0242884	4.07197e-06	5.27824e-07	0.194368	1.39385e-08	0.695895	6.0707e-06	0.0177034	0.107273	1.38271e-10	0.652833	0
EIF3C	4.72174e-05	1.09303e-07	0	6.71576e-06	0.330944	0.0771827	3.72737e-11	0.660164	0.657473	0.0324934	0.00141052	0.00160749	4.63213e-06	0.000535419	1.39889e-06	8.57108e-06	0.988988	0.103586	0.00215479	0	1.6695e-09	0.00205221	0.0136021	0.380352	0	0.494176	0.0273399	0	0.0169814	0.0027189	0.172711	0.00212117	0.00207273	0.0902524	0.634225	0.020868	0.302938	0.107691	0.49279	0.00147307	8.52892e-09	0.216905	0.405782	4.08601e-10	0.117843	1.12649e-11	0.000287131	0.5589	3.09668e-08
EMCN	0.000110041	0.885579	0.000167138	0	0	0	0.452058	0	0	0	0	0.748864	0	0	9.82541e-06	2.39673e-07	0.00119055	0.37402	0	0.115108	0.0568536	0	0	0	3.0823e-05	0	0	0	3.05785e-10	0.00268193	0	0	1.82938e-13	0	0.000144884	0	0.000215917	0	0	0	0.991767	0	0.935968	6.89105e-05	0.318897	0.358146	5.37715e-08	2.95418e-06	0
ENPEP	0	0.283053	0	0	0	5.45707e-15	0.0602645	1.13828e-14	1.0204e-14	0	0	0	0	0	0	0	0	0.52699	0	4.4172e-09	0	0	0	0	4.42487e-09	0	0	0.784933	0	0.0044436	1.0204e-14	6.2384e-16	2.12462e-10	0	0.00214175	1.72809e-14	0	0.000948114	3.14881e-13	0	0	0	0.000293359	0	2.42935e-14	0	0	0.130012	0
ENPP4	0.225242	0.0031883	8.92924e-12	0	0	0	0.0637473	0	0	0	5.91638e-08	0.000308986	0	0	0	1.61227e-08	1.68634e-09	0.076403	0	5.00945e-08	0.824349	0	8.85319e-14	9.26378e-10	2.36067e-06	0	0	0	1.48156e-07	0.145283	0	0	0	0	0.309774	0	0.0211986	0	0	1.64264e-06	0.00340935	0	0.379372	7.57738e-06	0.981031	4.47913e-05	4.70766e-09	0.0149241	0
FABP1	0.581843	0.837675	0.0760451	0.471877	1.72809e-14	0.893349	0.438247	0.948417	3.7185e-09	3.75307e-07	0	4.73383e-06	0.605092	6.73657e-06	0.338892	3.60031e-09	0.465871	0.0167951	0	0.420722	0.354575	3.01395e-11	9.17916e-10	0.638369	0.0154235	0.665891	0.513596	0.159006	1.66545e-06	0.832835	0.394032	0.350452	0.00510192	0.242796	0.404989	0.0716129	1.45311e-05	0.960625	0.305287	0.499126	0	0.103998	0.297113	0	0.000917061	0	2.41806e-06	0.171545	0.000265446
FAH	1.44825e-05	0.446668	0.00925222	0	0	6.2384e-16	0.63044	0	0	0	0	3.97448e-06	0.00192096	0	0.0643843	2.00802e-05	0.00365822	7.75443e-10	0	0.0236634	0	0	0	1.03287e-08	0.0951711	1.06257e-11	0	0.0101366	2.67624e-13	2.42935e-14	0	0	2.15868e-07	1.47124e-12	0.342933	3.54882e-08	0.000854778	0	0	0.000172721	0.0738131	0	0.0186786	5.60608e-08	0.000999334	0.090833	0	0.3474	0
FAM174A	6.33168e-05	0.868798	0.664222	0.77886	0.12339	5.8288e-10	0.0592808	0.0705663	0.125188	1.20723e-07	2.06227e-07	0.195225	0.0360065	0.019669	0.0151365	0.19957	0.964186	0.0636741	0.363415	0	0.993774	1.31422e-06	8.05104e-08	0.00423839	0.479151	0.000117181	0.00507677	5.8163e-07	0.00784514	0.260074	7.64017e-12	6.66868e-07	0.740547	5.22336e-14	0.100686	1.56747e-05	0.708271	0.612448	0.000846133	6.536e-07	0.216328	5.0049e-11	1.60269e-06	0.547119	0.130073	0.00865577	0.515168	0.804889	0.0852489
FBP1	0.0423124	0.572937	8.15946e-09	0	0	0	0.791924	0	0	0	0	2.42492e-06	1.84983e-15	0	0.000390881	1.74491e-10	1.86171e-11	1.87956e-09	0	1.82345e-06	0	0	0	1.68863e-11	0.00660823	0	0	7.63942e-11	2.02186e-14	8.39571e-14	0	0	1.55839e-10	0	0.43788	0	0.0864032	0	0	1.86572e-09	0.0337522	0	0.880023	2.06523e-10	0.109248	0.00489892	0	0.00143278	0
FCGR3A	0.000549586	0.543542	1.12305e-06	0	0	0	0.0934703	0	0	0	0	0.568755	0	0	0.300763	0.000276969	0.159672	0.9884	0	0	0.000412304	0	0	0	0.0744165	0	0	0.352106	0	0	0	0	0	0	0.0320543	0	0	0	0	0	0.546043	0	1.85338e-06	0	1.23667e-07	0.0568536	0	0.498938	0
FLNB	7.83845e-15	0.0475576	0	0	0	0	0.116619	0	0	0	0	0.0020878	0	0	0.000112774	3.7085e-09	5.05814e-09	0.29183	0	0.000854865	0.749809	0	0	0	0	0	0	4.06767e-06	0	0.014459	0	0	0	0	0.0245016	0	0	0	0	0	0.000836355	0	8.56164e-08	0	2.85383e-08	4.71626e-11	0	0.262412	0
FTL	2.51574e-13	0.488216	6.44026e-05	1.08644e-06	1.14185e-06	0.00171014	0.221899	0.00157306	2.11273e-05	0.00144745	0.00485869	0	5.87685e-08	0	1.03466e-13	2.60258e-10	0	0.0245016	3.90817e-08	0.182267	0	0.00046433	2.79381e-06	5.95317e-06	0.0618883	1.21578e-06	0.00113477	0.109599	1.29992e-08	0.684398	2.12751e-06	0.000221831	0.00144493	1.09993e-09	0.930344	1.92267e-06	2.60546e-12	0.00581287	1.05333e-05	0	0	2.93478e-10	0.000535303	0	3.41813e-09	0	7.76914e-10	0.0299828	7.8028e-13
FUCA1	0	0.386897	0	0	0	0	0.246274	0	0	0	0	6.2384e-16	0	0	1.13828e-14	0	3.85332e-11	0.000205637	0	1.45841e-09	0.278549	0	0	0	3.02706e-11	0	0	8.68883e-06	0	8.75762e-10	0	0	0	0	0.504279	0	0	0	0	0	0	0	0.00533419	0	0.693348	0	0	0.367907	0
FXYD2	4.52073e-08	0.0356905	2.48773e-06	0	0	0	0.000303826	0	0	0	0	0.000335365	0	0	0.0243929	0.29183	6.95015e-06	0.168985	0	0	0.160974	0	0	0	0.00440952	0	0	3.99739e-07	0	0	0	0	0	0	0.408426	0	0	0	0	0	0.0333933	0	0	0	0	0.000214221	0	0.227826	0
GALC	0.000158491	0.429461	0.0197698	4.58691e-13	6.9073e-10	0.0212062	8.02475e-05	0.0159733	6.6307e-07	1.13843e-10	1.22977e-11	1.42656e-09	1.8332e-05	0	0.0152684	0	1.84983e-15	0.645518	5.23399e-12	3.94165e-11	0.120689	6.12056e-10	0	0.00117051	0.00156991	1.19727e-07	4.33551e-05	2.86628e-06	4.97947e-10	0.452114	4.39587e-06	0.000760271	0.476756	4.26382e-15	0.128968	0.00110638	7.49263e-06	0.226502	1.18858e-05	4.95501e-12	0	3.73909e-12	0.000371268	0	1.84505e-12	0	0	0.205274	0
GALNS	2.95065e-11	0.0689759	0	0	0	0	0.992864	0	0	0	0	9.61882e-15	0	0	0	0	0	0.0138691	0	0.0113025	0.230684	0	0	0	1.54296e-11	0	0	6.3809e-14	0	5.41384e-05	0	0	1.23919e-15	0	0.161296	0	2.26219e-13	0	0	0	0	0	0.0252797	0	2.76533e-07	0	0	0.455632	0
GDF7	0.00591284	0.0373936	0.589906	1.2526e-13	0	1.09908e-10	0.0444153	4.29526e-14	8.73964e-14	0	0	0.623681	5.08434e-11	0	0.298282	0.44014	0.0169434	0.0298583	1.84983e-15	3.47861e-14	3.72278e-06	0	0	3.66244e-15	0.768585	1.55817e-13	0	0.00668828	3.36038e-10	2.36591e-11	0	3.66244e-15	0.00137682	0	0.20386	2.54348e-13	0.00458808	0	0	0	0.0077955	0	5.70283e-05	0.000636544	5.95939e-06	0.518486	0	0.00925596	1.32561e-11
GGH	0.0808842	0.0423287	0.00156349	0	4.00484e-13	0.0641858	0.112908	1.10782e-06	0.0811868	0.276036	0.00835543	0	3.91262e-06	7.69296e-12	0	0	0	0.0398521	1.76928e-06	0	2.23075e-09	1.41248e-05	0.0470022	0.641885	0.000634258	0.000107721	0.129536	0	2.4841e-06	6.64143e-06	7.46076e-05	0.000852715	0.00606333	0.0516353	0.478856	8.82262e-08	0.00411087	0.0676928	0.162358	0.591172	0	0.0617266	2.54552e-08	0	0	0	0.00420362	0.0113724	0
GLB1	6.2384e-16	0.000178038	0	0	0	0	0.675432	0	0	0	0	0	0	0	0	0	0	0.0593864	0	0.581371	0.00104161	0	0	0	2.1659e-13	0	0	0	0	0.0133203	0	0	0	0	0.0882211	0	0	0	0	0	0	0	9.72167e-06	0	0	0	0	0.674758	0
GM2A	0	0.00131816	0	0	0	4.64837e-13	0.306246	2.08061e-14	6.74417e-10	1.17325e-07	0.00299981	0	0	0	0	0	7.59898e-09	0.00629793	2.31322e-14	0.584437	0	1.92034e-08	5.62673e-07	0	2.37571e-07	6.13449e-11	3.34602e-09	0	0	0.00981774	1.68975e-09	2.45637e-15	0	0	3.93623e-11	1.29696e-12	0	0.000447284	5.33948e-06	0	0	0	0.710311	0	0	0	0	0.958962	0
GNS	0	0.00408296	0.000335597	0.0265331	0.295193	8.66698e-05	0.2033	0.00368372	4.01557e-05	3.16328e-08	2.68812e-07	0	0.000234563	0.000578421	0	0	1.93027e-09	0.451198	0.0284661	0	0	7.79207e-08	2.1893e-06	0.1197	0.0353597	0.0230083	1.99157e-13	1.10239e-08	0.0886844	3.30164e-05	1.06358e-07	2.97472e-08	0.00818569	0.00734906	1.40261e-05	0.0331728	7.15049e-05	2.24187e-07	6.41921e-07	3.45695e-10	0	4.534e-05	0.000742604	0	0	0	0.00585519	1.12756e-09	0.297919
GPRC5C	1.37506e-14	0.00205221	0.0288325	0.00283402	1.26778e-05	2.1059e-10	5.22395e-06	0.00742947	7.78501e-12	1.82424e-13	0.0713868	0.00225025	3.23313e-10	5.35007e-10	0.0294586	0.00447689	0.00017959	0.00385339	3.91628e-08	0	0.0270175	7.15928e-08	0	4.38499e-12	0.15987	0.00311203	0	1.46062e-08	0	1.28758e-12	1.96652e-06	3.84498e-10	6.2384e-16	0	3.18894e-05	2.26274e-05	0	0.0961626	0.000377266	0	0.00355553	0	0.000156259	1.14205e-09	4.75266e-08	0.0240586	0.0036624	0.0560931	0.0177034
GSTA1	0.617137	0.0190202	3.29836e-05	0	0	0	0.00375573	0	0	0	0	3.47972e-05	6.25557e-13	0	0.508508	5.56832e-07	1.79666e-13	1.3062e-12	0	2.12653e-10	6.2384e-16	0	0	0	0.0416847	0	0	0.00671658	0	0	0	0	3.11777e-10	0	0.137129	0	0.000204312	0	0	0	0.381522	0	0.983409	1.02124e-07	4.30124e-10	0.0411997	0	0.00686211	0
HEXA	0.626628	0.00587327	1.27237e-08	1.23919e-15	1.20604e-10	0.395799	0.00433653	0.000522341	0.062159	0.878563	0.191137	0	0.000533642	6.2384e-16	0	0	0.000618933	0.130273	0.00103125	0	2.36437e-09	0.740021	0.461722	0.719186	0.000156004	0.00927815	0.862714	0	0.659483	0.00621262	0.0448782	0.00812816	0.00409147	0.0348186	0.419275	0.018468	0.187328	0.00958296	0.144742	0.921677	0	0.574182	0.0122458	0	0	0	0	7.40202e-06	0
HEXB	0.219652	0.00159157	0.00289818	1.78079e-11	4.3705e-09	0.187319	0.379595	0.0053218	0.170094	0.783149	0.513673	0	0.0975073	4.94565e-13	0	0	3.19054e-06	0.148219	8.82002e-05	0	1.45269e-09	0.0976258	0.742755	0.504235	0.306282	0.00171776	0.00580748	0	0.00203467	0.000706026	5.41053e-05	0.00233348	0.438817	0.00156545	0.189968	3.73667e-05	0.316874	0.0316432	0.194697	0.813195	0	0.00148887	0.0229676	0	0	0	3.36413e-14	1.06844e-06	0
HLA-A	0	0.73741	1.25007e-12	0	0	0	0.414143	0	0	0	0	0.946296	0	0	0.000138424	2.45637e-15	6.81237e-09	0.63318	0	2.687e-06	8.10872e-05	0	0	0	0.000122539	0	0	3.18367e-11	1.00921e-11	0.0851228	0	0	7.93759e-06	0	0.387384	0	1.02923e-11	0	0	0	0.136661	0	0.0320543	8.07076e-11	0.491256	1.81664e-08	0	2.48255e-07	0
HLA-B	0	0.499276	1.48865e-11	3.11922e-09	0	0	0.974681	0	0	0	3.18456e-08	0.762012	0	0	0.0527525	0.000121943	0.000103358	0.818505	4.85924e-15	2.52332e-05	0.00619488	1.23919e-15	1.19736e-14	0	3.58001e-05	0	0	0.00436297	0	0.0898705	0	0	2.20259e-11	0	0.00872186	0	0	1.55307e-14	0	0	0.789671	0	1.98659e-09	5.04248e-09	0.677058	8.07034e-05	2.57478e-10	0.0506252	0
HPR	0.201946	0.4215	0.029145	4.04016e-09	6.58029e-09	0.559857	0.68606	1.64295e-06	0.00832105	0.00514562	0.00173985	0.3165	8.03639e-07	5.87739e-09	0.0336293	0.0593171	0.0229845	0.940262	0.00121049	0.169169	0.946347	0.000418818	0.00592137	0.0762182	0.0416056	0.000395015	0.327985	1.22381e-05	0.518486	0.212865	0.000105556	0.0588589	0.0349312	0.016157	0.491988	0.00429082	0.00890842	0.000726613	0.00136114	0.000532997	0.718347	0.00841422	0.000505871	0.20344	0.393174	0.145192	0.0584594	3.09382e-05	3.46946e-07
HSP90AA1	0.0161699	1.11257e-06	2.61804e-06	1.06094e-08	0	0	2.33234e-07	2.57139e-12	0	0	0	0.314722	0.0295279	0	0.000134715	0.981847	0.000342878	0.0121416	0	0	0	0	0	7.27598e-09	0	0	0	0.000365339	0.0061982	3.46711e-10	0	0	0.526195	2.26249e-09	0.0228489	0	0.18956	0	6.2384e-16	2.28903e-06	0.000916325	4.23786e-14	0.0110427	0.810111	0.0603345	8.05733e-05	5.15865e-09	0.038922	1.56038e-11
IGHG1	0	0.845604	0.991179	0.711354	0.466038	0.384613	0.522542	0.689112	0.870919	0.0642768	0.923941	0.0305297	8.79931e-06	0.0216874	0.00114392	0.00243223	0.0223155	0.00715816	0.48612	0.131408	1.23919e-15	0.408952	0.894513	0.0829114	0.65602	0.885653	0.108679	0.650706	0.000858648	0.0131985	0.784815	0.545178	0.724644	0.832471	1.17466e-07	0.100311	5.68708e-14	0.503215	0.931959	0	5.00303e-05	0.0358453	0.52599	4.39241e-05	0.86115	3.26921e-05	4.66786e-05	3.13201e-10	0.802571
IGHV3-11	0	0.784312	0	0	0	0	0.608573	0	0	0	0	0.025813	0	0	4.80294e-07	1.90704e-09	4.27177e-08	0.375837	0	0.000252942	0.0310921	0	0	0	1.21001e-06	0	0	1.75664e-13	0	1.54189e-13	0	0	0	0	7.03062e-06	0	0	0	0	0	0.0320432	0	3.30568e-14	0	4.59617e-08	1.00363e-07	0	0.247443	0
IGKV1-5	0	0.222542	0	0	0	0	0.806427	0	0	0	1.88457e-08	0.00324887	0	0	1.24632e-08	4.85924e-15	0.0433998	0.54043	1.01939e-08	0.00258188	1.09537e-11	0	0	0	1.09901e-06	0	0	1.92691e-07	0	0.0160658	0	0	0	0	0.000287534	0	0	5.63036e-14	0	0	5.59419e-10	0	2.31322e-14	0	0.856585	0	0	0.376909	0
IGKV1-8	5.8668e-11	0.806589	0.0427223	2.99721e-06	0.00126028	0.0660591	0.458943	0.165503	0.239505	0.000391099	1.50517e-08	0.0368264	3.17535e-09	0.305118	0.46851	0.653347	0.0244741	0.193381	4.52762e-05	0.745848	5.53123e-13	4.53812e-07	0.00997057	0.214996	0.879962	0.235698	0.753041	0.00762341	2.15307e-10	0.0042856	0.0386916	0.154694	0.00175214	0.0767244	0.332587	0.272086	0	0.023409	0.232775	2.06676e-11	0.0112294	0.0027975	2.80624e-05	6.92357e-05	0.227104	1.31214e-06	0.36825	0.359143	0.153778
IGKV2-30	0	0.935019	0.000730068	0.000208892	0.0223098	0.989222	0.832047	0.303372	0.201547	0.0488794	0.588709	1.20421e-06	4.84119e-10	1.73596e-07	0.116021	4.58123e-06	2.897e-06	0.242713	0.0401726	0.672711	1.01487e-11	0.0691755	0.00194523	0.0128663	0.0121428	0.902362	0.000367392	0.902837	1.10752e-08	0.000164772	0.0803775	0.016659	0.00401972	7.85052e-06	2.1505e-07	0.711341	6.5532e-14	0.340506	0.305028	0	0.000275914	2.13086e-11	0.931354	8.03834e-12	0.8092	2.90114e-13	1.57044e-08	0.0837935	0.000325963
IGKV3-20	0	0.000960605	3.47216e-06	0.0427921	0.0112866	0.015463	0.0262235	0.0687497	0.136692	0.515149	0.278637	7.51865e-06	0	2.60488e-14	5.87878e-13	2.09848e-11	0.123003	0.0620532	0.0185322	0.884126	0	0.703281	0.793323	0.000127316	0.0162317	0.23672	0.518176	0.000322597	6.2384e-16	0.00113221	0.564558	0.397643	0.00112494	1.23919e-15	0.129109	0.00219171	0	0.00118934	0.682989	0	6.64993e-15	2.29784e-10	0.850571	0	1.79428e-06	0	9.64012e-08	0.848672	0.00224029
IGKV3D-15	0	0.00397597	0	4.94565e-13	0	0	0.67099	0	9.49261e-07	1.57737e-10	0.0111379	9.34134e-06	0	0	3.66244e-15	0	0.00177172	0.468539	0.00423483	0.76449	0	6.31358e-08	1.59497e-08	0	1.96215e-05	6.2384e-16	0	1.91597e-09	0	0.814963	7.12866e-14	6.2384e-16	0	0	0.135916	0	0	0.00402095	2.03853e-07	0	0	0	0.000267167	0	0.000991582	0	0	0.85969	0
IGLV1-40	0	0.0272135	5.84031e-13	0	0	0	0.833154	0	4.35336e-14	0	2.47418e-06	0.00694156	0	0	0.00079477	4.50429e-13	0.0123048	0.197227	2.12307e-07	0.139849	8.66184e-09	1.01417e-12	1.72809e-14	0	2.89289e-05	1.84983e-15	0	7.40098e-07	0	0.000225506	0	0	0	0	0.480986	8.42965e-15	0	1.29005e-08	3.66244e-15	0	5.96091e-05	0	2.30303e-05	0	0.332071	0	0	0.115373	0
IGLV1-44	0	0.00784805	5.45707e-15	7.83845e-15	0	0	0.115944	1.84536e-14	5.06811e-12	7.2456e-15	9.67427e-05	0.000916432	0	0	1.68078e-06	1.31595e-14	0.0406778	0.667132	1.97829e-05	0.735067	0	1.46372e-08	1.09886e-11	8.42965e-15	3.96998e-07	1.16659e-13	0	5.26384e-07	0	0.0228533	1.84983e-15	3.289e-13	0	0	0.879542	1.72809e-14	0	0.000161088	4.26382e-15	0	4.46093e-10	0	3.61997e-07	0	0.818573	0	0	0.983309	0
IGLV3-21	0	0.000252415	0	0	0	0	0.134618	0	0	0	4.15989e-06	0.0400771	0	0	5.81324e-09	6.2384e-16	0.0384551	0.700952	5.16285e-10	0.383699	1.13129e-12	0	0	0	2.06862e-08	0	0	0	0	0.00849802	0	0	0	0	0.0100633	0	0	6.11229e-13	0	0	1.58141e-09	0	1.46648e-10	0	0.584703	0	0	0.134372	0
IGLV7-43	4.34376e-09	0.013436	0.826995	0.193918	1.31583e-06	8.71101e-11	0.40869	4.95438e-08	6.55079e-07	8.33791e-06	0.000370068	0.000204662	0.000313874	0.000511004	0.354574	0.00724863	0.0996017	1.95283e-07	0.477398	0.000667036	6.81784e-10	0.000300888	0.00293748	0.185876	0.223561	1.93982e-06	1.03129e-06	3.5849e-05	0.0469616	0.0120552	2.04789e-07	2.71256e-09	0.00288829	0.000251353	0	1.85097e-08	0.00249444	3.91243e-07	6.46297e-09	0.105802	0.513168	0.00736901	0.00174395	0.4788	0.627941	0.00490186	0.566766	0.00320047	3.39079e-12
KCNJ14	0.00298242	0.946319	5.26545e-05	0	0	0	0.132608	0	0	0	0	0.49062	0	0	0.191638	0.00315652	0.0215074	0.0165636	0	1.37506e-14	1.49995e-05	0	0	0	0.0421755	0	0	0.0490894	0	1.73952e-12	0	0	0	0	0.00810543	0	2.677e-07	0	0	0	0.297172	0	0.00238801	2.2481e-09	1.51111e-07	0.665543	0	3.0698e-05	0
KIAA1549L	0.426668	0.411104	2.72007e-12	0	0	0	0.475051	0	0	0	0	0.0218217	0	0	0.000139869	6.16454e-09	2.19469e-06	0.0122631	0	0.209553	1.97293e-06	0	0	0	0.00055306	0	0	0	3.27768e-10	5.25304e-09	0	0	0	0	0.00256197	0	0.00967888	0	0	0	0.815423	0	0.305573	2.11876e-07	2.46651e-05	0.363818	0	0.00032693	0
KPNA6	0.0089816	0.0120295	0	6.26006e-12	1.27515e-13	1.61341e-06	0.000100463	2.13282e-10	5.36946e-13	6.27672e-09	4.5148e-05	0.00445879	1.54189e-13	0	1.90633e-05	0.0036301	0.536068	0.720463	4.83387e-06	0.405055	0.136136	7.35158e-07	1.27408e-07	3.18397e-07	0	0.000129237	6.7069e-07	3.54946e-08	6.2425e-08	0.687677	7.76534e-08	2.33618e-05	1.03257e-06	2.24547e-11	0.108608	3.42778e-06	0.00138632	3.08042e-05	6.13756e-07	4.73003e-08	0.0530477	1.92349e-11	0.0936055	3.64163e-09	0.365863	0.000158998	2.45214e-11	0.71902	0
KRT10	0.000116763	3.90196e-06	7.15178e-13	1.1942e-11	1.86196e-09	4.28405e-08	0.00236453	0	0.00236169	7.85072e-05	1.51945e-05	0.0301926	6.75199e-13	0	0.391965	2.54346e-05	0.16033	0.0610094	0.00155688	0.021797	0.730347	1.81249e-05	9.34855e-05	0.000142291	6.03609e-08	9.41455e-11	1.66533e-06	0.00417293	0.00318118	0.0037838	3.4214e-14	3.97659e-07	0.261398	0	0.000614198	5.60716e-09	0.255058	6.71666e-05	3.22136e-06	2.93485e-05	0.000777817	1.61209e-07	0.875484	4.27747e-08	0.203672	0.0163103	8.26532e-07	0.117854	1.23919e-15
LAMP1	0.00690462	0.258605	0.0386916	0.00947646	0.988966	5.02963e-06	0.921298	0.0290305	0.0214054	0.00217413	0.203093	0	1.58057e-08	0.0284264	1.13828e-14	1.22803e-08	0.00519647	0.215014	0.00610112	0	7.91106e-05	0.0392184	0.0505732	0.00353344	0.74666	0.0156212	6.88405e-07	6.05174e-15	0.393335	0.112683	9.86846e-06	6.35777e-06	0.000348396	7.46813e-13	3.80605e-08	6.63806e-05	0.0621068	0.0704734	3.41098e-05	7.38087e-06	0	5.40451e-09	0.131776	1.16659e-13	0	0	0.281221	1.7568e-07	0.00021131
LILRB5	0.299188	0.191437	9.72339e-07	0	0	0	0.690139	0	0	0	0	0.443307	0	0	9.54621e-06	1.45545e-06	0.0023113	0.0984276	0	0.000703483	2.45175e-05	0	0	0	0.0766801	0	0	6.2384e-16	7.96967e-11	0.000173687	0	0	0	0	1.27678e-05	0	0.026086	0	0	3.66244e-15	0.294552	0	0.0046161	8.30925e-07	0.202722	0.29943	0	0.00102063	0
LONP2	0.00111043	0.212324	0.360476	9.6875e-06	1.81143e-09	2.13385e-08	0.862714	1.5257e-07	1.46867e-06	0.000200582	5.03524e-05	0.38315	6.34169e-07	2.93583e-06	0.249977	0.0514542	0.657339	0.712328	2.38102e-05	0.00285176	1.90693e-06	8.03019e-07	1.4405e-07	0.00152535	0.183524	4.74643e-06	3.91734e-06	0.0506585	0.0505161	0.117049	1.33618e-09	1.93246e-10	1.86888e-05	1.02283e-06	0.0172162	4.25174e-07	0.701609	0.000554093	1.32087e-05	0.0448329	0.234696	5.47469e-07	0.804789	0.583101	0.893469	0.602545	0.224049	0.000762286	2.20291e-08
LRP2	0.0398204	0.0448172	0	0	0	0	0.12842	0	0	0	0	0.000177752	0	0	0	0	7.51601e-09	0.040665	0	1.86546e-07	0.00252185	0	0	1.23954e-06	2.66362e-14	0	0	0	9.7007e-08	0.311364	0	0	2.29111e-07	0	0.00276658	0	0.187981	0	0	0	0	0	0.245787	0	3.62659e-06	0	0	0.164261	0
LY6D	0.0627784	0.747249	0	0	0	0	0.28187	0	0	0	0	0.603617	0	0	0.182913	8.60112e-06	0.00184579	0.00165146	0	1.38527e-09	3.33178e-13	0	0	0	3.42612e-09	0	0	4.29526e-14	0	3.41482e-13	0	0	0	0	0.00129819	0	5.69731e-10	0	0	0	0.604837	0	4.22746e-07	0	5.80336e-14	0.0380084	0	9.80432e-06	0
MAN2B1	0	0.491793	0	0	0	0	0.0422637	0	0	0	0	0	0	0	1.55817e-13	0	0	0.019455	0	9.54408e-14	0.0122614	0	0	0	1.97437e-11	0	0	0.0055439	0	7.64599e-09	0	0	0	0	0.999541	0	0	0	0	0	0	0	2.39308e-07	0	0.000382106	0	0	0.523686	0
MAN2B2	0	0.0780262	1.23919e-15	0	0	0	0.30345	0	0	0	0	1.08607e-13	0	0	0	0	1.56665e-11	0.374712	0	0.00226969	4.68221e-06	0	0	0	2.78764e-08	0	0	2.15812e-06	0	0.00399601	0	0	3.66244e-15	0	0.920899	0	0	5.00047e-13	0	0	0	0	2.26155e-05	0	8.41621e-05	0	0	0.221792	0
MAOB	0.149235	8.62755e-12	0.495519	0.918054	0.553925	0.127965	6.2384e-16	0.136943	0.301888	0.0529254	0.119268	1.76059e-05	0.00432046	0.347074	0.893349	0.113994	1.10455e-10	0.315847	0.000231548	0.0398251	0.954943	0.0479712	0.003977	0.336474	0.183228	0.59194	0.843727	5.83865e-05	0.880805	5.43599e-06	0.914491	0.705302	0.0682424	0.553442	0.000311306	0.930303	0.147169	0.443663	0.541453	0.113912	0.487407	0.591558	0.0557157	0.032093	0.0650285	0.0632424	0.268697	0.261848	0.362342
MAP4	4.17481e-11	0.121228	0	0	0	0	0.818324	0	0	0	0	0.182742	0	0	6.40538e-05	1.62852e-11	0.000365857	0.535741	0	0.000296764	0.522602	0	0	0	0	0	0	0	0	0.0835394	0	0	0	0	0.00286681	0	6.2384e-16	0	0	0	0.130423	0	7.72391e-07	0	0.000265023	7.43403e-05	0	3.52617e-06	0
MARCKSL1	0.00178657	0.19006	2.25148e-13	0	0	0	0.431161	0	0	0	0	0.543884	0	0	0.00213628	6.76411e-05	0.00376321	0.200838	0	3.18397e-07	4.88659e-07	0	0	0	1.03057e-06	0	0	1.38387e-12	0	0.00210211	0	0	0	0	0.00352782	0	4.85924e-15	0	0	0	0.477664	0	1.40287e-06	7.87396e-09	5.50945e-05	0.50493	0	8.43353e-06	0
MAT2A	5.98628e-06	0.000340755	4.3243e-12	2.35098e-06	0.870417	0.165482	0.000242766	2.11335e-05	0.952197	1.13465e-06	2.48373e-10	0.769019	1.34313e-13	0.00252663	2.77416e-06	0.0106016	0.922305	0.0206528	5.07591e-07	1.92805e-12	1.7888e-07	1.08493e-06	9.41199e-06	0.0521159	3.01516e-14	0.290785	0.419869	0	0.048254	9.3329e-08	0.214827	0.329966	0.000454125	0.00175379	0.761577	0.24837	0.192458	0.844472	0.0498886	0.000518508	0.00275237	0.0403078	0.471591	0.000292897	0.238823	1.14814e-05	0.0412417	0.276806	5.63647e-08
MGAM	0.152067	0.759495	0.837565	5.91318e-06	0.0132601	3.613e-11	0.708283	6.34176e-05	0.0299916	0.0113724	0.0492308	0	9.17195e-08	0.357283	0	0.000113558	0	0.0498406	0.227103	0	0	0.0482638	0.167178	0.000123245	0.00257359	0.000229914	1.68899e-06	4.08734e-05	8.44066e-05	0.385644	0.0137276	0.000175059	0.0356802	7.60841e-08	0.055402	0.000489749	0.00687871	0.0015372	0.591485	0.00152637	0	0.0092961	0.000583972	2.25539e-08	1.72098e-08	6.2384e-16	0.269704	0.000313874	0.000259335
MIOX	3.30374e-07	0.191472	0.52174	0.720112	9.48065e-11	6.99688e-05	0.157929	0.277683	0.0682755	1.04623e-09	0	0.00199293	3.60465e-09	0.159545	7.1469e-06	0.54043	0.00253461	0.677584	0	0.80963	3.22309e-07	0	1.23919e-15	1.07213e-05	0.290558	0.349777	4.68198e-08	0.962964	2.37758e-07	0.0138624	0.0376009	0.00742115	2.78207e-05	0.000397799	0.000747191	0.00305476	0	0.0111024	1.8988e-05	1.30978e-07	0.00212493	5.70021e-09	0.395882	0.548873	2.12501e-07	0.274089	0.00104603	0.880214	0.531214
MME	0.000141287	0.107637	1.88062e-12	0	0	0	0.00177406	0	0	0	0	0.192526	0	0	0.0138351	4.13341e-11	0	0.155647	0	3.0799e-11	0.0047598	0	0	6.2384e-16	1.84042e-05	0	0	0.0549509	8.51624e-13	1.0293e-05	0	0	0.497567	0	0.0292165	0	0.00101745	0	0	0	0.00160049	0	0.00634995	0	0.134768	0.000119168	0	0.0192856	0
MTHFS	0.891214	0.861186	0.612468	0.219999	0.000651771	0.265839	0.00865372	0.486492	0.0370736	0.000603871	1.17827e-07	0.634253	0.759394	0.0814569	0.000768333	0.870417	0.107827	0.658278	0.00298664	4.48459e-08	0.0442261	8.52605e-07	2.97103e-05	0.266486	0.333534	0.00305476	0.00983197	3.35792e-07	0.947344	0.199262	0.00100268	0.00272682	0.0130965	0.0185955	0.883172	0.00097216	0.795516	0.00620569	0.00127152	0.61386	0.992424	0.0139465	0.893003	0.916422	0.765711	0.785674	0.215014	0.00668514	0.11405
NAAA	0.169964	0.797588	1.91926e-05	0	0	0	0.0161208	1.07986e-14	0	0	0	0.159849	0	0	0.468125	0.000366161	1.27713e-06	0.146733	0	5.0018e-12	4.91302e-06	0	0	3.06285e-15	1.45545e-06	0	0	0.271341	0	5.16543e-07	0	0	1.52557e-08	0	0.000240612	4.26382e-15	0.000302816	0	0	0	0.329873	0	3.19342e-08	0	0.096604	0.000170716	0	0.845347	0
NAGA	0	0.012175	0	0	0	0	0.968882	0	0	0	0	0	0	0	0	0	0	0.384966	0	0.0351523	0	0	0	0	9.38418e-13	0	0	0	0	0.0331955	0	0	0	0	0.291363	0	0	5.17419e-09	0	0	0	0	0.000193814	0	0	0	0	0.468125	0
NAGLU	0	0.694171	0	0	0	0	0.712678	0	0	0	0	0	0	0	0	0	0	0.0937818	0	0.041203	9.84446e-06	0	0	0	2.13858e-14	0	0	0	0	2.6591e-06	0	0	0	0	0.00627154	0	0	0	0	0	0	0	0.000736993	0	0.339679	0	0	0.183039	0
NAPSA	2.7178e-06	0.555758	0	0	0	1.30229e-11	0.193381	0	0	0	0	3.96441e-11	0	0	0	0	0	0.165926	0	0.70288	0.113531	0	0	0	1.69992e-06	0	0	9.21733e-08	0	1.38236e-05	0	0	5.87885e-10	0	0.119113	6.05174e-15	7.68446e-13	0	0	0	9.37107e-14	0	0.0149141	0	0.000202241	0	0	0.994244	0
NEU1	0	7.18382e-06	0	0	0	0	0.289566	0	0	0	0	9.61778e-12	0	0	0	0	0	0.00286282	0	0.833613	4.87782e-08	0	0	0	6.2384e-16	0	0	0	1.90391e-14	0.875568	0	0	5.8131e-13	0	0.180487	0	1.56991e-09	0	0	0	0	0	0.85942	0	1.69134e-09	0	0	0.00476015	0
NGFR	1.33532e-07	0.669963	3.38225e-08	0	0	0	0.0154062	0	0	0	0	0.565384	0	0	0.834091	0.00199101	8.92472e-07	0.0534673	0	0	4.95299e-05	0	0	0	0.0054056	0	0	0.00902908	0	8.50945e-14	0	0	0	0	0.470998	0	6.2384e-16	0	0	0	0.0409537	0	5.10065e-10	1.52558e-13	8.52985e-09	0.0739673	0	1.46405e-06	0
NHLRC3	0.000504574	0.000837359	0.0899504	0.652224	8.59275e-10	1.96418e-13	0.0679499	1.83737e-07	0	0	4.38023e-12	0	1.10674e-08	0.0239088	0	0	0.00209425	0.969403	8.19085e-10	0	0	6.2384e-16	1.48034e-13	8.48427e-09	0.0927413	2.67191e-11	0	1.85647e-06	2.08892e-07	2.75763e-12	0	1.0204e-14	4.65876e-05	2.04221e-13	0.00593736	3.25151e-08	0.0955628	2.45637e-15	0	0.00280025	0	0	0.0934	0	0	0	0.472432	1.75664e-13	0.792511
PAH	0.687301	0.000289522	1.4485e-05	0	0	2.99847e-10	0.00224286	5.80278e-13	0	0	0	0.0245795	2.76573e-06	0	0.105577	0.000166918	1.07155e-09	3.11875e-07	0	1.86754e-11	6.16267e-09	0	0	1.95477e-08	0.00672657	8.86181e-13	0	0.036559	4.7603e-14	0	0	0	0.0246229	1.25657e-14	0.461025	5.77937e-09	5.716e-06	1.61141e-14	8.16663e-14	4.92632e-11	0.402535	0	0.0805627	1.23408e-06	0.0254443	0.0943345	0	0.0841197	0
PCK1	0.926711	0.554906	0.000153295	0	0	0	0.000371224	0	0	0	0	0.0256187	2.54698e-14	0	0.0108973	4.68201e-11	6.2384e-16	1.5107e-06	0	3.0528e-12	0	0	0	3.44313e-09	0.000133463	0	0	0.0210202	6.29012e-09	5.33273e-06	0	0	0.00208536	0	0.173326	0	0.46851	0	0	3.06285e-15	0.0205589	0	0.167763	2.26195e-09	0.682782	0.00484173	0	0.00592515	0
PCK2	0.736691	0	0.187472	0.0487508	5.38889e-06	0.00722747	0	0.548545	6.41838e-07	4.73608e-08	3.20692e-10	0.00872829	0.254645	1.37064e-06	0.258609	0.515093	6.60476e-11	0.518336	1.23919e-15	2.24798e-08	0.00133825	3.3201e-11	1.28052e-13	0.233165	0.046546	0.0298288	9.3431e-06	1.70183e-06	0.169372	0.0330724	0.00135035	3.44755e-06	0.000392525	0.0136645	0.152842	0.0492706	0.54518	0.0339816	0.0205374	0.0398782	0.710632	0.00576861	0.157555	0.285685	0.878089	0.309	0.00256987	0.10209	0.0169071
PEPD	0.807251	0.249027	9.19713e-13	0	0	0	0.0417803	0	0	0	0	0.000229808	0	0	0.023335	1.69529e-05	2.53931e-09	8.35277e-12	0	9.77075e-06	4.16438e-11	0	0	0	0.00127221	0	0	0.000132341	0	0	0	0	0	0	0.758226	0	6.2384e-16	0	0	0	0.343362	0	0.0015033	2.83925e-14	0	0.075232	0	0.163004	0
PLA2G15	0	0.299357	0	0	0	0	0.283053	0	0	0	0	0	0	0	0	0	0	0.0970091	0	5.78921e-12	8.88275e-13	0	0	0	1.84983e-15	0	0	0.00054994	0	0.000971216	0	0	0	0	0.841972	0	0	0	0	0	0	0	2.68506e-05	0	0.000454436	0	0	0.0653567	0
PLD3	1.48206e-11	0.0761072	0	0	0	0	0.295092	0	0	0	0	0	0	0	0	0	0	0.015966	0	0.131945	0.320431	0	0	0	0	0	0	0	0	1.48517e-05	0	0	0	0	0.539918	0	2.53247e-13	0	0	0	0	0	0.651702	0	0.000390588	0	0	0.000815892	0
PPT1	5.45707e-15	0.00781511	0	0	0	0	0.0445025	0	0	0	0	8.41504e-07	0	0	3.07e-09	0	5.40809e-09	0.0178519	0	0.00135075	0.20386	0	0	0	2.66398e-08	0	0	5.19918e-11	3.86478e-10	0.919848	0	0	7.97333e-05	0	0.614689	0	0.0164282	1.17627e-12	0	0	0	0	0.011102	0	1.03381e-05	0	0	0.478796	0
PRADC1	7.55231e-05	0.000224348	2.09989e-05	0.95627	0.126501	0.00714712	0.00109611	0.742852	0.00903292	3.49578e-11	1.35576e-06	0.00091342	2.61501e-05	0.613926	0.000113493	1.31437e-08	0.536811	0.224869	0.00108291	1.78645e-14	3.0758e-13	9.68929e-07	3.24143e-08	0.79324	0.00101404	0.00017553	2.39772e-11	1.91295e-10	0.131455	2.58708e-05	0.000589116	0.177258	0.00021545	0.109636	0.0077534	0.00380956	0.131808	4.04491e-05	0.00274976	0.0996019	9.69508e-05	0.0223039	1.39299e-07	0.00198807	0.0599121	5.18082e-07	0.890132	0.669409	0.800631
PRDX1	0.0132202	0.881206	0.224825	0	0	0	0.561532	0	0	0	0	0.00447689	5.62641e-05	0	0.0228692	1.25117e-06	0.000184076	2.68922e-08	0	0.320094	2.94787e-05	0	0	2.89212e-09	0.000302816	7.2456e-15	0	0	5.14865e-10	0	0	0	1.8965e-11	0.00223843	0.327536	0	0.00723328	0	9.61882e-15	0.000153895	0.299857	2.45637e-15	0.971475	0.000703384	0.708057	0.969191	6.2384e-16	0.0389376	0
PRDX3	0.00124335	6.93679e-07	0.0479649	0.45646	3.6296e-08	4.05522e-13	4.67205e-10	5.30092e-05	0	4.5473e-07	0.748864	5.4634e-09	1.29482e-05	4.57069e-13	0.921554	0.00643317	0.000652126	0.182649	4.71488e-08	0.0360065	0.846697	0.0361751	1.07213e-05	3.67653e-08	0.0197048	0.000166403	6.2384e-16	0.733129	0	3.42024e-07	0.00187012	2.91127e-10	6.2384e-16	0.00375791	0.745615	0.000194038	0	4.89906e-05	4.21676e-08	0.0901747	0.0698287	2.93104e-12	6.83753e-06	2.76148e-11	0.0121284	2.65849e-08	9.12355e-10	0.306407	4.93195e-06
PRKACA	0.00743427	0.000400769	6.2384e-16	3.78774e-09	2.02367e-07	0.000285762	0.00170409	3.29849e-09	1.38152e-05	0.000164087	0.0584685	0.282469	0	3.79015e-06	3.67841e-06	0.0185884	0.000998903	0.344517	0.014155	0.000472535	0.486168	0.0053261	0.0351533	0.000429456	0	0.009245	0.0137506	6.05174e-15	0.00840231	0.980659	0.00517527	0.00372616	0.0034029	2.60044e-05	0.0114472	6.71825e-05	0.500149	0.00302704	0.00488244	0.000217265	0.0579546	0.000464802	0.420673	0.0127728	0.596298	0.00362935	1.71544e-06	0.514517	2.59321e-13
PTN	0.544942	0.828392	1.9771e-05	1.44897e-12	0	0	0.471916	0	0	0	0	0.642155	0	3.0396e-12	0.840251	0.671895	0.00450135	0.497962	1.79065e-12	2.94223e-05	5.9238e-10	0	0	6.2384e-16	0.00113745	3.4214e-14	0	0.0084026	0	0.000620142	0	0	1.84983e-15	0	0.0180086	5.61397e-13	7.6681e-06	0	0	6.84965e-09	0.111603	0	0.0181648	0.00284829	0.000242098	0.993981	2.99813e-11	0.00226969	1.23919e-15
PTPRJ	0	0.0823189	1.28236e-11	0	0	0	0.000129967	0	0	0	0	0.00297738	0	0	0.228255	5.32054e-05	7.11494e-09	0.0678349	0	0	0.00865912	0	0	0	0.00153667	0	0	0.000999213	0	0	0	0	0	0	0.14503	0	0	0	0	0	0.127878	0	2.13858e-14	0	1.01487e-11	1.04905e-05	0	0.00460795	0
QPRT	0	0.591374	0	0	0	0	0.0414542	0	0	0	0	0	0	0	1.0204e-14	0	0	4.44499e-06	0	5.29046e-06	2.91066e-12	0	0	0	7.97814e-09	0	0	0.747941	0	8.77511e-10	0	0	0	0	0.01025	3.06285e-15	0	2.42859e-12	0	0	0	0	0.000444715	0	0.201202	0	0	0.279866	0
RAB10	0	1.92961e-06	7.83845e-15	0.0819116	0.0249121	0.000400682	0.0100523	4.45538e-06	0.222576	0.705367	0.5057	0.68765	1.41925e-12	0.0813454	0.000162186	0.0249268	0.808353	0.913035	7.49313e-05	0.0052055	1.97293e-10	0.829714	0.107874	6.57325e-05	6.69128e-13	0.0347153	0.320094	8.22284e-08	9.95668e-06	0.0122032	0.0198119	0.0225206	3.62942e-08	3.05667e-05	0.137871	0.00101638	1.05152e-07	0.568004	0.132608	6.2384e-16	0.0033299	4.99451e-06	0.0181917	9.31079e-05	0.743817	0.000428445	0.000334715	0.639297	0.0136543
RAB1A	0.02698	0.400598	0.337729	5.06308e-11	0	2.9675e-10	0.00156122	7.03456e-08	1.23919e-15	0	1.27515e-13	0.951542	9.70964e-09	0	0.374425	0.116298	0.000781488	0.548121	0	1.73098e-07	0.0709417	0	0	6.53926e-06	6.8476e-06	9.39145e-11	0	0.723492	0.000333798	0.00017704	0	1.25723e-11	0.00103886	1.18558e-10	0.80604	9.61386e-10	0.00337982	6.88305e-09	3.84326e-10	2.04437e-09	0.21008	1.96273e-14	0.00102401	0.0435435	0.000903397	0.276565	5.49034e-07	0.0551093	2.67208e-11
RBP5	0.788082	0.580303	6.05004e-10	0	0	0	0.761258	0	0	0	0	0.000752679	0	0	8.77764e-06	0.00124005	1.71733e-10	0.00110549	0	0.000125467	4.19625e-06	0	0	4.85924e-15	7.75203e-10	0	0	3.5979e-10	0	3.67932e-07	0	0	0	0	2.17299e-07	0	0.00474399	0	0	1.41142e-13	0.359211	0	0.595672	2.75458e-08	0	0.72473	0	3.72702e-05	0
RNASET2	0	0.0413497	1.21508e-11	6.34249e-13	0	1.47996e-05	0.510866	9.57947e-07	0.000221697	4.802e-07	1.08973e-06	0	0	0	0	0	4.12149e-11	0.353038	2.01682e-07	0.0136823	0	2.0111e-08	5.23473e-08	1.44506e-11	0.00221681	3.07425e-09	3.23503e-05	0.169054	6.66796e-14	0.12084	1.02558e-05	1.68613e-06	0.0277969	0	0.000319388	2.54355e-08	0	0.210024	0.00408244	0	0	2.59321e-13	0.00976804	0	0	0	0	0.000834315	9.37107e-14
RRAS	4.691e-08	0.121135	0.148121	0.850975	0.10394	9.61882e-15	0.102756	4.45709e-08	0.165966	0.00152638	0.0172305	0.940572	1.54799e-07	0.0356589	0.627263	0.618465	0.916431	0.0179076	0.0414524	5.93594e-11	0.218892	0.0154834	0.2201	0.0149559	0.469271	2.61811e-06	4.37341e-05	0.350197	4.8105e-05	0.71544	2.38555e-06	8.2406e-06	7.2108e-10	1.01579e-09	0.128455	5.04177e-09	0.0097463	0.582039	3.96358e-06	0.000112801	0.423948	5.61526e-08	1.56636e-09	0.256304	0.426269	0.250678	0.149783	0.212087	0.0742731
RYK	0.448416	0.132931	0.889274	6.12277e-05	9.62204e-07	6.2384e-16	0.976047	1.94883e-06	7.13084e-10	2.05334e-13	7.56366e-08	0.00622976	1.52077e-05	3.29668e-08	0.670666	0.527943	0.974681	0.0574362	0.00094138	3.89836e-11	0.000495868	2.88798e-09	4.55795e-11	3.36804e-06	0.467156	1.90391e-14	0	0.0106042	0.000121169	0.480507	0	1.82392e-07	0.0965204	0	0.00066008	9.96845e-11	0.765892	3.80127e-06	1.2861e-13	2.17884e-07	0.194095	0	1.42504e-10	0.50493	0.346438	0.114828	2.02617e-06	0.958275	1.40794e-07
SARG	2.98665e-08	0.943275	0	5.10669e-12	2.31792e-13	4.95228e-08	0.96088	3.31369e-06	6.96795e-12	3.30541e-12	6.97571e-06	0.834091	0	0	0.910067	0.000689417	0.500879	0.965893	3.81469e-11	0.00231654	0.0242526	1.22632e-07	1.00093e-12	9.11468e-10	3.18925e-14	1.54603e-06	0	0.818806	0	0.00457485	0.000243116	0.0035668	5.53852e-05	0	0.460422	0.518598	0	0.0212903	2.09254e-10	0	0.152302	0	2.25823e-06	0	2.19325e-08	2.84296e-05	0	0.30506	3.06285e-15
SCAP	1.62657e-05	0.301036	4.51647e-11	0	0	0	0.0501978	0	0	0	0	0.520025	0	0	1.84727e-06	1.63313e-10	1.27564e-07	0.0190294	0	0.0331275	0.000173176	0	0	0	0.011767	0	0	0	6.28046e-10	7.36952e-13	0	0	0	0	0.0356902	0	0.00187945	0	0	0	0.276036	0	0.000148577	7.16078e-09	0.0983823	0.212617	0	0.0677187	0
SCNN1G	1.68818e-05	0.04921	0.000666099	1.24701e-13	2.38926e-11	6.64993e-15	0.0199621	0.000854396	0	0	2.59682e-09	0.0106189	1.43435e-14	0	0.191255	0.972178	0.00213531	0.591172	6.2384e-16	0	0.0462622	4.26382e-15	0	7.2456e-15	0.0813995	1.23919e-15	0	3.2171e-08	0	0	3.06285e-15	4.87678e-11	0	0	0.125695	1.65545e-07	0	2.8861e-10	0	0	0.205311	0	5.22336e-14	0	2.79905e-08	0.0013789	0	0.554232	6.05174e-15
SECTM1	2.37213e-14	0.00488387	3.01902e-06	5.57333e-11	2.95971e-12	0.000133595	0.00932542	1.34459e-08	0.0832058	0.000687609	0.148455	0.000504475	0	0	0	1.69447e-06	2.30565e-05	0.858075	0.168332	1.49582e-07	6.2384e-16	8.01348e-05	0.00327393	0.000656952	2.55609e-05	0.0150444	1.1232e-06	0	4.75514e-06	0.457641	0.00129683	7.11623e-05	3.81087e-11	1.04009e-08	0.00541679	7.85078e-06	2.87457e-07	0.0479562	0.00723577	8.35247e-05	9.65925e-06	5.62515e-11	2.45742e-05	5.86844e-07	0.726497	1.7888e-07	1.3101e-05	0.0122057	0
SGSH	0	0.103738	6.2384e-16	0	0	0	0.759624	0	0	0	0	0	0	0	0	0	0	0.251404	0	0.415314	2.45637e-15	0	0	0	7.33015e-11	0	0	0	0	0.0156086	0	0	0	0	0.135646	0	0	3.66244e-15	0	0	0	0	0.135377	0	1.32122e-07	0	0	0.419053	0
SHBG	0	0.686771	0.00313706	0.0218358	0.304425	3.86801e-05	0.0885677	0.583341	0.11536	0.0324054	0.846499	0.00444372	0	0.00552114	0.500628	0.464608	0.0055741	0.347748	0.996814	0.0374009	1.23919e-15	0.613926	0.0698245	0.00887365	0.038199	0.0638285	0.0854452	2.25779e-07	7.40761e-13	0.175116	0.848536	0.0525527	0.00435861	1.87734e-09	0.0106132	0.751242	0	0.156158	0.1377	0	0.585816	5.1265e-07	7.88265e-07	5.66934e-05	0.0467466	0.00481876	0.103365	0.0104726	0.0638922
SIAE	2.07235e-06	0.781147	7.68702e-06	0	0	1.91965e-07	0.725768	1.23919e-15	0	7.70075e-08	0.00119214	0	0	0	0	0	0	0.00396097	1.88565e-13	8.58065e-13	0	2.37904e-11	6.97144e-07	1.27479e-07	7.42008e-06	2.48117e-11	1.5322e-10	0	0.0800417	0.973146	0	1.43435e-14	0	1.32589e-07	0.763667	2.31322e-14	0.00115064	2.41462e-09	2.01267e-12	6.21384e-08	0	1.9476e-13	8.68452e-07	0	0.00177763	0	4.53749e-13	0.112005	0
SIRT3	0.286349	0.256378	0.00410665	0.00115436	0.00580748	0.000209711	0.988484	0.0020916	0.0298027	6.71136e-06	0.0232475	0.83125	0.202637	0.00202428	0.801888	0.204292	0.10186	0.545535	0.595111	0.408252	0.144734	0.00143624	0.028858	0.0097463	0.26077	0.00372134	0.00111125	0.0155868	0.845955	0.363147	5.59928e-08	1.84653e-05	0.00323827	0.0157756	0.0562956	2.17453e-06	0.270025	0.000192198	3.47373e-08	0.467069	0.924455	8.89367e-05	0.0709158	0.692703	0.0868935	0.525179	0.000407132	0.125898	8.22716e-07
SLC13A2	0.170535	0.462848	6.84823e-10	9.14133e-14	0	8.22598e-10	0.0137062	3.70177e-08	0	0	0	0.569071	0.0145415	0	0.0131076	0.179315	0.000403409	0.0475816	0	2.86576e-08	0.0556481	0	0	1.50356e-07	0.732646	3.00225e-13	0	5.30569e-05	1.14031e-11	0.00641973	0	1.90259e-13	0.26337	0	0.415523	8.7636e-08	0.0155526	1.39096e-10	6.2384e-16	2.32651e-09	0.669184	0	0.00409257	6.22252e-08	1.86788e-05	0.299445	6.2384e-16	0.138596	0
SLC13A3	1.61608e-08	0.994244	0.00418735	0.46173	0.623058	0.722243	0.310007	0.95971	0.398346	0.921677	0.0214406	0.893181	0.0037095	1.63237e-08	0.452065	0.300735	0.334704	0.162358	0.00207893	0.0682624	0.0800417	0.00535084	0.000195962	0.0791924	0.172182	0.140827	0.0363834	0.000209379	0.0363976	0.382915	0.0345789	0.0876951	0.000264785	0.03255	0.0771141	0.309271	0.115961	0.659897	0.467743	2.70849e-09	0.527943	0.0141733	0.915226	0.130641	0.971046	0.280081	0.509201	0.9062	0.397
SLC35F6	0.0606014	0.813459	0.168856	0.0312423	0.28194	0.813195	0.157573	0.642841	0.481753	0.00857868	0.00079203	0.00207512	0.00947995	0.00450194	0.439028	0.00511259	0.0071074	0.93834	0.00183263	0.0633896	0.383006	0.0096883	0.00338153	0.846791	0.15191	0.385158	0.75189	0.0336014	0.133153	0.0144454	0.472859	0.695397	0.0217973	0.561996	0.170769	0.385193	0.0934842	0.500625	0.28254	0.0434804	0.00392315	0.3565	0.721748	8.18482e-07	0.00143293	2.70067e-07	2.20579e-07	0.116056	0.266416
SLC3A1	0.000510866	0.086251	1.36668e-07	0	0	8.34966e-10	2.55631e-08	4.39893e-13	0	0	0	0	2.78217e-10	0	0.00119295	1.0204e-14	0	0.00642087	0	2.54329e-08	0.0558538	0	0	1.82362e-08	0.00106778	5.45707e-15	0	0.25048	7.75203e-10	2.25906e-05	0	0	0.108083	0	0.496206	8.46985e-07	0.00016769	1.38727e-07	2.07007e-12	0	2.51754e-08	0	0.000424684	0	0.0418701	0	0	0.924231	0
SLC3A2	0	0.999462	0	0	0	0	0.942996	0	0	0	0	0.465426	0	0	2.04787e-06	1.23919e-15	2.47182e-12	0.0453885	0	1.61136e-05	0.823761	0	0	0	4.95036e-12	0	0	1.44697e-09	0	0.00170743	0	0	8.28686e-07	0	0.107127	0	5.10457e-08	0	0	0	0.29615	0	0.0649704	0	0.000145485	9.06454e-10	0	3.68397e-09	0
SLC9A3R2	7.74365e-13	0.0751036	1.1749e-11	0	0	0	0.751856	0	0	0	0	0.0179184	0	0	6.55144e-05	1.84983e-15	6.84908e-06	0.15864	0	6.95729e-07	0.977662	0	0	0	0.00564009	0	0	1.96788e-10	0	0.000190598	0	0	0	0	0.486492	0	0	4.85924e-15	0	0	0.000185031	0	0.00215907	0	0.0666823	2.90788e-07	0	0.00603288	0
SLIT3	0.000189966	0.16302	0.0002405	0	0	0	0.0947352	0	0	0	0	0.190096	0	0	0.970795	0.000361474	0.00045992	0.00791774	0	0.00384127	0	0	0	0	4.89669e-05	0	0	1.91836e-10	4.27019e-09	6.2915e-10	0	0	0	0	5.35139e-06	0	0.792061	0	0	1.15018e-07	0.19957	0	0.00230313	9.27097e-06	3.88391e-06	0.645823	0	0.000394594	0
SMPD1	6.2384e-16	0.0346885	6.2384e-16	0	0	0	1.56329e-05	0	0	0	0	1.79854e-11	0	0	0.102395	1.23919e-15	4.86002e-08	0.407003	0	0	0.713444	0	0	0	4.51594e-07	0	0	0.00611037	0	2.37948e-06	0	0	3.28342e-10	0	0.440598	0	0	0	0	0	5.5031e-06	0	6.38075e-11	0	0.893181	0	0	0.674969	0
SPINK1	1.55292e-13	0.931663	1.84983e-15	0	0	0	0.037012	0	0	0	0	0.0178266	0	0	0.954312	0.000837832	0.00166769	0.323399	0	0	0.164128	0	0	0	0.00011072	0	0	0.690139	0	0	0	0	0	0	0.00364191	0	0	0	0	0	0.163566	0	0	0	0	0.00678857	0	0.00609633	0
SPOCK3	0.080506	0.321159	3.23667e-07	0	0	0	0.856338	0	0	0	0	0.209058	0	0	0.0112434	0.000697948	0.000154253	0.122608	0	0.0095419	0	0	0	1.53218e-11	1.09982e-05	0	0	1.12408e-10	1.68252e-12	0.000820995	0	0	0	0	6.60638e-06	0	0.0140291	0	0	1.43154e-08	0.413632	0	0.262464	5.93654e-06	0.00729986	0.281635	6.2384e-16	0.0396253	0
SPP1	5.43629e-11	0.414364	1.42643e-09	0	0	0	0.00773781	0	0	0	0	0.00818366	0	0	0.2261	0.00568663	0.0877297	0.455845	0	0	0.168831	0	0	0	0.010197	0	0	0.0704777	0	0	0	0	0	0	0.00660723	0	0	0	0	0	0.252865	0	0	0	0	0.00106462	0	0.00541753	0
SPPL2A	0.626468	0.765192	0.000208199	9.39558e-06	0	0	0.75195	0	0	0	1.6376e-13	0	0	0	1.13828e-14	5.84042e-05	0.130467	0.449239	4.22689e-13	0	6.2384e-16	0	0	0	0.059667	0	0	0.0376684	0	3.89722e-09	0	0	0	0	6.66641e-09	0	0	0	0	0	0	0	0	0.903703	0	9.15856e-10	0	1.32896e-07	1.67136e-13
STK11IP	0.00480696	0.0881222	0.69387	0.96088	0.250638	0.00564119	0.11818	0.0345623	0.0111781	0.100489	0.796506	0.0386204	0.0215927	0.0942221	0.2803	2.67201e-05	0.00547573	0.00013353	0.303648	0.405113	0.0968111	0.844128	0.834091	0.031434	0.355274	0.00385677	0.0132705	0.0877656	0.0874961	0.429886	0.101959	0.420722	0.00306981	0.158646	1.1722e-13	0.11602	0.764907	0.503468	0.00445164	0.337662	0.19906	0.0571601	0.0245747	0.494837	0.215532	0.0814526	0.256866	0.000147779	0.00143997
STOM	0.000472807	0.0220591	0.328187	0	0	0	1.7912e-06	0	0	0	0	3.66244e-15	7.2456e-15	0	1.88457e-08	2.45637e-15	0	0.547909	0	1.19877e-05	0.877645	0	0	8.69419e-08	0.0373163	0	0	0.000211139	2.18228e-11	7.22602e-06	0	0	1.31505e-05	2.42935e-14	0.559156	0	8.12398e-05	1.28396e-12	0	0	4.00827e-09	0	0.579711	0	0.098502	2.73685e-09	0	0.498244	0
SVIP	1.79032e-06	0.0768909	0	0	0	0	0.937532	0	0	0	6.2384e-16	0.206815	0	0	0.000357054	3.09694e-05	0.134384	0.637482	0	4.09996e-07	0.268	0	0	0	6.08789e-07	0	0	1.41796e-11	0	3.71157e-06	0	0	0	0	0.00173885	0	0	0	0	0	0.527286	0	6.69826e-11	0	0.000213883	6.92816e-05	0	0.00144891	0
SYPL1	2.37461e-05	0.141761	5.62452e-07	0	0	3.01256e-11	5.23441e-05	0	0	0	0	7.93637e-07	0	0	0.00252519	2.83925e-14	0	0.103639	0	0.000201743	0.0732382	0	0	0	0.00085985	0	0	0.014943	1.05035e-07	0.00107024	0	0	0.83871	0	0.139424	4.6649e-12	4.05482e-07	4.34869e-13	4.98436e-13	0	0.000226857	0	0.923958	0	0.952458	4.0548e-12	0	0.0294898	0
TFRC	5.95652e-05	0.279204	0.723188	0.0816418	0.000867434	0.764639	0.251257	0.203606	0.402438	0.576979	0.0715908	0.992864	0.861297	0.492293	3.2293e-06	0.926547	0.0630625	0.0461373	0.141935	0.000825755	0.789856	0.354596	0.77281	0.0815792	0.357319	0.576568	4.03538e-05	2.4087e-13	0.00329625	4.59471e-05	0.734548	0.482058	0.643394	0.00414048	0.000302495	0.417527	3.10645e-07	0.472892	0.242006	1.21853e-09	0.0116266	0.00326062	0.358905	0.515149	6.7069e-07	0.139064	0.0226378	0.04945	0.00493368
TGOLN2	5.37089e-10	0.878563	5.86854e-08	0	0	0	0.0620539	0	0	0	0	0.497775	0	0	0.00422622	0.000616909	1.15991e-05	0.538928	0	6.2384e-16	0.0437496	0	0	0	0.00526993	0	0	8.66825e-07	0	5.77766e-10	0	0	0	0	0.0110734	0	0	0	0	0	0.167342	0	0	0	5.8014e-05	0.168475	0	2.17322e-05	0
THBS2	0.029772	0.598549	2.28398e-06	0	0	0	0.16935	0	0	0	0	0.173247	0	0	0.627111	0.000225052	1.15597e-07	0.0272952	0	2.96476e-10	1.28426e-06	0	0	0	0.000575337	0	0	6.02973e-07	0	2.81119e-09	0	0	0	0	0.0101149	0	2.67613e-07	0	0	0	0.148048	0	8.88012e-09	3.87948e-11	2.8379e-11	0.127995	0	5.76478e-07	0
TMEM106A	0.119678	0.137864	0.0278523	1.84983e-15	1.94878e-06	1.59661e-07	0.181409	0.00635582	2.99771e-08	4.79477e-06	0.843452	2.2342e-07	0.0994236	1.63211e-13	5.16454e-05	9.09933e-05	0.00352796	0.100435	9.99219e-06	0.000265408	0.076021	0.00759197	2.43693e-05	0.0036528	0.0549677	8.02556e-06	3.46446e-07	0.000156736	1.51823e-07	0.00262232	0.000687872	0.00415994	3.94529e-11	0.000211373	0.530935	0.00094884	3.64483e-09	0.00666341	0.000792914	0.0263866	0.00263059	4.0883e-09	0.292189	0	0.514858	1.1493e-08	6.31165e-11	0.388751	0
TMEM106B	0	0.551551	1.8859e-07	7.12866e-14	0	0	0.216131	1.51111e-07	0	0	3.68702e-06	0	0	0	2.40773e-11	1.14556e-11	7.55275e-11	0.172396	1.72809e-14	0.041184	0	7.36497e-11	0	7.39323e-11	7.54075e-06	4.22272e-12	0	0.110274	0	7.42721e-08	3.40952e-11	6.2384e-16	1.50181e-11	0	0.511433	3.5633e-09	0	0.000153698	1.03682e-11	0	0	0	3.0714e-05	0	0.000705037	0	0	0.247874	0
TMEM192	1.2387e-06	0.849803	0.00168662	0	0	0.000395995	0.00492065	9.72927e-08	0	0	0	0	0.0136395	0	1.41912e-10	8.26963e-13	0	0.0156429	0	6.50772e-05	0.265486	0	0	0.0113205	0.0578261	4.53696e-09	9.2907e-05	0.358429	0.270553	0.28246	4.0547e-10	1.8507e-10	0.029366	3.03402e-11	0.220884	1.19586e-05	0.635298	0.00909168	0.00151725	2.4627e-11	9.02549e-15	1.18211e-07	0.744032	0	1.83544e-10	0	0	0.86414	0
TNXB	0.0148381	0.00161495	9.61628e-06	0	0	0	8.76385e-06	0	0	0	0	0.139071	0	0	0.020901	0.122696	9.00035e-07	0.028971	0	0	1.89494e-09	0	0	0	0.194634	0	0	7.7606e-05	0	0	0	0	0	0	0.00211176	0	0	0	0	0	3.71585e-06	0	0	0	0	0.988971	0	0.00171227	0
TTR	1.54189e-13	0.181123	4.77976e-11	0	0	0	0.668354	0	0	0	2.45637e-15	0.0195507	0	0	1.53898e-06	4.77621e-08	1.99373e-06	0.60791	0	0.771164	0.461766	0	0	6.2384e-16	8.4555e-06	0	0	0	0	2.62551e-08	0	0	0	0	0.647948	0	2.76378e-12	0	0	0	8.90858e-07	0	2.64531e-05	0	0.00182901	8.52455e-06	0	0.0985258	0
TUBB2A	4.60979e-08	0.00021545	0.00750221	0.00812308	1.25823e-06	1.59879e-08	2.61811e-06	8.92241e-06	0	3.06285e-15	1.61802e-06	0.0529108	0.32911	0.000350028	2.41236e-06	0.00190527	0.482927	0.0246133	4.16874e-09	1.07463e-13	0	1.15989e-07	4.98942e-08	7.2105e-05	2.70653e-08	2.62092e-06	0	3.90122e-06	0.00401462	5.88995e-09	3.66244e-15	0	0.207266	8.14532e-05	0.539061	1.03127e-07	0.624147	1.84586e-12	3.97165e-11	0.846117	1.19468e-07	1.53103e-11	0.0380933	0.0107519	1.03057e-06	6.25508e-08	0.00353895	0.000728352	0.0102586
UMAD1	7.39786e-07	0.367097	4.81633e-07	0	0	0	0.0988509	0	0	0	0	0.112683	0	0	0.333534	0.00331656	1.19732e-08	0.555667	0	0	0.00292046	0	0	0	0.000123638	0	0	0.000836226	0	1.87705e-12	0	0	0	0	0.144734	0	0	0	0	0	0.00427923	0	2.8986e-07	1.39915e-11	2.49229e-07	0.0913554	0	3.3166e-06	0
[truncated: 128 more columns]

## Sheet: D. UrineNetworkR2AdjMatrix
	A1BG	ABAT	ABI1	ACP2	ACY1	ADGRE2	AK4	AKAP12	AKR7A3	ALDH1A1	ALDOB	ALPI	ANGPTL2	ANPEP	ARSA	ARSB	ARSF	ASPDH	ASS1	ATRN	AZGP1	BHMT	BHMT2	BRSK1	BZW1	CACNA2D2	CADM2	CADM4	CALU	CAPZA2	CD40	CD74	CD81	CEACAM5	CENPF	CHCHD10	CHMP2B	CHRDL1	CLPS	CP	CPQ	CRIM1	CROCC	CTSA	CTSB	CTSC	CTSD	CTSH	CUBN
A1BG	1	0.010076	0.0389712	0.0132173	0.0128781	0.0186569	3.04e-05	0.00841804	0.0001793	0.00847262	0.009292	0.0143193	0.126331	0.0680217	0.0562933	0.0661081	0.0223499	0.00212825	0.00028623	0.0126081	0.401184	0.0120455	0.00579901	0.0211516	0.0260898	0.00720657	1.71e-05	0.00058132	0.0207904	0.0011227	0.00839983	0.00596908	0.00228449	0.0699096	0.0750986	0.0322194	0.0790174	0.0108656	3.59e-06	0.595063	0.0615166	0.0282675	0.00065876	0.108395	0.00825936	0.117032	0.0364625	0.00306013	0.00262411
ABAT	0.010076	1	0.0233282	0.00250987	0.00375259	0.00695104	0.232062	0.0296698	0.0064942	0.00067286	0.00233118	0.00729468	0.00870876	0.00019012	0.0103034	0.00795933	0.00667318	0.00539542	0.0262232	0.0186792	0.00216059	6.21e-07	0.00429212	0.00146693	0.0266294	2.73e-05	0.00725671	0.0467404	0.00019115	0.0391263	0.00035299	0.00010143	0.00147793	0.00064514	0.0153448	0.00402738	0.0141605	9.37e-05	6.87e-05	0.00122219	0.0229204	0.00414092	7.6e-05	0.0185961	0.0194021	0.00531899	0.00556092	0.00011761	0.00602155
ABI1	0.0389712	0.0233282	1	0.128211	0.122106	0.0624406	0.00860161	0.12765	0.0782594	0.0689112	0.0547529	7.53e-06	0.0833555	0.158881	0.0160662	0.0605771	0.00048293	0.00465168	0.0526977	0.0129841	0.00038862	0.0725638	0.0752351	0.0378348	0.253953	0.0938025	0.06045	0.0813141	0.0428671	0.00169676	0.0619016	0.0682271	0.0178688	0.0814452	0.00154241	0.046427	0.0131848	0.0443333	0.0551124	0.0920451	0.0229271	0.06718	0.0060496	0.0830276	0.00324009	0.0505549	0.116435	0.00249097	0.161673
ACP2	0.0132173	0.00250987	0.128211	1	0.45585	0.173833	0.00313698	0.334109	0.297431	0.352514	0.268146	0.0319262	0.176633	0.47037	0.167308	0.179334	0.10076	0.0342997	0.255299	0.00103393	0.0145964	0.382158	0.291246	0.124559	0.143694	0.344241	0.275164	0.183535	0.0641141	0.0221318	0.36317	0.306401	0.0869308	0.220847	0.00015908	0.282616	0.00206064	0.260741	0.218769	0.107616	0.0590626	0.273677	0.00052093	0.244077	0.00050665	0.099286	0.327296	0.00726528	0.607287
ACY1	0.0128781	0.00375259	0.122106	0.45585	1	0.333309	0.00028282	0.50251	0.652477	0.649718	0.628718	0.0115603	0.320615	0.544272	0.0467563	0.119291	0.080165	0.0394361	0.6138	0.0224391	0.0511729	0.75933	0.62867	0.193751	0.136188	0.431465	0.415392	0.126226	0.112312	0.0748111	0.462259	0.444884	0.106094	0.270135	0.0198694	0.405431	0.0189873	0.363322	0.295528	0.165555	0.0189898	0.31808	0.00330012	0.128009	0.00351001	0.0338577	0.270787	0.0277987	0.515324
ADGRE2	0.0186569	0.00695104	0.0624406	0.173833	0.333309	1	0.00384577	0.395523	0.329144	0.323206	0.141036	0.00170791	0.251742	0.306395	0.00389839	0.0219965	0.00951509	0.00181139	0.144659	0.0433723	0.0328722	0.257387	0.255512	0.263826	0.0396064	0.384128	0.559596	0.0717618	0.313915	0.0517083	0.525956	0.405507	0.158552	0.387892	0.0951103	0.443105	0.0767927	0.300941	0.378652	0.148368	0.0002662	0.535299	0.0625106	0.0453972	0.0355374	0.00031124	0.145482	0.0172536	0.271506
AK4	3.04e-05	0.232062	0.00860161	0.00313698	0.00028282	0.00384577	1	0.0008635	0.0125625	0.00473494	0.00074586	0.016078	0.0028352	0.00352977	0.0157949	5.11e-05	0.0403746	0.00533775	0.0191579	0.027869	0.00062108	0.00449264	0.0131431	0.00427542	0.0260155	0.00143618	0.0143116	0.0510168	0.00257186	0.0213115	0.00636609	0.0142011	0.00015936	0.0007784	0.0443021	0.00043766	0.00707153	2.81e-05	0.00404108	0.00056367	0.00183521	0.00883859	0.017138	0.00015108	0.00344747	5.85e-05	0.00415408	2.07e-07	0.00125483
AKAP12	0.00841804	0.0296698	0.12765	0.334109	0.50251	0.395523	0.0008635	1	0.377078	0.379837	0.264652	0.00153642	0.301324	0.394796	0.0367582	0.0701047	0.024253	0.0141437	0.204279	0.0102503	0.0772531	0.363603	0.29279	0.195498	0.0581279	0.40738	0.46025	0.180785	0.11771	0.0484092	0.47229	0.479317	0.178382	0.291367	0.0656246	0.391852	0.00620006	0.368258	0.281375	0.134221	0.00658538	0.394435	0.00265857	0.0860677	0.0158715	0.00298049	0.205944	0.0506415	0.426983
AKR7A3	0.0001793	0.0064942	0.0782594	0.297431	0.652477	0.329144	0.0125625	0.377078	1	0.586399	0.387599	0.0009769	0.226919	0.440448	0.00224841	0.0316217	0.0489155	0.0541453	0.55699	0.0579655	0.0744825	0.582841	0.575793	0.163634	0.103998	0.374048	0.489584	0.026458	0.18725	0.170797	0.446152	0.441069	0.14988	0.235731	0.0239637	0.386767	0.0497095	0.326771	0.328325	0.130452	0.00063	0.372055	0.0198826	0.0620388	0.0380232	0.00201805	0.199678	0.00869888	0.381203
ALDH1A1	0.00847262	0.00067286	0.0689112	0.352514	0.649718	0.323206	0.00473494	0.379837	0.586399	1	0.596785	0.010101	0.192095	0.451682	0.00744917	0.040185	0.0690619	0.0262933	0.540649	0.0708677	0.068941	0.695052	0.674916	0.178836	0.0589983	0.372084	0.480808	0.0270552	0.160327	0.173847	0.453021	0.418077	0.0743045	0.307465	0.0187144	0.36349	0.02661	0.333624	0.310495	0.198081	0.00205344	0.376764	0.0168597	0.0938204	0.0304462	0.00875784	0.306382	0.0151456	0.42516
ALDOB	0.009292	0.00233118	0.0547529	0.268146	0.628718	0.141036	0.00074586	0.264652	0.387599	0.596785	1	0.00868886	0.139206	0.31828	0.0158435	0.0491716	0.0674866	0.0391617	0.601403	0.0745673	0.0781144	0.787373	0.623634	0.0882657	0.0568357	0.277224	0.219574	0.00937528	0.045933	0.0317717	0.279025	0.252188	0.0083612	0.172846	0.00274216	0.205381	5.69e-05	0.179	0.157577	0.119942	0.0132334	0.172724	0.00251829	0.0539536	0.00120475	0.0125363	0.206524	0.0187389	0.272588
ALPI	0.0143193	0.00729468	7.53e-06	0.0319262	0.0115603	0.00170791	0.016078	0.00153642	0.0009769	0.010101	0.00868886	1	6.81e-05	0.024644	0.114531	0.0539519	0.0842875	0.0120496	0.0153972	0.00768709	0.0753066	0.00424842	0.00411996	0.00151939	0.0131003	2.24e-06	0.00012488	0.00120903	0.0220188	0.0109827	0.00253636	0.00041824	0.0153581	0.00097209	0.0401902	0.00010595	0.0363542	0.00673496	7.01e-05	0.00681019	0.136197	0.0118361	4.09e-06	0.127232	0.0873003	0.214646	0.0328426	0.0211995	0.0250445
ANGPTL2	0.126331	0.00870876	0.0833555	0.176633	0.320615	0.251742	0.0028352	0.301324	0.226919	0.192095	0.139206	6.81e-05	1	0.389187	0.0425291	0.0550997	0.0334319	8.34e-05	0.116484	0.0268692	0.00480718	0.219149	0.157534	0.163686	0.120371	0.287131	0.246055	0.0632178	0.105217	0.00125784	0.248034	0.26892	0.112878	0.309893	0.0314939	0.288974	0.0920888	0.112219	0.171241	0.254467	0.00111972	0.263077	0.00452857	0.0605074	0.0065358	0.0180261	0.116885	0.035833	0.257655
ANPEP	0.0680217	0.00019012	0.158881	0.47037	0.544272	0.306395	0.00352977	0.394796	0.440448	0.451682	0.31828	0.024644	0.389187	1	0.0644542	0.137148	0.0756406	0.00994185	0.364758	0.0223342	0.00054331	0.455361	0.429082	0.228835	0.138306	0.435534	0.429633	0.0709063	0.20512	0.0572539	0.424725	0.356302	0.103943	0.379887	0.0221595	0.38823	0.0832551	0.263609	0.307205	0.283205	0.0596813	0.439012	0.0135979	0.263991	0.00967455	0.0971349	0.363568	0.0100628	0.55886
ARSA	0.0562933	0.0103034	0.0160662	0.167308	0.0467563	0.00389839	0.0157949	0.0367582	0.00224841	0.00744917	0.0158435	0.114531	0.0425291	0.0644542	1	0.117257	0.0812785	0.00176955	0.00423429	0.0710316	0.0907946	0.0216909	0.0059457	0.00012811	0.0284064	0.0314087	0.00029836	0.146265	0.00081585	0.015332	0.00645609	0.00950039	0.00583063	0.00824688	0.00104228	0.0287249	0.00022728	0.00181967	0.00035821	0.0246698	0.180638	0.00212859	0.00821649	0.130178	0.125935	0.131658	0.0116227	0.00988846	0.100438
ARSB	0.0661081	0.00795933	0.0605771	0.179334	0.119291	0.0219965	5.11e-05	0.0701047	0.0316217	0.040185	0.0491716	0.0539519	0.0550997	0.137148	0.117257	1	0.0566341	0.0292844	0.0572767	0.0120091	0.0146723	0.0878024	0.0608322	0.0207924	0.0398054	0.0604564	0.017205	0.080678	0.005608	1.57e-05	0.045544	0.0418856	0.00644968	0.0168518	0.0654871	0.0481352	0.0112628	0.0120447	0.00685809	0.0598685	0.271579	0.0236044	0.0163587	0.363041	0.102393	0.260558	0.134718	0.00053856	0.154217
ARSF	0.0223499	0.00667318	0.00048293	0.10076	0.080165	0.00951509	0.0403746	0.024253	0.0489155	0.0690619	0.0674866	0.0842875	0.0334319	0.0756406	0.0812785	0.0566341	1	0.0114514	0.0876408	0.00190967	0.0160707	0.0993737	0.0757412	0.00813124	0.0106697	0.0445193	0.0191909	0.0106906	0.00272247	0.00943227	0.0283701	0.0406612	0.00324666	0.0152332	0.0186919	0.0385431	0.00187547	0.0204267	0.0128136	0.038766	0.0195654	0.0198128	0.00291697	0.0536792	0.0160382	0.0559617	0.0205309	0.00012776	0.0646919
ASPDH	0.00212825	0.00539542	0.00465168	0.0342997	0.0394361	0.00181139	0.00533775	0.0141437	0.0541453	0.0262933	0.0391617	0.0120496	8.34e-05	0.00994185	0.00176955	0.0292844	0.0114514	1	0.0635305	0.00149071	0.0148943	0.0490585	0.0446117	0.00825592	1.53e-05	0.0133319	0.0222973	0.00053795	0.00037194	0.0658479	0.016708	0.0263057	0.00565199	0.00022859	0.0934809	0.00818052	0.00367769	0.0177872	0.00225212	0.00049197	0.00130337	0.0105872	0.00211768	0.0099454	0.00203224	0.00636141	0.0251568	0.00200278	0.0119675
ASS1	0.00028623	0.0262232	0.0526977	0.255299	0.6138	0.144659	0.0191579	0.204279	0.55699	0.540649	0.601403	0.0153972	0.116484	0.364758	0.00423429	0.0572767	0.0876408	0.0635305	1	0.0522438	0.0513228	0.641736	0.619721	0.111204	0.0577047	0.255564	0.277171	0.0132295	0.0910774	0.131193	0.264768	0.245548	0.0427039	0.122597	0.00189108	0.186986	0.015376	0.198515	0.171261	0.103982	0.00358605	0.19379	0.00092964	0.0601975	0.00577407	0.0163927	0.158063	0.00993592	0.270798
ATRN	0.0126081	0.0186792	0.0129841	0.00103393	0.0224391	0.0433723	0.027869	0.0102503	0.0579655	0.0708677	0.0745673	0.00768709	0.0268692	0.0223342	0.0710316	0.0120091	0.00190967	0.00149071	0.0522438	1	0.0327976	0.0684032	0.0796488	0.0228321	0.00567933	0.0366312	0.114842	0.285556	0.0921714	0.0421879	0.0356489	0.0424041	0.0188548	0.0794391	0.00845886	0.0436973	0.0714843	0.0138891	0.0359916	0.0501788	0.0382897	0.122066	0.0273133	1.8e-07	0.0274422	0.0150269	0.0100334	0.0129502	0.00675203
AZGP1	0.401184	0.00216059	0.00038862	0.0145964	0.0511729	0.0328722	0.00062108	0.0772531	0.0744825	0.068941	0.0781144	0.0753066	0.00480718	0.00054331	0.0907946	0.0146723	0.0160707	0.0148943	0.0513228	0.0327976	1	0.0724109	0.0528697	0.00132432	7.3e-05	0.0473964	0.0892244	0.0035228	0.0011461	0.0242601	0.0560411	0.0833544	0.00229835	0.00044137	0.0322068	0.0121666	0.0492066	0.10405	0.0343864	0.110493	0.0897253	0.00874263	0.00074587	0.0485411	0.0513872	0.139388	0.00317418	0.0306328	0.0298714
BHMT	0.0120455	6.21e-07	0.0725638	0.382158	0.75933	0.257387	0.00449264	0.363603	0.582841	0.695052	0.787373	0.00424842	0.219149	0.455361	0.0216909	0.0878024	0.0993737	0.0490585	0.641736	0.0684032	0.0724109	1	0.766629	0.147396	0.0591896	0.354782	0.387269	0.039114	0.0861569	0.0992402	0.408836	0.360976	0.0457474	0.231359	0.00204396	0.327386	0.0109575	0.290088	0.24737	0.159763	0.00680292	0.288042	0.00505276	0.0733251	0.0133794	0.00776562	0.239437	0.0241766	0.399328
BHMT2	0.00579901	0.00429212	0.0752351	0.291246	0.62867	0.255512	0.0131431	0.29279	0.575793	0.674916	0.623634	0.00411996	0.157534	0.429082	0.0059457	0.0608322	0.0757412	0.0446117	0.619721	0.0796488	0.0528697	0.766629	1	0.170604	0.0745347	0.340145	0.390616	0.00655902	0.150831	0.13364	0.401261	0.341267	0.0744467	0.237548	0.00466317	0.301	0.0411719	0.26015	0.250592	0.159336	0.00139509	0.333685	0.021094	0.0817211	0.0124756	0.00859416	0.198858	0.0121562	0.362998
BRSK1	0.0211516	0.00146693	0.0378348	0.124559	0.193751	0.263826	0.00427542	0.195498	0.163634	0.178836	0.0882657	0.00151939	0.163686	0.228835	0.00012811	0.0207924	0.00813124	0.00825592	0.111204	0.0228321	0.00132432	0.147396	0.170604	1	0.0189128	0.190394	0.305634	0.0393901	0.234866	0.0457315	0.307665	0.234549	0.0788546	0.241492	0.00486239	0.192882	0.11216	0.188466	0.189884	0.11942	0.00106653	0.370216	0.0426693	0.0472212	0.0170482	0.00493154	0.113507	0.0126219	0.169586
BZW1	0.0260898	0.0266294	0.253953	0.143694	0.136188	0.0396064	0.0260155	0.0581279	0.103998	0.0589983	0.0568357	0.0131003	0.120371	0.138306	0.0284064	0.0398054	0.0106697	1.53e-05	0.0577047	0.00567933	7.3e-05	0.0591896	0.0745347	0.0189128	1	0.106645	0.0367104	0.0656555	0.0522049	0.00182985	0.0591389	0.0457782	0.0329003	0.0696345	0.00026099	0.0995089	0.00502261	0.010612	0.0670347	0.0667042	0.0138281	0.06822	0.00049562	0.0624466	0.00063808	0.0397676	0.0902207	0.00074041	0.198149
CACNA2D2	0.00720657	2.73e-05	0.0938025	0.344241	0.431465	0.384128	0.00143618	0.40738	0.374048	0.372084	0.277224	2.24e-06	0.287131	0.435534	0.0314087	0.0604564	0.0445193	0.0133319	0.255564	0.0366312	0.0473964	0.354782	0.340145	0.190394	0.106645	1	0.477843	0.0995202	0.148059	0.0832658	0.489511	0.392021	0.120493	0.339142	0.0608835	0.468535	0.0175017	0.301355	0.360575	0.180888	0.00106384	0.431189	0.0324428	0.0765356	0.00379366	0.00676183	0.213458	0.0305949	0.415064
CADM2	1.71e-05	0.00725671	0.06045	0.275164	0.415392	0.559596	0.0143116	0.46025	0.489584	0.480808	0.219574	0.00012488	0.246055	0.429633	0.00029836	0.017205	0.0191909	0.0222973	0.277171	0.114842	0.0892244	0.387269	0.390616	0.305634	0.0367104	0.477843	1	0.0132773	0.332588	0.206603	0.615749	0.488478	0.212314	0.394054	0.0226962	0.547662	0.121686	0.54382	0.534021	0.165997	0.00612563	0.630005	0.0457924	0.0774469	0.110384	2.26e-06	0.270706	0.0113133	0.373038
CADM4	0.00058132	0.0467404	0.0813141	0.183535	0.126226	0.0717618	0.0510168	0.180785	0.026458	0.0270552	0.00937528	0.00120903	0.0632178	0.0709063	0.146265	0.080678	0.0106906	0.00053795	0.0132295	0.285556	0.0035228	0.039114	0.00655902	0.0393901	0.0656555	0.0995202	0.0132773	1	0.00015348	0.0127306	0.113501	0.100566	0.0365184	0.0129725	0.00496171	0.103156	0.0302917	0.0952696	0.0505042	0.00024133	0.0636315	0.00560227	0.0268787	0.0217499	0.00320996	0.0208692	0.0289147	0.00804918	0.278414
CALU	0.0207904	0.00019115	0.0428671	0.0641141	0.112312	0.313915	0.00257186	0.11771	0.18725	0.160327	0.045933	0.0220188	0.105217	0.20512	0.00081585	0.005608	0.00272247	0.00037194	0.0910774	0.0921714	0.0011461	0.0861569	0.150831	0.234866	0.0522049	0.148059	0.332588	0.00015348	1	0.106242	0.122153	0.138641	0.143511	0.275061	0.00521146	0.0905386	0.292623	0.114505	0.199089	0.167334	8.68e-06	0.486459	0.0633802	0.0965528	0.0228012	0.0184965	0.124902	0.00114923	0.107253
CAPZA2	0.0011227	0.0391263	0.00169676	0.0221318	0.0748111	0.0517083	0.0213115	0.0484092	0.170797	0.173847	0.0317717	0.0109827	0.00125784	0.0572539	0.015332	1.57e-05	0.00943227	0.0658479	0.131193	0.0421879	0.0242601	0.0992402	0.13364	0.0457315	0.00182985	0.0832658	0.206603	0.0127306	0.106242	1	0.11912	0.119842	0.0675377	0.0382253	0.00461182	0.094222	0.0653188	0.113504	0.120635	0.0479984	0.0422647	0.145549	0.0122298	0.00705658	0.0574503	0.00616638	0.0426974	0.00564392	0.0269745
CD40	0.00839983	0.00035299	0.0619016	0.36317	0.462259	0.525956	0.00636609	0.47229	0.446152	0.453021	0.279025	0.00253636	0.248034	0.424725	0.00645609	0.045544	0.0283701	0.016708	0.264768	0.0356489	0.0560411	0.408836	0.401261	0.307665	0.0591389	0.489511	0.615749	0.113501	0.122153	0.11912	1	0.586498	0.203285	0.364927	0.0589461	0.648678	0.00927175	0.52065	0.579138	0.165998	0.00030277	0.673854	0.0272263	0.0583542	0.043854	0.00036743	0.230444	0.039721	0.454227
CD74	0.00596908	0.00010143	0.0682271	0.306401	0.444884	0.405507	0.0142011	0.479317	0.441069	0.418077	0.252188	0.00041824	0.26892	0.356302	0.00950039	0.0418856	0.0406612	0.0263057	0.245548	0.0424041	0.0833544	0.360976	0.341267	0.234549	0.0457782	0.392021	0.488478	0.100566	0.138641	0.119842	0.586498	1	0.174418	0.299804	0.00871157	0.395071	0.0220527	0.339807	0.34884	0.163646	5.06e-05	0.456985	0.0200355	0.0593313	0.0412306	0.0013508	0.198758	0.0493093	0.39955
CD81	0.00228449	0.00147793	0.0178688	0.0869308	0.106094	0.158552	0.00015936	0.178382	0.14988	0.0743045	0.0083612	0.0153581	0.112878	0.103943	0.00583063	0.00644968	0.00324666	0.00565199	0.0427039	0.0188548	0.00229835	0.0457474	0.0744467	0.0788546	0.0329003	0.120493	0.212314	0.0365184	0.143511	0.0675377	0.203285	0.174418	1	0.0906945	0.0192613	0.174131	0.104052	0.0867309	0.192747	0.0217442	0.00110153	0.323641	0.0101341	0.0369994	0.0713831	1.05e-08	0.0399368	0.0200282	0.127171
CEACAM5	0.0699096	0.00064514	0.0814452	0.220847	0.270135	0.387892	0.0007784	0.291367	0.235731	0.307465	0.172846	0.00097209	0.309893	0.379887	0.00824688	0.0168518	0.0152332	0.00022859	0.122597	0.0794391	0.00044137	0.231359	0.237548	0.241492	0.0696345	0.339142	0.394054	0.0129725	0.275061	0.0382253	0.364927	0.299804	0.0906945	1	0.0400707	0.362698	0.122778	0.204377	0.269035	0.253909	0.00029531	0.462349	0.0548816	0.109668	0.0348526	0.0217726	0.169968	0.0332484	0.268387
CENPF	0.0750986	0.0153448	0.00154241	0.00015908	0.0198694	0.0951103	0.0443021	0.0656246	0.0239637	0.0187144	0.00274216	0.0401902	0.0314939	0.0221595	0.00104228	0.0654871	0.0186919	0.0934809	0.00189108	0.00845886	0.0322068	0.00204396	0.00466317	0.00486239	0.00026099	0.0608835	0.0226962	0.00496171	0.00521146	0.00461182	0.0589461	0.00871157	0.0192613	0.0400707	1	0.0731982	0.0143775	0.0311845	0.0418366	0.00351694	0.0336697	0.0156784	0.0216033	0.0277092	0.00371658	0.0304004	0.0034445	0.0191534	0.049078
CHCHD10	0.0322194	0.00402738	0.046427	0.282616	0.405431	0.443105	0.00043766	0.391852	0.386767	0.36349	0.205381	0.00010595	0.288974	0.38823	0.0287249	0.0481352	0.0385431	0.00818052	0.186986	0.0436973	0.0121666	0.327386	0.301	0.192882	0.0995089	0.468535	0.547662	0.103156	0.0905386	0.094222	0.648678	0.395071	0.174131	0.362698	0.0731982	1	0.0210936	0.354445	0.402711	0.195213	0.00095275	0.585764	0.0466654	0.054657	0.00512419	0.00341733	0.19396	0.0160297	0.349182
CHMP2B	0.0790174	0.0141605	0.0131848	0.00206064	0.0189873	0.0767927	0.00707153	0.00620006	0.0497095	0.02661	5.69e-05	0.0363542	0.0920888	0.0832551	0.00022728	0.0112628	0.00187547	0.00367769	0.015376	0.0714843	0.0492066	0.0109575	0.0411719	0.11216	0.00502261	0.0175017	0.121686	0.0302917	0.292623	0.0653188	0.00927175	0.0220527	0.104052	0.122778	0.0143775	0.0210936	1	0.00291435	0.0349201	0.155948	0.00052046	0.216454	0.0409145	0.0937542	0.00698919	0.0439252	0.0457014	2.74e-05	0.00674534
CHRDL1	0.0108656	9.37e-05	0.0443333	0.260741	0.363322	0.300941	2.81e-05	0.368258	0.326771	0.333624	0.179	0.00673496	0.112219	0.263609	0.00181967	0.0120447	0.0204267	0.0177872	0.198515	0.0138891	0.10405	0.290088	0.26015	0.188466	0.010612	0.301355	0.54382	0.0952696	0.114505	0.113504	0.52065	0.339807	0.0867309	0.204377	0.0311845	0.354445	0.00291435	1	0.345737	0.0705205	0.0055532	0.395409	0.0138238	0.0313563	0.0226115	0.00061505	0.166279	0.0191533	0.291138
CLPS	3.59e-06	6.87e-05	0.0551124	0.218769	0.295528	0.378652	0.00404108	0.281375	0.328325	0.310495	0.157577	7.01e-05	0.171241	0.307205	0.00035821	0.00685809	0.0128136	0.00225212	0.171261	0.0359916	0.0343864	0.24737	0.250592	0.189884	0.0670347	0.360575	0.534021	0.0505042	0.199089	0.120635	0.579138	0.34884	0.192747	0.269035	0.0418366	0.402711	0.0349201	0.345737	1	0.11342	0.00074212	0.55891	0.0299574	0.0445719	0.0711063	0.0006048	0.216792	0.0197922	0.290789
CP	0.595063	0.00122219	0.0920451	0.107616	0.165555	0.148368	0.00056367	0.134221	0.130452	0.198081	0.119942	0.00681019	0.254467	0.283205	0.0246698	0.0598685	0.038766	0.00049197	0.103982	0.0501788	0.110493	0.159763	0.159336	0.11942	0.0667042	0.180888	0.165997	0.00024133	0.167334	0.0479984	0.165998	0.163646	0.0217442	0.253909	0.00351694	0.195213	0.155948	0.0705205	0.11342	1	0.0259498	0.237309	0.0460973	0.161642	0.00441948	0.0728653	0.189039	0.00129891	0.127289
CPQ	0.0615166	0.0229204	0.0229271	0.0590626	0.0189898	0.0002662	0.00183521	0.00658538	0.00063	0.00205344	0.0132334	0.136197	0.00111972	0.0596813	0.180638	0.271579	0.0195654	0.00130337	0.00358605	0.0382897	0.0897253	0.00680292	0.00139509	0.00106653	0.0138281	0.00106384	0.00612563	0.0636315	8.68e-06	0.0422647	0.00030277	5.06e-05	0.00110153	0.00029531	0.0336697	0.00095275	0.00052046	0.0055532	0.00074212	0.0259498	1	0.00118708	0.0083681	0.38039	0.220789	0.421759	0.12002	0.0465897	0.0651872
CRIM1	0.0282675	0.00414092	0.06718	0.273677	0.31808	0.535299	0.00883859	0.394435	0.372055	0.376764	0.172724	0.0118361	0.263077	0.439012	0.00212859	0.0236044	0.0198128	0.0105872	0.19379	0.122066	0.00874263	0.288042	0.333685	0.370216	0.06822	0.431189	0.630005	0.00560227	0.486459	0.145549	0.673854	0.456985	0.323641	0.462349	0.0156784	0.585764	0.216454	0.395409	0.55891	0.237309	0.00118708	1	0.0431037	0.14048	0.106254	0.0149866	0.28946	0.0135304	0.325272
CROCC	0.00065876	7.6e-05	0.0060496	0.00052093	0.00330012	0.0625106	0.017138	0.00265857	0.0198826	0.0168597	0.00251829	4.09e-06	0.00452857	0.0135979	0.00821649	0.0163587	0.00291697	0.00211768	0.00092964	0.0273133	0.00074587	0.00505276	0.021094	0.0426693	0.00049562	0.0324428	0.0457924	0.0268787	0.0633802	0.0122298	0.0272263	0.0200355	0.0101341	0.0548816	0.0216033	0.0466654	0.0409145	0.0138238	0.0299574	0.0460973	0.0083681	0.0431037	1	0.00265503	0.00053192	0.00064977	0.00760724	0.00926384	0.00618488
CTSA	0.108395	0.0185961	0.0830276	0.244077	0.128009	0.0453972	0.00015108	0.0860677	0.0620388	0.0938204	0.0539536	0.127232	0.0605074	0.263991	0.130178	0.363041	0.0536792	0.0099454	0.0601975	1.8e-07	0.0485411	0.0733251	0.0817211	0.0472212	0.0624466	0.0765356	0.0774469	0.0217499	0.0965528	0.00705658	0.0583542	0.0593313	0.0369994	0.109668	0.0277092	0.054657	0.0937542	0.0313563	0.0445719	0.161642	0.38039	0.14048	0.00265503	1	0.106129	0.509745	0.33615	0.0154854	0.21579
CTSB	0.00825936	0.0194021	0.00324009	0.00050665	0.00351001	0.0355374	0.00344747	0.0158715	0.0380232	0.0304462	0.00120475	0.0873003	0.0065358	0.00967455	0.125935	0.102393	0.0160382	0.00203224	0.00577407	0.0274422	0.0513872	0.0133794	0.0124756	0.0170482	0.00063808	0.00379366	0.110384	0.00320996	0.0228012	0.0574503	0.043854	0.0412306	0.0713831	0.0348526	0.00371658	0.00512419	0.00698919	0.0226115	0.0711063	0.00441948	0.220789	0.106254	0.00053192	0.106129	1	0.255994	0.00011351	0.0325808	0.00045819
CTSC	0.117032	0.00531899	0.0505549	0.099286	0.0338577	0.00031124	5.85e-05	0.00298049	0.00201805	0.00875784	0.0125363	0.214646	0.0180261	0.0971349	0.131658	0.260558	0.0559617	0.00636141	0.0163927	0.0150269	0.139388	0.00776562	0.00859416	0.00493154	0.0397676	0.00676183	2.26e-06	0.0208692	0.0184965	0.00616638	0.00036743	0.0013508	1.05e-08	0.0217726	0.0304004	0.00341733	0.0439252	0.00061505	0.0006048	0.0728653	0.421759	0.0149866	0.00064977	0.509745	0.255994	1	0.20307	0.0246525	0.0859282
CTSD	0.0364625	0.00556092	0.116435	0.327296	0.270787	0.145482	0.00415408	0.205944	0.199678	0.306382	0.206524	0.0328426	0.116885	0.363568	0.0116227	0.134718	0.0205309	0.0251568	0.158063	0.0100334	0.00317418	0.239437	0.198858	0.113507	0.0902207	0.213458	0.270706	0.0289147	0.124902	0.0426974	0.230444	0.198758	0.0399368	0.169968	0.0034445	0.19396	0.0457014	0.166279	0.216792	0.189039	0.12002	0.28946	0.00760724	0.33615	0.00011351	0.20307	1	0.00047348	0.321052
CTSH	0.00306013	0.00011761	0.00249097	0.00726528	0.0277987	0.0172536	2.07e-07	0.0506415	0.00869888	0.0151456	0.0187389	0.0211995	0.035833	0.0100628	0.00988846	0.00053856	0.00012776	0.00200278	0.00993592	0.0129502	0.0306328	0.0241766	0.0121562	0.0126219	0.00074041	0.0305949	0.0113133	0.00804918	0.00114923	0.00564392	0.039721	0.0493093	0.0200282	0.0332484	0.0191534	0.0160297	2.74e-05	0.0191533	0.0197922	0.00129891	0.0465897	0.0135304	0.00926384	0.0154854	0.0325808	0.0246525	0.00047348	1	0.0229252
CUBN	0.00262411	0.00602155	0.161673	0.607287	0.515324	0.271506	0.00125483	0.426983	0.381203	0.42516	0.272588	0.0250445	0.257655	0.55886	0.100438	0.154217	0.0646919	0.0119675	0.270798	0.00675203	0.0298714	0.399328	0.362998	0.169586	0.198149	0.415064	0.373038	0.278414	0.107253	0.0269745	0.454227	0.39955	0.127171	0.268387	0.049078	0.349182	0.00674534	0.291138	0.290789	0.127289	0.0651872	0.325272	0.00618488	0.21579	0.00045819	0.0859282	0.321052	0.0229252	1
DHRS4	0.00178295	0.131232	0.0179988	0.00011953	0.00531624	5.44e-05	0.21285	6.11e-05	0.0189635	0.0307668	0.0295487	2.29e-05	0.0126641	0.00120594	0.0184935	4.73e-05	0.0172052	0.0337543	0.0389761	0.0272136	0.0325168	0.0305908	0.0278069	0.00342498	0.016093	0.00224532	0.0172605	0.0389454	0.00025849	0.0271094	0.00416004	0.0174565	2.24e-06	0.00060403	0.0968274	1.2e-07	0.00187854	0.00322552	0.00167222	0.00019406	0.0100701	0.0085294	0.00039664	0.00422598	0.0324629	0.00323106	0.00536071	0.00443711	0.00471777
DLD	0.00608264	0.0884266	0.162465	0.153663	0.0979118	0.00598533	0.111117	0.0297017	0.0293604	0.0159808	0.0241078	0.00587635	0.0778844	0.149084	0.0438744	0.0624191	0.00198061	3.71e-07	0.0475158	0.028486	0.00242423	0.0336958	0.0203028	0.0312598	0.197648	0.0302126	0.0137098	0.0801512	0.00296311	0.0200535	0.0409331	0.00662085	0.0001728	0.0484913	0.00102091	0.0176518	0.0025323	0.0221023	0.0199142	0.0163187	0.0392305	0.0208854	0.00486456	0.0783907	1.43e-06	0.0567422	0.0547443	0.00028598	0.127581
DNASE2	0.086806	0.0230914	0.0194354	0.104043	0.0374453	0.00074249	0.00302815	0.0372487	0.0123722	0.00037723	0.0212281	0.0569281	0.0212502	0.0361506	0.173487	0.21337	0.0230841	0.00654187	0.00410488	0.0335368	0.0522151	0.0153745	4.46e-06	0.00404944	0.0382858	0.0368209	0.0230972	0.0760987	0.0638863	0.037042	0.01989	0.0192426	0.00602719	0.0024815	0.071387	0.0358408	0.0159293	0.00127847	0.0032815	0.00910148	0.176704	0.0193846	0.0330824	0.132122	0.190186	0.189967	0.0242211	0.00207667	0.0551799
DPP4	0.0424563	0.00407798	0.0493657	0.220596	0.199263	0.087832	0.00820979	0.126694	0.195921	0.241583	0.122099	0.0389325	0.11675	0.456949	0.0231381	0.0523673	0.0507243	0.00194314	0.211062	0.0163169	0.011049	0.193008	0.248808	0.0761017	0.0923649	0.170765	0.21856	0.00533543	0.11883	0.0384947	0.262099	0.17067	0.095546	0.224909	0.0174398	0.156755	0.0569661	0.100352	0.185261	0.203504	0.0490119	0.302358	0.02205	0.185639	0.00801987	0.0790342	0.172354	2.43e-06	0.328404
DPP7	0.121314	0.00477681	0.138818	0.390447	0.452782	0.338117	0.00273428	0.365133	0.366908	0.366037	0.196754	0.0895385	0.356506	0.594332	0.0879597	0.184361	0.107069	0.00561726	0.242361	0.0331008	0.0101364	0.319698	0.318645	0.239224	0.149926	0.397702	0.381122	0.068362	0.255793	0.0639828	0.381936	0.419759	0.181406	0.367622	0.00503239	0.391927	0.150034	0.213912	0.296883	0.338393	0.11111	0.446234	0.0331276	0.400606	0.00400673	0.20802	0.363591	0.00262895	0.467978
EDNRB	0.0233579	0.00320793	0.0745247	0.220186	0.273744	0.370144	0.00011344	0.307865	0.248721	0.237998	0.121819	0.0032896	0.268137	0.33374	0.0171451	0.0399683	0.0194608	0.00313383	0.122959	0.0104705	0.0015711	0.209945	0.193921	0.244686	0.0706618	0.383703	0.404066	0.0761991	0.117893	0.0515179	0.441403	0.239151	0.121066	0.388129	0.014079	0.474514	0.0490783	0.354851	0.296658	0.144464	0.00163258	0.476579	0.0588973	0.0737516	0.00425011	0.00656395	0.177667	0.0140348	0.256739
EFEMP1	0.0565839	0.0219259	0.00173365	0.0670813	0.0565045	0.043687	0.0115979	0.0422774	0.125226	0.0859313	0.0318736	0.00041587	0.00244131	0.0805457	0.0213096	0.00233803	0.0021063	0.0346999	0.0930607	0.0526423	0.112069	0.0639346	0.0886604	0.0532584	1.28e-05	0.0538572	0.248455	0.0240776	0.0822945	0.154025	0.0939986	0.0868542	0.0926118	0.0399694	0.00023571	0.014876	0.029224	0.162706	0.162706	0.00375859	0.0269882	0.202892	0.00162767	0.0108731	0.217337	0.011696	0.0559142	0.00347393	0.0242461
EFEMP2	0.0944016	0.0262831	0.0169311	0.00034715	0.00162591	0.00133116	0.0145325	0.00326496	0.00939146	0.00095159	0.00157417	0.0114413	0.164092	0.00273081	0.00881591	0.00847141	0.00058928	0.0125961	0.00725773	0.00640555	0.0575422	0.0001598	0.00458273	0.00048853	0.0218221	0.00013329	0.0193149	0.0215397	0.0178067	0.0850534	0.00105489	0.0119219	0.0176901	0.00985702	0.00149676	0.00521571	0.00120002	0.0137686	0.00808886	0.0182029	0.00789303	0.00977703	0.00945189	0.00042799	0.0256558	0.00507703	7.77e-05	0.0023788	0.00246262
EIF2B4	0.0255556	0.0306647	0.300208	0.247062	0.203037	0.0935134	0.00033275	0.187778	0.128094	0.153034	0.0984009	0.00039761	0.18803	0.303273	0.0335849	0.03734	2.96e-05	0.00997164	0.151424	0.00076636	2.13e-06	0.13891	0.13155	0.0492604	0.344338	0.183336	0.10011	0.100094	0.107074	0.00016847	0.0987336	0.0821804	0.0419955	0.214292	0.0223321	0.183362	0.0257641	0.0353218	0.115745	0.104177	0.00796886	0.130976	0.00083631	0.085887	0.0252028	0.0120491	0.163036	0.00104189	0.316714
EIF3C	0.0220809	0.0567862	0.130073	0.0268321	0.00140427	0.00546581	0.0738118	0.0004372	0.000321	0.00638778	0.0138308	0.0143212	0.0277419	0.0161776	0.0306543	0.0262388	3.66e-07	0.00518565	0.0128073	0.102548	0.0469912	0.0129299	0.00851561	0.00145853	0.333951	0.00121597	0.00681478	0.0946222	0.00804406	0.015394	0.00337526	0.0157732	0.0129452	0.00437602	0.00073969	0.01364	0.00157109	0.0053283	0.00086854	0.0137224	0.0430586	0.00223779	0.00110418	0.0503913	0.00349706	0.0589966	0.0176814	0.00052456	0.0399519
EMCN	0.0252675	0.00010959	0.0272633	0.152816	0.281741	0.390071	0.00191271	0.304191	0.25216	0.246485	0.106674	0.00022699	0.296201	0.269925	0.0326662	0.0440919	0.0203139	0.00261104	0.109118	0.00449737	0.00645851	0.194889	0.173817	0.120881	0.0982359	0.29118	0.360958	0.181694	0.0646243	0.0282803	0.417379	0.337573	0.0879312	0.334331	0.0691724	0.409133	0.0232411	0.252199	0.182796	0.11022	2.44e-07	0.367098	1.38e-05	0.0267013	0.00186257	0.00159416	0.0486236	0.0363514	0.269954
ENPEP	0.284834	0.00249455	0.0767032	0.177158	0.151271	0.0758936	0.00599997	0.0842091	0.0683034	0.11762	0.0838491	0.222574	0.174457	0.396271	0.101309	0.152661	0.0839369	0.00073853	0.107631	0.0363358	0.181813	0.0976706	0.114695	0.0945131	0.094058	0.119689	0.0750878	9.79e-05	0.171972	0.0129069	0.075111	0.0824891	0.0429617	0.208438	0.0238912	0.101504	0.185552	0.0169225	0.065017	0.304541	0.184237	0.190009	0.0151597	0.449504	0.0600525	0.409195	0.22843	0.00266647	0.150781
ENPP4	0.00199986	0.0178004	0.0600127	0.200303	0.251375	0.13317	0.00626605	0.23671	0.17229	0.087351	0.0358619	0.0173887	0.226022	0.198927	0.109552	0.0388179	0.0461612	0.00572841	0.0982355	0.0362319	7.53e-05	0.0956455	0.0674532	0.0574577	0.0665537	0.140474	0.123817	0.240831	0.0346126	0.00367973	0.156534	0.177719	0.0974642	0.100504	0.00289046	0.181318	0.00691255	0.124049	0.107413	0.0282898	0.0109269	0.0975638	0.00115603	0.0247959	9.33e-07	0.020743	0.041601	0.0076505	0.246921
FABP1	0.00037922	0.00010105	0.00401436	0.00063748	0.0606853	2.93e-05	0.00109724	8.05e-06	0.0406193	0.0275367	0.0841438	0.0242172	0.0003359	0.0217886	0.0011021	0.0367782	0.00071455	0.00955388	0.128093	0.00079193	0.00103598	0.0461496	0.0411354	0.00034503	0.0174567	0.00038648	0.00053231	0.00231783	0.0251338	8.53e-05	0.00108198	0.00127	0.00884211	0.00172653	0.00195501	0.00634917	0.0203643	4.88e-06	0.00149256	0.00056442	0.0931101	0.00307947	0.00137852	0.0829834	0.0120651	0.0840919	0.0238284	0.00219	0.0145031
FAH	0.0205403	0.00129356	0.00846605	0.125413	0.311025	0.0821485	0.00043562	0.120017	0.257583	0.400513	0.39168	0.0247793	0.0107547	0.121914	0.00396153	0.0198842	0.0102597	0.0590898	0.309539	0.0058459	0.0930456	0.373873	0.356147	0.0432861	0.00857409	0.0784826	0.160043	0.00747792	0.0573834	0.0854135	0.100531	0.130028	0.0293806	0.0562857	0.00250748	0.0553094	0.0124322	0.107691	0.0860952	0.0155633	0.00371283	0.109882	0.00667922	0.0317301	0.0120566	0.00333839	0.118342	0.00108144	0.148707
FAM174A	0.025543	0.00011717	0.0003969	0.0001532	0.0040693	0.0621078	0.00969405	0.00653471	0.00468899	0.0437321	0.04217	0.00318024	0.00736083	0.00902979	0.00975879	0.00286408	4.74e-06	0.00930279	0.0014771	0.133137	1.26e-07	0.0367928	0.0473671	0.0136793	0.00287159	0.0318621	0.0128999	0.0391799	0.0117268	0.00365987	0.0723415	0.0417083	0.00021488	0.0858135	0.0116792	0.0396484	0.00026785	0.00055964	0.0187122	0.0388699	0.00266351	0.0662407	0.0362879	0.00066518	0.00393615	0.0113363	0.0007744	0.00011925	0.00503171
FBP1	0.00468322	0.00072015	0.0389894	0.244502	0.557925	0.127434	0.00013662	0.214431	0.407486	0.547232	0.635416	0.0256505	0.0652439	0.224712	0.0137425	0.042742	0.0512738	0.0561876	0.56246	0.02439	0.0754755	0.632239	0.54569	0.0580232	0.0217495	0.200691	0.215831	0.0443218	0.0617699	0.0819758	0.217982	0.231716	0.0435801	0.0877888	0.00170609	0.161765	0.00339975	0.199482	0.145236	0.0380365	0.00510476	0.14751	3.24e-05	0.0423682	0.00296855	0.00878527	0.14613	0.0111994	0.263734
FCGR3A	0.0130857	0.00083326	0.0281605	0.0853966	0.199143	0.298292	0.00482763	0.228162	0.2188	0.189488	0.0711811	0.00043621	0.173487	0.240818	0.0012827	0.0144503	0.00252004	4.83e-07	0.124456	0.104762	0.0136513	0.147601	0.163269	0.110618	0.00971023	0.259522	0.391347	0.00104734	0.244013	0.101918	0.237295	0.215503	0.118227	0.243815	0.0119921	0.287966	0.148047	0.177422	0.219965	0.156114	0.00045275	0.287422	0.0258017	0.0764445	0.0297705	0.00414269	0.124668	0.0005661	0.140529
FLNB	0.0622202	0.00809544	0.243131	0.217229	0.238754	0.156413	0.0042472	0.221469	0.19593	0.187136	0.154964	0.0112572	0.241382	0.323303	0.0162042	0.036719	0.0392871	0.00198032	0.144375	0.0122027	0.00013209	0.183625	0.178552	0.0905972	0.382655	0.208195	0.227578	0.0227899	0.15476	0.00963688	0.175443	0.13507	0.081318	0.308148	0.013142	0.128992	0.0685685	0.102163	0.171183	0.208822	0.0122465	0.270407	0.0322727	0.131043	0.0326469	0.0452678	0.164485	0.00149532	0.249156
FTL	0.0691388	0.00113796	0.0231071	0.031805	0.0316943	0.0170417	0.00295153	0.0200842	0.0251195	0.0139958	0.011034	0.122567	0.0390367	0.152391	0.0712742	0.052336	0.102825	0.00973956	0.0400249	0.00261633	0.116819	0.0167994	0.0299124	0.0354233	0.0116898	0.0544502	0.0147051	0.00371669	0.0436524	0.00033455	0.0383862	0.0230027	0.0140494	0.0526312	2.56e-05	0.0574203	0.0638091	0.015319	0.0321294	0.101302	0.0910472	0.0524774	0.0175852	0.165557	0.0460024	0.168828	0.0496399	0.00668622	0.0664472
FUCA1	0.0826048	0.00165028	0.136938	0.327978	0.379406	0.223955	0.0023733	0.294136	0.295824	0.296015	0.21552	0.0719961	0.329193	0.560735	0.0615436	0.177589	0.0497195	0.0223416	0.216401	0.0385596	0.00140212	0.287065	0.267892	0.177894	0.118455	0.304437	0.335975	0.0213028	0.192949	0.0564528	0.285694	0.32138	0.117017	0.29965	0.00127495	0.217087	0.142003	0.165075	0.23157	0.257582	0.134987	0.380425	0.00914517	0.371959	0.0001998	0.20924	0.43212	0.00098369	0.367588
FXYD2	0.0325987	0.0094123	0.0271097	0.139774	0.126007	0.248106	0.0217636	0.114533	0.207047	0.258987	0.10597	0.0155385	0.100375	0.263368	0.00586818	0.00136597	0.02422	0.00338957	0.11591	0.160782	0.00235914	0.148115	0.245049	0.291574	0.024146	0.178871	0.390612	0.0281594	0.488268	0.113568	0.258263	0.186402	0.133537	0.423877	0.00199383	0.131925	0.229823	0.168378	0.279421	0.221128	0.00526581	0.58188	0.130572	0.112282	0.0808185	0.0153351	0.226191	0.00176664	0.131801
GALC	0.0169883	0.00141274	0.00723687	0.05933	0.0437125	0.00801686	0.0259009	0.0101295	0.030722	0.0475735	0.0523359	0.0446539	0.0216623	0.124861	0.0072176	0.0838986	0.0752993	0.00042574	0.0541498	0.0498347	0.00305806	0.0439694	0.0831925	0.0159015	0.0300954	0.0537562	0.0199294	0.0256905	0.04535	0.00102224	0.0307515	0.0165988	0.00068952	0.073844	0.00638134	0.0226448	0.023734	0.00267817	0.0270936	0.0542707	0.108205	0.0552239	0.0160999	0.258099	0.0563615	0.172997	0.101675	0.002069	0.0769584
GALNS	0.0462381	0.00686287	0.0869155	0.462385	0.346815	0.12947	1.65e-07	0.215447	0.252179	0.252601	0.176303	0.0664541	0.24498	0.45456	0.155436	0.214599	0.15335	0.0100944	0.205416	0.00717603	0.00169932	0.264194	0.223565	0.104818	0.121716	0.241997	0.214604	0.0582087	0.105694	0.025343	0.220944	0.205096	0.0670551	0.232581	0.00529548	0.193435	0.0560367	0.157875	0.166828	0.167882	0.120589	0.239939	0.00598843	0.41277	0.0281709	0.220314	0.266125	0.00068614	0.389742
GDF7	0.0126936	0.0135055	0.00059559	0.0846272	0.125203	0.0729312	0.0100274	0.108683	0.0923745	0.209665	0.173836	0.00049679	0.0673777	0.114891	0.00195457	0.00110603	0.0103892	0.0122346	0.0971293	0.0883004	0.0344899	0.170779	0.179472	0.10578	0.00043073	0.118835	0.1642	0.0123387	0.0622504	0.100068	0.190789	0.105183	0.0171833	0.175734	0.00689587	0.119387	0.0134706	0.13117	0.115313	0.128318	0.0118877	0.187631	0.0268956	0.0192568	0.0330925	0.00077866	0.114491	0.0113914	0.071276
GGH	0.00349892	0.00848538	0.0122443	0.11115	0.0545902	0.00474969	0.00433201	0.0349893	0.00387495	0.00141529	0.00775015	0.105604	0.0228671	0.0488257	0.296413	0.271174	0.108355	0.00714477	0.0244502	0.0823998	0.0376864	0.0203163	0.00468631	0.00033814	0.033783	0.026375	0.00269226	0.188141	0.0243191	0.0312855	0.0208046	0.0147083	0.0085013	0.00460877	0.00142934	0.0514407	0.00917342	0.00539503	0.00270779	0.00036116	0.313454	0.00402038	0.0348153	0.177422	0.211966	0.206053	0.00908203	0.00716384	0.119856
GLB1	0.0674722	0.0275971	0.130378	0.409121	0.305917	0.16128	0.00033368	0.239329	0.183908	0.219544	0.130491	0.107706	0.186496	0.464992	0.171743	0.291565	0.0980753	0.00604981	0.147848	0.00038026	0.0118143	0.20657	0.196332	0.102169	0.142031	0.232241	0.201477	0.0856014	0.14727	0.00986418	0.190882	0.214823	0.0963587	0.22275	0.00772247	0.188158	0.0754086	0.0951835	0.152875	0.186142	0.280839	0.255952	0.022308	0.67494	0.0681564	0.387014	0.37247	0.00022528	0.454801
GM2A	0.230002	0.0205143	0.0813882	0.134564	0.14425	0.0655201	0.00186498	0.0826071	0.0443366	0.029847	0.00974008	0.130476	0.200821	0.235235	0.136038	0.203608	0.0384122	0.0123504	0.0601338	0.00037404	0.174627	0.03343	0.0278954	0.103566	0.0741312	0.0717761	0.0371872	0.0797586	0.127608	0.0107027	0.0466138	0.0769019	0.0803659	0.0963611	0.10238	0.0877577	0.178091	0.0190016	0.0263573	0.170456	0.143927	0.100706	0.0001887	0.344479	0.0764078	0.326425	0.121139	3.75e-06	0.114493
GNS	0.171347	0.0165329	0.0156077	0.00555392	0.0013103	0.020264	0.00283542	0.0129182	0.0202314	0.0324434	0.0281989	0.147021	0.0147487	0.0129722	0.19522	0.122639	0.041353	0.00104059	0.00542376	0.133213	0.378712	0.0306585	0.0250721	0.0034632	0.0133426	0.00945326	0.0563982	0.0345258	0.00341294	0.0267388	0.0366642	0.0391512	0.00791125	0.00854143	0.0464006	0.0087691	0.0171936	0.0401324	0.0313478	0.0413577	0.214896	0.0181566	0.0132255	0.173604	0.253342	0.328563	0.00843857	0.0390652	0.00129607
GPRC5C	0.0611154	0.0189514	0.00600456	0.00985112	0.0205299	0.0511465	0.0330246	0.0110345	0.0540117	0.0561178	0.00372335	0.0110977	0.0414891	0.0404991	0.00535978	0.00896936	0.0166577	0.0137718	0.0320207	0.118392	0.00552021	0.0308266	0.0799799	0.061234	0.00614846	0.0156829	0.134491	0.0339699	0.121811	0.0744994	0.0296011	0.049425	0.0679097	0.0786081	0.0427332	0.0329181	0.278943	0.0045116	0.0163761	0.0908151	0.00941089	0.15514	0.016483	0.0390005	0.0316384	0.00573707	0.00935263	0.00416702	0.00631453
GSTA1	0.00031448	0.0111918	0.0207067	0.236505	0.439833	0.128981	0.0138268	0.151062	0.384361	0.497776	0.496871	0.0199565	0.0537196	0.227136	0.00054055	0.026781	0.0611026	0.0769862	0.557414	0.04231	0.0674975	0.515976	0.486994	0.114831	0.0125267	0.178358	0.244193	0.00817164	0.0815367	0.159616	0.251819	0.243719	0.0421985	0.101987	0.00593601	0.164177	0.0150986	0.166455	0.15824	0.0766892	0.00093016	0.206894	6.65e-07	0.0301228	0.0409274	0.00473325	0.173983	0.00813901	0.201877
HEXA	0.0002987	0.0152574	0.038014	0.0659892	0.0434267	0.001065	0.0134094	0.0182034	0.004409	3.13e-05	0.00200705	0.0832782	0.0131304	0.0667159	0.134731	0.162755	0.0140003	0.00396618	0.0118338	0.164427	0.0375715	0.00014297	0.00069667	0.0002062	0.0409981	0.0122508	4.01e-05	0.203947	0.00025286	0.0119694	0.00559827	0.00940574	0.00927846	0.00539046	0.00184245	0.0106382	0.00205088	0.0105667	0.00294112	1.32e-05	0.341631	0.00039743	0.00743584	0.22038	0.132015	0.303649	0.0791768	0.0216233	0.0994247
HEXB	0.00177685	0.0198462	0.0109021	0.0471838	0.0363566	0.00247639	0.00139577	0.0119292	0.00244341	9.96e-05	0.0005276	0.0872756	0.00316858	0.0541758	0.14821	0.216922	0.0253695	0.00363405	0.0166884	0.0830794	0.0385284	0.00316642	0.00014606	0.00068047	0.00333923	0.0175607	0.0085249	0.124521	0.0107416	0.0180777	0.021581	0.0123268	0.00074647	0.0117593	0.00466021	0.0312412	0.00120789	0.00737987	0.00234551	7.39e-05	0.398767	0.0112034	0.00617352	0.247727	0.248751	0.296249	0.0594096	0.025479	0.0757277
HLA-A	0.158157	0.00026463	0.0581443	0.0923837	0.256294	0.183608	0.0012169	0.226843	0.105877	0.135244	0.099996	6.81e-06	0.346131	0.245877	0.0158298	0.0646204	0.0387323	0.00042963	0.0973819	0.0236645	0.0168904	0.152975	0.110176	0.126573	0.0422432	0.244662	0.12804	0.0461351	0.0494913	0.00491569	0.220441	0.227408	0.0218398	0.185301	0.00209813	0.278656	0.0486005	0.124418	0.119567	0.237038	0.00258182	0.113568	0.00552522	0.044304	0.00058608	0.0336081	0.0833018	0.0284421	0.128829
HLA-B	0.100087	0.00103156	0.0555252	0.0398941	0.146718	0.160596	2.17e-06	0.178526	0.123492	0.0824702	0.0349473	0.00013818	0.283202	0.187018	0.00461301	0.0173091	0.0187514	0.00010716	0.0679071	0.0206651	0.00898198	0.0702803	0.0679108	0.0936018	0.0494863	0.163514	0.133556	0.00971966	0.106999	0.00481995	0.166077	0.147639	0.0506926	0.196063	0.0178142	0.186449	0.0832249	0.091908	0.0907843	0.231826	0.00010104	0.133051	0.0433899	0.0388713	0.00023909	0.0181853	0.0451749	0.00469928	0.0924715
HPR	0.00363326	0.00202879	0.0107632	0.0681786	0.0665307	0.00106725	0.00048879	0.0724941	0.0150538	0.016452	0.0204232	0.00239905	0.0488846	0.0668721	0.0096741	0.00769806	0.0114413	1.84e-05	0.0217601	0.00418993	1.19e-05	0.025707	0.0160524	0.00959366	0.0183028	0.0480602	0.00221007	0.0387095	0.00101272	0.00392995	0.0427894	0.0100374	0.00957809	0.0136241	0.00211989	0.036741	0.0145248	0.0374138	0.0284645	0.0247922	0.00031936	0.014827	0.0276066	0.00360991	0.00168174	0.00468614	0.00774517	0.0353588	0.0519416
HSP90AA1	0.00648499	0.0455874	0.0262931	0.0346016	0.148997	0.0907637	0.042125	0.0699038	0.148447	0.261078	0.236125	0.00130618	0.00535514	0.070352	0.0158508	7.44e-07	0.015265	0.0104739	0.239076	0.11567	0.0766524	0.258033	0.216657	0.043437	0.173663	0.121679	0.133715	0.0138756	0.00851898	0.0590358	0.150074	0.168402	0.00050479	0.0401754	0.0134456	0.117083	0.00203106	0.104205	0.0807385	0.0239382	0.0120674	0.059411	0.00764607	7.63e-05	0.0040296	0.016869	0.03603	0.00484377	0.047443
IGHG1	0.127996	9.16e-05	2.02e-07	0.00017669	0.00065442	0.00111451	0.00075319	0.00028417	3.92e-05	0.00391172	1.24e-05	0.00570167	0.0212558	0.00593199	0.0116291	0.0101597	0.00641187	0.0119848	0.00059864	0.0026447	0.0658961	0.00083178	2.46e-05	0.00426122	0.00067413	4.5e-05	0.00300228	0.00026044	0.0124752	0.00988964	0.00012013	0.00054791	0.00016288	6.36e-05	0.0676836	0.00532747	0.0586794	0.00078318	1.17e-05	0.161016	0.0178142	0.00503427	0.00052747	0.0180714	4.07e-05	0.0186533	0.0179512	0.041593	8.27e-05
IGHV3-11	0.10848	0.00017967	0.120073	0.209139	0.342941	0.443824	0.00049178	0.391353	0.346126	0.323824	0.102858	0.00605307	0.349551	0.457185	0.0271024	0.0381079	0.0347384	0.00142165	0.163867	0.0146291	0.00526887	0.224226	0.257442	0.221547	0.0660469	0.400461	0.486382	0.0563088	0.335712	0.0805477	0.41991	0.423056	0.211351	0.351382	0.0494903	0.478393	0.182162	0.300679	0.31786	0.419095	0.0052135	0.478309	0.0629418	0.138469	0.0317699	0.0302185	0.215683	0.00159141	0.363494
IGKV1-5	0.172703	0.00318548	0.0781749	0.090576	0.158213	0.239225	0.00011828	0.207596	0.1114	0.122847	0.033467	0.0103268	0.316333	0.30429	0.0342825	0.0633288	0.00505795	0.00069362	0.0346813	0.0100323	0.0481368	0.0797189	0.0912456	0.150574	0.066362	0.213382	0.223914	0.0288595	0.247568	0.00934896	0.164433	0.159634	0.137994	0.248535	0.0328749	0.21773	0.189141	0.0815335	0.120029	0.339965	0.040411	0.282701	0.0635988	0.169484	4.34e-05	0.0817062	0.165484	0.00094833	0.207149
IGKV1-8	0.0681949	0.00017551	0.00763925	0.0358137	0.017575	0.00778867	0.00132744	0.00527521	0.00256761	0.0210801	0.0517253	0.00801425	0.0564323	0.00193901	0.00099624	0.00039504	0.00911185	0.00394038	0.0275911	0.00020994	0.0818192	0.0415238	0.0115141	0.00381577	0.00010572	0.00467065	0.0001998	0.0121785	0.0662449	0.0163059	0.0100218	0.00466606	0.016589	0.00607483	0.00331662	0.0046216	0.116999	0.0136215	0.0033212	0.0712863	0.0110329	0.0153316	0.0315291	0.02632	0.00264979	0.0382805	0.001509	0.00156733	0.00365697
IGKV2-30	0.118196	1.78e-05	0.0171628	0.019007	0.00747338	4.31e-07	0.00010251	0.00239982	0.00253635	0.00561146	0.00046501	0.0335806	0.0514699	0.0368257	0.00363714	0.028594	0.0311398	0.00278465	0.00607252	0.00028963	0.06096	0.00480562	0.0137462	0.0114848	0.0211465	4.6e-05	0.0177076	2.55e-05	0.0447465	0.0244569	0.00577356	0.0101876	0.0117332	0.0295177	0.0700309	0.00044045	0.0736423	0.00204419	0.00198422	0.131406	0.0183032	0.059676	1.37e-05	0.0615539	9.8e-05	0.0696424	0.0428068	0.00437124	0.0178976
IGKV3-20	0.366291	0.0216362	0.0256685	0.0046627	0.00717159	0.00796948	0.00829469	0.00524888	0.00285835	0.00052372	0.00140012	0.0232274	0.177155	0.0598866	0.0538392	0.0469092	0.00301191	0.00592806	0.00622792	2.85e-05	0.287034	0.00018663	9.42e-05	0.019659	0.0172001	0.00269399	0.00052079	0.014121	0.068781	0.0167428	0.00050612	0.00105011	0.0118436	0.0703021	0.00617982	0.0176392	0.140157	0.0162937	0.0002533	0.187055	0.0625433	0.0425019	4.98e-05	0.101795	0.0244221	0.118217	0.0302368	4.84e-05	0.0103104
IGKV3D-15	0.332256	0.0166259	0.0804942	0.0541761	0.0851838	0.128643	0.00034305	0.110532	0.0284713	0.0428974	0.00719781	0.0227618	0.329192	0.209973	0.0638835	0.0996005	0.0117445	0.00096496	0.00906756	0.00011719	0.181706	0.0310744	0.0352596	0.0961528	0.0516364	0.107238	0.0795756	0.0379833	0.150121	0.00010443	0.0704988	0.0802883	0.0811126	0.162035	0.00597148	0.127471	0.216916	0.012938	0.0340358	0.3201	0.0767112	0.154292	0.0153543	0.183754	0.0119126	0.13624	0.116463	4.16e-05	0.099692
IGLV1-40	0.17372	0.0100509	0.060049	0.0823599	0.111333	0.0864353	8.79e-05	0.129185	0.0654489	0.0957873	0.0239537	0.00877466	0.261439	0.206007	0.0124365	0.0547429	0.00766808	0.00292908	0.0288728	0.00255433	0.0352524	0.0531531	0.0635794	0.131094	0.0500557	0.104649	0.143329	0.0263753	0.173722	0.0213877	0.0915204	0.107874	0.0899105	0.204831	0.00141568	0.104178	0.179135	0.0484353	0.0757506	0.287334	0.0175928	0.20049	0.0206554	0.143404	0.00114067	0.0790028	0.147197	0.00289613	0.135388
IGLV1-44	0.203937	0.0142719	0.0698655	0.0623619	0.0776778	0.0834131	0.00426313	0.0830646	0.0549958	0.0623392	0.0165231	0.0129989	0.191418	0.180369	0.0245789	0.0613615	0.00518871	0.00035188	0.0196686	0.00014856	0.0931281	0.034	0.0502517	0.0761402	0.0717279	0.0911949	0.0939363	0.0268927	0.161363	0.00840835	0.0791879	0.0660089	0.0834948	0.169428	7.13e-05	0.101654	0.146929	0.0218665	0.0748245	0.281625	0.0408971	0.173174	0.029273	0.144859	6.98e-05	0.0974017	0.125359	6.39e-07	0.104744
IGLV3-21	0.184125	0.0263553	0.10312	0.0792036	0.168477	0.218663	0.00388002	0.205655	0.11939	0.100611	0.0227912	0.00516655	0.330778	0.276127	0.0358658	0.0673861	0.0053032	0.00028317	0.0406512	0.00092372	0.0526733	0.0742412	0.080496	0.132842	0.0863905	0.184163	0.191937	0.0760108	0.195243	0.0111007	0.157042	0.19313	0.130901	0.194489	0.0170172	0.208635	0.168815	0.0752529	0.119961	0.308142	0.0384393	0.219972	0.0456647	0.13884	0.00037428	0.0850342	0.13396	0.00261379	0.189597
IGLV7-43	0.0387187	0.0132722	7.52e-05	0.00211339	0.0266642	0.0564678	0.00133231	0.0461544	0.0313005	0.0227549	0.0147559	0.0171981	0.0151012	0.0140799	0.00110435	0.00856019	0.00364919	0.0453685	0.0006634	0.0135227	0.0425986	0.0151895	0.0109107	0.00269381	0.00500367	0.0419368	0.0273011	0.0196774	0.00488213	0.0109833	0.0373473	0.0477177	0.0106314	0.0165974	0.202273	0.0605396	0.0107975	0.0414295	0.0446099	0.00322382	0.00056383	0.00857353	0.0121188	0.00065915	0.00031607	0.00936021	0.00043556	0.0102561	0.0536532
KCNJ14	0.022683	2.4e-05	0.044456	0.29933	0.430685	0.454021	0.00891394	0.500303	0.416021	0.427636	0.220666	0.00148001	0.2716	0.473099	0.00468155	0.0224311	0.0148672	0.0209416	0.225272	0.137125	0.0466427	0.398753	0.405751	0.297013	0.0292489	0.538152	0.612972	0.0102918	0.235582	0.152501	0.594028	0.507135	0.213099	0.451478	0.0396393	0.557999	0.0649649	0.404533	0.419309	0.183469	0.00304003	0.562495	0.025049	0.0859808	0.0673442	0.00055758	0.200784	0.0434086	0.3516
KIAA1549L	0.00115748	0.00286764	0.085077	0.307612	0.397546	0.381712	0.00158161	0.444335	0.371641	0.304089	0.176231	0.00968139	0.268091	0.398503	0.0235591	0.0530702	0.0400462	0.0181949	0.205721	0.00278288	0.0361089	0.289697	0.256002	0.21259	0.0598255	0.457954	0.586156	0.158845	0.0618718	0.0929551	0.55773	0.362259	0.136845	0.362114	0.0417089	0.545029	0.011195	0.510963	0.359155	0.12267	0.00010805	0.486892	0.00188453	0.0426736	0.0286723	0.00149503	0.192019	0.0210576	0.346696
KPNA6	0.0204157	0.0233829	0.178945	0.127477	0.146537	0.0868125	0.0483429	0.162776	0.140709	0.0935725	0.0479641	0.0250516	0.145279	0.189888	0.0523505	0.0251126	0.00131341	0.00053573	0.059561	0.00227786	0.00695739	0.0693546	0.0793499	0.100905	0.310149	0.0731118	0.0700845	0.0845681	0.0834734	0.00060958	0.109935	0.0621558	0.0675502	0.131411	0.0156542	0.13102	0.0301783	0.0818508	0.0910825	0.0831692	0.0114816	0.123233	0.00927653	0.0961649	0.0026682	0.0413489	0.120792	0.00045315	0.215667
KRT10	0.0161521	0.0411391	0.059347	0.0480154	0.0380791	0.0385696	0.0151842	0.101697	0.0113328	0.0169393	0.0201928	0.0057301	0.053623	0.108388	0.00089213	0.0191916	0.00251481	0.00597512	0.011035	0.0059287	0.00015403	0.0198433	0.0173163	0.0194139	0.0810336	0.0704522	0.0247987	0.00910587	0.00985886	0.013356	0.0722684	0.0329845	0.00152501	0.0906567	0.0294844	0.0605438	0.00154849	0.0243053	0.0275832	0.0188886	0.0124023	0.0294834	3.5e-05	0.0318804	0.00190291	0.00647547	0.0259949	0.00284057	0.0659869
LAMP1	0.00811874	0.0027526	0.00539321	0.00750766	2.9e-07	0.0270867	1.98e-05	0.00745582	0.00660853	0.0103694	0.00190614	0.0994426	0.0338135	0.0054264	0.061514	0.034347	0.00945691	0.00270246	0.00835794	0.146889	0.0169063	0.00482483	0.00454458	0.011615	0.00036164	0.0106352	0.0265482	0.0626821	0.00090684	0.00419629	0.0256883	0.0263627	0.0141863	0.0569122	0.0726386	0.0293231	0.00399588	0.00529254	0.0220063	0.0216075	0.119396	0.036231	0.00279829	0.0569939	0.122624	0.121463	0.00138531	0.0290734	0.0149543
LILRB5	0.00214824	0.00735153	0.0473605	0.244097	0.372946	0.350398	0.00056208	0.342141	0.300798	0.26986	0.148485	0.00130183	0.228314	0.318081	0.0349048	0.0410405	0.0189577	0.00892502	0.172633	0.0209041	0.0318399	0.259603	0.204927	0.140569	0.017691	0.324968	0.357586	0.111961	0.0729519	0.0432138	0.386837	0.326234	0.114701	0.189016	0.0985515	0.44504	0.00931594	0.326088	0.249711	0.104006	0.00218829	0.302567	0.0152433	0.0428857	0.00318087	0.00214636	0.120733	0.0196781	0.272596
LONP2	0.0255696	0.00689029	0.00245436	0.0458324	0.0819925	0.0873465	0.00013038	0.0913333	0.0585339	0.0328779	0.0388029	0.00218873	0.0574643	0.05093	0.00345748	0.00949721	0.00059358	0.00054847	0.0419937	0.0215439	0.0527513	0.0564564	0.0657095	0.0305847	0.0118856	0.0785743	0.0503426	0.00955636	0.00976285	0.00870783	0.1035	0.110019	0.0433934	0.0597364	0.0341263	0.103209	0.00041781	0.0412905	0.0535157	0.0100517	0.00367869	0.0587146	0.00019126	0.00082947	5.3e-05	0.0007499	0.00384146	0.0271647	0.0715975
LRP2	0.00479639	0.00829392	0.138056	0.47177	0.29929	0.0868245	0.00399839	0.221089	0.186962	0.237731	0.182865	0.0164782	0.102387	0.36312	0.112282	0.133693	0.0384359	0.00708926	0.167291	0.0289235	0.0100789	0.231152	0.195201	0.0309488	0.151819	0.226531	0.167957	0.188774	0.0309142	0.00176828	0.225856	0.134868	0.0289564	0.109154	0.0227485	0.187925	0.00204508	0.127303	0.143952	0.0944739	0.107931	0.127631	0.00169287	0.196729	0.0230202	0.111344	0.256793	0.00226417	0.670643
LY6D	0.00438434	0.00028842	0.111465	0.308971	0.382208	0.366207	0.00236169	0.446381	0.35708	0.398409	0.242578	0.00040437	0.17569	0.413282	0.00230554	0.0236117	0.0129604	0.0186763	0.22122	0.042741	0.0607236	0.347115	0.321682	0.254774	0.107391	0.383083	0.555729	0.0651387	0.219652	0.0903723	0.591695	0.401852	0.103042	0.4329	0.0294635	0.35534	0.0447319	0.50778	0.484983	0.16949	0.00037292	0.503708	0.0310985	0.0970236	0.0644801	0.00541229	0.270576	0.0232997	0.381153
MAN2B1	0.115692	0.00106083	0.116452	0.333722	0.379559	0.257685	0.00704691	0.275522	0.310603	0.315566	0.198456	0.100073	0.294305	0.572012	0.0580016	0.212214	0.108308	0.00916807	0.253506	0.0589727	0.00721324	0.293299	0.307559	0.202598	0.121784	0.34773	0.313032	0.0087893	0.2382	0.0507646	0.302282	0.31831	0.0966308	0.343045	1.03e-09	0.287363	0.180387	0.158413	0.23015	0.318403	0.130495	0.380816	0.03101	0.454537	0.0141788	0.28228	0.380023	0.00051794	0.361245
MAN2B2	0.110232	0.00646037	0.0728292	0.229186	0.190647	0.153017	0.00188977	0.152863	0.147489	0.163628	0.0788705	0.061498	0.158931	0.34934	0.108002	0.138913	0.0516406	0.00142776	0.0908635	0.0103052	0.0225582	0.12329	0.14759	0.0962718	0.084903	0.141831	0.176327	0.0241034	0.187433	0.0132037	0.130566	0.146622	0.0647559	0.248932	3.12e-05	0.123837	0.0984763	0.0757919	0.116051	0.226011	0.14785	0.249727	0.0205818	0.368766	0.0168164	0.194731	0.237192	0.00176683	0.255841
MAOB	0.00411713	0.106516	0.00100329	2.45e-05	0.00074088	0.00579215	0.132888	0.00626181	0.00219916	0.00725159	0.00477921	0.0351547	0.0153038	0.00181449	4.1e-05	0.00491269	0.0739088	0.00257658	0.0249865	0.00812778	7.6e-06	0.00756076	0.0157418	0.00247748	0.00696928	0.00104297	8.82e-05	0.0295598	5.25e-05	0.0433173	3.49e-05	0.00037925	0.00647274	0.00079996	0.046458	3.51e-05	0.00416496	0.00182503	0.00098768	0.00491427	0.0010102	0.00061587	0.00752224	0.00881807	0.00659636	0.00668549	0.0024749	0.00254351	0.00170689
MAP4	0.0500977	0.00581089	0.169695	0.203635	0.253024	0.211788	0.00011701	0.267121	0.198593	0.14302	0.109629	0.00247659	0.320104	0.417199	0.0191019	0.0521882	0.0166902	0.00079909	0.13531	0.015755	0.00055772	0.161418	0.154497	0.196494	0.213615	0.263583	0.264187	0.0791841	0.194154	0.0056594	0.24608	0.189403	0.0797067	0.363077	0.0260945	0.192235	0.0758944	0.131919	0.17514	0.16807	0.00293302	0.267766	0.0297401	0.0925042	0.0159995	0.0187759	0.135309	0.0254376	0.272679
MARCKSL1	0.0160532	0.00618686	0.0906151	0.223397	0.311741	0.361802	0.00178374	0.369323	0.265514	0.259212	0.181467	0.00074887	0.307798	0.26686	0.0155307	0.0256955	0.0153437	0.00466592	0.146246	0.0414407	0.040161	0.24648	0.218278	0.274093	0.0922016	0.337214	0.38676	0.0770843	0.22958	0.0247871	0.306499	0.280806	0.163886	0.354523	0.0383346	0.298052	0.0932389	0.204162	0.258147	0.141343	0.00093006	0.440322	0.0374609	0.0522182	0.0262618	0.0008227	0.153124	0.031782	0.234908
MAT2A	0.0271089	0.0261172	0.0650691	0.0294073	4.4e-05	0.00346633	0.023509	0.034801	6.43e-06	0.0311884	0.0516081	0.00014769	0.0695427	0.0124266	0.0289837	0.00899652	1.66e-05	0.00989839	0.0331547	0.0631826	0.0356717	0.0313068	0.0263442	0.00680154	0.158052	0.00282797	0.00098837	0.115182	0.00562426	0.0459117	0.00285959	0.00174972	0.0166726	0.014347	0.00030454	0.00364436	0.00247425	9.24e-05	0.00661594	0.0162509	0.0122133	0.00594703	0.00084329	0.0176342	0.00202656	0.0255139	0.00583598	0.00174061	0.0385089
MGAM	0.00239664	0.0002224	6.21e-05	0.0220705	0.00687176	0.0553809	0.00026878	0.023982	0.00591419	0.00716378	0.00440713	0.177814	0.0303662	0.00102579	0.120205	0.016223	0.132627	0.00652749	0.0017248	0.100919	0.0738306	0.00444364	0.00233302	0.0197388	0.0265752	0.0239472	0.0247447	0.0182323	0.0171616	0.00131856	0.0083176	0.0184628	0.00508571	0.0327677	0.00965678	0.022637	0.00817654	0.0155837	0.00042778	0.0110749	0.0723924	0.00761455	0.0137259	0.0331465	0.0336803	0.0669227	0.00145286	0.0142034	0.014565
MIOX	0.0279603	0.00364211	0.00056668	0.00016694	0.0441684	0.0208551	0.00347339	0.0019551	0.00422971	0.0394122	0.213399	0.011405	0.0369626	0.00232594	0.0218043	0.00046783	0.0110298	0.00032976	0.0970009	7.72e-05	0.0280102	0.0965497	0.068774	0.025809	0.003569	0.00172026	0.0320594	3.09e-06	0.0292128	0.00976722	0.00603155	0.00965356	0.0193507	0.0147166	0.0288112	0.0165678	0.0699679	0.0102132	0.0234932	0.029808	0.010479	0.0363097	0.00093474	0.00044881	0.0288418	0.0014354	0.0118787	3.07e-05	0.00048857
MME	0.0157567	0.00543072	0.0571977	0.225477	0.327776	0.0867271	0.0159961	0.133785	0.247795	0.303156	0.30477	0.00214965	0.13913	0.512688	0.00678237	0.045573	0.141754	0.00350997	0.402309	0.0461068	0.00884261	0.351463	0.328854	0.0829989	0.0519653	0.205486	0.20807	0.00420107	0.0543174	0.0300367	0.216452	0.166614	0.00057752	0.168166	0.0123915	0.116325	0.0119218	0.124521	0.132255	0.127728	0.0109691	0.157066	0.00877473	0.0910365	0.00260008	0.0160952	0.125144	0.0061588	0.270204
MTHFS	9.79e-05	0.00018043	0.00127765	0.00690124	0.0491927	0.0082257	0.0322336	0.00354342	0.0195454	0.0495143	0.111382	0.00117362	0.00047719	0.0135834	0.0474054	0.00013867	0.0117762	0.0010668	0.0375985	0.117662	0.0177734	0.0975711	0.0715762	0.00883617	0.00725368	0.06746	0.0287302	0.103702	2.39e-05	0.00788858	0.0682525	0.0486226	0.0265588	0.0278565	0.00018869	0.111676	0.00034464	0.0598219	0.0609482	0.00124747	5.01e-07	0.0263108	0.00010189	5.84e-05	0.00044976	0.00037805	0.00704071	0.0316415	0.011264
NAAA	0.00257172	0.00016016	0.0245852	0.148512	0.181018	0.114254	0.0102646	0.102301	0.229724	0.184899	0.145436	0.00284322	0.109952	0.204899	0.00075691	0.0161797	0.0305308	0.00393135	0.152754	0.0577136	0.0261106	0.192719	0.239096	0.093905	0.0687951	0.159352	0.216568	0.00168318	0.0949379	0.0396951	0.201167	0.195275	0.0396223	0.161108	0.0346439	0.132542	0.0166858	0.13618	0.159346	0.110892	0.00133335	0.211514	0.0403032	0.0912479	0.00371601	0.0179273	0.168976	5.91e-05	0.211498
NAGA	0.19486	0.0127223	0.110305	0.345661	0.258358	0.14518	3.27e-06	0.164045	0.128336	0.185971	0.0991337	0.177973	0.232032	0.444774	0.225926	0.307473	0.115105	0.00136711	0.110767	0.00502964	0.107851	0.155026	0.165613	0.1175	0.135095	0.22042	0.133157	0.069622	0.1607	0.00739222	0.170789	0.170623	0.102624	0.219235	0.00307503	0.209937	0.121991	0.0505422	0.116002	0.260094	0.283919	0.241135	0.016029	0.582434	0.110988	0.447797	0.30252	0.00064913	0.376128
NAGLU	0.0938819	0.0003604	0.106561	0.439329	0.372865	0.217987	0.00026068	0.307283	0.281961	0.288258	0.161978	0.0939027	0.366824	0.605604	0.158467	0.119913	0.123907	0.00482574	0.205924	0.00473297	0.021032	0.277698	0.275607	0.194455	0.152871	0.294843	0.3141	0.0748731	0.191349	0.0338827	0.344551	0.311081	0.159926	0.335342	0.0191038	0.313271	0.112254	0.214306	0.262461	0.274222	0.0711386	0.415033	0.0132413	0.278939	0.00109872	0.149725	0.233987	0.00208068	0.468274
NAPSA	0.0235939	0.00078304	0.0846497	0.345585	0.250564	0.057718	0.00295937	0.123115	0.190743	0.177456	0.0970705	0.0490668	0.176988	0.417048	0.0737246	0.130852	0.166632	0.00334733	0.198718	0.00018723	0.00290101	0.154625	0.169752	0.109693	0.0641451	0.159329	0.178557	0.0303256	0.13066	0.0292033	0.123352	0.158344	0.0409317	0.174778	0.00650263	0.104645	0.053589	0.116731	0.118808	0.145325	0.057416	0.182716	0.00703607	0.28701	0.0150421	0.175871	0.186397	7.12e-08	0.340674
NEU1	0.194323	0.0389788	0.16077	0.440231	0.359581	0.141257	0.00199513	0.310715	0.153614	0.216621	0.179399	0.0520524	0.313827	0.45615	0.17746	0.313092	0.125859	0.0146307	0.140029	5.85e-05	0.0315865	0.254174	0.184469	0.11946	0.167092	0.259003	0.166829	0.156322	0.0618516	4.74e-05	0.247814	0.256522	0.0546845	0.251347	0.00485655	0.237486	0.0385713	0.12978	0.12867	0.243816	0.199061	0.206123	4.43e-05	0.423545	0.0382289	0.281782	0.289036	0.00885138	0.447027
NGFR	0.0347368	0.00054773	0.0424074	0.216514	0.283482	0.395699	0.0122282	0.304235	0.263753	0.356974	0.19981	0.000523	0.187578	0.296727	6.84e-05	0.0124119	0.0332995	0.0078488	0.167312	0.0892597	0.0209612	0.267969	0.294128	0.40104	0.0280332	0.351866	0.462816	0.00894347	0.286982	0.103215	0.681327	0.393848	0.126292	0.471523	0.00181828	0.531566	0.0791185	0.399331	0.428003	0.221098	0.0055835	0.635582	0.0483097	0.0661421	0.041126	0.00430647	0.229256	0.0291971	0.250442
NHLRC3	0.013241	0.0221194	0.00368212	0.00025815	0.0395634	0.0675292	0.00567334	0.0398868	0.0774159	0.0989706	0.0499237	0.107039	0.0345179	0.00574858	0.161535	0.108139	0.0113883	3.15e-06	0.0396573	0.114072	0.117697	0.0675618	0.0589436	0.0430631	0.00867349	0.0743609	0.165751	0.0243539	0.0293551	0.0724086	0.0921347	0.0739891	0.0182347	0.0595977	0.0193502	0.0547454	0.00322081	0.0899737	0.089186	0.00987464	0.340694	0.0852233	0.00343957	0.184155	0.257079	0.267674	0.00063591	0.05625	9.1e-05
PAH	0.00024211	0.0262611	0.0253424	0.0959744	0.286566	0.0597921	0.0160744	0.0896231	0.330141	0.264759	0.329299	0.00709588	0.02742	0.173567	0.00352983	0.0179666	0.0475275	0.0445714	0.481547	0.0546729	0.0414638	0.336901	0.371356	0.0492645	0.0227844	0.102836	0.163445	0.00577618	0.0697359	0.108751	0.11787	0.139679	0.00668062	0.0764918	0.00159702	0.07571	0.025854	0.101056	0.0810172	0.0524824	0.00099508	0.11999	0.00436829	0.0292826	0.0065619	0.00376069	0.0821406	0.00400167	0.0884762
PCK1	1.15e-05	0.00078628	0.0173512	0.207291	0.474032	0.0953674	0.0205522	0.147924	0.364984	0.428316	0.59185	0.00606143	0.0600544	0.189366	0.00725493	0.0454202	0.0721134	0.0367746	0.51744	0.05073	0.0813628	0.560757	0.501858	0.0453032	0.0419169	0.171642	0.154615	0.00600307	0.0364863	0.0319516	0.17064	0.175361	0.0106261	0.0990938	0.005024	0.126941	0.00065108	0.114411	0.0940603	0.0642438	0.0060444	0.112066	0.00236503	0.0377349	0.00021418	0.00882726	0.110876	0.00844138	0.235271
PCK2	0.00016531	0.221133	0.00247807	0.00498553	0.0250474	0.0110926	0.3762	0.00071394	0.0315876	0.0356263	0.0466986	0.0091708	0.00173869	0.0281124	0.00171056	0.00059107	0.052921	0.00081081	0.0740114	0.0372719	0.01276	0.0517013	0.0653839	0.00237494	0.0124648	0.00988795	0.0239455	0.0276238	0.00255091	0.0076635	0.0158525	0.0315845	0.0156007	0.00823559	0.00572635	0.00879533	0.00051465	0.00824298	0.00818662	0.00540477	0.00020034	0.00962349	0.00280406	0.00153427	3.57e-05	0.00139773	0.0113196	0.00348592	0.00721972
PEPD	7.9e-05	0.00286033	0.0589364	0.237916	0.407483	0.183197	0.00700295	0.192098	0.557946	0.427769	0.300427	0.0159821	0.0931117	0.286033	0.00581797	0.0200372	0.040859	0.0719379	0.438504	0.0211333	0.0456956	0.380071	0.437073	0.0873217	0.0301991	0.1922	0.358535	0.0159515	0.141998	0.183529	0.263353	0.266905	0.136748	0.149268	0.00028582	0.174321	0.0693948	0.260928	0.210903	0.107325	0.00108718	0.288333	0.0118067	0.0599613	0.0734333	0.00364399	0.178513	0.00228663	0.246167
PLA2G15	0.272729	0.00233864	0.135593	0.391611	0.353773	0.198352	0.0020469	0.261147	0.226685	0.319617	0.219845	0.0912215	0.379845	0.576537	0.0974536	0.174781	0.0767962	0.00474433	0.192036	0.0494293	0.0530902	0.279502	0.289844	0.218449	0.164164	0.327481	0.237815	0.0130842	0.216798	0.0171793	0.297693	0.305892	0.0789218	0.414623	0.00012228	0.306535	0.137036	0.11903	0.199822	0.442964	0.0875743	0.386088	0.0201993	0.381584	0.0134611	0.258042	0.361681	0.00388965	0.407153
PLD3	0.047545	0.0065414	0.112548	0.561139	0.473498	0.180175	0.00195227	0.323189	0.285634	0.336886	0.243544	0.0768381	0.32558	0.538116	0.166846	0.209322	0.098352	0.00969517	0.247003	0.00263758	0.00118516	0.337754	0.306968	0.153323	0.203506	0.330091	0.282211	0.13365	0.141556	0.0290017	0.308297	0.358679	0.0875997	0.310586	0.0010783	0.249008	0.0557585	0.199269	0.203263	0.188727	0.0916798	0.316657	0.00027449	0.34286	0.0137442	0.20237	0.309857	0.0123076	0.583671
PPT1	0.0629837	0.0142613	0.125076	0.247845	0.23365	0.130997	0.00682949	0.204594	0.134164	0.227771	0.195801	0.0279807	0.093441	0.285956	0.0371691	0.179912	0.0392309	0.00939657	0.0985626	0.0113389	0.00190519	0.228283	0.175938	0.0860236	0.0851313	0.213562	0.165784	0.0452132	0.0422029	2e-05	0.195205	0.191868	0.0171889	0.185105	0.00073701	0.130371	0.00650891	0.0735943	0.121923	0.126967	0.157837	0.168595	0.00766014	0.3098	0.0209978	0.183198	0.377612	0.00062107	0.312437
PRADC1	0.0240206	0.0305597	0.0289405	5.99e-06	0.00384765	0.0144427	0.0214839	0.00029361	0.010844	0.0644156	0.0352393	0.0179832	0.0269991	0.00045422	0.0228816	0.0481407	0.00069301	0.00320331	0.0166031	0.0847761	0.0771999	0.0362013	0.0462929	0.00016682	0.0385876	0.0379518	0.0656258	0.0597729	0.00381277	0.0322528	0.0236318	0.00373222	0.0211764	0.00455663	0.0210528	0.0257654	0.00375237	0.0381943	0.0173707	0.00443895	0.0233181	0.00837583	0.0443459	0.0149276	0.00572582	0.0379219	3.63e-05	0.00033044	0.0001197
PRDX1	0.00687037	5.43e-05	0.00193428	0.0757061	0.248881	0.0986012	0.00062493	0.122792	0.190027	0.249608	0.145645	0.00965318	0.0175809	0.0769739	0.00583271	0.0251634	0.0166048	0.0484855	0.187383	0.00118692	0.0188604	0.235301	0.169969	0.0456676	0.0375757	0.0994698	0.15971	0.0869923	0.0414961	0.131756	0.115243	0.134314	0.047782	0.011012	0.00266592	0.12872	0.00807021	0.154408	0.072987	0.0155873	0.00128593	0.0649535	1.94e-06	0.0125886	0.0001808	2.15e-06	0.0672476	0.00484291	0.106947
PRDX3	0.0130745	0.0478841	0.00541579	0.00077885	0.0366443	0.0762709	0.0628198	0.0291313	0.0884349	0.0309337	0.00015194	0.0434793	0.0233575	0.0617869	1.51e-05	0.00941841	0.0151205	0.00328102	0.036041	0.00568527	5.66e-05	0.00567832	0.0241677	0.04626	0.0169741	0.0293066	0.0769162	0.00017179	0.0964216	0.0405861	0.0152872	0.0579594	0.0774933	0.0114083	0.00032008	0.0311468	0.0958179	0.0291728	0.0438887	0.00377297	0.00429346	0.0581198	0.0264134	0.0526962	0.00802356	0.0373265	0.0448892	0.00142953	0.0255399
PRKACA	0.0167414	0.0364589	0.14257	0.0756723	0.0597492	0.0403737	0.0262838	0.114831	0.0435082	0.0323544	0.0086051	0.00313338	0.14649	0.0477695	0.0478246	0.0130755	0.0259669	0.00287286	0.0141684	0.0279526	0.00126027	0.0181175	0.010696	0.0399782	0.258853	0.0277693	0.0143943	0.127499	0.0167341	2e-06	0.0250413	0.0242554	0.0200243	0.0444805	0.0302633	0.073873	0.00119162	0.0324137	0.0242151	0.0311564	0.00863457	0.0283997	0.00179978	0.0145699	0.0007408	0.0196503	0.0509721	0.00110748	0.11335
PTN	0.00078205	0.00019126	0.0363504	0.0878735	0.19599	0.241022	0.00162026	0.236912	0.149893	0.205085	0.126402	0.00050637	0.146484	0.0855183	9.29e-05	0.00039395	0.016382	0.00144526	0.0871562	0.0322299	0.0682777	0.145252	0.157862	0.127668	0.0477097	0.140749	0.216222	0.0132759	0.140052	0.0309152	0.175886	0.149218	0.110157	0.144139	0.0242321	0.132159	0.0368008	0.162064	0.1482	0.0602476	0.00503471	0.290195	0.0109272	0.0168712	0.0251257	1.35e-07	0.078061	0.0176188	0.111438
PTPRJ	0.122541	0.00628649	0.0530532	0.145837	0.243262	0.39201	0.023624	0.253456	0.288042	0.28152	0.141831	0.0105207	0.392659	0.374337	0.00171626	0.0177275	0.0385966	0.00568677	0.136228	0.204682	0.00768818	0.240121	0.256225	0.300634	0.0292268	0.372345	0.508093	0.0119094	0.384058	0.111583	0.337693	0.292527	0.1686	0.477307	0.00572915	0.436435	0.349308	0.197601	0.3328	0.34514	0.00269611	0.566199	0.0637966	0.115611	0.0483358	0.0209264	0.20867	0.00892303	0.144969
QPRT	0.134318	0.00065601	0.0761754	0.219862	0.235957	0.0920267	0.00705712	0.107164	0.161585	0.196625	0.161885	0.161952	0.135216	0.421255	0.0624753	0.132815	0.136056	0.0336518	0.212352	0.0225661	0.0513925	0.201098	0.204202	0.104411	0.0913805	0.148099	0.158223	0.00013593	0.154975	0.0566921	0.119636	0.107866	0.0728538	0.180557	0.0169369	0.108429	0.201857	0.0723427	0.110936	0.23657	0.092552	0.236818	0.0144995	0.351958	0.00194799	0.237161	0.246315	0.00141361	0.165007
RAB10	0.0980205	0.0437221	0.0690191	0.00349044	0.00569468	0.0166796	0.0110118	0.0313193	0.00195234	0.00018472	0.00054965	0.00022379	0.0523324	0.00350335	0.015546	0.00569925	8.52e-05	2.42e-05	0.017083	0.00870325	0.0426293	6.17e-05	0.0031256	0.0213507	0.136699	0.00823472	0.00120169	0.0306759	0.0215814	0.0101038	0.00750412	0.0071015	0.0328032	0.0201234	0.00591356	0.020236	0.0303424	0.00057588	0.00313539	0.0677833	0.00957709	0.0226593	0.00666661	0.0166496	0.00013933	0.0136179	0.0141061	0.00027959	0.0068364
RAB1A	0.00590543	0.00157923	0.00129709	0.0481913	0.085197	0.0542396	0.0168023	0.0462518	0.0749348	0.102626	0.0606437	5.9e-06	0.0371508	0.0933496	0.00102351	0.00305622	0.0141477	0.00068692	0.0761006	0.031058	0.0039933	0.103994	0.104156	0.0290771	0.0576402	0.0766562	0.086132	0.00017309	0.0153573	0.0224107	0.108063	0.0617795	0.0127885	0.0496081	0.00018986	0.0726341	0.0102103	0.0537202	0.0524772	0.0404333	0.00197857	0.0650557	0.0134602	0.00495196	0.0129291	0.00151013	0.0286161	0.00449141	0.0495338
RBP5	9.53e-05	0.00069426	0.0447742	0.246872	0.353687	0.153467	0.00017941	0.202794	0.333816	0.37128	0.337362	0.0134309	0.106109	0.304479	0.0213042	0.0115067	0.0465812	0.0173993	0.338221	0.0160238	0.0227736	0.399613	0.373163	0.0774117	0.102645	0.176654	0.291439	0.0413631	0.0803285	0.0396068	0.291266	0.244212	0.133264	0.180662	0.0649633	0.16744	0.00891318	0.186194	0.229438	0.0567343	0.00101862	0.288724	0.00037479	0.0327848	0.0722528	0.00016052	0.114418	0.0184513	0.320054
RNASET2	0.336567	0.00856448	0.0531711	0.053691	0.0745505	0.0244967	0.00079578	0.0353911	0.0164769	0.027048	0.0254132	0.136874	0.225857	0.213194	0.106452	0.177475	0.0495749	0.00155439	0.0287697	0.00680405	0.274222	0.0333388	0.0328091	0.0583964	0.0273411	0.0595775	0.0188279	0.00221321	0.059387	0.0040203	0.0255942	0.0295358	0.00555302	0.105506	0.0324063	0.055561	0.152528	0.00261543	0.0108416	0.228899	0.196832	0.0558803	0.00789547	0.326502	0.166966	0.392598	0.119916	0.0122643	0.0574153
RRAS	0.0335	0.00525153	0.00284919	4.95e-05	0.00323484	0.0779575	0.00474543	0.0453183	0.00263804	0.0117109	0.00673948	8.69e-06	0.0309915	0.00529713	0.00031515	0.0003311	1.72e-05	0.00973089	0.00499919	0.0473964	0.00188777	0.00695291	0.00195682	0.0085685	0.00179479	0.0399934	0.0192595	0.00111637	0.0192908	0.00026181	0.0306165	0.0268964	0.0428008	0.0440333	0.00665962	0.0639428	0.00790942	0.00056238	0.0285375	0.0171506	0.0008276	0.0332974	0.0426485	0.0016216	0.00081925	0.00165772	0.00256176	0.00194364	0.00386661
RYK	0.00272883	0.0169858	0.00010559	0.0657102	0.0956348	0.239723	6.89e-06	0.110034	0.147353	0.199131	0.11344	0.0335705	0.075717	0.119711	0.00089172	0.0019039	5.66e-06	0.0223139	0.0455551	0.165476	0.0502948	0.136146	0.165733	0.0888068	0.00703179	0.243117	0.248168	0.0279993	0.0615246	0.00322877	0.310913	0.111708	0.0123664	0.280555	0.0998403	0.19277	0.00045012	0.0955269	0.205943	0.106361	0.00763017	0.296079	0.15747	0.00212302	0.00412766	0.011072	0.0903138	1.49e-05	0.109417
SARG	0.0330945	1.28e-05	0.137991	0.0504362	0.0565559	0.0384582	5.12e-06	0.0324089	0.0549219	0.0512969	0.0220791	6.35e-05	0.106014	0.179795	1.75e-05	0.0128519	0.0006171	3.94e-06	0.0464337	0.0104159	0.00581781	0.0302475	0.0559452	0.0487496	0.152501	0.0401669	0.102745	7.06e-05	0.161995	0.0130176	0.0180562	0.011433	0.0181687	0.18562	0.00157052	0.00088672	0.130316	0.00846123	0.0503649	0.0905448	0.00243145	0.13989	0.0256073	0.0824117	0.0337178	0.0192467	0.0738469	0.00128127	0.0652879
SCAP	0.0311661	0.00468193	0.0791064	0.312946	0.443682	0.444626	0.0114272	0.431041	0.345856	0.398562	0.247446	0.00086902	0.277278	0.405766	0.0378538	0.0661728	0.0511958	0.0166225	0.215185	0.00804251	0.0239114	0.359984	0.33383	0.211732	0.0340012	0.504619	0.609238	0.125275	0.0625286	0.138746	0.580554	0.3595	0.112366	0.349694	0.0222737	0.553445	0.0166503	0.440904	0.339819	0.236949	0.00221307	0.477324	0.0244281	0.0547936	0.00493012	0.00286234	0.222312	0.00596767	0.342653
SCNN1G	0.0201695	0.00808674	0.0142242	0.05744	0.0470802	0.0754177	0.00915193	0.0169397	0.144228	0.12887	0.0377683	0.00792458	0.0616885	0.158148	0.00202691	1.76e-06	0.0114236	0.00054467	0.0686223	0.15098	0.00456509	0.0639745	0.152881	0.0764078	0.00936049	0.104379	0.277261	0.0327477	0.444779	0.103724	0.0781096	0.0544686	0.082345	0.167575	0.00636322	0.049348	0.229038	0.0584534	0.186674	0.144763	0.00190733	0.392175	0.0622864	0.071422	0.0330228	0.0113799	0.0996714	0.00043963	0.0633265
SECTM1	0.0600997	0.0159049	0.0259784	0.0449404	0.0506898	0.0192276	0.0112077	0.046974	0.00382645	0.0126334	0.00243451	0.0142635	0.212075	0.0693003	0.0752465	0.0245618	0.0210895	6.35e-05	0.00222082	0.0293621	0.0687354	0.0168805	0.00998998	0.0156752	0.0502863	0.0107503	0.025561	0.200979	0.0229966	0.00097819	0.0139227	0.0206099	0.0463894	0.0369604	0.0197592	0.0364563	0.0282084	0.00628701	0.00952324	0.0167974	0.0210706	0.0452861	0.0203628	0.0266501	0.00015806	0.0290077	0.0204649	0.00702947	0.0723061
SGSH	0.129015	0.00555745	0.0751555	0.333627	0.287486	0.128681	0.00018188	0.221106	0.165897	0.164743	0.115716	0.122419	0.283027	0.428627	0.278866	0.193791	0.160917	0.00232749	0.138931	0.00081145	0.0642482	0.199901	0.163331	0.103357	0.114165	0.214893	0.152592	0.0776359	0.0905578	0.00944154	0.203562	0.216844	0.0980042	0.203775	0.00597948	0.224356	0.0701884	0.0886646	0.136414	0.225771	0.124911	0.210882	0.00274805	0.267027	0.0296391	0.176102	0.129625	0.00079953	0.351344
SHBG	0.15177	0.0003878	0.0121326	0.00684958	0.00146132	0.0262209	0.00538107	0.00062871	0.00347862	0.00599645	5.76e-05	0.0110622	0.133153	0.00989875	0.00064878	0.00076238	0.0104811	0.00169437	2.65e-08	0.00568389	0.0756516	0.00037055	0.00446744	0.0112802	0.0138719	0.00778266	0.0039697	0.0329654	0.0630513	0.00323571	7.1e-05	0.00613065	0.01051	0.0473023	0.0172774	0.00028198	0.117397	0.00391562	0.00362077	0.193235	0.00042974	0.0313839	0.0321797	0.0203084	0.00520508	0.0101999	0.00354766	0.00847365	0.00454006
SIAE	0.0241596	0.00018454	0.0239143	0.157076	0.116678	0.0349749	0.00023666	0.0910027	0.0752822	0.0307143	0.0115604	0.104533	0.124846	0.170523	0.256349	0.115321	0.0807593	0.0136925	0.0561127	0.0531578	0.0863664	0.0466624	0.0274793	0.0364953	0.0566141	0.0745888	0.0433042	0.179993	0.0035996	2.33e-06	0.0925021	0.0731453	0.110065	0.0315894	0.00027299	0.100544	0.0116897	0.0526389	0.0607704	0.0311387	0.152217	0.0565057	0.0274022	0.134971	0.0107739	0.120695	0.0543993	0.00293053	0.180353
SIRT3	0.00457124	0.00701305	0.0318375	0.0387148	0.0283691	0.0684578	1.31e-06	0.0562835	0.0183001	0.0717851	0.0194577	0.00021576	0.00645296	0.0351448	0.0002812	0.00639807	0.0107192	0.00189285	0.00119493	0.00280896	0.00833218	0.0373377	0.0183335	0.0364514	0.0112029	0.0623379	0.0393038	0.0219391	0.00017646	0.00382692	0.14327	0.0870729	0.0320112	0.0248035	0.0262672	0.173569	0.00487694	0.0839872	0.138283	0.00219772	4.11e-05	0.0557089	0.0138542	0.00067768	0.0113264	0.00168479	0.0454002	0.00915085	0.0852624
SLC13A2	0.00311425	0.00131266	0.0592486	0.0805501	0.112751	0.0713464	0.0118301	0.068332	0.166108	0.17902	0.183442	0.00060649	0.00947655	0.255644	0.00975043	0.00299683	0.0198573	0.00798018	0.138693	0.0459439	0.00591685	0.206151	0.255565	0.055048	0.00049066	0.139191	0.176113	0.0250009	0.0694767	0.0136092	0.152383	0.0993163	0.00212125	0.161772	0.00220291	0.0879908	0.00933899	0.0906051	0.120572	0.0529075	0.00033037	0.165445	0.013977	0.0438293	0.0278964	0.00182569	0.0938114	0.00362182	0.113858
SLC13A3	0.0540073	1.53e-07	0.0154334	0.00107893	0.00049383	0.00034356	0.00246186	8.76e-06	0.00143929	2.13e-05	0.00961464	4.15e-05	0.0150488	0.0540705	0.00112281	0.00207232	0.00187574	0.00451192	0.0168706	0.00613792	0.00567915	0.0139106	0.0245289	0.00779228	0.00757032	0.00765723	0.00805657	0.0240873	0.00825408	0.00174216	0.0110424	0.00696269	0.0234552	0.00914965	0.0107382	0.00427536	0.00464664	0.00063331	0.00135689	0.0596121	0.00079637	0.0109711	2.7e-05	0.00428986	3.04e-06	0.00224878	0.00087105	3.01e-05	0.0014126
SLC35F6	0.0129742	0.00029138	0.00733158	0.0169379	0.00449069	0.00032941	0.00834214	0.00126781	0.00201648	0.0247883	0.0395423	0.0353438	0.0241585	0.0288126	0.00237641	0.0279743	0.0263989	3.11e-05	0.0343504	0.0126861	0.00299184	0.0240567	0.0307506	0.00023122	0.0130623	0.00532733	0.00042258	0.0164954	0.00868513	0.023592	0.00288126	0.00078949	0.0191269	0.00149548	0.0126983	0.00662001	0.0105063	0.00295726	0.00599188	0.0149471	0.0295564	0.00333656	0.00056608	0.0818788	0.0357604	0.0884631	0.0897365	0.009269	0.0047753
SLC3A1	0.013257	0.00613845	0.0328791	0.156338	0.17511	0.048003	0.0485606	0.074778	0.147158	0.21529	0.210889	0.0743806	0.041912	0.323086	0.0115827	0.0619101	0.181041	0.0122955	0.268931	0.0329776	0.00418319	0.210932	0.237961	0.0413142	0.0311	0.100642	0.0914688	0.00157185	0.0407529	0.0278158	0.109466	0.103194	0.00304036	0.0927192	0.00132578	0.0439889	0.0155255	0.0415219	0.0608493	0.0751415	0.0329982	0.0997289	0.0144358	0.136682	0.00471724	0.0832909	0.109731	1.23e-05	0.179915
SLC3A2	0.132298	1.57e-09	0.138763	0.383791	0.385115	0.198527	1.05e-05	0.302881	0.261104	0.333883	0.256007	0.00070725	0.38125	0.52503	0.0241584	0.0661085	0.0555574	0.0067849	0.264014	0.0200556	6.58e-05	0.335024	0.300852	0.207667	0.127168	0.315974	0.266621	0.0385363	0.102977	0.0155865	0.338347	0.357589	0.0263651	0.31498	0.00693378	0.278339	0.031656	0.193388	0.223133	0.305744	0.00130549	0.288504	0.00412574	0.113244	0.0156994	0.0394585	0.232341	0.0367321	0.374841
SLC9A3R2	0.0561192	0.00673602	0.0552813	0.177368	0.266268	0.288953	0.00020007	0.26204	0.210292	0.228726	0.1477	0.007109	0.243042	0.274402	0.0182109	0.0687809	0.0245858	0.00359449	0.0877118	0.0277227	1.19e-06	0.208512	0.175213	0.173613	0.0233263	0.243923	0.244838	0.0447298	0.143747	0.0225015	0.218837	0.233944	0.109842	0.248249	0.00141151	0.206661	0.0842081	0.0917701	0.147306	0.149851	0.0160401	0.289961	0.0115167	0.114101	0.00405439	0.029543	0.161826	0.00884457	0.238835
SLIT3	0.021628	0.00739533	0.0235667	0.29087	0.355424	0.292556	0.00774384	0.274541	0.370883	0.361586	0.198087	0.00313161	0.127993	0.287439	2.76e-06	0.0198473	0.0212953	0.0185815	0.269003	0.0132382	0.144215	0.284424	0.31311	0.159535	0.0778649	0.341849	0.464345	0.0602687	0.0518995	0.0957016	0.644369	0.375696	0.139687	0.192634	0.0813445	0.394217	0.00013117	0.486271	0.410828	0.0425123	0.00276801	0.481695	0.0146976	0.0301241	0.0325913	0.00038308	0.174872	0.0195746	0.34487
SMPD1	0.0741815	0.0092095	0.0787902	0.215324	0.264536	0.208375	0.0307937	0.177263	0.265143	0.321267	0.176333	0.054826	0.227105	0.444241	0.0033776	0.0719361	0.0365169	0.00129835	0.187707	0.0992179	0.00019075	0.263426	0.305209	0.174638	0.0726214	0.27437	0.306196	0.00915415	0.207345	0.0347617	0.276085	0.276212	0.0456472	0.344773	0.00170279	0.209124	0.122299	0.14016	0.216293	0.25385	0.0242946	0.364051	0.0520005	0.218655	2.66e-05	0.109585	0.321856	0.00024659	0.254982
SPINK1	0.0568308	1.83e-05	0.0723492	0.159858	0.258426	0.590408	0.00739587	0.388715	0.314667	0.338082	0.122173	0.00683479	0.294098	0.400726	4.64e-06	0.0123439	0.0119279	0.00175793	0.140712	0.155019	0.00227979	0.232709	0.272178	0.625832	0.0429986	0.414631	0.607896	0.00020518	0.573231	0.107029	0.537475	0.437418	0.212629	0.489397	0.0216809	0.483916	0.267037	0.332121	0.42719	0.298338	0.0022856	0.681203	0.107507	0.117362	0.0790373	0.00821024	0.215794	0.00842891	0.2457
SPOCK3	0.00460786	0.00318529	0.0408059	0.152419	0.248003	0.201528	9.16e-05	0.2498	0.245174	0.220024	0.141272	0.00265387	0.124818	0.11422	0.0094268	0.0165505	0.0226777	0.00574387	0.143888	0.00984407	0.0897485	0.200857	0.178165	0.0668479	0.0791872	0.140714	0.296088	0.0568682	0.0677382	0.0256539	0.175563	0.160644	0.10108	0.100092	0.0670978	0.162661	0.00889363	0.223251	0.17293	0.044482	0.0010728	0.217343	0.00198228	0.028866	0.0105176	0.00181733	0.0873705	0.00631287	0.185325
SPP1	0.0449892	0.00147712	0.0428022	0.10971	0.198479	0.539395	0.0117451	0.315061	0.255058	0.292993	0.084584	0.00839306	0.199977	0.324172	0.00172992	0.00850468	0.00366081	0.0010204	0.110696	0.169673	0.00221566	0.172795	0.22457	0.439835	0.0195459	0.326291	0.554885	0.00374649	0.63081	0.14305	0.436844	0.338823	0.197795	0.422484	0.0188753	0.441486	0.331237	0.332009	0.408664	0.267186	0.00155189	0.633485	0.0744932	0.130176	0.0870163	0.0117713	0.20648	0.00859846	0.167319
SPPL2A	0.00030213	0.00021252	0.0167293	0.0213444	0.126933	0.257873	0.00019424	0.153594	0.203609	0.161746	0.0569062	0.0904655	0.200695	0.126132	0.0621243	0.0176879	0.00290895	0.00105539	0.0550343	0.142717	0.0693907	0.109947	0.108844	0.153398	0.0108047	0.190696	0.368364	0.00495139	0.208964	0.0526664	0.189945	0.21445	0.0861914	0.263201	0.0806218	0.168361	0.0705076	0.220555	0.229985	0.13339	0.0905101	0.308752	0.0881332	1.98e-05	0.169048	0.0398395	0.0700783	0.0299328	0.0568621
STK11IP	0.0434988	0.0200383	0.00103157	1.71e-05	0.00790176	0.0635449	0.0158533	0.0449896	0.0360706	0.0156304	0.00044045	0.0245832	0.0296157	0.0161977	0.00695543	0.0920482	0.0424723	0.0846502	0.00637516	0.00421589	0.0158278	0.00025994	0.00029444	0.0437306	0.00918842	0.0886451	0.0345046	0.0167027	0.0173968	0.00410436	0.0264049	0.00523777	0.0476537	0.0131452	0.402846	0.0390732	0.00059152	0.00589422	0.0653364	0.00554917	0.00968455	0.0208311	0.0311357	0.00289343	0.00902524	0.0173626	0.0076493	0.0762687	0.055078
STOM	0.0133965	0.0106866	0.00127944	0.117412	0.177449	0.0926469	0.0362201	0.124163	0.102487	0.16237	0.139768	0.0687267	0.0625742	0.273779	0.0335347	0.0644926	0.159863	0.00066977	0.166935	0.0206825	3.2e-05	0.179681	0.151256	0.0375211	0.0130746	0.156176	0.121876	0.0149868	0.0479419	0.031045	0.138713	0.132143	0.0207966	0.064121	0.00098123	0.129317	0.0169735	0.0732533	0.10307	0.0728419	0.0366023	0.0920461	0.00040755	0.11325	0.00315719	0.0373582	0.103506	0.00056837	0.16052
SVIP	0.0307937	0.00805521	0.122289	0.158604	0.263617	0.306346	1.53e-05	0.261921	0.234392	0.193826	0.0857251	0.00254729	0.272239	0.268319	0.0175701	0.0236651	0.00358202	0.00052306	0.0900168	0.0344727	0.0018478	0.150078	0.162371	0.178651	0.0802618	0.239141	0.318815	0.0598628	0.254273	0.0417055	0.213212	0.237552	0.20873	0.292895	0.0325738	0.23532	0.159407	0.155108	0.194574	0.14872	0.00062532	0.362174	0.0577292	0.0982619	0.0188452	0.0216658	0.16192	0.0141045	0.219905
SYPL1	0.0203057	0.00467351	0.0310615	0.174319	0.210996	0.058664	0.0269474	0.10402	0.110414	0.187023	0.137499	0.0292297	0.120059	0.313087	0.0106101	0.0628301	0.185907	0.00468479	0.170434	0.0158401	0.00387235	0.183579	0.165037	0.0975562	0.033296	0.117099	0.107987	0.00698676	0.0322593	0.0174688	0.119054	0.170175	5.86e-05	0.120551	0.00605623	0.0877809	0.028974	0.0804507	0.0675598	0.0786961	0.0155958	0.0885597	1.38e-05	0.109618	5.25e-06	0.0526649	0.108269	0.00564806	0.177444
TFRC	0.0285527	0.00296885	0.00027665	0.00572073	0.0199786	0.00025784	0.00307693	0.00496966	0.00142536	0.00063986	0.00610984	1.94e-07	6.68e-05	0.00095788	0.0379227	1.89e-05	0.00669394	0.00910624	0.00412858	0.0200776	0.00015355	0.0017057	0.00018103	0.00796266	0.00347957	0.00124244	0.0301192	0.0896858	0.0161663	0.0324873	0.00033994	0.00129356	0.00044851	0.0164873	0.0431602	0.00298822	0.0456756	0.00169311	0.00349849	0.0631167	0.0116694	0.0158812	0.00181578	0.00086083	0.0429821	0.00418084	0.00960427	0.00722718	0.0143973
TGOLN2	0.0500385	8.02e-05	0.042984	0.204287	0.302432	0.431064	0.00780491	0.334479	0.28634	0.323468	0.174449	0.00076621	0.239596	0.340642	0.0112556	0.0159467	0.028255	0.0009303	0.144311	0.0848732	0.00573655	0.253153	0.247262	0.382943	0.0292642	0.41787	0.466046	0.0320386	0.332121	0.0783857	0.528917	0.392408	0.117262	0.550785	0.0228086	0.504921	0.113291	0.337445	0.354507	0.250526	0.00276954	0.608471	0.0895049	0.0901917	0.0217186	0.00275556	0.186489	0.0241182	0.248485
THBS2	0.00665204	0.00091196	0.0332927	0.254206	0.326265	0.411423	0.00442153	0.326074	0.297285	0.355499	0.189353	0.0029317	0.18392	0.333526	0.00037148	0.018476	0.0409268	0.0110728	0.1959	0.0517167	0.0311815	0.275905	0.287757	0.292716	0.0462726	0.368377	0.505289	0.0330568	0.146724	0.0731838	0.695508	0.390866	0.158516	0.407583	0.0226854	0.508864	0.0350989	0.531794	0.464918	0.171341	0.00304079	0.617367	0.0436837	0.056597	0.0573682	0.00335466	0.216642	0.033164	0.288525
TMEM106A	0.00457406	0.0057119	0.00933473	0.104111	0.0392927	0.0596047	0.00427952	0.019673	0.0539623	0.0363767	8.47e-05	0.0477784	0.00510661	0.0902899	0.0287746	0.0269718	0.0155489	0.00641089	0.0340222	0.02352	0.00587737	0.0129172	0.0314404	0.0198743	0.0145274	0.0582408	0.0448925	0.0252285	0.048454	0.0193895	0.0268397	0.0179791	0.0736267	0.0259271	0.00156964	0.0383361	0.0592495	0.0201635	0.0247811	0.00905657	0.0162409	0.0590569	0.00229717	0.125142	0.00085443	0.0555214	0.071826	0.00147108	0.126612
TMEM106B	0.124149	0.00080715	0.0336155	0.0616569	0.0810819	0.0881958	0.002732	0.0437257	0.0981514	0.0912694	0.0244847	0.0975292	0.093717	0.218181	0.049589	0.0511398	0.0501538	0.00331598	0.0645482	0.00504509	0.083322	0.0472557	0.10551	0.0586885	0.0580878	0.0862982	0.0896538	0.00314605	0.173922	0.0446603	0.0602071	0.0861491	0.0511716	0.109843	0.00125043	0.0675712	0.176029	0.0234893	0.0611464	0.219434	0.106112	0.16706	0.0212499	0.212792	0.0134072	0.168846	0.128509	0.00168983	0.115423
TMEM192	0.0260047	8.66e-05	0.0123487	0.146316	0.144037	0.0171796	0.0131249	0.0433181	0.0789304	0.160106	0.297094	0.101524	0.00704226	0.133803	0.0445452	0.0549504	0.0979719	0.00990412	0.217282	0.0178769	0.00152623	0.233056	0.213468	0.00918304	0.0109897	0.0605235	0.0172737	0.00105463	0.00152992	0.00199994	0.0519424	0.0529354	0.00559569	0.0509557	0.00414421	0.036431	0.00029538	0.011061	0.0136308	0.0480969	0.0640655	0.0310935	0.00015213	0.10601	0.0440199	0.106409	0.0927256	4.03e-05	0.113648
TNXB	0.00664828	0.0197954	0.023419	0.164508	0.288279	0.503654	0.031509	0.316848	0.372145	0.442981	0.193339	0.00274331	0.145194	0.323571	0.00600115	0.00276823	0.0281138	0.00803223	0.221061	0.231032	0.0380051	0.311656	0.367005	0.28189	0.00526886	0.402203	0.690751	0.0169448	0.421448	0.231772	0.576414	0.39907	0.167628	0.410144	0.0239546	0.484071	0.210396	0.508582	0.457091	0.221313	0.0229712	0.596141	0.0794059	0.0700059	0.0975695	2.87e-07	0.210568	0.0108479	0.205982
TTR	0.0564502	0.00380354	0.0501931	0.126201	0.219243	0.206076	0.00034878	0.217569	0.168285	0.202639	0.0644805	0.00660106	0.129122	0.235826	0.0247282	0.0316607	0.0263864	0.00049375	0.109071	0.00011055	0.00066697	0.144494	0.118592	0.0811374	0.0559441	0.205782	0.242334	0.0821309	0.0960358	0.046938	0.233243	0.221143	0.0782797	0.157017	0.00061161	0.238462	0.0510797	0.114914	0.134653	0.188339	0.0258191	0.189299	0.0202086	0.0787858	0.0107075	0.0213199	0.138221	0.00315342	0.218932
TUBB2A	0.043298	0.0291816	0.0112889	0.0107123	0.0344109	0.0582045	0.0408452	0.0430758	0.101947	0.0872972	0.033697	0.00622132	0.00157522	0.0191482	0.032592	0.0145784	0.0008553	0.00998021	0.0497595	0.0776325	0.115734	0.040859	0.0435188	0.0304173	0.0942278	0.0571201	0.150069	0.0312964	0.0128479	0.0566328	0.110647	0.122937	0.00258143	0.024916	0.0012225	0.0800597	0.0004181	0.101873	0.0768469	6.88e-05	0.0407236	0.0650873	0.00712606	0.00997193	0.0348907	0.0424571	0.0129228	0.0171617	0.010101
UMAD1	0.0324642	0.00215373	0.0366018	0.151538	0.273559	0.284333	0.0057025	0.275045	0.255268	0.285405	0.155499	0.00389115	0.252017	0.19056	0.0013996	0.0118717	0.0458227	0.00077476	0.15824	0.0930622	0.0121624	0.237555	0.243807	0.178784	0.0471503	0.286054	0.36248	0.0152113	0.283568	0.0907025	0.250591	0.247248	0.18313	0.26916	0.00737337	0.302983	0.178287	0.178344	0.237563	0.192151	0.0112389	0.411044	0.0357496	0.0589261	0.0351305	0.00408197	0.165776	0.028774	0.170242
[truncated: 128 more columns]

## Sheet: E. UrineUmapR2UmapEmbedding
Genes	UMAP1	UMAP2
A1BG	12.7358	9.57262
ABAT	14.2199	12.1875
ABI1	12.3737	11.1769
ACP2	11.7411	6.42133
ACY1	8.78345	6.50762
ADGRE2	8.33247	8.59479
AK4	14.2965	12.1613
AKAP12	8.46263	7.96222
AKR7A3	8.78516	6.65416
ALDH1A1	8.70425	6.62122
ALDOB	9.20017	6.40046
ALPI	13.7366	9.1357
ANGPTL2	10.8136	9.63092
ANPEP	12.0999	6.06308
ARSA	13.8072	8.75274
ARSB	13.8217	8.64728
ARSF	13.4	9.06363
ASPDH	14.8072	11.846
ASS1	9.16719	6.5267
ATRN	13.8613	11.0219
AZGP1	13.4096	9.79624
BHMT	8.91671	6.37639
BHMT2	8.95182	6.52239
BRSK1	9.83878	9.0866
BZW1	12.4602	11.3102
CACNA2D2	8.14605	8.01924
CADM2	7.62824	8.56982
CADM4	13.0318	10.7185
CALU	9.53791	9.38424
CAPZA2	13.5141	11.583
CD40	7.69054	8.34181
CD74	8.21132	7.89925
CD81	10.5212	9.09168
CEACAM5	8.49221	9.01474
CENPF	14.9016	11.7418
CHCHD10	8.05172	8.37586
CHMP2B	12.6643	10.1162
CHRDL1	8.00726	8.07923
CLPS	7.98624	8.30458
CP	11.6748	9.22561
CPQ	14.0957	8.59868
CRIM1	7.82859	9.03083
CROCC	14.5143	11.4525
CTSA	12.6712	7.12415
CTSB	14.1638	8.9727
CTSC	13.6649	8.28571
CTSD	11.7202	6.78301
CTSH	14.9773	11.6032
CUBN	11.6259	6.1302
DHRS4	14.3982	12.2595
DLD	12.6141	11.3563
DNASE2	14.1451	8.67133
DPP4	11.4695	6.90995
DPP7	12.2266	5.94238
EDNRB	8.35652	8.52602
EFEMP1	13.603	11.4658
EFEMP2	13.7661	11.3287
EIF2B4	11.9587	10.9414
EIF3C	12.8941	11.5348
EMCN	8.76838	8.32761
ENPEP	12.5648	7.26313
ENPP4	11.1976	9.65707
FABP1	14.613	11.1135
FAH	9.60653	6.46888
FAM174A	14.3844	11.4877
FBP1	9.40363	6.29057
FCGR3A	10.0153	9.18116
FLNB	11.2172	10.3443
FTL	13.2159	8.65057
FUCA1	12.1066	6.23394
FXYD2	8.98008	9.35316
GALC	13.0679	8.53752
GALNS	12.3756	6.52492
GDF7	10.4426	8.36485
GGH	14.0338	8.56833
GLB1	12.4664	6.62234
GM2A	12.6142	7.75787
GNS	13.9462	8.94916
GPRC5C	13.5567	10.7937
GSTA1	9.48067	6.52012
HEXA	14.1427	8.49574
HEXB	14.2465	8.6268
HLA-A	11.0471	9.39343
HLA-B	11.0533	9.36593
HPR	14.8966	11.3499
HSP90AA1	13.1502	11.7882
IGHG1	14.8703	11.2483
IGHV3-11	8.34992	8.98073
IGKV1-5	11.7178	9.17246
IGKV1-8	13.7333	10.581
IGKV2-30	13.606	10.6468
IGKV3-20	12.4328	9.44743
IGKV3D-15	11.9002	9.21426
IGLV1-40	11.8512	9.25671
IGLV1-44	11.9548	9.33107
IGLV3-21	11.5894	9.35294
IGLV7-43	14.764	11.8263
KCNJ14	7.67319	8.46761
KIAA1549L	8.31303	8.0734
KPNA6	12.1993	11.1165
KRT10	14.3102	11.6315
LAMP1	14.2852	9.18564
LILRB5	8.68059	8.21148
LONP2	14.9268	11.5196
LRP2	11.3558	6.80102
LY6D	7.83393	8.36953
MAN2B1	12.2333	6.01805
MAN2B2	12.3162	7.16065
MAOB	14.2646	12.1172
MAP4	10.7282	9.86785
MARCKSL1	9.59943	9.10301
MAT2A	13.0944	11.416
MGAM	13.8844	9.34751
MIOX	14.5095	11.0102
MME	11.0272	7.2912
MTHFS	13.9081	11.392
NAAA	10.6184	7.81725
NAGA	12.5876	6.63642
NAGLU	12.2862	6.07702
NAPSA	11.95	6.92343
NEU1	12.4668	6.38754
NGFR	7.83338	8.78335
NHLRC3	14.2842	8.98935
PAH	9.73791	6.65445
PCK1	9.35601	6.32004
PCK2	14.165	12.2271
PEPD	9.56407	6.72618
PLA2G15	11.9985	5.86179
PLD3	12.222	6.19621
PPT1	11.7899	7.0612
PRADC1	13.575	11.1311
PRDX1	13.2963	11.9574
PRDX3	14.2218	11.0796
PRKACA	12.6575	11.3896
PTN	10.2376	8.91407
PTPRJ	8.2867	9.2616
QPRT	12.2643	7.11291
RAB10	13.0958	11.4277
RAB1A	13.7507	11.7119
RBP5	9.71718	6.78575
RNASET2	12.6991	7.80696
RRAS	14.5661	11.4018
RYK	10.2698	8.52917
SARG	12.1991	11.0226
SCAP	7.71145	8.04991
SCNN1G	9.63123	9.39327
SECTM1	13.2952	10.8758
SGSH	12.2603	6.58497
SHBG	13.8841	10.7333
SIAE	13.6046	8.70704
SIRT3	14.627	11.5317
SLC13A2	10.5196	7.82463
SLC13A3	14.6275	11.9295
SLC35F6	14.1661	11.7752
SLC3A1	11.0528	7.51211
SLC3A2	11.7247	6.24665
SLC9A3R2	10.2564	9.45935
SLIT3	8.05999	7.97201
SMPD1	11.7789	6.3632
SPINK1	8.00162	9.147
SPOCK3	10.3313	8.91046
SPP1	7.99766	9.30698
SPPL2A	10.1375	9.05029
STK11IP	15.0493	11.8014
STOM	11.0016	7.5181
SVIP	10.0621	9.4563
SYPL1	11.1525	7.52991
TFRC	14.7142	11.9226
TGOLN2	8.12935	8.97979
THBS2	7.83245	8.46195
TMEM106A	14.1692	10.461
TMEM106B	12.5134	7.83887
TMEM192	11.0758	7.74227
TNXB	7.67992	8.93497
TTR	10.6156	9.2805
TUBB2A	13.4414	11.7834
UMAD1	9.75801	9.28737

## Sheet: F. UrineR2Matrix
Genes	R2
ANPEP	0.206703
DPP7	0.205763
SPP1	0.174614
PLA2G15	0.174125
NAGLU	0.17214
PTPRJ	0.171665
SPINK1	0.170486
IGHV3-11	0.170232
ACY1	0.168245
ALDH1A1	0.167246
NGFR	0.165435
CD40	0.165408
TNXB	0.165273
TGOLN2	0.163913
CUBN	0.16226
PLD3	0.159678
BHMT	0.157045
EDNRB	0.156658
FUCA1	0.156154
THBS2	0.156
EMCN	0.155534
BRSK1	0.153444
SLC13A2	0.152517
GLB1	0.150983
SCAP	0.150442
SLIT3	0.150036
KIAA1549L	0.148522
NAGA	0.146389
LY6D	0.140719
CLPS	0.137963
GALNS	0.137933
NEU1	0.137746
SGSH	0.133979
FXYD2	0.133788
CD74	0.133228
SLC3A2	0.130818
AKR7A3	0.130114
DPP4	0.129159
CHCHD10	0.129109
ENPEP	0.128253
CAPZA2	0.127924
ADGRE2	0.127667
PEPD	0.123009
ANGPTL2	0.120198
IGKV1-5	0.117714
NAAA	0.116787
CP	0.116605
MAN2B2	0.112137
MME	0.11096
ASS1	0.109997
ENPP4	0.108679
ACP2	0.107526
SMPD1	0.107217
CEACAM5	0.106215
CADM2	0.105658
FTL	0.10539
CTSD	0.105361
ALDOB	0.105299
NAPSA	0.10485
ABAT	0.104428
CRIM1	0.103384
TUBB2A	0.103345
MAP4	0.102205
MAN2B1	0.101271
IGKV1-8	0.100681
TFRC	0.100134
CTSA	0.0999411
IGLV3-21	0.0999303
FAM174A	0.0997267
FCGR3A	0.0985253
SLC13A3	0.0978337
RBP5	0.0959365
DHRS4	0.0950443
PAH	0.0940049
LILRB5	0.0940035
FBP1	0.0927057
SCNN1G	0.0926561
CALU	0.0926405
CACNA2D2	0.0911694
LRP2	0.0859701
IGKV2-30	0.0852041
CHRDL1	0.0848772
IGKV3D-15	0.0838395
FLNB	0.0835525
QPRT	0.0832399
RNASET2	0.0830167
HLA-B	0.0829406
PRADC1	0.0826643
TTR	0.0817436
AKAP12	0.0810167
GM2A	0.0804432
MAOB	0.0796457
MAT2A	0.0770617
PRDX3	0.0764938
TMEM106A	0.0758313
STOM	0.0755009
IGLV1-40	0.0746596
GSTA1	0.074632
PPT1	0.0731407
SHBG	0.0722086
HLA-A	0.0710287
AK4	0.0705924
RAB1A	0.0700991
BHMT2	0.069549
SPOCK3	0.0693591
GALC	0.0676211
IGLV1-44	0.0673135
MARCKSL1	0.0652852
ASPDH	0.0650146
TMEM106B	0.0649059
PCK1	0.0626553
SLC3A1	0.0606649
DLD	0.0598505
CROCC	0.0573039
EIF3C	0.055814
PCK2	0.0553064
HSP90AA1	0.0550316
CTSC	0.0548408
SPPL2A	0.0547752
KPNA6	0.053687
MTHFS	0.0525334
HPR	0.052193
STK11IP	0.0519859
PRDX1	0.0512671
SIAE	0.0512227
EFEMP1	0.0508245
SLC35F6	0.0489513
PRKACA	0.047965
GGH	0.0460301
NHLRC3	0.0455463
A1BG	0.0443242
GPRC5C	0.0427363
HEXB	0.0414703
IGKV3-20	0.0405459
GNS	0.0397479
CTSB	0.037701
HEXA	0.0374977
CHMP2B	0.0373065
DNASE2	0.0362664
ARSA	0.0356356
SARG	0.034972
CPQ	0.0345418
UMAD1	0.0332053
CADM4	0.0315348
ARSB	0.0314186
ATRN	0.031352
CENPF	0.030869
SVIP	0.0304642
ARSF	0.030248
BZW1	0.0293057
AZGP1	0.0285767
SIRT3	0.0275747
GDF7	0.0271068
ALPI	0.0254942
SECTM1	0.0249555
SYPL1	0.0248146
FAH	0.0226764
EIF2B4	0.0213097
SLC9A3R2	0.0203586
PTN	0.0183319
RYK	0.0178828
LAMP1	0.0169419
IGHG1	0.0147972
ABI1	0.0137591
TMEM192	0.0136665
EFEMP2	0.0125402
MGAM	0.0106142
RRAS	0.00655145
FABP1	0.00504788
CTSH	0.00373362
CD81	0.00369634
RAB10	0.0033958
IGLV7-43	0.00206193
KRT10	3.6716e-05
LONP2	-0.00350376
MIOX	-0.00377239
KCNJ14	-0.00508956

## Sheet: G. UrineEllbowData
No of features	R2
1	0.206703
2	0.238698
3	0.3155
4	0.322199
5	0.328787
6	0.337868
7	0.342615
8	0.353222
9	0.384673
10	0.396751
11	0.403931
12	0.404898
13	0.410904
14	0.415395
15	0.422901
16	0.426697
17	0.431252
18	0.431987
19	0.437303
20	0.437907
21	0.440326
22	0.440664
23	0.444599
24	0.458161
25	0.459164
26	0.4609
27	0.462941
28	0.468973
29	0.472186
30	0.472315
31	0.474255
32	0.479545
33	0.480465
34	0.482797
35	0.484087
36	0.487271
37	0.493738
38	0.49728
39	0.499462
40	0.50464
41	0.507819
42	0.508824
43	0.510437
44	0.514376
45	0.518875
46	0.520921
47	0.527175
48	0.528385
49	0.533463
50	0.536508
51	0.539518
52	0.54154
53	0.543405
54	0.545813
55	0.546942
56	0.549362
57	0.552515
58	0.55518
59	0.557811
60	0.561703
61	0.564048
62	0.56787
63	0.571341
64	0.573654
65	0.576491
66	0.579626
67	0.581723
68	0.583998
69	0.58621
70	0.589372
71	0.591722
72	0.593332
73	0.596669
74	0.599064
75	0.601785
76	0.604094
77	0.606085
78	0.607621
79	0.610252
80	0.611534
81	0.615153
82	0.61692
83	0.62131
84	0.62548
85	0.627315
86	0.631091
87	0.633328
88	0.636459
89	0.640244
90	0.643599
91	0.646071
92	0.649903
93	0.653549
94	0.656692
95	0.659578
96	0.663895
97	0.66694
98	0.669212
99	0.670573
100	0.673828
101	0.675591
102	0.679802
103	0.683268
104	0.68759
105	0.690794
106	0.694793
107	0.696885
108	0.701085
109	0.704419
110	0.708636
111	0.712549
112	0.71508
113	0.717932
114	0.721123
115	0.725157
116	0.729784
117	0.732469
118	0.734188
119	0.737322
120	0.741411
121	0.745093
122	0.748966
123	0.753678
124	0.756202
125	0.760125
126	0.761872
127	0.766592
128	0.770862
129	0.773573
130	0.775253
131	0.776434
132	0.779435
133	0.781572
134	0.782664
135	0.785072
136	0.787012
137	0.788138
138	0.79112
139	0.79357
140	0.796423
141	0.798812
142	0.800739
143	0.804983
144	0.806555
145	0.810016
146	0.813163
147	0.817324
148	0.821881
149	0.827962
150	0.832355
151	0.833718
152	0.839565
153	0.844022
154	0.848681
155	0.851829
156	0.856501
157	0.862793
158	0.868144
159	0.874581
160	0.878709
161	0.882775
162	0.886606
163	0.890164
164	0.895884
165	0.903475
166	0.906262
167	0.908621
168	0.914485
169	0.917737
170	0.923916
171	0.931057
172	0.938821
173	0.944287
174	0.949823
175	0.956788
176	0.962302
177	0.969355

## Sheet: H. Outlier data
PATNO	outlier
40273	FALSE
40360	FALSE
40366	FALSE
40451	FALSE
40520	FALSE
40560	FALSE
40578	FALSE
40586	FALSE
40587	FALSE
40592	FALSE
40594	FALSE
40595	FALSE
40599	FALSE
40601	TRUE
40604	FALSE
40614	FALSE
40618	FALSE
40671	FALSE
40692	FALSE
40702	FALSE
40703	FALSE
40709	FALSE
40781	TRUE
40800	FALSE
40816	FALSE
40882	FALSE
41172	FALSE
41184	FALSE
41384	FALSE
41400	FALSE
41405	FALSE
41471	FALSE
41473	FALSE
41486	FALSE
41519	FALSE
41568	FALSE
41578	FALSE
41767	FALSE
41801	FALSE
41967	FALSE
42079	FALSE
42126	FALSE
42146	FALSE
42164	FALSE
42168	FALSE
42724	FALSE
42888	FALSE
50086	FALSE
50088	FALSE
50110	FALSE
50143	FALSE
50157	FALSE
50175	FALSE
50184	FALSE
50192	FALSE
50195	FALSE
50219	FALSE
50222	FALSE
50225	TRUE
50275	FALSE
50319	FALSE
50328	FALSE
50379	FALSE
50455	FALSE
50485	FALSE
50509	FALSE
50557	FALSE
50572	FALSE
50621	FALSE
50670	FALSE
50860	FALSE
50901	FALSE
50961	FALSE
50983	FALSE
51186	FALSE
51247	TRUE
51252	FALSE
51302	FALSE
51440	FALSE
51441	FALSE
51746	FALSE
51755	FALSE
51782	TRUE
51800	FALSE
51971	FALSE
52128	FALSE
52274	FALSE
52432	FALSE
52787	FALSE
53044	TRUE
53518	FALSE
53595	FALSE
53866	FALSE
54364	FALSE
54373	FALSE
55094	FALSE
55380	FALSE
55984	FALSE
56126	FALSE
56761	FALSE
56779	FALSE
57170	FALSE
57277	FALSE
57798	TRUE
57813	FALSE
57965	FALSE
58027	FALSE
58030	FALSE
58099	FALSE
58138	FALSE
58182	FALSE
58327	FALSE
58653	FALSE
58671	FALSE
58680	FALSE
58721	TRUE
58865	FALSE
59154	FALSE
59174	FALSE
59409	FALSE
59483	FALSE
59507	FALSE
59552	FALSE
59558	FALSE
59724	FALSE
59733	FALSE
59797	FALSE
59866	FALSE
59869	FALSE
65000	FALSE
65002	FALSE
65003	FALSE
65004	FALSE
65006	TRUE
70067	FALSE
70241	FALSE
70463	FALSE
70519	TRUE
70818	FALSE
71008	FALSE
71093	FALSE
71097	TRUE
71098	FALSE
71215	FALSE
71236	FALSE
71387	FALSE
71423	FALSE
71452	FALSE
71679	FALSE
71808	FALSE
71809	FALSE
71935	FALSE
71978	FALSE
72082	FALSE
72419	FALSE
72760	FALSE
72784	FALSE
72791	FALSE
72826	FALSE
72877	FALSE
73134	FALSE
73688	FALSE
73887	FALSE
73935	FALSE
74307	FALSE
74375	FALSE
75134	FALSE
75420	FALSE
75421	FALSE
75422	FALSE
75434	FALSE
75440	FALSE
75465	FALSE
75496	FALSE
75562	FALSE
40555	FALSE
40558	FALSE
40585	FALSE
40590	FALSE
40591	FALSE
40593	FALSE
40596	FALSE
40600	FALSE
40602	FALSE
40603	FALSE
40606	FALSE
40607	FALSE
40608	FALSE
40609	FALSE
40610	FALSE
40613	FALSE
40617	FALSE
40619	FALSE
40621	FALSE
40691	FALSE
40693	FALSE
40694	FALSE
40704	FALSE
40713	FALSE
40714	FALSE
40725	FALSE
40726	FALSE
40922	FALSE
41380	FALSE
41382	FALSE
41399	FALSE
41401	FALSE
41410	TRUE
41411	FALSE
41412	FALSE
41420	FALSE
41488	FALSE
41508	FALSE
41521	FALSE
41522	FALSE
41523	FALSE
41529	FALSE
41560	FALSE
41562	FALSE
41749	FALSE
41829	FALSE
41886	FALSE
41984	FALSE
41985	FALSE
41992	FALSE
41993	FALSE
42000	FALSE
42001	FALSE
42006	FALSE
42009	FALSE
42011	FALSE
42012	FALSE
42014	FALSE
42024	FALSE
42133	FALSE
42134	FALSE
42161	FALSE
42171	FALSE
42172	FALSE
42263	FALSE
42264	FALSE
42272	FALSE
42710	FALSE
50044	FALSE
50829	FALSE
51518	FALSE
51625	FALSE
51714	FALSE
51867	FALSE
52006	TRUE
52062	FALSE
52200	FALSE
52275	FALSE
52276	FALSE
52530	FALSE
52828	FALSE
52854	FALSE
52871	FALSE
52872	FALSE
52948	FALSE
52982	FALSE
53113	FALSE
53519	FALSE
54048	TRUE
54110	FALSE
54161	FALSE
54197	FALSE
54215	FALSE
54266	FALSE
55251	FALSE
55395	FALSE
55560	FALSE
55822	FALSE
55842	FALSE
56136	FALSE
56169	FALSE
56175	FALSE
56184	FALSE
56457	FALSE
57159	FALSE
57447	FALSE
57500	TRUE
57714	FALSE
57738	FALSE
57887	FALSE
58026	FALSE
58431	FALSE
58550	FALSE
58990	FALSE
70977	FALSE
71313	FALSE
71394	FALSE
71770	FALSE
72562	FALSE
73115	FALSE
74303	FALSE
74817	FALSE
74977	FALSE
75418	FALSE
75484	FALSE
75524	FALSE
75564	FALSE
3000	FALSE
3002	FALSE
3008	FALSE
3009	FALSE
3012	FALSE
3014	FALSE
3052	FALSE
3056	FALSE
3060	FALSE
3061	FALSE
3069	FALSE
3088	FALSE
3106	TRUE
3109	FALSE
3115	FALSE
3122	FALSE
3129	FALSE
3150	FALSE
3151	FALSE
3154	FALSE
3157	FALSE
3162	FALSE
3172	FALSE
3174	FALSE
3180	FALSE
3181	TRUE
3191	FALSE
3201	FALSE
3209	FALSE
3216	FALSE
3220	FALSE
3226	TRUE
3251	FALSE
3253	TRUE
3257	TRUE
3276	FALSE
3279	FALSE
3282	FALSE
3309	FALSE
3310	FALSE
3311	FALSE
3321	FALSE
3351	FALSE
3355	FALSE
3359	FALSE
3361	FALSE
3367	FALSE
3370	FALSE
3371	FALSE
3377	FALSE
3400	FALSE
3420	FALSE
3423	FALSE
3433	FALSE
3440	FALSE
3459	FALSE
3460	FALSE
3464	FALSE
3470	FALSE
3478	FALSE
3503	FALSE
3505	FALSE
3506	FALSE
3507	FALSE
3515	FALSE
3518	FALSE
3523	FALSE
3525	FALSE
3527	FALSE
3554	FALSE
3557	FALSE
3567	FALSE
3586	FALSE
3589	FALSE
3600	FALSE
3604	FALSE
3605	FALSE
3607	FALSE
3608	FALSE
3609	FALSE
3611	FALSE
3612	FALSE
3630	FALSE
3632	FALSE
3633	FALSE
3650	FALSE
3653	TRUE
3656	FALSE
3664	FALSE
3700	FALSE
3708	FALSE
3709	FALSE
3710	FALSE
3752	FALSE
3753	FALSE
3756	FALSE
3757	FALSE
3759	TRUE
3765	FALSE
3767	FALSE
3769	FALSE
3771	FALSE
3772	FALSE
3773	FALSE
3776	FALSE
3778	FALSE
3780	FALSE
3785	FALSE
3791	FALSE
3792	FALSE
3795	FALSE
3796	FALSE
3802	FALSE
3804	FALSE
3805	FALSE
3806	FALSE
3807	FALSE
3809	FALSE
3811	FALSE
3812	FALSE
3816	FALSE
3817	FALSE
3819	FALSE
3822	FALSE
3823	FALSE
3824	TRUE
3825	FALSE
3826	FALSE
3828	FALSE
3829	FALSE
3830	FALSE
3832	FALSE
3835	FALSE
3838	FALSE
3856	FALSE
3858	FALSE
3859	FALSE
3867	FALSE
3901	FALSE
3905	FALSE
3916	FALSE
3952	FALSE
3953	FALSE
3954	FALSE
3965	FALSE
3969	FALSE
4004	FALSE
4009	FALSE
4011	FALSE
4013	FALSE
4022	FALSE
4052	FALSE
4067	FALSE
4104	FALSE
4108	FALSE
4113	TRUE
4139	FALSE
40539	FALSE
40541	FALSE
40542	FALSE
40543	FALSE
40777	FALSE
41280	TRUE
41281	FALSE
41282	FALSE
41283	FALSE
41286	FALSE
41287	FALSE
41288	FALSE
41289	FALSE
41290	FALSE
41291	FALSE
41292	FALSE
41293	FALSE
41294	FALSE
41295	FALSE
41296	FALSE
41297	FALSE
41305	FALSE
41307	FALSE
41314	FALSE
41343	FALSE
41356	FALSE
41375	FALSE
41438	FALSE
41989	FALSE
42293	FALSE
42306	FALSE
42308	FALSE
42351	FALSE
42379	FALSE
42415	FALSE
42422	FALSE
42426	FALSE
42429	FALSE
42438	FALSE
42443	FALSE
42444	FALSE
42445	FALSE
42446	FALSE
42447	FALSE
42448	FALSE
42450	FALSE
42451	FALSE
42452	FALSE
42455	FALSE
42456	FALSE
42457	FALSE
50746	FALSE
51731	FALSE
52523	FALSE
3006	FALSE
3011	FALSE
3018	FALSE
3023	FALSE
3029	FALSE
3051	FALSE
3053	FALSE
3055	FALSE
3057	FALSE
3062	FALSE
3067	FALSE
3076	FALSE
3083	FALSE
3100	FALSE
3102	FALSE
3107	FALSE
3112	FALSE
3113	FALSE
3118	FALSE
3120	FALSE
3127	FALSE
3128	FALSE
3156	FALSE
3168	FALSE
3176	FALSE
3179	FALSE
3185	FALSE
3188	FALSE
3200	FALSE
3203	FALSE
3218	FALSE
3221	FALSE
3224	FALSE
3227	FALSE
3234	FALSE
3237	FALSE
3260	FALSE
3264	FALSE
3267	FALSE
3274	FALSE
3278	FALSE
3284	FALSE
3288	FALSE
3290	FALSE
3307	FALSE
3316	FALSE
3318	FALSE
3320	FALSE
3322	FALSE
3325	FALSE
3330	FALSE
3332	FALSE
3353	FALSE
3362	FALSE
3364	FALSE
3366	FALSE
3368	FALSE
3375	FALSE
3376	FALSE
3378	FALSE
3380	FALSE
3385	FALSE
3387	TRUE
3392	FALSE
3401	FALSE
3405	FALSE
3409	FALSE
3411	FALSE
3414	TRUE
3419	FALSE
3428	FALSE
3434	FALSE
3443	FALSE
3452	FALSE
3455	FALSE
3457	FALSE
3467	FALSE
3472	FALSE
3475	FALSE
3480	FALSE
3514	FALSE
3540	FALSE
3542	FALSE
3543	FALSE
3544	FALSE
3564	FALSE
3571	FALSE
3574	FALSE
3592	FALSE
3601	FALSE
3613	FALSE
3617	FALSE
3622	FALSE
3625	FALSE
3627	FALSE
3636	FALSE
3637	FALSE
3638	FALSE
3654	FALSE
3660	FALSE
3762	FALSE
3788	FALSE
3794	FALSE
3803	FALSE
3827	FALSE
3851	FALSE
3855	FALSE
3866	FALSE
3904	FALSE
3910	FALSE
3950	FALSE
4010	FALSE
4012	FALSE
4026	FALSE
4027	FALSE
4029	FALSE
4033	FALSE
4034	FALSE
4035	FALSE
4037	FALSE
4051	TRUE
4055	FALSE
4058	FALSE
4072	FALSE
4073	FALSE
4076	FALSE
4077	FALSE
4083	FALSE
4093	TRUE
4096	FALSE
4098	FALSE
4099	TRUE
4101	FALSE
4102	FALSE
4103	FALSE
4106	FALSE
4110	FALSE
4114	FALSE
4123	FALSE
4126	FALSE
40012	FALSE
40338	FALSE
40549	FALSE
40776	FALSE
41990	FALSE
42860	FALSE
43046	FALSE
50009	FALSE
50081	FALSE
51311	FALSE
51540	FALSE
51551	FALSE
51632	FALSE
51680	TRUE
51689	FALSE
52215	FALSE
52258	FALSE
52278	FALSE
52355	FALSE
52400	FALSE
52414	FALSE
52515	FALSE
52517	FALSE
52518	FALSE
52524	FALSE
52587	FALSE
52604	FALSE
52678	FALSE
52748	FALSE
52752	FALSE
52783	FALSE
52874	FALSE
52888	FALSE
52932	FALSE
53033	FALSE
53054	FALSE
53310	FALSE
53339	FALSE
53340	FALSE
53423	FALSE
53600	FALSE
54144	FALSE
54166	FALSE
54198	FALSE
54262	FALSE
54265	FALSE
54309	FALSE
54391	FALSE
54937	FALSE
55124	FALSE
55282	FALSE
55349	FALSE
55557	FALSE
56435	FALSE
56492	FALSE
56571	FALSE
56807	FALSE
57347	FALSE
57961	FALSE
58070	FALSE
58141	TRUE
58342	FALSE
58909	FALSE
59042	FALSE
59121	FALSE
59293	FALSE
59390	FALSE
59503	FALSE
59539	FALSE
59614	FALSE
59649	FALSE
70326	FALSE
71189	FALSE
71494	FALSE
72138	TRUE
72222	FALSE
72283	FALSE
73432	FALSE
73467	FALSE
73787	FALSE
74000	TRUE
74067	FALSE
74393	FALSE
74763	FALSE
75403	FALSE
75419	FALSE
75426	FALSE
75454	FALSE
75492	FALSE
75520	FALSE
75525	FALSE
75570	FALSE
3004	FALSE
3007	FALSE
3010	FALSE
3013	FALSE
3016	FALSE
3021	FALSE
3026	FALSE
3054	FALSE
3064	FALSE
3072	FALSE
3077	FALSE
3078	FALSE
3086	FALSE
3087	FALSE
3105	FALSE
3114	FALSE
3160	FALSE
3165	FALSE
3171	FALSE
3173	FALSE
3184	FALSE
3186	FALSE
3190	FALSE
3206	FALSE
3207	FALSE
3214	FALSE
3215	TRUE
3223	FALSE
3230	FALSE
3269	FALSE
3280	FALSE
3300	FALSE
3301	FALSE
3312	FALSE
3313	FALSE
3314	FALSE
3333	FALSE
3352	TRUE
3357	FALSE
3358	FALSE
3363	FALSE
3365	FALSE
3383	FALSE
3386	FALSE
3389	FALSE
3403	FALSE
3404	FALSE
3406	FALSE
3407	FALSE
3410	FALSE
3424	FALSE
3431	TRUE
3432	FALSE
3435	FALSE
3448	FALSE
3450	FALSE
3453	FALSE
3458	FALSE
3468	FALSE
3473	FALSE
3476	FALSE
3479	FALSE
3481	FALSE
3482	FALSE
3502	FALSE
3528	FALSE
3541	FALSE
3558	FALSE
3563	FALSE
3569	FALSE
3585	FALSE
3588	FALSE
3593	FALSE
3615	FALSE
3619	FALSE
3628	FALSE
3634	FALSE
3657	FALSE
3658	FALSE
3659	FALSE
3661	FALSE
3662	FALSE
3955	FALSE
3957	FALSE
3958	FALSE
3959	FALSE
3963	FALSE
3970	FALSE
3972	FALSE
4005	FALSE
4019	FALSE
4021	FALSE
4032	FALSE
4065	FALSE
4070	FALSE
4079	FALSE
4081	FALSE
4091	FALSE
4092	FALSE
4094	FALSE
4100	FALSE
4109	FALSE
4111	FALSE
4112	FALSE
4117	FALSE
4118	FALSE
4121	FALSE
4122	FALSE
4124	FALSE
4135	TRUE
40806	FALSE
41664	FALSE
41854	FALSE
51544	FALSE
51844	FALSE
52146	FALSE
52353	FALSE
52362	FALSE
52543	FALSE
52634	FALSE
53060	FALSE
53258	FALSE
53677	FALSE
53925	FALSE
53988	FALSE
54196	FALSE
54461	FALSE
54695	FALSE
54908	FALSE
54915	FALSE
54991	FALSE
55098	FALSE
55441	FALSE
55577	FALSE
55615	FALSE
55653	FALSE
55875	FALSE
56048	FALSE
56405	FALSE
56558	FALSE
56582	FALSE
56593	FALSE
56680	FALSE
56706	FALSE
56744	FALSE
56800	TRUE
56886	FALSE
56954	FALSE
57037	FALSE
57090	FALSE
57234	FALSE
57292	FALSE
57398	FALSE
57484	FALSE
57605	FALSE
57670	FALSE
57869	FALSE
57946	FALSE
58111	FALSE
58164	FALSE
58221	FALSE
58224	FALSE
58420	FALSE
58438	FALSE
58454	FALSE
58510	FALSE
58527	FALSE
58694	FALSE
58767	FALSE
58783	FALSE
58843	FALSE
58916	TRUE
59053	FALSE
59152	FALSE
59178	FALSE
59253	FALSE
59310	FALSE
59398	FALSE
59466	FALSE
59545	FALSE
59583	FALSE
70035	FALSE
70087	FALSE
70106	FALSE
70179	FALSE
70188	FALSE
70345	FALSE
70347	FALSE
70354	FALSE
70378	FALSE
70432	FALSE
70453	FALSE
70659	FALSE
70765	FALSE
70991	TRUE
71045	FALSE
71065	FALSE
71107	FALSE
71375	FALSE
71521	FALSE
71658	FALSE
71880	FALSE
72083	FALSE
72110	FALSE
72651	FALSE
73082	FALSE
73397	FALSE
73614	FALSE
73616	FALSE
73673	FALSE
73716	FALSE
74004	FALSE
74034	FALSE
74158	TRUE
74199	FALSE
74272	FALSE
74497	FALSE
74544	FALSE
74739	FALSE
74743	FALSE
74779	FALSE
74940	FALSE
75409	FALSE
75414	FALSE
75433	FALSE
75441	FALSE
75447	FALSE
75479	FALSE
75480	FALSE
75485	FALSE
75503	FALSE
75508	FALSE
75512	TRUE
75547	FALSE
75565	FALSE

## Sheet: I. Multiple Linear Regression
Genes	Uniprot ID	PD/no PD (coefficient)	PD_G2019S/no PD_G2019S (coefficient)	GBA_E365K/no GBA_E365K (coefficient)	GBA_N409S/no GBA_N409S (coefficient)	G2019S/no G2019S (coefficient)	R1441G/no R1441G (coefficient)	Prodromal/no Prodromal (coefficient)	PD/no PD (-log10 p-value)	PD_G2019S/no PD_G2019S (-log10 p-value)	GBA_E365K/no GBA_E365K (-log10 p-value)	GBA_N409S/no GBA_N409S (-log10 p-value)	G2019S/no G2019S (-log10 p-value)	R1441G/no R1441G (-log10 p-value)	Prodromal/no Prodromal (-log10 p-value)	PD/no PD (q-value)	PD_G2019S/no PD_G2019S (q-value)	GBA_E365K/no GBA_E365K (q-value)	GBA_N409S/no GBA_N409S (q-value)	G2019S/no G2019S (q-value)	R1441G/no R1441G (q-value)	Prodromal/no Prodromal (q-value)
A1BG	M0R009	0.135048	0.488558	-0.28311	-0.05427	0.230471	0.024277	0.00114644	0.0821261	1.94036		0.0167081	1.83767	0.00860955	0.000447941	1	0.0337626		1	0.0299862	1	1
A1BG	P04217	-0.0370505	0.227584	-0.223985	-0.0222192	0.197344	0.255047	0.102995	7.15218e-05	2.64035	1.29786	0.00402108	7.1147	1.80148	1.82466	1	0.00733398	0.155656	1	2.59709e-07	0.0580406	0.0357852
A1BG	P04217-2	0.142906	0.51629	-0.280117	-0.303347	0.402215	0.254796	-0.0256778	0.00513654	0.942604	0.0128957	1.86394	3.89955	0.0760374	4.26325e-08	1	0.280519	1	0.0342577	0.00034142	1	1
A1BG	P04217;P04217-2	-0.0119446	0.176934	-0.215621	0.00233365	0.131429	0.307466	0.0728904	1.44649e-16	0.981681	0.601767	0.0013482	2.90542	2.13164	0.611575	1	0.258517	0.561139	1	0.00300108	0.0287802	0.452845
A2M;PZP	P01023;P20742	0.174141	0.490474	-0.201146	-0.238439	0.311383	0.404134	-0.134719	0.0581533	1.77208	0.00100205	0.993359	1.94332	0.0738951	0.111227	1	0.0485915	1	0.208358	0.0238972	1	1
A2ML1	A8K2U0	0.0469057	0.0754099	0.0667614	-0.0194883	0.0391706	0.0215323	-0.0644843	5.18746e-10	1.75299e-06	0.242083	0.000267856	0.00322235	0.000460958	0.00299371	1	1	0.981246	1	1	1	1
A2M	P01023	0.0687792	0.160055	-0.00744926	0.0244377	0.0177874	0.271259	-0.019855	0.095132	0.702609	0.147248	0.0093548	0.000168009	0.677882	1.00397e-06	1	0.459211	1	1	1	0.524878	1
A4GALT	Q9NPC4	0.358556	0.594946	-0.758615	-0.0939624	0.0164674	-0.0683169	-0.178754	0.71644	0.365327	0.571457	0.0539342	0.000311751	0.00106457	0.00794203	0.4242	0.90163	0.591052	1	1	1	1
AACS	Q86V21;Q86V21-2	0.0939516	0.30993	-0.128176	-0.0797481	0.185805	-0.647129	0.105662	4.33284e-09	0.0112403	0.00789755	0.0886681	1.498	0.328441	0.0596407	1	1	1	1	0.0617036	0.925277	1
AAK1	A0A096LP25	0.265363	-0.539923	0.679498	0.239424	-0.533106	-0.740747	-0.436052	0.0334946	0.068581	0.157074	0.292287	3.07985	0.486846	0.937924	1	1	1	0.802729	0.00205573	0.724823	0.232963
AAK1	Q2M2I8;Q2M2I8-2	0.00313588	0.459235	-0.0775347	-0.00170377	0.294873	-1.08545	0.0762628	0	0.0336289	6.50786e-05	7.86383e-07	1.14672	1.41067	0.00103557	1	1	1	1	0.129404	0.129934	1
AAMDC	Q9H7C9	0.269431	0.753799	0.298998	0.295123	0.0420863	-0.755709	-0.0551424	0.164699	0.932519	0.0195251	0.821156	0.000277315	1.12691	3.14541e-06	1	0.286267	1	0.294395	1	0.228192	1
AARS1	P49588	0.207937	1.19714	-0.990625	-0.0366707	0.593438	-0.108998	0.176084	0.00194458	3.69336	1.17498	0.000267653	3.38336	0.0098293	0.0832867	1	0.000712663	0.197279	1	0.0010614	1	1
ABAT	P80404	0.361926	1.06206	-1.10215	-0.486955	0.582155	1.24106	-0.112252	0.517335	2.63017	0.918826	1.6508	2.54907	2.06238	6.05932e-05	0.637434	0.00749853	0.318386	0.0537187	0.00648692	0.0333865	1
ABCA2	Q9BZC7;Q9BZC7-3;Q9BZC7-4	0.0186471	-0.756898	0.211945	-0.159716	-0.520649	-0.740705	-0.176741	0	0.38868	0.0125629	0.000147379	1.70521	0.770597	0.023215	1	0.861458	1	1	0.0397222	0.444956	1
ABCB11	O95342	0.342705	0.741232	-0.578502	-0.184907	0.0928928	-0.958938	-0.101228	0.363419	0.75162	0.609682	0.00644017	0.167826	1.03406	0.00175838	0.868734	0.415862	0.553949	1	0.926985	0.272485	1
ABCB1;ABCB11	O95342;P08183	0.119423	0.404214	-0.363237	-0.114995	0.0617548	-0.109823	0.0140045	1.37144e-05	0.107513	0.0825956	6.89805e-06	0.00410762	0.00976898	2.77201e-05	1	1	1	1	1	1	1
ABCB1;ABCB4	P08183;P21439;P21439-2;P21439-3	0.0861181	0.402063	-0.470643	-0.46188	0.352215	0.494303	-0.0398584	6.02314e-09	0.184684	0.0567722	2.86615	2.22457	0.0651182	6.36911e-06	1	1	1	0.00394206	0.0131149	1	1
ABCB1	P08183	0.0223498	0.137288	-0.101724	-0.0621574	0.109125	0.0737821	0.0136302	5.59281e-10	0.378798	0.36666	0.33643	2.98986	0.375049	2.06306e-07	1	0.87778	0.821731	0.743202	0.00249643	0.862877	1
ABCB6	Q9NP58-4	0.146138	0.893752	0.074554	-0.643847	0.771046	0.350879	0.0148094	2.41622e-07	1.34469	0.00229733	3.43609	5.77151	0.00296396	6.45339e-08	1	0.12047	1	0.00112128	5.32007e-06	1	1
ABCC2	Q92887	0.221737	0.692289	-0.557681	-0.439308	0.602844	-0.0855419	-0.110748	0.121037	1.46327	0.240407	1.73974	5.23916	0.00172824	0.0115098	1	0.0936414	0.982743	0.0445164	1.75039e-05	1	1
ABCC4	O15439	0.219905	0.671752	-0.470067	-0.0212231	0.232123	0.336808	-0.0741753	0.0139334	0.639674	0.0680429	0.00767245	0.300692	0.0391986	0.000409691	1	0.522865	1	1	0.721207	1	1
ABCD3	P28288	0.159044	0.149324	-0.236487	-0.202119	0.0164557	-0.168586	-0.122653	0.278163	0.000353832	0.0962229	0.87236	0.0200487	0.00546203	0.245313	1	1	1	0.265982	1	1	0.915665
ABCD3	P28288;P28288-2	0.284251	0.551697	-0.551001	-0.493753	0.250393	-0.105114	-0.197857	0.334885	0.304169	0.650465	2.16013	0.0944968	0.0832329	0.145615	0.918556	1	0.516219	0.018215	1	1	1
ABCD4	O14678	0.358817	1.49998	-0.296879	-0.172958	0.749668	0.488597	0.0310971	0.835755	7.97853	0.0627215	0.571926	5.81018	0.265432	0.0376607	0.329828	4.415e-08	1	0.479555	4.8822e-06	1	1
ABCE1	P61221	0.232254	0.79819	-0.694731	0.0201254	0.354888	-0.102465	-0.0510552	0.0379822	1.50378	0.646914	0.00409408	1.91938	0.0273572	6.8936e-06	1	0.0859119	0.519494	1	0.025164	1	1
ABCF1	Q8NE71	-0.17411	-0.375812	0.0599544	-0.20154	0.129051	-0.785382	0.0825489	0.00291082	0.0152323	0.308646	0.139612	0.00861513	0.771562	2.39081e-06	1	1	0.89382	1	1	0.44415	1
ABCF3	Q9NUQ8	0.084307	0.807037	-0.414745	-0.341449	0.685187	0.0448188	0.0418593	4.76789e-10	1.79312	0.230365	1.3079	5.75538	0.0355441	8.31479e-05	1	0.0464269	0.994902	0.109761	5.51461e-06	1	1
ABHD14A	Q9BUJ0	0.0277364	0.00196555	-0.354488	0.0430485	-0.0373282	0.0910536	0.0298666	0	0	0.0129058	3.25502e-05	6.68692e-06	0.512748	0.00152282	1	1	1	1	1	0.694322	1
ABHD14B	Q96IU4	-0.00663419	0.341468	-0.254497	-0.0664235	0.242943	0.0649575	0.105425	0	7.21612	1.06576	0.84615	10.6333	0.254378	1.62837	1	2.50345e-07	0.242167	0.280207	8.6447e-11	1	0.0546638
ABHD17B	Q5VST6	0.181943	0.199305	0.0828803	-0.307731	0.184981	-0.247995	-0.175935	0.0434357	7.29084e-05	0.000992731	1.8857	0.181856	0.0788318	0.251253	1	1	1	0.0326922	0.903398	1	0.905917
ABHD5	Q8WTS1	0.136788	0.0173187	-0.36604	-0.104876	0.0200495	-0.252713	-0.155171	0.0367511	0		0.0969344	1.05529e-05	0.249803	0.394548	1	1		1	1	1	0.693546
ABI1;ABI2	Q8IZP0;Q8IZP0-10;Q8IZP0-12;Q8IZP0-2;Q8IZP0-3;Q8IZP0-4;Q8IZP0-5;Q8IZP0-6;Q8IZP0-7;Q8IZP0-8;Q8IZP0-9;Q9NYB9;Q9NYB9-2;Q9NYB9-3;Q9NYB9-4	-0.0929557	-0.288919	-0.0117749	0.15549	-0.144299	-1.65182	-0.0103692	1.61888e-09	1.01881e-05	0.0816214	0.113657	0.0197053	2.83111	1.04674e-07	1	1	1	1	1	0.00628419	1
ABI1;ABI2	Q8IZP0;Q8IZP0-10;Q8IZP0-12;Q8IZP0-2;Q8IZP0-3;Q8IZP0-4;Q8IZP0-5;Q8IZP0-6;Q8IZP0-7;Q8IZP0-8;Q8IZP0-9;Q9NYB9;Q9NYB9-2;Q9NYB9-4	0.156265	0.00890385	-0.465253	0.0880788	-0.102152	-0.445007	-0.114052	0.0381532	0	0.32736	0.0044819	0.0758389	1.01597	0.0407689	1	1	0.870938	1	1	0.281844	1
ABI1	Q8IZP0;Q8IZP0-10;Q8IZP0-12;Q8IZP0-2;Q8IZP0-3;Q8IZP0-4;Q8IZP0-5;Q8IZP0-6;Q8IZP0-7;Q8IZP0-8;Q8IZP0-9	0.180937	0.683678	-0.0594916	-0.528553	0.460932	0.0111566	-0.0277457	0.00150485	0.805462	0.0037877	2.65976	2.24286	0.0048339	1.33646e-07	1	0.372168	1	0.00619305	0.0126073	1	1
ABI1	Q8IZP0;Q8IZP0-10;Q8IZP0-2;Q8IZP0-3;Q8IZP0-4;Q8IZP0-5;Q8IZP0-6;Q8IZP0-7;Q8IZP0-8;Q8IZP0-9	0.302913	0.124582	0.402552	-0.0695989	-0.0679512	-0.480743	-0.244397	0.378519	2.9952e-13	0.012807	0.000216004	0.000825255	0.0477895	0.592772	0.844143	1	1	1	1	1	0.470459
ABI2	Q9NYB9;Q9NYB9-2;Q9NYB9-3;Q9NYB9-4	0.0898438	0.298387	0.0436367	-0.042645	0.112268	0.0424001	-0.0701784	4.78627e-05	0.109915	0.000129777	0.00725076	0.440563	0.0185715	0.00128403	1	1	1	1	0.549953	1	1
ABI3BP	Q7Z7G0	0.097245	0.310219	-0.6391	-0.191742	0.144323	0.350933	-0.0576886	3.61705e-06	0.0221686	0.296782	0.597448	0.164798	0.808367	0.00060239	1	1	0.909639	0.456744	0.932075	0.41495	1
ABI3BP	Q7Z7G0;Q7Z7G0-3;Q7Z7G0-4	-0.00418164	-0.203726	0.0648654	0.0141103	-0.132087	0.0472318	-0.0367356	4.82164e-17	0.816096	0.471156	0.000371916	3.09064	0.290911	0.0640203	1	0.364107	0.699658	1	0.00200853	0.977553	1
ABLIM1	O14639	0.256296	-0.0789469	0.0306958	-0.324637	0.0504695	-0.814499	-0.274637	0.232392	0	0.0136386	0.975874	7.74864e-05	1.5591	1.00872	1	1	1	0.215801	1	0.096102	0.200879
ABLIM1	O14639;O14639-4	0.0403743	-0.035949	-0.369431	-0.193009	0.0775603	-0.170888	-0.0684152	0	0	0.104752	0.0427816	0.000451102	0.364373	0.00465619	1	1	1	1	1	0.876648	1
ABO	P16442	0.243308	1.07641	-0.886724	0.520176	0.22145	-0.0303474	0.189107	0.00873774	2.22178	1.21957	1.29884	0.182207	4.57166e-05	0.276184	1	0.0183087	0.181283	0.111872	0.902896	1	0.865644
ABR;BCR	P11274-2;Q12979;Q12979-2;Q12979-4	0.100659	0.30061	0.0345996	-0.0710933	0.127137	-0.621723	0.0328231	1.71502e-05	0.0369173	0.0209339	0.00370271	0.240642	0.489078	0.00130389	1	1	1	1	0.809193	0.722103	1
ABRACL	Q9P1F3	-0.0706931	0.592157	-0.106838	0.0551876	0.381325	0.649757	0.275635	5.28934e-14	0.17736	0.000352947	2.04449e-05	0.939494	0.240988	0.217984	1	1	1	1	0.199169	1	0.961243
ABRAXAS2	Q15018	0.194986	0.874722	-0.249854	-0.2045	0.357234	0.457882	0.0563882	0.00435485	1.45759	0.00104139	0.3734	1.12094	0.210448	0.00138645	1	0.0948041	1	0.694898	0.136504	1	1
ABR	Q12979;Q12979-2;Q12979-4	0.0501873	0.111739	0.132009	-0.0664112	0.071145	0	-0.0148738	0.0356274	0.0254732	4.9757e-05	1.09672	0.391858		1.64314e-08	1	1	1	0.169229	0.605121		1
ACAA1	P09110	0.112569	1.13476	-0.815982	-0.19966	0.68176	0.32575	0.239342	2.09914e-08	3.43531	0.465189	0.0271769	4.23013	0.027819	0.452102	1	0.00126692	0.706284	1	0.000164862	1	0.620726
ACAA2	P42765	0.0960587	0.752236	-0.64114	-0.449686	0.593212	0.751356	0.0687168	6.2431e-09	1.66279	0.532559	2.6767	6.75324	0.959752	0.00517385	1	0.0614365	0.631076	0.00596799	5.873e-07	0.313638	1
ACACA	Q13085;Q13085-2;Q13085-3;Q13085-4	0.13296	1.05746	-0.907901	-0.0422818	0.577802	0.492167	0.363893	1.05333e-09	1.66732	0.801574	0.00046337	1.5491	0.0773363	0.47076	1	0.0608321	0.394852	1	0.055331	1	0.598256
ACAD9	Q9H845	0.0728593	0.0410718	0	-0.0506742	-0.0155799	0.296503	-0.0553378	0.658308	7.50626e-08			9.55101e-05	0.00572847	0.0956387	0.477671	1			1	1	1
ACADM	P11310;P11310-2	0.0898543	0.355634	-0.633818	-0.28599	0.323546	0.475113	0.00109375	2.00451e-07	0.0871117	0.286938	1.44139	1.85083	0.569284	6.55709e-09	1	1	0.921906	0.0830828	0.0291534	0.633482	1
ACADSB	P45954;P45954-2	0.20309	0.459906	-0.587918	-0.616555	0.467278	0.118241	-0.176415	0.00248486	0.0713129	0.272582	2.37362	1.71431	0.000514489	0.221795	1	1	0.941086	0.0115203	0.0389727	1	0.955094
ACADS	P16219	0.350268	1.05514	-0.319136	-0.922692	0.702144	0.981657	-0.2846	0.589922	2.6265	0.0506517	6.02454	5.56622	0.597178	0.403944	0.54927	0.00755944	1	3.34602e-06	8.43061e-06	0.604537	0.681263
ACADVL	P49748;P49748-2;P49748-3	0.406251	1.00307	-0.734597	-0.451588	0.596638	-0.601436	-0.295386	0.845296	1.95225	0.709338	1.27809	3.35821	0.510569	0.43214	0.323337	0.0329069	0.465402	0.116682	0.00112133	0.696743	0.645457
ACAN	P16112-2	-0.024921	-0.239139	0.101782	0.0549305	-0.158296	2.55751e-05	-0.033082	1.57829e-07	1.30038	0.374961	0.0223473	2.15902	0.00808141	0.000744431	1	0.132238	0.811152	1	0.0150838	1	1
ACAP2	Q15057	0.396175	0.399804	-0.413217	-0.145983	-0.170978	-0.405657	-0.210339	2.31201	0.314867	0.0283396	0.0823778	0.250903	0.516328	0.685392	0.0134237	0.993211	1	1	0.793621	0.691124	0.390467
ACAT1	P24752	0.00392424	0.101417	-0.041098	-0.125491	0.116224	0.176308	0.021042	0	0.000363244	0.623888	2.65893	1.32107	0.407807	0.000981884	1	1	0.540182	0.00620427	0.0896024	0.820251	1
ACAT2	Q9BWD1;Q9BWD1-2	-0.0151884	0.271934	-0.270366	0.169149	0.119428	-0.156569	0.154273	1.82605e-12	0.00643696	0.00699104	0.337228	0.176703	0.000569069	0.379846	1	1	1	0.742017	0.912295	1	0.712856
ACBD3	Q9H3P7	0.0688554	-0.142163	-0.137817	-0.112926	-0.00653631	-0.633253	-0.0813463	2.45841e-08	8.76866e-09	0.213376	0.00547384	3.19632e-05	0.877085	0.00690848	1	1	1	1	1	0.366164	1
ACE2	Q9BYF1	0.027416	0.0330048	-0.0816762	-0.0711276	0.0295946	0.0168677	-0.019675	4.98562e-12	0	0.312849	0.108027	5.74481e-05	0.0114583	0.126196	1	1	0.889098	1	1	1	1
ACE	P12821	0.126862	0.156893	-0.323744	-0.156703	0.071766	0.163465	-0.101576	1.46027	0.850142	0.00186523	1.10524	0.77568	1.28046	0.643561	0.0869609	0.339655	1	0.166285	0.279489	0.168824	0.424824
ACLY	P53396	0.0365558	0.624923	-0.207556	0.053192	0.404219	0.214898	0.198785	0	1.60092	0.0040422	0.0216151	3.54876	0.0771278	0.60203	1	0.0699033	1	1	0.000739436	1	0.461488
ACMSD	Q8TDX5	0.205486	0.96945	-0.0911955	0.0161054	0.287564	0.38992	0.0472596	0.0657752	3.87697	0.307395	0.00113546	1.50559	0.511616	0.000121388	1	0.000473069	0.895538	1	0.0607157	0.695693	1
ACMSD	Q8TDX5;Q8TDX5-2	0.268131	1.40365	-0.523421	-0.21503	0.768998	0.914455	0.182533	0.0273354	4.61869	0.182573	0.554689	5.0177	0.779035	0.00585571	1	8.95683e-05	1	0.495674	2.87596e-05	0.437908	1
ACO1	P21399	0.00235744	0.241828	-0.290555	-0.0336941	0.161014	0.204296	0.0599461	0	1.26181	0.0167455	0.00677031	1.84463	1.18989	0.0225839	1	0.143523	1	1	0.0295353	0.201431	1
ACO2	Q99798	0.0565874	0.400424	-0.670008	-0.231977	0.412156	0.276433	0.0430014	3.61334e-13	0.260215	0.311337	0.805312	4.03496	0.145921	4.51991e-07	1	1	0.890697	0.304083	0.000253708	1	1
ACOT11	Q8WXI4;Q8WXI4-2	0.16333	0.685607	-0.00339598	-0.347217	0.477466	0.356158	0.0223348	0.000989538	0.802527	0.00263904	0.911005	1.70635	0.0570498	1.80643e-07	1	0.374347	1	0.246209	0.0396383	1	1
ACOT1	Q86TX2	0.182208	0.629391	-0.649888	-0.52122	0.453104	0.817645	-0.144317	0.000462848	0.382167	0.335737	1.30598	2.68104	0.740884	0.00443115	1	0.87213	0.860247	0.110216	0.00488624	0.469506	1
ACOT7	O00154;O00154-3	0.166175	0.425256	-0.725055	-0.240256	0.411458	-0.118629	-0.158654	0.000335865	0.0213129	0.460496	0.609812	1.08912	0.0229411	0.322547	1	1	0.710559	0.445827	0.145854	1	0.794453
ACOX1	Q15067-2	-0.00266219	-0.0802345	0	-0.0177499	-0.0583039	0	-0.040016	0	1.18612e-14		0.0022193	0.031213		0.00116101	1	1		1	1		1
ACOX1	Q15067;Q15067-2	0.222711	0.401002	-0.340758	-0.421651	0.307526	-0.284661	-0.15587	0.00286112	0.00256297	0.00975774	1.76582	0.284785	0.533165	0.00112961	1	1	1	0.0421333	0.744095	0.672109	1
ACOX2	Q99424	0.160039	0.908153	-0.274568	-0.247534	0.564212	-0.0827486	0.0386743	0.0685637	3.79955	0.110827	0.540852	4.96604	0.0273622	3.97534e-05	1	0.000562511	1	0.508753	3.22507e-05	1	1
ACOX3	O15254	0.409909	-0.0107475	-0.666021	-0.247972	-0.191725	-0.630063	-0.424567	1.70703	0	0.294169	0.670695	0.0737923	0.555766	3.28649	0.0508027	1	0.912637	0.396369	1	0.647661	0.00146854
ACP1	P24666;P24666-3	-0.00952291	0.33376	-0.0729961	0.131586	0.191471	0.0764092	0.159955	0	0.181791	0.00187709	0.272905	0.900726	5.92804e-06	0.67041	1	1	1	0.830649	0.215817	1	0.40273
ACP1	P24666;P24666-3;P24666-4	-0.053751	0.849475	-0.925546	0.192818	0.510487	0.586724	0.279232	1.649e-13	2.13669	0.812352	0.520973	3.43362	1.06651	0.412049	1	0.022076	0.387495	0.528342	0.000950965	0.256403	0.670587
ACP1	P24666;P24666-4	0.332549	1.21047	-0.136534	-0.225309	0.485313	0.295962	-0.0812724	0.418966	3.95895	0.112797	0.34008	3.03061	0.0117465	0.00038874	0.77878	0.000393697	1	0.738364	0.00228618	1	1
ACP2	P11117	-0.00348231	0.219006	-0.200025	-0.0138011	0.123806	0.178522	0.0759328	0	4.68878	1.11378	0.000234748	4.13006	2.45872	2.61985	1	7.6516e-05	0.221616	1	0.000205537	0.0141831	0.00636985
ACP3	P15309-2	0.0592574	0.148324	-0.148353	-0.0529701	0.0548819	0.109225	-0.0154887	0.0468769	0.437792	0.697771	0.243411	0.518949	0.211234	2.80933e-05	1	0.782289	0.475145	0.873486	0.471106	1	1
ACP5	P13686	0.24665	1.27739	-1.07842	-0.204262	0.668192	0.180445	0.10236	0.0370636	4.00562	0.791959	0.0650361	4.46585	0.294546	0.0128789	1	0.000354612	0.401933	1	9.79695e-05	0.972485	1
ACRBP	Q8NEB7	-0.051359	-0.151764	0.124824	0.0202487	-0.0104187	-0.0952238	-0.0183874	2.98039e-08	4.93273e-05	1.21728e-06	0.00769201	0.0336483		1.29253e-05	1	1	1	1	1		1
ACSF2	Q96CM8;Q96CM8-2;Q96CM8-3	0.306565	1.30169	-0.610011	-0.642929	0.842115	0.939195	-0.0344314	0.239408	4.50846	0.124331	1.94347	6.19769	0.628143	0.00329129	1	0.000114507	1	0.0288896	2.05106e-06	0.573978	1
ACSL1	P33121-3	0.355673	-0.011266	-0.611288	-0.319622	-0.0573002	0.472075	-0.481213	0.316699	0	0.372719	0.425418	3.07139e-05	0.11079	1.80664	0.952219	1	0.814031	0.631366	1	1	0.0372084
ACSL3;ACSL4	O60488;O60488-2;O95573	0.355536	0.374015	0.130108	-0.31526	0.187037	-1.11005	-0.27129	0.347587	0.00472038	4.38484e-05	0.667466	0.269439	1.29058	0.464151	0.895995	1	1	0.398696	0.766152	0.165475	0.606465
ACSL3	O95573	0.29037	0.315718	-0.480364	-0.408901	0.125787	0.0473493	-0.252812	1.01482	0.0862424	0.611402	2.92947	0.0765751	0.0731868	1.02287	0.226112	1	0.55226	0.00343031	1	1	0.194955
ACSL4	O60488;O60488-2	0.171521	0.505378	-0.726481	0.148369	0.118569	0.172849	-0.0173599	0.000814823	0.116606	0.384289	0.0659348	0.00339593	0.00196449	0.0031683	1	1	0.799643	1	1	1	1
ACSM2A;ACSM2B	Q08AH3;Q68CK6	0.266715	1.21862	-0.241819	-0.528233	0.872906	0.882252	0.00865944	0.0227344	3.39577	0.000230174	1.65142	6.86426	1.09288	4.49315e-05	1	0.00138343	1	0.0536514	4.57046e-07	0.243751	1
ACSM2A	Q08AH3	0.727836	1.44885	-0.623732	-0.73902	0.537908	0.689714	-0.498173	4.12622	4.78633	0.0732573	3.90863	3.06724	0.451622	1.83696	0.000231734	6.14876e-05	1	0.000393043	0.00211266	0.767414	0.0348504
ACSM2B	Q68CK6	0.22198	1.7007	-0.779436	-0.884235	1.33698	1.08688	0.122991	0.00128247	5.87044	0.253919	3.70729	10.9456	0.913088	0.0797425	1	5.31234e-06	0.965257	0.000615975	4.23859e-11	0.342704	1
ACSS2	Q9NR19;Q9NR19-2	0.147429	0.866213	-0.0404764	-0.21216	0.550548	0.0389548	0.00161136	4.06615e-05	1.45542	0.0477503	0.206098	2.65704	0.0416442	1.89185e-09	1	0.0952402	1	0.930412	0.00514387	1	1
ACTA1;ACTB;ACTBL2;ACTC1;ACTG1;ACTG2;POTEKP	P60709;P63261;P63267;P68032;P68133;Q562R1;Q9BYX7	-0.0390578	0.0395589	-0.030113	0.0315924	0.0580625	0.0317459	0.0656427	0.150788	1.30755e-06	0.0957176	0.23256	0.916489	1.49708e-05	1.47034	1	1	1	0.889683	0.208845	1	0.0764722
ACTA1;ACTB;ACTBL2;ACTC1;ACTG1;ACTG2	P60709;P63261;P63267;P68032;P68133;Q562R1	-0.0670706	0.10651	0.0297376	0.0138837	0.117048	-0.00369509	0.0873847	0.320729	0.0678524	0.0127701	2.52933e-06	3.88841	0.0487033	1.96829	0.944719	1	1	1	0.000349785	1	0.0263331
ACTA1;ACTB;ACTC1;ACTG1;ACTG2;POTEI;POTEJ	P0CG38;P0CG39;P60709;P63261;P63267;P68032;P68133	-0.0214372	-0.13962	0.0351936	0.0257712	-0.08824	-0.0280608	-0.00682377	3.1285e-11	0.0274556	2.46584e-06	0.00802984	0.710009	0.000595561	0.000539498	1	1	1	1	0.319155	1	1
ACTA1;ACTB;ACTC1;ACTG1;ACTG2;POTEI	P0CG38;P60709;P63261;P63267;P68032;P68133	-0.103204	0.0474194	0.0419798	0.0322536	0.106244	0.0384705	0.133685	0.710631	2.73362e-11	0.302893	0.0146534	1.2073	0.0837784	1.94456	0.429254	1	0.902236	1	0.113847	1	0.0276865
ACTA1;ACTB;ACTC1;ACTG1;ACTG2	P60709;P63261;P63267;P68032;P68133	-0.00363337	0.0290706	-0.075457	0.00558995	0.0415243	-0.0679741	0.0181438	0	9.29612e-14	0.00173023	4.31759e-06	0.327003	0.154195	0.0803986	1	1	1	1	0.686104	1	1
ACTA1;ACTB;ACTC1;ACTG1;POTEI;POTEJ;POTEKP	P0CG38;P0CG39;P60709;P63261;P68032;P68133;Q9BYX7	0.116016	0.914514	-1.32254	-0.221176	0.593611	0.674427	0.187113	8.38307e-07	3.07195	0.290093	0.333985	6.8409	1.0169	0.188005	1	0.0028305	0.918269	0.746512	4.81678e-07	0.281373	1
ACTA1;ACTC1;ACTG2	P63267;P68032;P68133	0.239505	0.499355	-0.474888	-0.178317	0.172777	0.537521	-0.110721	0.0526054	0.199842	0.0949507	0.314703	0.114926	0.206237	0.0381309	1	1	1	0.772455	1	1	1
ACTA1;ACTC1	P68032;P68133	0.0226466	0.513459	-0.114245	-0.224534	0.557467	0.0373141	0.130985	0	0.00461528	0.00035142	0.0670892	1.66879	0.00391161	0.0225959	1	1	1	1	0.0429119	1	1
ACTB;ACTBL2;ACTG1	P60709;P63261;Q562R1	0.0124144	-0.589946	0.170857	0.411105	-0.578386	-0.495729	-0.163172	0	1.31915	0.0574069	2.62122	6.22234	1.46539	0.0939008	1	0.127058	1	0.00672359	1.94152e-06	0.116533	1
ACTB;ACTG1;POTEI;POTEJ;POTEKP	P0CG38;P0CG39;P60709;P63261;Q9BYX7	0.0700529	-0.064868	-0.00730642	0.0927385	-0.142876	0.163674	-0.0893481	0.0497939	2.3051e-05	0.000974524	0.75193	2.58502	0.508906	0.374761	1	1	1	0.338108	0.00600288	0.698407	0.719731
ACTB;ACTG1	P60709;P63261	0.0200826	0.15243	-0.116386	-0.0546726	0.121284	0.0128215	0.0204441	3.69907e-10	1.02492	0.0117696	0.439598	4.94766	0.0517283	0.031264	1	0.23619	1	0.615856	3.35717e-05	1	1
ACTBL2	Q562R1	-0.0717781	0.183869	-0.0970321	0.102601	0.0748244	-0.556797	0.153429	2.46477e-06	6.27075e-08	0.000391169	0.156199	0.000238788	0.0043496	0.123454	1	1	1	1	1	1	1
ACTB	A0A2R8YEA7	0.160489	0.158308	-0.470929	-0.072281	-0.0394806	-0.0834555	-0.0333018	0.0133665	7.46754e-07	0.44001	0.00117373	1.21144e-05	0.000273485	3.33139e-05	1	1	0.733326	1	1	1	1
ACTB	A0A2R8YFE2	0.370677	0.181429	-0.668915	0.0962714	-0.289981	-0.374888	-0.262534	0.438211	9.49473e-11	0.0744952	1.67344e-05	0.318016	0.0108827	0.385937	0.749574	1	1	1	0.697663	1	0.704696
ACTN1;ACTN2;ACTN3;ACTN4	O43707;P12814;P12814-3;P35609;P35609-2;Q08043	0.0331823	0.121254	-0.14318	0.0223619	0.0475476	0.0586608	0.0360439	2.36661e-10	6.97052e-06	1.12281e-05	0.00133515	0.00920099	0.00500435	0.00584006	1	1	1	1	1	1	1
ACTN1;ACTN2;ACTN4	O43707;P12814;P12814-3;P35609;P35609-2	0.459615	1.1955	0.141312	-0.393446	0.489574	1.00409	-0.185459	0.630503	2.12032	0.020176	0.686368	1.28737	1.81615	0.0549607	0.505521	0.0228625	1	0.384739	0.0962537	0.0562998	1
ACTN1;ACTN2	P12814;P12814-3;P35609;P35609-2	0.153699	0.439659	0.115089	-0.0589366	0.0840531	-0.0908709	-0.010051	0.0110118	0.793283	0.00181327	0.00150663	0.00124606	4.12084e-05	7.73259e-11	1	0.381525	1	1	1	1	1
ACTN1;ACTN3;ACTN4	O43707;P12814;P12814-3;Q08043	-0.0891295	-0.114559	-0.172568	-0.0862211	0.134433	-0.444444	-0.0380091	3.56801e-15	6.75029e-16	0.0281198	0.07848	0.0102727	0.601318	1.8862e-08	1	1	1	1	1	0.600065	1
ACTN1;ACTN4	O43707;P12814;P12814-3	0.170295	0.750883	-0.797598	-0.369662	0.589737	0.464365	0.102832	0.000551948	0.985074	0.40854	0.872789	4.92093	0.0863925	5.65582e-06	1	0.256678	0.771417	0.265741	3.56084e-05	1	1
ACTN1	G3V2E8;G3V2W4;G3V2X9;H9KV75	-0.00173345	0.0879146	0.235734	-0.0490653	0.0696069	-0.19227	-0.00641424	0	3.0739e-08	0.00366153	0.0197149	0.0140642		9.4392e-10	1	1	1	1	1		1
ACTN1	P12814;P12814-3	0.277497	0.413236	0.5331	-0.234069	0.263813	-0.333366	-0.279372	0.190708	0.0195669	0.0299273	0.325527	0.351952	0.00193935	0.452997	1	1	1	0.758073	0.654499	1	0.61983
ACTN4;SPTBN4	O43707;Q9H254;Q9H254-4	0.149102	0.591078	-0.332578	-0.284667	0.36224	0.194771	0.0531021	0.000303003	0.577147	0.00128497	0.474161	2.80042	0.000214635	1.44316e-06	1	0.593474	1	0.577035	0.00376819	1	1
ACTN4	O43707	-0.0100083	0.157324	-0.288516	0.0252383	0.10903	0.0176615	0.0645188	2.89298e-16	0.114838	0.00641026	0.0434012	1.43431	0.02024	0.126606	1	1	1	1	0.0705912	1	1
ACTR10	Q9NZ32	0.139599	0.300902	-0.260331	-0.0464678	0.139704	-0.40302	-0.09321	0.00109151	0.0258558	0.000445685	0.000422415	0.396205	0.222232	0.0862945	1	1	1	1	0.599923	1	1
ACTR1A;ACTR1B	P42025;P61163	-0.0166614	0.515349	-0.292979	-0.0353818	0.523162	-0.31486	0.14719	0	0.184966	0.000292964	0.00921951	3.10722	0.00508754	0.0698626	1	1	1	1	0.00193791	1	1
ACTR1A	P61163	0.526616	1.18829	-0.618696	-0.510914	0.544859	0.103374	-0.23156	1.5943	3.04881	0.080861	1.4677	1.61151	0.0152491	0.0756523	0.0649127	0.00298078	1	0.0786985	0.0484407	1	1
ACTR1B	P42025	0.165653	0.555058	-0.0388662	-0.465702	0.547593	0.362616	-0.0889471	3.67178e-05	0.179822	0.0153153	1.04991	2.69961	0.00849473	0.00513388	1	1	1	0.186201	0.00469538	1	1
ACTR2	P61160	0.00694125	0.166829	0.0934715	0.122407	0.0662292	0.0317309	0.0965887	0	0.000158616	0.109972	0.733997	0.278046	0.0139918	0.568728	1	1	1	0.350135	0.753314	1	0.492994
ACTR3;ACTR3B	P61158;Q9P1U1-3	0.26667	1.02361	-0.294311	-0.143714	0.434067	-0.456156	-0.00777411	0.0563898	1.85855	0.076574	0.0229907	1.76152	0.134199	1.51159e-08	1	0.0402524	1	1	0.0352471	1	1
ACTR3	P61158	0.00814181	0.0766217	0.00502564	4.57031e-05	0.0635402	-0.00839529	0.0447138	0	2.83061e-07	0.000156305	9.31767e-07	0.248116	0.000629444	0.00838042	1	1	1	1	0.797946	1	1
ACVR1B	P36896-3;P36896-4	0.0679835	0.0364359	-0.0518661	-0.0717744	-0.0218182	0.0797222	-0.06441	0.166616	1.23193e-13	0.000675927	0.443446	0.0179287	0.0373592	0.412702	1	1	1	0.611346	1	1	0.669673
ACVR1	Q04771	-0.184007	-1.0929	0.61531	0.155748	-0.537024	-1.15505	-0.136063	0.000492879	2.66216	1.61098	0.0931967	2.32712	1.07993	0.000785619	1	0.00698942	0.0835627	1	0.0105091	0.249862	1
ACVR2A	P27037	0.00836113	-0.273639	-0.235012	0.0483736	-0.221709	0.201035	-0.128756	0	0.00038252	0.276938	0.0395357	0.800705	0.000532387	0.0396127	1	1	0.935534	1	0.265428	1	1
ACVR2B	Q13705	0.311059	-0.77431	-0.394709	-0.162562	-0.744473	0.324211	-0.552172	0.14847	0.755491	0.405685	0.1527	5.32995	0.0899475	2.86153	1	0.412509	0.774538	1	1.42957e-05	1	0.00375535
ACVRL1	P37023	-0.128221	-1.2532	0.565537	0.0975154	-0.693873	-0.59467	-0.181147	4.15139e-06	3.97108	0.135348	0.0161412	5.27557	0.0959422	0.0619858	1	0.00038312	1	1	1.61418e-05	1	1
ACY1	Q03154	0.0598338	0.373337	-0.163973	-0.0292973	0.17215	0.190988	0.0474523	0.14463	9.88303	0.327448	0.0459833	7.69155	2.35227	0.74264	1	5.70956e-10	0.870827	1	7.03794e-08	0.0178487	0.347762
ACY3	Q96HD9	-0.0190854	0.0166524	0.047923	0.0498754	0.00249496	0.203297	0.0638466	5.09014e-08	0	0.641676	0.0615427	1.95611e-05	3.06882	0.153077	1	1	0.523858	1	1	0.00372133	1
ACYP1	P07311	0.100722	-0.478627	-0.536468	0.370616	-0.43885	-0.790657	-0.188738	1.72295e-09	0.0450947	0.0800458	1.00893	2.388	0.809928	0.184252	1	1	1	0.202078	0.0092069	0.413904	1
ACYP2	P14621	-0.270858	-0.359278	0.604332	0.155302	0.0153638	-0.775963	0.257668	0.13911	0.00324745	0.0113718	0.260175	0.000428484	0.538903	0.40324	1	1	1	0.848655	1	0.665609	0.682186
ADAM10	O14672	0.00592023	-0.18561	-0.506953	0.0214515	-0.083958	0.103501	-0.0164903	0	0.00107765	0.022494	0.0162662	0.00315073	0.016326	9.33085e-06	1	1	1	1	1	1	1
ADAM10	O14672;O14672-2	0.185144	0.0915678	0.263502	-0.0683197	-0.0811717	-0.0442433	-0.0312986	0.0295171	1.74061e-14	0.249148	0.0393765	0.0031175	0.0612783	5.74956e-06	1	1	0.971592	1	1	1	1
ADAM15	Q13444;Q13444-10;Q13444-3;Q13444-6;Q13444-7;Q13444-9	0.352448	1.00106	0.00968885	-0.0671872	0.413084	-0.266328	-0.107487	1.34877	3.57939	0.0544204	0.0784096	2.09947	0.104174	0.00444107	0.110827	0.000917918	1	1	0.0171482	1	1
ADAM19	Q9H013;Q9H013-2	0.00413839	-1.75551	1.26723	0.168992	-1.05278	-0.813588	-0.504531	0	5.77402	0.632716	0.396619	5.90833	0.978781	1.13568	1	6.61087e-06	0.531944	0.666148	3.91804e-06	0.302756	0.154198
ADAM22	Q9P0K1;Q9P0K1-2;Q9P0K1-3;Q9P0K1-4;Q9P0K1-5	0.0515333	0.60011	-0.648356	-0.20975	0.492398	-0.43142	0.130688	2.89298e-16	0.836394	0.694885	0.230717	3.40296	0.562716	0.0682222	1	0.349538	0.477449	0.892573	0.00101729	0.640184	1
ADAM23	O75077-3	0.138244	-0.000563141	-0.372122	0.109359	-0.101064	-0.324987	-0.243745	1.9482e-05	0	0.000274814	0.0770167	0.000217573	0.00530458	0.13025	1	1	1	1	1	1	1
ADAM28	Q9UKQ2	-0.0225863	-0.125123	-0.355522	0.182555	-0.153684	-0.537179	0.040701	0	1.3812e-10	0.17521	0.0974425	0.268288	0.310066	0.000176645	1	1	1	1	0.767684	0.950785	1
ADAM8	P78325	0.248235	-0.355686	-0.502507	-0.00192029	-0.467129	-0.151734	-0.376237	0.00541251	9.88437e-05	0.429438	0.000154974	1.2335	0.163267	0.726105	1	1	0.74583	1	0.107801	1	0.359495
ADAM9	Q13443	0.0211212	-0.698986	0.332368	0.161209	-0.443821	-0.449975	-0.196625	0	3.88283	0.272797	0.185093	7.75543	0.448018	1.18194	1	0.000467178	0.941086	0.963685	6.0858e-08	0.772161	0.140136
ADAMDEC1	O15204	-0.0400851	-1.13844	0.730455	0.0520832	-0.579201	-0.852312	-0.321079	5.78596e-16	5.72349	1.32726	0.000554256	4.3524	0.979572	1.34228	1	7.41751e-06	0.146909	1	0.000125795	0.302345	0.100249
ADAMTS15	Q8TE58	0.227716	0.472409	-0.272295	0.0881004	-0.0243437	-0.353725	-0.112792	0.0107991	0.0312225	0.297527	0.00181146	0.000162253	0.320193	0.0821273	1	1	0.90902	1	1	0.937171	1
ADAMTS17	Q8TE56	-0.0198258	-0.826436	0.079356	0.120317	-0.498524	-0.378493	-0.113555	5.1307e-13	2.80319	0.0458559	0.00560858	4.66887	0.408932	0.016956	1	0.00512072	1	1	6.2316e-05	0.81916	1
ADAMTS1;ADAMTS15	Q8TE58;Q9UHI8	-0.0547016	-0.13191	0.154849	0.171152	-0.110982	-0.319209	0.0385029	1.3929e-10	3.52061e-09	0.0129639	0.57046	0.14125		0.000265515	1	1	1	0.481009	0.973259		1
ADAMTS1	Q9UHI8	0.267958	0.318505	-0.336531	-0.118556	-0.0182718	0.457314	-0.124098	0.607814	0.00387322	0.00230389	0.0756837	5.739e-08	0.37255	0.400638	0.529808	1	1	1	1	0.865983	0.685569
ADAMTS2	O95450	-0.0148755	-0.76628	0.121395	0.0546913	-0.313067	-0.609201	-0.231819	0	0.597821	0.0390547	0.0995765	1.09004	0.636401	0.181878	1	0.568514	1	1	0.145558	0.565541	1
ADAMTS6	Q9UKP5	0.179969	0.905493	0.254324	-0.385631	0.55875	-0.439625	-0.0277063	6.55612e-05	1.28491	0.787808	1.21559	2.4131	0.195641	8.85907e-07	1	0.136685	0.404902	0.132751	0.00871869	1	1
ADAMTSL1	Q8N6G6	-0.105725	-0.00885075	-0.0289766	0.264792	0.134225	-0.837065	0.0941097	1.82714e-09	0	0.000641352	0.55016	4.27e-05	0.66006	0.000462425	1	1	1	0.500079	1	0.542129	1
ADAMTSL1	Q8N6G6;Q8N6G6-2	-0.0245785	-0.197804	0.115669	0.0963436	-0.0565051	-0.849276	-0.00129437	0	1.10257e-06	0.0343183	0.124079	0.000741977	1.56526	1.16269e-11	1	1	1	1	1	0.0948804	1
ADAMTSL2	Q86TH1	0.0684995	-0.00219997	-0.0298243	0.0520147	-0.0737655	-0.044054	-0.0697242	0.0868799	0.000396032	0.0380217	0.00282643	1.09322	0.063985	0.355754	1	1	1	1	0.144596	1	0.746469
ADAMTSL3	P82987;P82987-2	0.180906	-0.715328	0.430478	0.284433	-0.679454	-0.899795	-0.425954	8.59578e-05	0.616513	0.0383656	0.316047	3.77032	0.861692	0.905069	1	0.547789	1	0.770686	0.000453911	0.376787	0.249751
ADAMTSL4	Q6UY14;Q6UY14-3	0.127225	-0.218515	0.254747	-0.132244	-0.0455434	-0.393951	-0.238407	0.0156313	0.415714	0.113733	0.449473	0.0196081	0.246754	2.46664	1	0.817261	1	0.60431	1	1	0.00891994
ADA	P00813	0.156451	0.508305	-0.0576293	0.205617	0.0602374	0.233534	-0.0508321	0.00355136	0.772308	1.80576e-05	0.512661	0.000257299	0.0623867	0.000228047	1	0.39836	1	0.536694	1	1	1
ADD1	P35611;P35611-2;P35611-3;P35611-4;P35611-6	0.278341	1.06014	0.185815	-0.152865	0.502293	-0.572487	-0.0123203	0.119411	2.30297	0.0031889	0.00508731	2.50177	0.024052	1.54593e-07	1	0.0153388	1	1	0.00718552	1	1
ADD1	P35611;P35611-2;P35611-3;P35611-6	0.12579	0.0870337	-0.243895	-0.368688	0.273048	-0.198358	-0.263873	2.42207e-05	6.99137e-15	0.203665	0.601258	0.542892	0.000446624	0.481906	1	1	1	0.453451	0.448858	1	0.585486
ADD3	Q9UEY8-2	0.286217	0.216681	0.0818606	-0.0516887	-0.166824	-0.00876842	-0.314109	0.0960453	1.08539e-09	0.000205278	0.000342589	0.149082	0.00663536	0.217041	1	1	1	1	0.959308	1	0.962801
ADGRA3	Q8IWK6	-0.339805	-1.83295	0.861814	0.457572	-0.961005	-0.743589	-0.0965091	0.182336	8.4119	1.1691	2.09087	6.6223	1.01515	3.08988e-05	1	1.6442e-08	0.199379	0.0211422	7.87991e-07	0.282249	1
ADGRB2	O60241;O60241-3	0.442712	0.640809	-0.434963	-0.269378	-0.0523586	-0.13119	-0.250162	1.10423	0.260563	0.025833	1.01071	0.00130314	0.0257549	0.12783	0.186994	1	1	0.201381	1	1	1
ADGRB3	O60242	0.112814	-1.14975	0.203068	0.139193	-0.8753	-0.639975	-0.395037	7.17774e-08	2.58136	0.00548745	0.0207495	5.69386	1.18998	1.57397	1	0.00834846	1	1	6.32783e-06	0.201411	0.0613526
ADGRD1	A0A087WYZ5	0.319702	0.423515	0.421476	0.196345	-0.181842	0.730254	-0.118815	0.0222281	0.00116865	0.0383688	0.0746686	0.0739676	0.0102822	5.88839e-05	1	1	1	1	1	1	1
ADGRE2;ADGRE5	P48960;P48960-3;Q9UHX3;Q9UHX3-2;Q9UHX3-3;Q9UHX3-4;Q9UHX3-5;Q9UHX3-6	-0.187144	-1.47993	0.218604	0.424637	-0.861673	-1.71338	-0.115286	0.00068651	5.44217	0.164127	1.13005	6.01485	2.61448	0.00270921	1	1.39944e-05	1	0.158126	3.09307e-06	0.0100796	1
ADGRE5	P48960;P48960-3	-0.0171477	-1.54785	0.405853	0.104637	-0.920682	-1.07663	-0.427175	0	5.37301	0.191523	0.0394531	5.63885	1.53602	1.06006	1	1.63758e-05	1	1	7.15803e-06	0.100813	0.180212
ADGRF1	Q5T601	0.273383	0.257872	-0.405822	-0.0783414	-0.0640239	-0.172409	-0.26996	0.0414267	3.24203e-06	0.0137548	3.32744e-05	7.365e-07	0.0965092	0.405062	1	1	1	1	1	1	0.679738
ADGRF5	Q8IZF2	0.00131108	-0.185055	0.115268	0.0128572	-0.112815	-0.0434711	-0.0425391	0	0.611274	0.628468	1.39416e-06	2.21987	0.901481	0.145139	1	0.553564	0.536032	1	0.0132441	0.350217	1
ADGRG1	H3BSR1	0.0503325	0.0979689	-0.375611	-0.0110382	-0.0532389	0.0378279	0.00181879	4.70227e-08	2.03609e-08		5.7479e-06	0.00103338	0.00142876	7.54633e-06	1	1		1	1	1	1
ADGRG1	Q9Y653-4	0.128806	0.462086	-0.698466	0.253349	0.0691673	0.0517127	0.021427	2.17598e-08	0.0102401	1.34873	0.0982453	0.00142592	0.140464	6.24347e-11	1	1	0.140723	1	1	1	1
ADGRG1	Q9Y653;Q9Y653-2;Q9Y653-3	0.0854937	0.0996416	0.0411302	-0.0735269	0.0576211	0.0763994	-0.0558878	0.0960094	1.97024e-07	0.089785	0.826858	0.0635407	0.0221248	0.223801	1	1	1	0.291247	1	1	0.952172
ADGRG1	Q9Y653;Q9Y653-2;Q9Y653-3;Q9Y653-4	-0.0321902	-0.551515	0.180425	0.117092	-0.35996	-0.222978	-0.0935138	9.2193e-10	3.85596	0.14502	0.351318	7.05085	1.02286	0.312284	1	0.000495766	1	0.723851	2.99897e-07	0.278259	0.809379
ADGRG2	Q8IZP9;Q8IZP9-2;Q8IZP9-3;Q8IZP9-5	0.375117	0.0765636	-0.104494	-0.331264	-0.1778	-0.825491	-0.416809	0.528584	0	0.0592275	1.00625	0.0336925	0.34918	1.38533	0.623037	1	1	0.203138	1	0.896635	0.0915376
ADGRG3	Q86Y34	0.0658395	0.0453017	0	-0.00358416	-0.0490522	0	-0.0481398	0.293599	4.3521e-07		4.62999e-05	0.114931		0.0179888	0.995818	1		1	1		1
ADGRG6	Q86SQ4;Q86SQ4-2;Q86SQ4-3;Q86SQ4-4	0.431015	0.0934522	0.13225	0.260736	-0.398064	-1.18335	-0.337916	0.825169	0	0.00743106	0.289574	1.14038	1.06514	0.589761	0.337231	1	1	0.806574	0.131049	0.257029	0.473091
ADGRL1	O94910	0.0633661	-0.23502	0.145332	0.216556	-0.289043	-0.402065	-0.116926	5.11943e-10	0.179739	0.000157256	0.532324	1.31307	0.0804556	0.31167	1	1	1	0.516888	0.0911363	1	0.810213
ADGRL1	O94910;O94910-2	0.101596	-0.0458404	-0.0357302	-0.0284767	-0.135542	-0.00919135	-0.138531	0.829732	0.11521	0.00311503	0.0134597	2.11403	0.120284	1.88776	0.334056	1	1	1	0.0166229	1	0.0312747
ADGRL2	O95490-2;O95490-3;O95490-4;O95490-7	0.0672217	0.0227143	-0.0170449	0.0035185	-0.0392675	-0.0234688	-0.00308357	0.00806487	0	0.194095	7.35834e-05	0.0871791	0.52135	0.000802877	1	1	1	1	1	0.685733	1
ADGRL3	Q9HAR2	0.132596	0.0200633	0.0459727	0.0222488	-0.0912454	0.238964	-0.0944518	0.079288	0	0.000607594	0.00164361	0.449817	0.17607	0.118723	1	1	1	1	0.540384	1	1
ADGRL4	Q9HBW9	-0.0552997	-2.09947	1.08327	0.405906	-1.40983	-1.41033	-0.420182	2.88479e-13	8.67353	1.02508	1.33548	12.1892	1.46681	1.10396	1	9.05673e-09	0.261417	0.103606	2.47001e-12	0.116217	0.16469
ADH1A;ADH1B;ADH1C	P00325;P00326;P07327	-0.0511056	0.148776	-1.02835	-0.0906141	0.237614	0.114584	0.00491945	1.55753e-12	1.75885e-10	1.09339	0.0552595	0.47379	0.00293634	2.5979e-05	1	1	0.230192	1	0.515636	1	1
ADH1A;ADH1C	P00326;P07327	0.0738515	0.0406648	-0.641328	-0.138879	0.083985	0.376964	-0.0391009	4.0087e-10	0	0.877195	0.0459862	0.0735824	0.0335752	0.000384876	1	1	0.343459	1	1	1	1
ADH1B;ADH1C	P00325;P00326	0.133217	-0.124099	0.432248	-0.322634	-0.183937	-0.0947098	-0.244198	8.53256e-07	1.38574e-13	0.018972	0.308639	0.110907	0.000300816	0.0231919	1	1	1	0.780906	1	1	1
ADH1C	P00326	0.323893	0.340616	-0.757668	-0.0988647	0.0791688	-0.640382	-0.392001	0.211438	6.11142e-05	0.217652	2.20643e-05	0.0738893	0.152726	0.685345	1	1	1	1	1	1	0.390481
ADH5	P11766	-0.030445	0.0792639	-0.351207	0.0285665	0.0964434	-0.14369	0.0399592	0.000206875	0.000125947	0.00425497	0.0025258	0.303047	3.74297e-07	9.75081e-07	1	1	1	1	0.718266	1	1
ADH6	P28332;P28332-2	0.209862	1.23415	-0.949437	-0.13839	0.741146	1.08122	0.135993	0.00122796	3.14422	0.383816	0.070167	4.76675	0.909135	0.0152542	1	0.0024143	0.800345	1	5.01125e-05	0.345218	1
ADH7	P40394-2	0.109935	0.193224	-0.909459	-0.421674	0.221477	0.667629	-0.174358	8.51092e-09	3.95622e-08	0.872325	1.16743	0.188993	2.12476	0.0375952	1	1	0.346216	0.146428	0.891414	0.0292036	1
ADI1	Q9BV57	0.326211	0.866574	-0.539552	-0.117627	0.278945	0.465169	-0.146193	0.288512	1.53476	0.785755	0.00578721	0.662616	0.0992979	0.0529394	1	0.0804791	0.406335	1	0.351724	1	1
ADIPOQ	Q15848	0.0386966	-0.261473	0.142554	-0.23508	-0.0844291	0.455229	-0.127648	0	0.0111353	0.00767525	1.50709	0.013818	0.422626	0.0197475	1	1	1	0.0725006	1	0.803121	1
ADIRF	Q15847	-0.0669448	-0.0179391	-0.0626534	0.0883755	0.0286905	-0.200971	0.0845576	0.133138	2.10869e-09	0.88753	0.274145	5.03012e-05	0.673746	0.263351	1	1	0.336958	0.828879	1	0.528948	0.88573
ADK	P55263;P55263-3	0.361579	0.7215	-0.945207	-0.137823	0.174521	-0.273005	-0.227115	0.511465	0.812733	1.12034	0.00238145	0.250367	0.0423142	0.0829612	0.645154	0.366562	0.218802	1	0.794385	1	1
ADM	E9PL83	-0.111225	-2.16693	1.41061	0.146302	-1.36687	-1.1273	-0.512423	2.68866e-10	9.58608	1.26202	0.236337	10.2085	1.36495	1.76059	1	1.12572e-09	0.167199	0.883747	2.28015e-10	0.14228	0.0410977
ADM	P35318	0.148466	-1.31073	0.522068	0.146039	-0.921294	-0.907418	-0.53171	5.49432e-07	5.04975	0.459263	0.00744788	8.15938	1.34645	2.59994	1	3.39586e-05	0.711921	1	2.43209e-08	0.147788	0.00665235
ADPGK	Q9BRR6;Q9BRR6-2	0.384804	0.316962	-0.130845	-0.204965	-0.0318983	-0.162576	-0.334857	2.12119	0.0615212	0.422802	0.175951	2.32857e-06	0.00079539	1.75578	0.0204606	1	0.753914	0.978562	1	1	0.0415175
ADRM1	Q16186	0.229699	-0.194215	-0.0767341	-0.182014	-0.198883	-0.499827	-0.363394	0.0149678	5.11028e-06	6.82026e-06	0.225692	0.606891	0.354366	1.21849	1	1	1	0.900473	0.394005	0.890098	0.129872
ADSL	P30566	0.337174	1.18123	-0.409462	-0.220504	0.531291	0.0283585	-0.0879886	0.428374	3.33829	0.0958111	0.261354	2.43282	0.037457	0.000305257	0.764501	0.0015725	1	0.84681	0.00835487	1	1
ADSS1	Q8N142	0.0180811	0.34223	-0.107126	-0.256549	0.403846	-0.00467025	0.0913709	9.64327e-17	0.022809	0.00473124	0.619955	1.96456	0.000353906	0.00858816	1	1	1	0.437105	0.0228453	1	1
ADSS2	P30520	0.0425412	0.25109	-0.0057227	-0.029843	0.221399	-0.368652	0.0662167	0	9.24091e-06	0.0135311	4.62411e-05	0.415516	0.0193521	4.00475e-05	1	1	1	1	0.577664	1	1
AEBP1;CPXM2	Q8IUX7;Q8N436	0.259397	0.9311	-0.52419	-0.133242	0.433222	0.315617	0.0326113	0.0686141	1.61047	0.378232	0.000911998	1.13838	0.0015031	0.00532538	1	0.0685292	0.807186	1	0.13159	1	1
AEBP1	Q8IUX7	0.184722	0.0307485	0.0405439	0.13631	-0.209472	-1.29543	-0.231768	0.000347403	1.92865e-16	0.0182689	0.364249	0.0922971	1.6478	0.212051	1	1	1	0.706886	1	0.0801812	0.972019
AFAP1L1	Q8TED9	0.545528	0.150447	-0.382921	0.170358	-0.603652	-0.0907914	-0.38206	1.1297	2.55547e-15	0.156082	0.00159708	2.11326	0.000134695	0.327063	0.177071	1	1	1	0.0166496	1	0.787556
AFAP1L2	Q8N4X5	0.026287	0.0597769	-0.467615	-0.0781333	0.228626	-0.127047	-0.0313546	5.3038e-16	4.82164e-17	0.61641	0.592135	0.671322	0.0114289	0.0012009	1	1	0.547616	0.461654	0.345542	1	1
AFDN	P55196;P55196-1	-0.153409	0.223686	-0.426722	0.108377	0.173551	-0.624184	0.175434	0.00011166	7.82106e-08	0.239082	0.0821653	0.12116	0.340105	0.0225551	1	1	0.984598	1	1	0.909731	1
AFMID	Q63HM1-2	0.167008	0.6096	-0.158771	0.0618035	0.256714	-0.699487	0.0780851	1.41992e-05	0.249131	0.000106797	2.37503e-05	0.220618	0.194276	0.000460904	1	1	1	1	0.840295	1	1
AFM	P43652	-0.0679089	-0.0448349	0.05662	-0.0232618	0.0220535	0.323227	0.0486391	0.462458	2.86107e-08	0.339378	0.0214579	0.0322197	1.03479	0.319739	0.713285	1	0.855884	1	1	0.272284	0.798216
AGAP1;AGAP11	Q8TF27;Q9UPQ3;Q9UPQ3-2	0.0259849	-0.573491	-0.5122	0.263908	-0.402838	0.758747	-0.195939	0	0.532553	0.639442	0.641381	1.71541	0.533549	0.347806	1	0.649616	0.525736	0.419225	0.0388835	0.671638	0.757185
AGA	P20933	-0.0948038	-1.65098	1.13858	0.184228	-0.994091	-1.0665	-0.334212	7.7557e-12	5.22777	0.977581	0.21705	7.40261	1.15819	0.699008	1	2.2689e-05	0.285764	0.91371	1.35391e-07	0.214352	0.379553
AGER	Q15109-3	0.176074	-0.973647	0.510956	0.260158	-0.842137	-1.44375	-0.444925	0.00597576	3.58421	0.420183	0.369888	7.73415	1.67541	2.86977	1	0.000908639	0.756595	0.69945	6.38891e-08	0.0757188	0.00368827
AGFG1	P52594;P52594-2;P52594-3;P52594-4	0.0893797	0.0552732	-0.378063	-0.415422	0.246896	0.00951569	-0.0904981	1.92383e-13	0	0.0104413	1.00703	0.50449	0.0449018	0.000206951	1	1	1	0.202851	0.48487	1	1
AGL	P35573	-0.0311434	0.471518	-0.791163	-0.128233	0.442227	0.164148	0.0832578	7.81105e-15	0.136081	0.564814	0.0990477	1.79983	0.288689	5.07988e-06	1	1	0.598204	1	0.0324828	0.98051	1
AGMAT	Q9BSE5	0.285136	0.998957	-0.866105	-0.254732	0.541239	0.577859	-0.0601875	0.0789803	2.22212	0.962371	0.21016	2.23812	0.243785	6.13854e-07	1	0.0182964	0.294221	0.924052	0.012735	1	1
AGO1	Q9UL18	0.0725585	0.818529	0.178597	-0.191127	0.411216	0.500693	0.0768052	6.17457e-08	2.69702	0.00445062	0.280574	2.63807	0.535352	0.0536448	1	0.00647357	1	0.819626	0.00535567	0.669778	1
AGPS	O00116	0.0729297	0.00567029	-0.205784	-0.10954	-0.00462515	-0.190474	-0.105324	0.00021839	0		0.22032	1.52149e-07	0.00851671	0.0911724	1	1		0.9086	1	1	1
AGR2	O95994	0.123421	-0.244413	-0.445868	-0.0153536	-0.125711	-0.0856523	-0.213421	1.59837e-07	4.39111e-07	0.217955	0.0033156	0.00396409	6.21109e-05	0.357468	1	1	1	1	1	1	0.74426
AGRN	O00468-6	0.0447383	0.278324	-0.571719	-0.127503	0.239249	-0.347936	0.00303298	2.29558e-13	0.399277	0.034317	0.657184	2.2612	0.00372867	8.19678e-15	1	0.843787	1	0.406853	0.0121129	1	1
AGRN	O00468;O00468-4;O00468-5;O00468-6	0.0334284	0.0135638	-0.00482793	0.0107251	-0.0193749	-0.0412137	-0.0261751	0.604904	1.27161e-12	0.114334	0.000939066	0.18934	0.61407	1.09555	0.532885	1	1	1	0.890893	0.587255	0.167515
AGRP	O00253	0.309387	0.789621	-0.635045	0.0394976	0.194475	0.376683	-0.0883343	0.470747	1.58128	0.304781	0.000321939	0.379423	0.0773565	0.0216419	0.701256	0.0728468	0.899565	1	0.620339	1	1
AGTR1	P30556	0.433042	-0.129101	0.183086	0.743052	-0.865563	-0.729899	-0.370299	0.294639	0	0.121043	1.79062	3.91077	0.0124889	0.416462	0.993885	1	1	0.04005	0.000333269	1	0.665191
AGT	P01019	0.00826985	0.14743	-0.013003	-0.110312	0.175141	0.0147945	0.0192885	0	1.06272	0.0279708	1.95087	5.66081	0.0300401	9.18989e-06	1	0.218297	1	0.0284323	6.81257e-06	1	1
AHCYL1;AHCYL2	O43865;Q96HN2;Q96HN2-2;Q96HN2-3	0.147559	1.26461	-1.17496	-0.108379	0.712737	0.669249	0.152875	9.98153e-07	4.37573	0.618243	0.000440917	4.29697	1.37006	0.00627285	1	0.000154385	0.545756	1	0.000142233	0.140859	1
AHCYL1	O43865	0.225598	0.949216	-0.935843	0.26904	0.406922	-0.537815	0.0309079	0.0244802	1.85559	1.38972	0.0589945	1.06592	0.412967	4.52384e-06	1	0.0405046	0.130099	1	0.153086	0.814392	1
AHCY	P23526	0.0201333	0.230483	-0.16513	-0.0578583	0.162471	0.114508	0.0479824	5.41856e-10	5.23459	0.69322	0.0642178	6.6076	0.726493	0.340553	1	2.23458e-05	0.478885	1	8.14792e-07	0.481563	0.766939
AHNAK2	Q8IVF2;Q8IVF2-3	-0.142865	-0.257141	0.194964	-0.080904	0.0322576	-0.320423	0.0962578	1.42009e-05	4.33416e-05	0.00557344	0.592008	0.000117478	0.329174	0.00183719	1	1	1	0.461692	1	0.924593	1
AHNAK	Q09666	-0.0868767	-0.321599	0.0794522	0.040612	-0.166331	-0.245159	0.0149169	0.236982	2.48436	0.831727	0.262463	2.88742	1.23228	0.00300525	1	0.0103356	0.373827	0.844904	0.00312167	0.185547	1
AHNAK	Q09666;Q09666-2	0.483381	0.0436568	-0.473822	-0.362176	-0.302627	-0.563141	-0.517804	1.84635	0	0.00946599	0.786423	0.550296	1.18085	2.53614	0.0374631	1	1	0.315985	0.442233	0.205152	0.00765341
AHSA1	O95433	0.188479	1.04938	-0.770281	-0.534932	0.679468	-0.340584	0.045773	0.000760769	2.18497	0.856705	1.68276	5.94532	0.209315	1.10259e-06	1	0.0198368	0.356603	0.0501829	3.60875e-06	1	1
AHSG	P02765	-0.043684	-0.0591918	0.104715	0.050983	0.00533191	-0.0622069	0.0130302	0.00947586	5.89282e-06	0.433184	0.254641	4.23736e-06	0.0326392	4.10913e-06	1	1	0.741933	0.856976	1	1	1
AHSP	Q9NZD4	0.0151463	0.34336	-0.215299	0.135674	0.0922523	0.24443	0.0602175	8.63073e-15	0.978629		0.537706	0.33373	0.00128459	0.11609	1	0.260166		0.512023	0.67737	1	1
AIDA	Q96BJ3	0.287792	0.695048	-0.38724	-0.295357	0.29781	-0.804847	-0.142117	0.0768338	0.491828	0.203172	0.599375	1.26186	0.46845	0.00085996	1	0.703651	1	0.455135	0.101571	0.747302	1
AIF1L	Q9BQI0;Q9BQI0-3	0.350702	0.828442	-0.449395	-0.206063	0.258345	0.591041	-0.188376	0.351734	1.07133	0.264429	0.11798	0.388723	0.96816	0.140167	0.888847	0.214454	0.950663	1	0.608873	0.308613	1
AIFM1	O95831;O95831-3	0.172909	0.658307	0.193981	-0.031347	0.303947	0.730714	0.0661428	0.000676789	0.691675	0.00507342	0.00351095	0.814945	0.396791	3.7947e-06	1	0.469659	1	1	0.257667	0.834178	1
AIMP1	Q12904;Q12904-2	0.163768	0.485063	-0.0747541	0.0892577	0.193991	-0.536902	-0.110505	9.02319e-06	0.0391921	1.88374e-05	0.00915333	0.122065	0.369601	0.00612292	1	1	1	1	1	0.86931	1
AIMP2	Q13155	0.130415	0.127303	-0.706661	-0.194786	0.0369081	-0.0475695	-0.110366	0.00680233	7.24553e-08	0.970135	0.172799	0.000396322	0.0212584	0.209	1	1	0.289762	0.983502	1	1	0.976959
AIMP2	Q13155;Q13155-2	0.290499	0.78568	-0.373485	0.105899	0.226754	-0.395452	-0.204153	0.0878521	0.811713	0.024929	0.0261699	0.411746	0.00273983	0.0620272	1	0.367322	1	1	0.581856	1	1
AIP	O00170	0.0489569	0.762472	-0.526766	-0.0679952	0.440748	0.314338	0.16924	0	1.83773	0.304279	0.00135346	2.99747	0.131029	0.113318	1	0.0421158	0.900332	1	0.00245652	1	1
AJAP1	Q9UKB5	0.159539	-0.513277	0.416353	-0.180608	-0.430233	0.238769	-0.311606	0.00427304	0.266713	0.0802276	0.0731987	4.67281	0.319726	1.02754	1	1	1	1	6.18165e-05	0.937729	0.193075
AK1;AK5	P00568;Q9Y6K8-3	0.203916	0.813646	-1.16441	-0.253844	0.47307	0.0269741	0.102229	0.0182211	1.41008	0.600265	0.453687	3.21168	0.0943717	0.00273094	1	0.10496	0.562424	0.599771	0.00154405	1	1
AK1	P00568	-0.0159976	-0.0621522	-0.236053	0.0530119	-0.0309536	-0.10712	0.0149411	3.52128e-11	0.000118909	8.3673e-05	0.142173	0.000425913	1.50762	3.84992e-06	1	1	1	1	1	0.106698	1
AK2	P54819;P54819-2	0.0130694	0.243904	-0.316527	-0.353726	0.30817	0.336724	0.0742544	0	1.47422e-06	0.000640432	3.34354	1.16274	0.752946	1.30602e-07	1	1	1	0.00137716	0.125119	0.459161	1
AK3	Q9UIJ7	0.300456	0.756233	-0.685542	-0.414456	0.339165	0.222863	-0.063312	0.77695	2.07149	0.520333	2.53216	2.55962	0.0367073	0.000108803	0.373613	0.0254054	0.644724	0.00815459	0.006338	1	1
AK4	P27144	0.135171	0.900676	-1.28736	-0.514742	0.692163	1.07474	0.131407	1.06159e-06	1.77864	1.67273	1.52149	4.1197	2.45247	0.00202285	1	0.04791	0.0735967	0.070384	0.000210276	0.0143744	1
AKAP12	Q02952-2	0.0357877	-1.13379	0.343409	0.0885729	-0.722841	-1.3924	-0.378483	0	2.88093	0.0922847	0.551773	3.78548	1.91944	1.09862	1	0.00431512	1	0.498532	0.000438702	0.0452953	0.166512
AKAP13	Q12802;Q12802-2;Q12802-4	-0.336916	0.552389	-0.0351169	0.027905	0.672751	0.22975	0.631389	0.16536	0.0987062	0.12104	0.00644456	2.79839	0.736783	3.00977	1	1	1	1	0.00378481	0.472543	0.00270791
AKAP3	O75969	-0.0397908	-0.0606487	0.0746312	-0.112757	0.0696838	0.0865701	0.0379087	1.38029e-12	2.21795e-15	7.7171e-06	0.61444	0.514693	0.000111946	0.00055903	1	1	1	0.441784	0.475303	1	1
AKAP4	Q5JQC9;Q5JQC9-2	0.0568608	0.204746	0.435115	-0.0755117	0.202614	-0.303547	0.0124072	1.39889e-09	0.211968	0.0187593	0.0394812	1.12947		0.000163039	1	1	1	1	0.134017		1
AKAP7	O43687	-0.0609433	-0.00418586	0.0544589	0.0849781	0.0167789	-0.203035	0.0548171	4.64313e-08	0	1.55815e-05	0.168543	1.02242e-06		0.0584298	1	1	1	0.990197	1		1
AKAP7	O43687;Q9P0M2	-0.0738147	-0.0714536	-0.705186	0.649298	-0.197394	-1.23118	0.167156	1.58274e-09	4.82164e-17	0.350123	3.76898	0.428648	2.29901	0.0164145	1	1	0.842128	0.000536946	0.562844	0.0200164	1
AKR1A1	P14550	0.0207516	0.22191	-0.107779	-0.0152211	0.139245	0.062958	0.0499148	5.01694e-07	6.52637	0.654008	0.0426023	8.80945	0.567174	1.05756	1	1.19949e-06	0.513262	1	5.54306e-09	0.635671	0.181178
AKR1B10;AKR1B15	C9JRZ8-2;O60218	0.0108311	0.516798	-0.479012	-0.309732	0.522455	-0.423993	0.047425	0	0.256898	0.809697	0.345845	2.95101	0.0536628	1.45901e-07	1	1	0.389272	0.730868	0.00271522	1	1
AKR1B10	O60218	0.0989154	0.741115	0.0795784	-0.305402	0.511789	0.662124	0.102555	5.82978e-08	0.45642	0.070531	0.161682	1.8122	0.773371	0.00268228	1	0.753941	1	1	0.0316429	0.442863	1
AKR1B1;AKR1B15	C9JRZ8-2;P15121	0.283722	0.9728	-0.935125	-0.22693	0.248859	0.0680717	-0.0877133	0.074766	2.18448	1.17493	0.0267989	0.0418101	0.0142688	0.00920427	1	0.0198567	0.197279	1	1	1	1
AKR1B1	P15121	0.112074	0.153457	-0.142683	-0.00203521	0.0143968	-0.0307955	-0.0780333	2.94328	0.550924	0.609017	2.86724e-10	3.4058e-05	0.00176343	1.95699	0.00330076	0.625911	0.554485	1	1	1	0.026977
AKR1C1;AKR1C2;AKR1C3;AKR1C4	P17516;P42330;P52895;Q04828	-0.0508508	0.548647	-1.18839	-0.439964	0.574488	0.521748	0.0695883	1.92865e-16	0.0469248	0.819801	0.799335	2.2345	0.0368984	0.00397899	1	1	0.382132	0.307811	0.0128306	1	1
AKR1C1;AKR1C2;AKR1C3	P42330;P42330-2;P52895;Q04828	0.310225	1.21779	-0.117776	-0.324181	0.715024	0.780775	0.0605792	0.268761	3.82414	3.55127e-05	0.453187	6.03418	0.828218	9.78178e-07	1	0.000532579	1	0.600311	2.96177e-06	0.400818	1
AKR1C1;AKR1C2	P52895;Q04828	0.0605499	0.923179	-0.852192	0.146944	0.632084	-0.20765	0.197577	1.92865e-16	1.48051	0.326538	0.0822897	3.3076	0.107718	0.0530577	1	0.090263	0.871782	1	0.00125203	1	1
AKR1C1;AKR1C3;AKR1C4	P17516;P42330;P42330-2;Q04828	0.17321	0.331342	-0.256132	-0.000893849	0.0573247	0.545943	-0.0883754	0.461045	0.65782	0.0885293	1.66953e-05	0.0626725	0.170793	0.00410096	0.715152	0.503065	1	1	1	1	1
AKR1C1;AKR1C3;AKR1C4	P17516;P42330;Q04828	-0.141983	0.325229	-0.303596	-0.179126	0.436316	0.454389	0.243688	5.78892e-06	0.000539186	0.00321172	0.719147	1.41845	0.644072	0.228754	1	1	1	0.360408	0.0730377	0.558321	0.943545
AKR1C1;AKR1C3	P42330;P42330-2;Q04828	-0.209589	0.42961	0.262175	-0.475893	0.532915	1.33959	0.309139	0.000625937	0.0034398	0.0235112	1.79091	2.02173	1.86268	0.136504	1	1	1	0.0400314	0.0202491	0.0510192	1
AKR1C1;AKR1C3	P42330;Q04828	0.339498	1.58298	-1.22197	-0.311456	0.813538	1.11334	0.160637	0.359949	6.76842	0.447999	0.60192	7.38624	1.70268	0.0360838	0.874485	6.91505e-07	0.724129	0.452824	1.40501e-07	0.0715723	1
AKR1C2	P52895	0.192791	0.162773	-0.0674764	-0.174366	-0.00847596	-0.0421602	-0.233487	0.0788655	1.04499e-06	0.00702424	0.454622	4.80353e-08	0.000595211	0.411911	1	1	1	0.598766	1	1	0.670669
AKR1C3	P42330	0.367475	0.9479	-0.578062	0.101242	0.271177	0.360247	-0.115949	0.122625	1.06359	1.07626	0.00118378	0.866427	0.00271974	0.0215083	1	0.217901	0.23744	1	0.231633	1	1
AKR1C3	P42330-2	0.204241	0.787822	-0.347863	-0.184634	0.23246	0.200978	-0.0162027	0.112285	2.43984	0.42419	0.167065	1.23593	0.109689	2.6448e-07	1	0.0113946	0.75187	0.992416	0.107252	1	1
AKR1C3	P42330;P42330-2	-0.0222921	0.342364	-0.315066	0.0393616	0.219539	0.217554	0.150372	9.67418e-12	1.37931	0.00322278	0.0394238	4.26251	1.44384	2.08834	1	0.112029	1	1	0.000153398	0.121566	0.0202996
AKR7A2;AKR7A3;AKR7L	O43488;O95154;Q8NHP1	0.404314	0.656501	-0.504283	-0.0326275	-0.0594501	0.85474	-0.29354	0.664414	0.26348	0.0215712	0.000532739	5.76896e-06	1.69961	0.32133	0.471816	1	1	1	1	0.0720174	0.796015
AKR7A2;AKR7L	O43488;Q8NHP1	0.129589	0.733744	-0.482583	-0.109248	0.405324	0.463498	0.166716	0.000969374	2.11187	0.0641672	0.557443	3.9567	0.410612	0.201901	1	0.0232817	1	0.493253	0.000301435	0.817373	0.989281
AKR7A2;AKR7L	O43488;Q8NHP1;Q8NHP1-3	0.0368898	0.754229	-0.92283	-0.0441155	0.362938	0.11271	0.229413	0	1.0975	1.01826	1.36749e-06	1.17824	0.0452515	0.345308	1	0.20286	0.264896	1	0.121074	1	0.76061
AKR7A2	O43488	0.413578	1.4104	-0.417001	-0.106947	0.548504	0.356736	-0.022745	0.489869	4.23909	0.314545	0.000520425	2.30041	0.0772283	7.0118e-06	0.674611	0.000209977	0.887588	1	0.0111289	1	1
AKR7A3;AKR7L	O95154;Q8NHP1	0.313202	1.42979	-0.232398	-0.213494	0.674083	1.13732	0.0839982	0.174484	4.85362	0.000807905	0.0826315	3.6961	1.95314	0.0114287	1	5.28845e-05	1	1	0.000534911	0.0421356	1
AKR7A3;AKR7L	O95154;Q8NHP1;Q8NHP1-3	0.305591	1.02591	-0.694562	0.102556	0.379925	-0.425479	-0.0616709	0.120949	2.04458	0.0821721	0.124148	0.997481	0.00786648	6.0205e-06	1	0.0269295	1	1	0.176699	1	1
AKR7A3	O95154	0.199152	1.03344	-0.42037	-0.0928229	0.550386	0.715831	0.103967	0.0160105	3.40667	0.0385477	0.0670009	3.91126	0.542844	0.0319976	1	0.00135057	1	1	0.000332931	0.661748	1
AKR7L	Q8NHP1;Q8NHP1-3	0.0982101	1.13367	-0.797126	-0.355774	0.811042	1.60995	0.119919	1.37511e-10	2.77456	0.502747	1.02652	6.54442	1.72964	0.000582643	1	0.00545453	0.665229	0.194978	9.40124e-07	0.067596	1
AKT1S1	Q96B36	0.418998	0.848001	-0.193967	-0.0840023	0.390423	-0.638188	-0.244427	1.74341	1.96996	0.00184784	0.011196	1.13534	1.39195	0.712252	0.0469406	0.0316782	1	1	0.132439	0.134807	0.369454
AKT2	P31751	-0.0520536	-0.0132857	0	-0.00918246	0.042592	0	0.0468213	0.0485411	0		0.00422103	0.320926		0.568244	1	1		1	0.694053		0.493474
ALAD	P13716;P13716-2	0.02464	0.594415	-0.646579	0.00145091	0.318658	0.407301	0.172901	0	1.68494	0.238572	8.44413e-05	3.05328	0.432252	0.863425	1	0.0586255	0.985038	1	0.00217669	0.791984	0.271891
ALB	A0A0C4DGB6	0.0962976	0.0447862	0.707844	-0.0129241	-0.00622342	0.132241	-0.138712	3.58672e-08	1.73579e-15	0.249952	0.00561939	6.56797e-06	0.0240943	0.0430653	1	1	0.970687	1	1	1	1
ALB	P02768	-0.0327951	-0.119386	0.0804745	0.0039652	-0.0945919	0.382318	-0.0077803	8.06046e-07	0.0808744	0.266884	0.000661229	0.876429	1.57931	1.95129e-08	1	1	0.947876	1	0.226829	0.0922718	1
ALB	P02768;P02768-2	-0.0627466	-0.165063	0.0594386	0.0485473	-0.0789331	0.383418	0.0186476	0.0736102	0.804056	0.250716	0.47964	0.743523	1.48845	1.12726e-05	1	0.373169	0.96983	0.571169	0.29847	0.111111	1
ALB	P02768;P02768-2;P02768-3	-0.0373927	-0.280801	0.182569	0.0587539	-0.186852	0.243548	-0.0440376	0.000172078	4.60029	1.33472	0.910768	7.4281	0.491635	0.175593	1	9.33247e-05	0.14472	0.246306	1.27877e-07	0.718954	1
ALB	P02768;P02768-3	-0.0269455	-0.180128	0.0920026	0.0339813	-0.121339	0.350852	-0.0318227	4.52434e-08	1.07246	0.651234	0.111001	1.91686	1.10282	0.000143023	1	0.213975	0.515592	1	0.0252939	0.239101	1
ALCAM	Q13740;Q13740-2	-0.0123463	-0.0582577	0.0199298	-0.0215209	-0.00167792	0.109913	-0.0202655	9.03912e-13	6.03864e-08	0.0150505	0.0366121	5.4723e-10	0.166648	4.00967e-07	1	1	1	1	1	1	1
ALDH16A1	Q8IZ83	0.144185	0.691219	-0.435237	0.103672	0.358699	0.399377	0.0559804	6.23623e-07	0.413013	0.0226155	0.0208321	1.29397	0.0171764	9.99273e-08	1	0.821482	1	1	0.0948698	1	1
ALDH16A1	Q8IZ83;Q8IZ83-2	0.149641	0.415775	0.303868	-0.303265	0.255869	0.321032	-0.059183	0.343559	1.27728	0.187163	2.25526	2.46552	0.0558478	6.43975e-05	0.903091	0.138867	1	0.0148282	0.00777668	1	1
ALDH1A1;ALDH1A2;ALDH1A3;ALDH1B1;ALDH2	O94788;P00352;P05091;P30837;P47895	0.081441	1.17616	0.415664	-0.121234	0.538618	1.28637	0.334368	5.34416e-12	2.75398	0.312721	0.000438027	1.90566	1.18396	0.76477	1	0.00570702	0.889135	1	0.0259153	0.203894	0.332461
ALDH1A1;ALDH2	P00352;P05091	0.522605	1.90167	-0.267241	-0.274591	0.922921	1.4751	-0.0127039	1.30849	7.41208	0.000104085	0.0935316	4.60692	2.07755	1.77733e-05	0.120757	1.60124e-07	1	1	7.15332e-05	0.032305	1
ALDH1A1	P00352	0.0205897	0.235558	-0.165111	-0.0197422	0.13881	0.196427	0.0512681	1.38024e-07	6.18919	0.87784	0.136686	6.74327	1.92927	0.855922	1	2.57461e-06	0.343163	1	6.00552e-07	0.044382	0.276016
ALDH1A2	O94788	-0.000591483	0.415133	-0.814112	-0.126485	0.319095	-0.67527	0.143897	0	0.0311393	0.345561	0.00871798	0.631062	0.16995	0.0940893	1	1	0.848501	1	0.375146	1	1
ALDH1A3	P47895	0.0318053	0.275717	-0.721286	-0.336045	0.349581	-0.621208	-0.00636714	0	5.94959e-07	0.72045	0.373154	0.384737	0.373506	0.000298312	1	1	0.456397	0.695181	0.613605	0.864919	1
ALDH1B1	P30837	0.46547	0.918629	-0.74154	-0.474433	0.39418	0.558541	-0.335121	1.45787	1.70593	0.198444	1.01716	1.77848	0.797742	0.979382	0.0874257	0.0560441	1	0.19865	0.0339876	0.423012	0.213552
ALDH1L1;ALDH1L2	O75891;Q3SY69	0.143296	0.711755	-0.684819	-0.271197	0.480974	0.600771	0.0553718	8.5174e-06	0.674071	0.0106333	0.326604	2.28574	0.744737	0.000385331	1	0.486655	1	0.756477	0.0114827	0.466276	1
ALDH1L1	O75891	0.0146485	0.232627	-0.103141	0.00395097	0.135073	0.0633454	0.0524276	1.46369e-11	5.59173	0.0128814	8.49914e-08	6.57992	0.229223	1.167	1	9.97704e-06	1	1	8.67531e-07	1	0.144472
ALDH1L2	Q3SY69	-0.0197115	0.577918	-0.443915	0.0866156	0.303225	0.0772991	0.270361	0	0.887755	0.0234155	0.00625303	2.14398	0.000956169	1.57825	1	0.314251	1	1	0.0155905	1	0.0608152
ALDH2	P05091	-0.00701189	0.704137	-0.877893	-0.277613	0.535643	0.67617	0.193995	0	2.39755	0.391135	0.712209	5.46999	1.31103	0.49848	1	0.0124992	0.791836	0.365517	1.04553e-05	0.158929	0.566635
ALDH3A1;ALDH3A2;ALDH3B1;ALDH3B2	P30838;P43353;P43353-2;P48448;P51648;P51648-2	0.235699	0.358777	-0.464641	-0.298298	0.179678	-0.0142271	-0.174383	0.0435474	0.0444253	1.77152	0.667814	0.0927797	0.00124904	0.142961	1	1	0.0599577	0.398463	1	1	1
ALDH3A1	P30838	0.213068	0.42971	-0.553502	-0.331128	0.251911	-0.418999	-0.138787	0.00472568	0.0390439	0.216997	0.333605	0.210989	0.0362599	0.0502466	1	1	1	0.74698	0.855673	1	1
ALDH3A2	P51648;P51648-2	0.503482	0.682647	-0.802072	-0.681338	0.205424	0.601026	-0.430405	1.95296	0.48176	0.557367	3.46913	0.96519	0.186113	1.28808	0.0296243	0.717488	0.605665	0.00104209	0.188826	1	0.112275
ALDH3B1;ALDH3B2	P43353;P43353-2;P48448	0.0911892	0.335139	0.205507	-0.112155	0.0891825	0.433788	0.0497381	1.44213e-09	0.000607622	0.0340265	0.154445	0.00248894	0.140182	5.07111e-07	1	1	1	1	1	1	1
ALDH3B1	P43353;P43353-2	0.2627	0.61756	-0.746161	-0.207207	0.203413	-0.379405	-0.0698359	0.554573	0.944767	0.708127	0.214855	0.746804	0.129823	3.67152e-05	0.590974	0.279285	0.4663	0.917331	0.296672	1	1
ALDH4A1	P30038;P30038-2	0.238835	1.17297	-0.747879	-0.416189	0.738488	0.329637	0.154314	0.0177798	3.18307	0.426253	0.618207	5.31038	0.0659469	0.0192642	1	0.00221377	0.749717	0.438586	1.49337e-05	1	1
ALDH4A1	P30038;P30038-2;P30038-3	0.132429	0.772331	-0.753672	-0.210726	0.492785	0.451588	0.100981	3.54996e-05	1.45632	0.291841	0.0345246	3.22166	0.186668	0.023067	1	0.0950536	0.915825	1	0.00151056	1	1
ALDH4A1	P30038;P30038-3	0.0686892	0.523555	-0.656985	-0.415749	0.680459	0.232165	0.0942817	2.41082e-16	0.0347618	0.132245	1.29691	2.99776	0.00137605	5.04478e-05	1	1	1	0.112311	0.00245533	1	1
ALDH5A1	P51649;P51649-2	0.283589	0.647995	-0.67758	-0.52308	0.500322	0.0882384	-0.193377	0.297908	0.570344	0.177974	2.70709	2.57781	0.00498536	0.107767	0.987478	0.601489	1	0.00557864	0.00609587	1	1
ALDH6A1	Q02252	0.0662341	0.435719	-0.441749	-0.385972	0.449102	0.669771	0.0216561	1.33029e-12	0.438357	0.0704111	1.21447	3.68233	1.11152	4.85952e-05	1	0.781639	1	0.13305	0.00055124	0.235213	1
ALDH7A1	P49419-2	0.13791	1.33962	-0.656187	-0.114875	0.695692	0.604825	0.330865	1.01898e-07	4.24833	0.348384	0.0132663	5.09814	0.712149	0.859532	1	0.000205732	0.844406	1	2.3986e-05	0.494054	0.274066
ALDH7A1	P49419-2;P49419-4	-0.0289398	0.0953902	-0.0403396	0.0629474	0.0472125	0.104358	0.0996521	0.00544255	1.26584e-07	0.0340173	0.449632	0.0367992	0.110847	1.11161	1	1	1	0.604208	1	1	0.162128
ALDH8A1	Q9H2A2	0.59611	1.93399	-0.239874	-0.170065	0.791312	-0.248138	-0.133483	1.61957	7.04687	0.0114648	0.115457	5.18603	0.0386892	2.67259e-05	0.0614132	3.67545e-07	1	1	1.97125e-05	1	1
ALDH8A1	Q9H2A2;Q9H2A2-3;Q9H2A2-4	0.369361	1.55184	-0.544331	-0.113165	0.696313	0.928796	0.120931	0.328292	5.51946	0.12684	0.101071	3.83392	1.08051	0.0721357	0.930396	1.17462e-05	1	1	0.000394149	0.249601	1
ALDH8A1	Q9H2A2;Q9H2A2-4	-0.107548	0.19806	-1.12855	0.0790476	0.213631	0.417454	0.202458	0.00176582	1.56222e-06	0.80733	5.43415e-05	0.844865	0.544655	0.543908	1	1	0.390887	1	0.242197	0.659709	0.517571
ALDH9A1	P49189	0.0455407	0.280579	-0.167527	-0.0927504	0.163823	0.0831418	0.046392	2.05522e-05	2.08933	0.677494	0.121516	3.4137	0.109696	0.024247	1	0.0244423	0.492651	1	0.000994009	1	1
ALDOA;ALDOB;ALDOC	P04075;P04075-2;P05062;P09972	-0.0853749	1.09119	0.190605	-0.1257	0.792559	1.20409	0.402379	1.0704e-14	2.32229	0.375029	0.103851	3.79439	0.635523	1.40355	1	0.014708	0.81115	1	0.000430061	0.566534	0.0881253
ALDOA;ALDOC	P04075;P04075-2;P09972	0.156178	0.601314	-0.393953	-0.167786	0.316111	0.141434	0.0226771	0.00409891	1.18031	0.0560676	0.37283	1.21923	0.265138	4.85036e-08	1	0.170726	1	0.695654	0.111053	1	1
ALDOA	P04075	-0.0411209	0.0670012	-0.104921	0.0112018	0.0886144	-0.13662	0.0759443	0.000381127	4.74582e-05	0.0781852	0.000138879	0.734304	0.830235	0.567993	1	1	1	1	0.303917	0.399229	0.49369
ALDOA	P04075;P04075-2	-0.0172776	0.0977198	-0.131498	-0.00918292	0.0887469	-0.0636315	0.0542434	3.02271e-10	0.0729179	0.0808176	1.65085e-05	1.44935	0.217266	0.367514	1	1	1	1	0.0684023	1	0.729919
ALDOB	P05062	0.0354851	0.259496	-0.15654	0.0143383	0.134615	0.200734	0.0361171	0.000972989	5.52913	0.234062	1.33652e-06	6.93707	2.02993	0.287913	1	1.14944e-05	0.990771	1	3.87959e-07	0.0357723	0.847773
ALDOC	P09972	0.0580768	-0.0339346	-0.294483	0.184981	-0.154455	-0.450111	-0.071973	9.86893e-13	0	0.0542317	0.329971	0.880437	0.0511094	0.00524749	1	1	1	0.751736	0.224901	1	1
ALK	Q9UM73	0.0544411	-0.526001	0.751334	0.164625	-0.530167	-0.61871	-0.144085	0	0.0154879	0.130565	0.0272186	1.38236	0.19741	3.52128e-05	1	1	1	1	0.0788079	1	1
ALMS1	A0A494C003	0.165403	-0.920396	0.449237	0.387192	-0.88554	-0.719227	-0.520478	4.6027e-05	0.838647	0.00321622	0.848129	4.90692	0.102188	1.52637	1	0.347923	1	0.279272	3.6713e-05	1	0.0679218
ALOX12B	O75342	0.0008313	0.193274	-0.0642753	-0.034171	0.104129	0.0285603	0.0308259	0	0.0597738	0.0164901	0.000468504	0.0652648	0.00588483	7.80927e-05	1	1	1	1	1	1	1
ALOX12	P18054	-0.00426959	0.00385193	-0.827389	-0.285992	0.151002	-0.745882	0.045572	0	0	1.399	0.331575	0.0357923	0.316272	1.26575e-05	1	1	0.127709	0.749731	1	0.94173	1
ALOX15B	O15296	0.167269	0.198855	-0.289616	-0.224247	0.0572482	-0.130606	-0.112667	4.01248e-05	1.43414e-08	0.0866262	0.00384265	0.00532093	0.00328828	1.29188e-05	1	1	1	1	1	1	1
ALOX5AP	P20292	0.217431	0.0777766	0.443684	-0.133015	-0.155272	0.31329	-0.162789	0.00721274	0	0.270355	0.0133344	0.00544332	0.0280032	0.0247717	1	1	0.943717	1	1	1	1
ALOX5	P09917	0.206689	0.188377	-0.307198	-0.101949	-0.143179	-0.169629	-0.121358	0.475169	0.00293513	0.141362	0.0215044	0.240764	0.00501808	0.126222	0.695096	1	1	1	0.809143	1	1
ALOX5	P09917;P09917-4	0.158706	-0.0113738	0.430991	0.013695	-0.21686	-0.116084	-0.0939253	0.0120797	0	0.0121985	2.6153e-05	0.30082	0.045275	0.000200962	1	1	1	1	0.721033	1	1
ALPG;ALPI	P09923;P10696	-0.11829	2.34356	-1.18486	-0.808014	1.90225	1.56079	0.794255	7.8194e-09	12.7572	1.15544	3.30302	22.9388	1.31395	5.04857	1	8.04548e-13	0.204421	0.00150666	4.90139e-23	0.158028	2.85286e-05
ALPI	P09923	-0.052938	1.39238	-0.218511	-0.293397	1.02542	0.593599	0.506798	1.10763e-10	9.99246	0.127563	2.2377	18.9873	0.181473	5.98279	1	4.44832e-10	1	0.0154004	4.23988e-19	1	3.44777e-06
ALPL	P05186	0.00183308	-0.169889	-0.0776181	-0.00269558	-0.0458213	-0.489576	-0.0558694	0	0.146906	0.0528895	6.19046e-05	0.783668	0.0908826	0.115151	1	1	1	1	0.274926	1	1
ALYREF	Q86V81	-0.188201	0.0351383	-0.537113	0.0748708	0.094613	-0.114254	0.224663	0.00100891	0	0.181368	0.0324955	0.00298235	0.0232755	0.19857	1	1	1	1	1	1	0.99487
AMACR	Q9UHK6;Q9UHK6-2;Q9UHK6-4;Q9UHK6-5	0.162217	0.74782	-0.494276	-0.373006	0.436659	0.261559	0.120851	1.53723e-05	0.596851	0.404374	0.487222	1.40451	0.176524	0.00338612	1	0.569518	0.776141	0.562711	0.0752212	1	1
AMACR	Q9UHK6;Q9UHK6-5	0.242542	0.672207	-0.306291	-0.171934	0.359294	-0.230005	-0.134874	0.349562	1.53861	0.00408899	0.167305	2.7521	0.0938377	0.0221706	0.892633	0.0798372	1	0.992071	0.00418892	1	1
AMBP	P02760	-0.0506122	-0.0280039	0.0276882	0.0333785	0.0272699	0.000727205	0.0426159	0.198262	2.40455e-13	0.0676457	0.0645342	0.0722058	0.00474092	0.165902	1	1	1	1	1	1	1
AMBP	S4R471	0.0703154	-0.241062	-0.204868	0.0696393	-0.235711	-0.611387	-0.122388	9.25679e-11	1.16846e-07	0.112989	0.0114608	0.78255	0.218734	0.0273746	1	1	1	1	0.275599	1	1
AMDHD1	Q96NU7	0.149255	1.20589	-0.441432	-0.16741	0.642811	0.394703	0.21814	0.000133795	4.77136	0.1364	0.127329	4.14779	0.426244	0.365218	1	6.36062e-05	1	1	0.000197571	0.799429	0.733064
AMDHD2	Q9Y303;Q9Y303-3	0.230571	1.22912	-0.588111	-0.215598	0.595005	0.849566	0.0456136	0.0188932	3.46736	0.823714	0.194568	2.98058	1.04644	0.000228531	1	0.00117916	0.379319	0.948622	0.00254766	0.266163	1
AMIGO1	Q86WK6	0.402451	0.812941	0.473576	-0.113002	0.223503	0.0308619	-0.154054	1.08946	1.63629	0.00203816	0.000622757	0.102369	0.0516486	0.411976	0.192775	0.0648982	1	1	1	1	0.670613
AMIGO2	Q86SJ2	0.258718	0.212365	-0.19081	-0.16925	-0.00990269	0.159494	-0.171359	0.0797643	1.17068e-08	0.000538689	0.179792	0.00111081	0.00962537	0.0154345	1	1	1	0.972353	1	1	1
AMN	Q9BXJ7	0.0547016	0.437512	-0.764757	-0.0310362	0.298444	0.501075	0.0423976	4.37323e-14	0.363339	0.59729	7.32881e-06	1.10598	0.361685	7.55439e-06	1	0.904742	0.565526	1	0.140865	0.88008	1
AMOTL1	Q8IY63	-0.107415	-0.80077	0.827567	0.0967033	-0.506287	-0.315726	-0.140786	1.68305e-10	0.538196	2.02986	0.0187968	2.11149	0.0113227	0.00777048	1	0.642592	0.0349343	1	0.0167093	1	1
AMPD2	Q01433	0.208689	0.752822	0.149718	-0.13531	0.458864	0.332998	0.015225	0.0657395	2.00292	9.74324e-05	0.146228	2.46871	0.0403791	4.31832e-06	1	0.0294944	1	1	0.00772408	1	1
AMPD3	Q01432;Q01432-4;Q01432-5	0.167777	0.384306	0.202872	-0.131382	0.0900764	-0.361	-0.036984	0.0555131	0.274462	0.000118233	0.211229	0.00383572	0.346747	1.16012e-07	1	1	1	0.922564	1	0.900228	1
AMPH;BIN1;BIN2	O00499;O00499-10;O00499-11;O00499-2;O00499-3;O00499-4;O00499-5;O00499-6;O00499-7;O00499-8;O00499-9;P49418;Q9UBW5	0.310037	0.810654	-0.68705	0.132805	0.159372	-0.481642	-0.0610158	0.197217	1.11527	0.396309	0.00989118	0.246329	0.0877702	2.12557e-06	1	0.19534	0.785966	1	0.8008	1	1
AMPH	P49418	0.0676891	-0.700699	0.591661	-0.047145	-0.458785	-0.672459	-0.276493	6.09455e-13	1.30993	0.416355	0.000282978	2.42126	0.561705	0.85317	1	0.129575	0.761102	1	0.00856236	0.641316	0.277621
AMY1A;AMY1B;AMY1C	P0DTE7;P0DTE8;P0DUB6	-0.0182141	0.0746642	-0.0727377	0.0109326	0.0735206	0.0203615	0.0237633	1.37266e-07	0.00242109	0.0548413	3.67154e-06	1.76312	0.0723257	0.00363588	1	1	1	1	0.0351259	1	1
AMY2A;AMY2B	P04746;P04746-2;P19961	0.0110029	0.0257185	0.00701693	0.0082349	0.00660626	-0.0266072	-0.0102183	1.41274e-14	7.06353e-09	0.0198723	3.96626e-07	0.000178178	0.0474622	0.000646158	1	1	1	1	1	1	1
AMY2A;AMY2B	P04746;P19961	0.0159518	0.0369019	-0.00372615	-0.00155071	0.00224007	0.0168338	-0.0175391	4.91552e-08	4.41791e-06	0.0181014	0.00190325	3.43178e-07	0.00118726	0.0173567	1	1	1	1	1	1	1
AMY2A	P04746	0.0220072	0.10364	-0.00480807	0.00529411	0.0931875	0.0250934	-0.012883	3.83658e-13	0.0455611	0.0223728	1.56296e-07	1.0299	0.0076993	0.000540734	1	1	1	1	0.16503	1	1
AMY2A	P04746;P04746-2	0.00583879	0.069663	-0.0662911	-0.0930185	0.108545	0.0853828	0.00190106	0	0.00332388	0.0223736	1.47956	2.77721	0.303363	4.86826e-06	1	1	1	0.0768429	0.00396524	0.959314	1
AMY2B	P19961	0.0654447	0.169927	-0.191693	-0.0975	0.112065	0.0646472	-0.038426	0.016523	0.970712	0.454385	0.140963	1.41309	0.378556	0.0152715	1	0.264497	0.717413	1	0.0738531	0.85823	1
AMZ2	Q86W34	0.0318483	-0.235994	0.784551	0.170966	-0.0926714	0.00372081	-0.120622	0	4.82864e-05	0.996248	0.010277	0.0102727	0.414704	0.00348476	1	1	0.275758	1	1	0.812441	1
ANGPT1	Q15389;Q15389-2	0.233064	0.609432	-0.198105	0.0113026	0.21498	-0.398605	-0.12439	0.0406915	0.439691	0.00483273	0.000100431	0.321862	0.215945	0.0800185	1	0.779845	1	1	0.69287	1	1
ANGPTL1;ANGPTL2	O95841;Q9UKU9	0.173898	0.35425	-0.521707	-0.0418796	0.101059	-0.0452649	-0.0667329	0.0403616	0.128068	1.19552	0.00420996	0.268424	0.00112268	4.79511e-05	1	1	0.189764	1	0.767543	1	1
ANGPTL1;ANGPTL2	O95841;Q9UKU9;Q9UKU9-2	0.20728	0.750659	-0.888043	-0.196374	0.430482	0.747987	-0.0635809	0.0219773	1.99937	0.741399	0.0949547	2.08493	1.31604	0.218343	1	0.0297199	0.439304	1	0.0176952	0.157329	0.960802
ANGPTL1	O95841	0.166666	0.203776	-0.500929	0.0157603	-0.0450351	0.188518	-0.0496804	0.0320971	7.25268e-06	0.0349156	0.000970734	0.000370677	0.45205	8.72273e-05	1	1	1	1	1	0.766821	1
ANGPTL2;ANGPTL6	Q8NI99;Q9UKU9;Q9UKU9-2	0.0151147	0.183607	-0.400255	-0.0808302	0.153202	0.153768	0.00424698	0	1.6685	0.00870271	1.17201	3.10113	0.715951	0.00393279	1	0.0606944	1	0.145086	0.00196379	0.490448	1
ANGPTL2	Q9UKU9	0.147982	0.731085	-0.63094	5.38766e-05	0.355768	0.434898	0.109531	0.0257	2.6214	0.339856	0.00012112	4.27143	0.511365	0.227559	1	0.00764123	0.855329	1	0.000150494	0.695844	0.94556
ANGPTL2	Q9UKU9-2	0.0944115	0.708408	-0.433561	0.109637	0.401889	-1.19524	-0.00188184	2.0373e-11	0.430562	0.465147	0.0092759	1.47596	2.4855	4.8213e-05	1	0.793842	0.706294	1	0.0646199	0.0133828	1
ANGPTL2	Q9UKU9;Q9UKU9-2	0.0712514	0.150499	-0.152505	-0.0716254	0.071015	0.0580689	-0.0577747	0.675818	1.43633	1.08349	0.912828	1.3577	0.568548	0.845905	0.461195	0.0991963	0.234238	0.245274	0.0830098	0.634199	0.281787
ANGPTL3	Q9Y5C1	0.158329	0.628438	-0.150271	-0.26959	0.42737	0.0754694	0.0588104	0.00102128	0.994863	1.68428e-05	1.02525	3.17424	0.0440955	0.00219985	1	0.251512	1	0.1955	0.00167455	1	1
ANGPTL6	Q8NI99	0.240589	0.562965	-0.196292	-0.228975	0.353676	0.306555	-0.0676105	0.232336	0.695346	0.0701025	0.354282	2.07915	0.109252	0.000141306	1	0.466163	1	0.719795	0.0179112	1	1
ANGPTL7	O43827	-0.0429283	-0.0418836	0	0.0193613	-0.00430654	0	0.00383417	1.07946e-05	0		0.0032042	6.87339e-07		5.96905e-05	1	1		1	1		1
ANG	P03950	0.0160809	0.0655733	-0.452838	-0.0368213	0.0623724	0.0383992	0.0118721	0	9.91877e-09	0.0188313	0.0135032	0.269684	0.00132238	1.48043e-06	1	1	1	1	0.765871	1	1
ANK1	P16157-2;P16157-21	0.0912248	-0.032965	-0.902129	0.146616	-0.232016	0.0695583	-0.157841	2.16224e-11	0	0.750818	0.000710642	0.533351	0.132907	0.00194401	1	1	0.431837	1	0.4575	1	1
ANK2;ANK3	Q01484;Q12955;Q12955-4;Q12955-5	-0.123018	-0.154528	0.00398939	-0.168488	0.147039	0.00285061	0.054095	0.430075	9.78533e-06	0.000170198	2.06202	1.68064	9.15391e-09	0.0162926	0.762055	1	1	0.0224584	0.0418468	1	1
ANK2;ANK3	Q01484;Q12955;Q12955-4;Q12955-5;Q12955-6	0.106803	0.244393	0.144484	-0.173486	0.299907	-0.6364	-0.150633	3.76247e-08	2.50237e-07	0.0964716	0.103694	0.354216	0.824245	0.043883	1	1	1	1	0.651688	0.403634	1
ANK3	Q12955;Q12955-4;Q12955-5	0.0581364	0.393321	0.188732	-0.290386	0.342534	-0.341556	0.153761	1.31255e-12	0.197628	0.113621	0.748427	2.2535	0.025348	0.12719	1	1	1	0.340393	0.0123189	1	1
ANK3	Q12955;Q12955-4;Q12955-5;Q12955-6	0.297916	0.587496	-0.725478	-0.248994	0.349342	-0.27699	-0.15997	0.274745	0.42095	0.685102	0.688442	0.679192	0.0591529	0.00794723	1	0.808932	0.485973	0.383171	0.340094	1	1
ANKFY1	Q9P2R3;Q9P2R3-2;Q9P2R3-4	0.319911	0.521417	-0.228339	-0.43848	0.201474	0.0543162	-0.256043	0.221222	0.0661207	0.000318552	0.609486	0.14275	0.16478	0.242959	1	1	1	0.44613	0.970459	1	0.919488
ANKHD1	Q8IWZ3;Q8IWZ3-4;Q8IWZ3-5;Q8IWZ3-6	-0.0138609	-0.671778	0.519178	-0.147577	-0.299106	0.070246	-0.22015	0	0.515006	0.660592	0.00678418	1.85406	0.0983088	0.294234	1	0.673161	0.507425	1	0.0289535	1	0.837653
ANKRD13A	Q8IZ07	0.300986	0.110722	0.0217864	-0.256787	-0.0108929	-0.618952	-0.304164	0.867644	2.55495e-10	0.0130233	0.852258	2.70077e-05	0.991739	1.62114	0.308603	1	1	0.276946	1	0.295459	0.0555312
ANKRD22	Q5VYY1	0.287969	0.156294	-0.232855	-0.266383	-0.017592	-0.306546	-0.251011	1.97008	0.0044374	0.000272504	1.8531	4.97639e-07	0.794972	1.74923	0.0285375	1	1	0.0350561	1	0.425403	0.0420946
ANKS4B	Q8N8V4	0.0695169	0.526031	-0.229296	0.00584105	0.449305	-0.324033	0.0115542	1.01149e-10	0.472899	0.223408	0.000189724	3.52414	0.016323	2.60604e-07	1	0.729762	1	1	0.000779887	1	1
ANO6	Q4KMQ2;Q4KMQ2-2;Q4KMQ2-3	0.362025	0.8899	-0.660207	-0.119779	0.47443	0.693055	-0.116949	0.675311	1.92817	0.369593	0.00495349	1.68311	0.798349	0.191697	0.461695	0.0346483	0.818459	1	0.0416325	0.422646	1
ANOS1	P23352	-0.139208	-0.0260699	-0.0981338	0.380781	-0.000823431	-0.889031	0.213371	5.76967e-05	0	0.0261923	1.70161	4.16221e-05	2.09344	1.08242	1	1	1	0.0482231	1	0.0311979	0.172116
ANP32A;ANP32B	P39687;Q92688;Q92688-2	-0.0144	-0.060639	-0.190209	-0.111574	-0.0422007	0.175715	-0.0123273	0	0	0.0257867	0.0812864	0.000705344	0.00602062	1.21764e-08	1	1	1	1	1	1	1
ANP32A;ANP32C	O43423;P39687	-0.127375	-0.0922059	-0.174142	-0.337891	0.175694	-0.527698	-0.0340367	1.4466e-07	0	0.0592782	1.08288	0.0281371	0.385047	3.61481e-05	1	1	1	0.174254	1	0.849486	1
ANP32A	P39687	0.313819	-0.0640076	1.07537	0.0368621	-0.24711	0.0949854	-0.354374	0.11206	6.65386e-15	0.404949	0.00998753	0.237539	0.000128129	0.526987	1	1	0.775544	1	0.813977	1	0.535213
ANP32B	Q92688;Q92688-2	0.185564	0.161932	0.245077	-0.181455	-0.00342348	-0.517741	-0.158317	0.00181863	1.638e-11	0.00691881	0.179083	3.3952e-08	1.05342	0.0290613	1	1	1	0.973718	1	0.262619	1
ANP32E	Q9BTT0;Q9BTT0-3	0.110423	-0.29898	-0.174883	-0.0887401	-0.168212	-0.693431	-0.123318	3.07557e-07	0.0007214	3.36078e-06	0.086875	0.206419	0.375036	0.0307273	1	1	1	1	0.862917	0.862877	1
ANPEP	P15144	0.055913	0.328004	-0.187417	-0.115976	0.206504	0.255047	0.0256289	0.403718	11.5208	0.88337	3.93489	14.9317	2.44195	0.200764	0.802873	1.35407e-11	0.339478	0.00037085	4.62558e-15	0.0147102	0.990942
ANTXR1	Q9H6X2;Q9H6X2-2;Q9H6X2-4;Q9H6X2-5	-0.0272957	0.328348	-0.47382	-0.101767	0.28736	0.309632	0.0877417	1.16624e-10	5.56657	0.46007	1.77375	9.03793	1.42826	0.376853	1	1.05624e-05	0.710892	0.0414261	3.29229e-09	0.12551	0.716934
ANXA10	Q9UJ72	0.186365	0.658395	-0.508955	-0.161093	0.351887	0.322771	-0.0670269	0.000739362	0.622744	0.132314	0.0619816	1.13435	0.667336	0.000789031	1	0.540695	1	1	0.132686	0.535101	1
ANXA11;ANXA13	P27216-2;P50995;P50995-2	0.480006	0.2953	-0.057025	-0.0772473	-0.19781	-0.174048	-0.412714	0.845574	8.66742e-08	0.0043295	3.78039e-05	0.12649	0.00107724	0.875517	0.323187	1	1	1	0.998491	1	0.26537
ANXA11	P50995;P50995-2	0.0241554	-0.0518423	0.026387	-0.0780732	-0.00614048	-0.0327329	-0.0458279	0.00299889	0.0171098	0.0497998	2.43756	7.10352e-08	0.00113138	0.891237	1	1	1	0.0100153	1	1	0.256857
ANXA13	P27216-2	0.150729	1.00477	-0.343613	-0.235428	0.717517	-0.550304	0.143467	2.10372e-07	1.81611	0.00896098	0.00749806	3.46259	0.0939153	0.00797205	1	0.0441269	1	1	0.000892085	1	1
ANXA1	P04083	0.0304293	0.12208	-0.26034	-0.0282294	0.0222768	0.00175011	-0.000447723	5.96772e-09	0.000785421	0.677065	0.000111071	0.000772107	0.0575014	3.03935e-06	1	1	0.493046	1	1	1	1
ANXA2;ANXA2P2	A6NMY6;P07355;P07355-2	0.0121431	0.0343506	-0.149237	0.00707575	-0.0129133	0.000536531	0.000830257	8.73391e-13	2.30277e-12	0.972446	0.000435245	0.000208972	0.0583393	9.91675e-10	1	1	0.288474	1	1	1	1
[truncated: 6,102 more rows]
