# Supplementary material for: Multi-cohort, cross-species urinary proteomics reveals signatures of LRRK2 dysfunction in Parkinson’s disease
Source: Mol Syst Biol. 2026 Jan 29;22(5):712–37. doi: 10.1038/s44320-026-00190-0 (PMC13144513; doi:10.1038/s44320-026-00190-0)
Supplement: Supplementary file 6 — Dataset EV4 [file 44320_2026_190_MOESM6_ESM.xlsx]

## Sheet: Description
Summary	This file includes all reduced set of genes and model genes for each prediction
Columns	Description
A	Reduced set of genes and model genes for the LRRK2 G2019S vs LRRK2 WT prediction. The training data is a combined dataset of LCC, Columbia and PPMI. The model evaluation was done on separate LCC, Columbia and PPMI test datasets.
B	Reduced set of genes and model genes for the PD LRRK2 G2019S vs PD LRRK2 WT prediction. The training data is a combined dataset of LCC, Columbia and PPMI. The model evaluation was done on separate LCC, Columbia and PPMI test datasets.
C	Reduced set of genes and model genes for the LRRK2 G2019S vs LRRK2 WT prediction. For the training data the PPMI dataset was used. The entire Columbia dataset was used as test data.
D	Reduced set of genes and model genes for the LRRK2 G2019S vs LRRK2 WT prediction. For the training data the PPMI dataset was used. The entire LCC dataset was used as test data.
E	Reduced set of genes and model genes for the PD & LRRK2 G2019S vs non PD & LRRK2 G2019S prediction. The training data is a combined dataset of LCC, Columbia and PPMI. The model evaluation was done on separate LCC, Columbia and PPMI test datasets.
F	Reduced set of genes and model genes for the PD vs non PD prediction. The training data is a combined dataset of LCC, Columbia and PPMI. The model evaluation was done on separate LCC, Columbia and PPMI test datasets.
G	Reduced set of genes and model genes for the LRRK2 G2019S vs LRRK2 WT prediction. Batch corrected training data is a combined dataset of LCC, Columbia and PPMI. The model evaluation was done on separate LCC, Columbia and PPMI test datasets.
H	Model genes for the LRRK2 G2019S vs LRRK2 WT prediction using intersection of significant proteins in Lrrk2 G2019S/WT, Lrrk2 KO/WT, MLi-2/Vehicle and PF-475/Vehicle. Training data is a combined dataset of LCC, Columbia and PPMI. The model evaluation was done on separate LCC, Columbia and PPMI test datasets.
I	Model genes for the LRRK2 G2019S vs LRRK2 WT prediction using intersection of significant proteins in Lrrk2 G2019S/WT. Training data is a combined dataset of LCC, Columbia and PPMI. The model evaluation was done on separate LCC, Columbia and PPMI test datasets.
Subcolumns	Description
reduced set of genes	The reduced set of genes results from the first filtering step using a combination of F-test and mutual information
model genes	Model features used for the prediction

## Sheet: Model Features
A		B		C		D		E		F		G		H	I
Reduced set of genes	model genes	Reduced set of genes	model genes	Reduced set of genes	model genes	Reduced set of genes	model genes	Reduced set of genes	model genes	Reduced set of genes	model genes	Reduced set of genes	model genes	model genes	model genes
ABHD14B	ENPEP	ACVRL1	ALPI	ACSM2B	ENPEP	ACSM2B	ENPEP	EPB42	EPB42	ATP2A2	ATP2A2	ENPEP	ENPEP	AKR7A2	AARS1
ACSF2	ALPI	ADAM19	MGAM	ADGRL4	ALPI	ADGRL4	ALPI	LOXL4	LOXL4	EPHB1;EPHB3	EPHB1;EPHB3	SPPL2A	SPPL2A	DPP7	ACLY
ACSM2B	JAKMIP3	ADAMTS17	EPHB1;EPHB3	ADM	NEU1	ADM	NEU1	MSRA	MSRA	IGLV1-36	IGLV1-36	THBD	THBD	FN1	ACO1
ACVR2B	CDC42;RAC1;RAC2;RHOG;RHOQ	ADGRA3	ENPEP	ALPI	NGFR	ALPI	NGFR	SLC16A3	SLC16A3	LOXL4	LOXL4	ALPI	ALPI	GALNS	ACSS2
ADM	SPPL2A	ADGRE2;ADGRE5	SLC35F6	ANPEP	ANPEP	ANPEP	DGCR2	ITIH3	ITIH3	MAPK13	MAPK13	CTSH	CTSH	GM2A	ACTB;ACTG1
AGER	ALPG;ALPI	ADGRE5	PF4	ATP6V1F	DGCR2	ARL15		USP6NL	USP6NL	LGALS8	LGALS8	QPRT	QPRT	HEXA	ACTC1
ALPG;ALPI	CTSH	ADGRL4	SCGB1A1	C7	CTSC	ATP6V1F		LNPK	LNPK	DYNLL2	DYNLL2	PIK3IP1	PIK3IP1	HEXB	ACTN4
ALPI	MEGF8	ADM	CENPF;VCAM1	CD59	TXN2	C7		FGFR1	FGFR1	NOTCH1	NOTCH1	CCN5	CCN5	NAGA	ACTR3
ANPEP	PF4	AKT2	PPT1	CD74	THBD	CD59		EMILIN2	EMILIN2	PPIB	PPIB	NEU1	NEU1	NUCB1	ACY3
ASS1	STK11IP	ALDH1A1	ADAMTS17	CD83	RNASET2	CD74		HAO2	HAO2	HAO2	HAO2	SPP1	SPP1	PPT1	ADK
ATP6V1F	SCAMP3	ALDOB	DLD	CDH19		CD83		IHH		CDV3		PLD3	PLD3	ROR2	AGT
B4GALT3	TMEM106A	ALPI	QPRT	CFHR2		CDH19		MYO1F		MTURN		PRCP	PRCP	SCPEP1	AHSG
BRSK1	LAMA4	ANPEP	GNS	CTSA		CFHR2		FABP4		PABPC1;PABPC1L;PABPC5		CTSD	CTSD	USP5	AKR7A2
C1orf159	EPHB1;EPHB3	ARHGEF17	WDHD1	CTSC		CREB3L3		PPIB		CD226		CD59	CD59		ALB
CCDC122	NEU1	ARL13B	ATRN	CTSD		CTSA		HBA1		ACTBL2		COL12A1	COL12A1		ALDH1L1
CCN4	PIGR	ARSF	TXN2	CTSZ		CTSC		PPP1R14B		IL12RB2		CTSB	CTSB		ALDH8A1
CD40	IGKV1-5	ASS1	BDH2	DGCR2		CTSD		ACP2		MICA		SGSH	SGSH		ALDH9A1
CD74	SLC35F6	ATP6V1F	RNASET2	DPP4		CTSZ		CCT3		MAP4		DPP7	DPP7		ALPL
CD83	TMEM192	ATRN	ADGRL4	DPP7		DGCR2		DDX17		EHD3;EHD4		ATG3	ATG3		AMBP
CDC42;RAC1;RAC2;RHOG;RHOQ	ACSM2B	BDH2	SUMO2;SUMO4	ENPEP		DPP4		EDAR		TUBB2B		KIFAP3	KIFAP3		AMY1A
CDH3	GM2A	BHMT	THBD	ENPP4		DPP7		ANP32E		FGFR1		SDCBP	SDCBP		ANGPTL1
CFH;CFHR1	SMPD1	BRSK1	NEU1	FAHD1		ENPEP		SLC2A1		TMSB10		SCPEP1	SCPEP1		ANGPTL2
CHGA	ENPP4	C1orf159	FRK;MET;MST1R;SRC;SRMS	FBN1		ENPP4		MAPK8IP3;SPAG9		IGLV6-57		NGFR	NGFR		ANGPTL7
CPQ	MGAM	C8G	SLC2A13	FCGR3B		FBN1		NOTCH1		PCOLCE		PRCP	PRCP		ANO6
CROCC	CTSB	CA1	COL5A3	FGFR2		FCGR3B		KIR2DL2;KIR2DL3;KIR2DS2		PPP2CA		PFKM	PFKM		ANTXR1
CTSA	HEXB	CD40	ADGRA3	FTL		FGFR2		ME1		PPIC		RAB12	RAB12		ANXA6
CTSB	SCPEP1	CD74	ODF2	FUCA1		FTL		PYCARD		GNPDA1;GNPDA2		IGKV2-40;IGKV2D-28	IGKV2-40;IGKV2D-28		AP2B1
CTSC	PLD3	CDC42;RAC1;RAC2;RHOG;RHOQ	CDC42;RAC1;RAC2;RHOG;RHOQ	GALC		FUCA1		GAS1		IGKC		PLBD2	PLBD2		AP2M1
CTSD	ABHD14B	CENPF;VCAM1	FKBP1A	GDPD3		GALC		TREM2		NDUFA5		SLC3A1	SLC3A1		APLP2
CTSH	PIK3IP1	CFAP298	TMEM106A	GLB1		GLB1		HYOU1		IGLV5-45		IGKV3D-15	IGKV3D-15		APOA2
CTSZ		CHCHD10		GM2A		GM2A		GALNT5		TNFRSF11A		THBS4			APOC1
CYFIP1		CHRDL1		HMCN1		HMCN1		PCOLCE		FAM3B		SLC3A1			APOH
DGCR2		CHST10		IGKV3D-15		IGKV3D-15		AQP1		OIT3		IL4R			APOM
DNASE2		COL28A1		LAIR1		JAG1		WFDC8		HMGA1		NGFR			APRT
DPP4		COL5A3		LAMA4		LAIR1		LDLR		TMA7		RNASET2			ARF4
DPP7		CROCC		LAMTOR5		LAMA4		HBB		S100A1		CTSC			ARHGAP18
EMCN		CTSA		LDLRAD3		LAMTOR5		SLC22A2		CKB;CKM		ADGRL4			ARL3
EMID1		CTSC		MAN2B1		LDLRAD3		TRPM6		EPDR1		RBP2			ARPC3
ENPEP		CTSD		MAOB		MAN2B1		PHKB		RHOF		ALPG;ALPI			ARPC5L
ENPP4		CTSO		MTOR		MAOB		MYLK		CPXM1		PPT1			ARSB
EPHB1;EPHB3		CTSZ		MUC7		NAGA		PSG3;PSG4;PSG9		SARNP		EPHB1;EPHB3			ART3
FAM151A		DBH		NAGA		NAGLU		AMN		GCHFR		GLB1			ATP11A
FTL		DDC		NAGLU		NEU1		SMR3B		L1TD1		LAIR1			AZGP1
FUCA1		DGCR2		NEU1		NGFR		IGHV3-73		C1QTNF5		HEXB			B2M
GALC		DLD		NGFR		PF4		CRISP2		CKAP4		FOLR2;FOLR3			BANF1
GLB1		DOCK3		PIK3IP1		PIK3IP1		F7		ANXA8;ANXA8L1		ANPEP			BASP1
GLB1		DPP4		PLA2G15		PLA2G15		GIPC1		SERBP1		NECTIN3			BCAM
GM2A		DPP7		PLBD2		PLBD2		THRAP3		IGLV4-69		SPAG9			BHMT2
GNS		DPYS		PLD3		PLD3		C2CD2L		UEVLD		TMEM106A			BPNT1
GRN		EDNRB		PRNP		PRG4		RAB12		TAGLN2		TMEM106A			C4B
HEXB		EFEMP1		QPRT		PRNP		CDV3		NIT1		CDC42;RAC1;RAC2;RHOG;RHOQ			C8G
HSP90AA1		EIF3F		RNASET2		QPRT		MVD		KIAA0319L		KRT31			C9
IGKV1-5		EMCN		SCPEP1		RCN1		STK3;STK4		PATE1		NGFR			CA1
IGKV2-40;IGKV2D-28		ENPEP		SDCBP		RNASET2		CPVL		PSMD3		GM2A			CADM3
IGKV3-20;IGKV3D-20		ENPP4		SGSH		SCPEP1		LAG3		KRTDAP		SNRPF			CALML4
IGKV3D-15		EPHB1;EPHB3		SLC38A10		SDCBP		PPT1		IGHV3-64D		PIP4P1			CAND1
IL4I1		EPHX1		SLC3A1		SGSH		MIOX		SLC2A10		MAT1A;MAT2A			CANT1
IL4R		ERO1A		SLPI		SLC38A10		EPHA2		RAB9A;RAB9B		STK11IP			CAP1
ITPKC		FBP1		SMPD1		SLC3A1		TSTD1		PKD1		NAGA			CAPN1
JAG1		FCGR3B		SPP1		SLPI		TFG		SPP2		WFDC2			CAPN2
JAKMIP3		FKBP1A		STOM		SMPD1		CLN5		IGLV9-49		DEFA4			CAPZA2
KIAA1549L		FRK;MET;MST1R;SRC;SRMS		TFF2		SPP1		CD59		CAST		PLPP1			CARHSP1
LAMA3		FUCA1		THBD		STOM		ACAN		MAP7		TMEM192			CAT
LAMA4		FUCA2		TMEM106A		TFF2		BLMH		APOD		CTSA			CBR3
LASP1		FZD4		TMEM106B		THBD		SUMF1		IGKV6-21		ENPP4			CCT3
LDLRAD3		GATM		TMEM192		TMEM106A		CPE		MAP4		NEK9			CCT5
LEPR		GLB1		TNFRSF14		TMEM106B		SPPL2A		CFL2		CAND1			CD151
LFNG		GLB1		TNFRSF17		TMEM192		HDHD2		CRYZL1		NSF			CD200
LGALS9		GLB1;GLB1L		TNFRSF8		TNFRSF14		CILP		ATL3		SLC35F6			CD248
LRG1		GM2A		TNR		TNFRSF17		SLC35F6		RPTN		GLB1			CD2AP
MAN2B1		GMPPB		TXN2		TNFRSF8		DDB1		PTPRG		USP47			CD55
MEGF6		GNS		WFDC2		TNR		UBE2L3		ENDOU		CD83			CD59
MEGF8		GPD1				TXN2		PTPRG		RPS3		TNR			CD81
MGAM		GRN				UEVLD		IGLC3;IGLC6;IGLL5		ITIH4		LGALS8			CDC42
MIEN1		GRN				WFDC2		HAO2		TXNDC17		TNFRSF17			CDH11
MYRF		IFI27						CENPV		MTDH		AZGP1			CDH13
NAAA		IGFBP7						PLEC		FUS;TAF15		C7			CDH16
NAGA		IGKV1-17						PSMB9		ARMC10		SLC12A9			CDH17
NAGLU		JPH3						TNFRSF14				PRNP			CDH3
NEU1		KIAA1549L						CPZ				PLEKHF2			CDH6
NGFR		KRT14;KRT16;KRT17;KRT19;KRT31;KRT33B;KRT35;KRT36						CHP1				ACSM2B			CEACAM19
NTNG1		LAMA4						MOB1A;MOB1B				SMPD1			CFB
PCDHB10;PCDHB12;PCDHB13;PCDHB14;PCDHB15;PCDHB16;PCDHB18P;PCDHB2;PCDHB3;PCDHB4;PCDHB5;PCDHB7;PCDHB8		LDLRAD3						AKR1C2				SLPI			CFD
PF4		LFNG						IGHV1-69				SLC4A10;SLC4A4			CFHR1
PGLS		LTBP1						ERAP1				TM9SF3			CFL1
PIGR		LTBP1;LTBP3						HSPA1L;HSPA2;HSPA8				ASS1			CFL2
PIK3IP1		LYNX1						DCTN6				WFDC2			CHMP3
PLA2G15		MAN2B1						RTN4RL1				SPAG9			CILP
PLBD2		MAN2B2						CKMT1A;CKMT2				CTSZ			CLEC14A
PLD3		MGAM						CD163L1				NAGLU			CLEC3B
PPP1CA;PPP1CB;PPP1CC		NAGA						TJP2				LAMA4			CLEC5A
PPT1		NAGLU						PLCD1				PCDHB10;PCDHB12;PCDHB13;PCDHB14;PCDHB15;PCDHB1...			CLIC1
PROC		NEU1						UMOD				FUCA1			CLIC4
PRRT3		NGFR						BAG2				PLA2G15			CLTC
PTPRJ		ODF2						FUCA1				CROCC			CMPK1
QPRT		OSTF1						TARS				DPP4			CNDP2
RNASET2		PAH						MTREX				LDLRAD3			COBLL1
SCAMP3		PCDHB10;PCDHB13;PCDHB14;PCDHB15;PCDHB16;PCDHB18P;PCDHB2;PCDHB3;PCDHB4;PCDHB5;PCDHB7;PCDHB8;PCDHGB1;PCDHGB2;PCDHGB5						ENSA				PTPRJ			COL14A1
SCPEP1		PF4						THBS4				MAOB			COL4A1
SGSH		PFKL						HBD				ATP6V1F			COMP
SLC35F6		PLA2G15						TTR				UBQLN1;UBQLN2;UBQLN4			COMT
SLC3A1		PLD3						MAP4				ERBB3			COPA
SLC3A1		PLXNC1						SHISA7				FZD8			CP
SLC3A1		PMPCA						DPP4				DGCR2			CREG1
SLC4A10;SLC4A4		PPT1						EGF				SARS1			CRYAB
SLPI		PRCP						NEK9				UBE2V2			CRYM
SMPD1		PRDX3						LILRA5				VPS25			CRYZ
SNX3		PRRT3						B2M				MAN2B1			CSPG4
SPPL2A		PTPRJ						ENSA				PLXNA2			CST3
SRPX		QPRT						IGHV3-64				ALDOA;ALDOB;ALDOC			CST6
STK11IP		RAB29						SLC1A5				FTL			CSTB
STOM		RAP2A;RAP2B;RAP2C						HLA-A				TNFRSF8			CTRL
TFIP11		RNASE1						MFGE8				THBS2			CTSA
TMEM106A		RNASET2						EML2							CTSB
TMEM106B		SCAP						HAVCR2							CTSH
TMEM192		SCGB1A1						GGT5							CTSZ
TNFRSF17		SLC2A13						CTSD							CYFIP1
TNFRSF8		SLC35F6						CHMP1A							CYSTM1
TNR		SLC44A2						DST							CZIB
TOLLIP		SMPD1						HBG2							DARS1
TPRN		SPAG9						ITIH4							DDAH2
TRHDE		SPP1						RDX							DDR1
UMOD		STOM						RPS4X;RPS4Y1;RPS4Y2							DEFB1
VCAN		STUB1						NECTIN3							DLST
VSTM1		SUMO2;SUMO4						KLK9							DNAAF1
WFDC2		TFEB						TTYH2							DNAH8
XRCC5		TGOLN2						A4GALT							DNAJA1
ZNRF3		THBD						GSR							DNAJB1
		THBS4						WDR13							DNAJC5
		TMED3						CD320							DNASE2
		TMEM106A						ADGRL4							DNM2
		TMEM106B						PTPN13							DPP3
		TMEM192						SLC13A2							DPP7
		TNFRSF17						GDI1;GDI2							DPT
		TNFRSF21						MRPL33							DSC2
		TPST1						STXBP4							DSC3
		TRIL						CA4							DSG1
		TXN2						PLEKHG3							DSG2
		UBE4A						RPTN							DSTN
		UFM1						IGLV6-57							DYNC1H1
		VCAN						MPI							EEF1A1
		VSTM1						TPP1							EEF2
		VWA7						RPLP0							EFEMP2
		WDHD1						SERPINA5							EFNB1
								GATM							EFNB2
								ALDH1B1							EIF4A1
								MTURN							ELOB
								IGLV8-61							ENPEP
								HIST1H4A							ENTPD5
								LDLR							EPHB2
								IL17C							EPHB3
															EPHB4
															EPS8L2
															ESD
															EXOC4
															EZR
															F12
															F2
															FAM3C
															FASN
															FAT3
															FBLN1
															FBLN7
															FDPS
															FETUB
															FH
															FKBP4
															FMOD
															FN1
															FOLR2
															FUCA1
															FURIN
															GAA
															GALK1
															GALNS
															GARS1
															GAS1
															GBA
															GC
															GCLC
															GCLM
															GDI1
															GDI2
															GGH
															GK
															GLB1
															GLOD4
															GLRX
															GLRX3
															GM2A
															GMPPA
															GNAI3
															GNG12
															GNMT
															GP1BA
															GPI
															GPS1
															GPX3
															GPX4
															GRHPR
															GSN
															GSTA2
															GSTM1
															GSTM2
															GSTZ1
															GUCA2A
															HAAO
															HAO2
															HARS
															HEXA
															HEXB
															HGFAC
															HGS
															HINT3
															HMCN1
															HNMT
															HP
															HPRT1
															HPX
															HRG
															HSP90AA1
															HSP90AB1
															HSPA4
															HSPA8
															IAH1
															IDE
															IDH1
															IDI1
															IGF2R
															IGHM
															IL1R2
															IL1RAP
															IMPA1
															IQGAP1
															IQGAP2
															ITGB1
															ITIH3
															ITPA
															KIF23
															KIF5B
															KLK13
															KLK7
															KLK9
															KNG1
															KRT1
															KRT10
															KRT15
															KRT18
															KRT2
															KRT5
															KRT6A
															LCN2
															LGMN
															LMAN2
															LMO7
															LPL
															LRG1
															LRRC57
															LTA4H
															LYPD2
															LYVE1
															MAN2B1
															MAP2K2
															MAPK1
															MAPK3
															MAPT
															MASP1
															MAT2A
															MCAM
															MCTS1
															ME1
															MERTK
															MGLL
															MGP
															MINPP1
															MIOX
															MISP3
															MME
															MMP8
															MRI1
															MSLN
															MSMB
															MSN
															MST1
															MTHFD1
															MYDGF
															MYH9
															MYO1C
															MYO1D
															MYO7A
															MYO7B
															NAGA
															NANS
															NAPA
															NAPG
															NECTIN4
															NEDD4
															NEU1
															NIBAN2
															NID2
															NIT1
															NIT2
															NPC2
															NPEPPS
															NSF
															NUCB1
															NUDT1
															OPLAH
															ORM1
															OSBP
															PACSIN2
															PACSIN3
															PAFAH1B1
															PAFAH1B2
															PAK2
															PALS1
															PATJ
															PBLD
															PCDH18
															PCDH19
															PCOLCE
															PDLIM1
															PDLIM5
															PDZK1
															PFDN6
															PFN1
															PGC
															PGK1
															PGM1
															PGM3
															PHYHD1
															PI16
															PIP4K2C
															PITPNA
															PKM
															PLBD2
															PLG
															PLP2
															PLPBP
															PLS1
															PMM2
															PNP
															PNPO
															PODXL
															PPA1
															PPP2R1A
															PPT1
															PRDX2
															PRDX5
															PRDX6
															PRKACB
															PRKAG1
															PRKAR2A
															PRNP
															PROZ
															PSAT1
															PSCA
															PSMA1
															PTGDS
															PTK7
															PTPA
															PTPRG
															PTPRS
															PTTG1IP
															PYGB
															QDPR
															RAB10
															RAB11B
															RAB14
															RAB1A
															RAB1B
															RAB2A
															RAB35
															RAB3A
															RAB3D
															RAB4A
															RAB4B
															RAB5A
															RAB5C
															RAB7A
															RAB8A
															RALA
															RAP1A
															RAP1B
															RAP1GDS1
															RBBP9
															RBP4
															RDX
															REG3G
															RHEB
															RHOA
															RHOB
															RNASE3
															RNASE4
															RNASET2
															ROBO4
															ROR2
															RPL3
															RPS13
															RPS15
															RPS6
															RPS6KA3
															RRAS
															S100A11
															SARS1
															SBDS
															SCGB1A1
															SCPEP1
															SCRN2
															SERPINA1
															SERPINC1
															SERPINF2
															SGTA
															SH3BGRL
															SH3BGRL3
															SHBG
															SHISA4
															SLC15A2
															SLC1A1
															SLC22A4
															SLC34A2
															SLC3A1
															SLC47A1
															SLC5A1
															SLC5A10
															SLC5A9
															SLC6A19
															SLC9A3R1
															SLC9A3R2
															SLK
															SMIM24
															SMPD1
															SNAP23
															SND1
															SOD1
															SORT1
															SPINT1
															SPP2
															SPTBN1
															SSC5D
															ST13
															STARD10
															STK24
															STX3
															STXBP2
															STXBP6
															SULT2B1
															TARS
															TF
															TFF2
															THBD
															TIE1
															TKFC
															TNC
															TNPO1
															TPMT
															TREM2
															TWF1
															TXNRD1
															UAP1L1
															UBA1
															UBE2M
															UBE2N
															UBE2V2
															UFM1
															USH1C
															USP5
															VASN
															VAT1
															VCL
															VIL1
															VILL
															VPS29
															VPS35
															VTN
															WDR1
															WWP1
															XPNPEP1
															YKT6
															YWHAB
															YWHAE
															YWHAG
															YWHAH
															YWHAQ
															YWHAZ
															ZBTB8OS
