# Supplementary material for: Multi-cohort, cross-species urinary proteomics reveals signatures of LRRK2 dysfunction in Parkinson’s disease
Source: Mol Syst Biol. 2026 Jan 29;22(5):712–37. doi: 10.1038/s44320-026-00190-0 (PMC13144513; doi:10.1038/s44320-026-00190-0)
Supplement: Supplementary file 7 — Dataset EV5 [file 44320_2026_190_MOESM7_ESM.xlsx]

## Sheet: Description
Sheet Name	Description
Columbia	Batch corrected data from Columbia dataset
LCC	Batch corrected data from LCC dataset
PPMI	Batch corrected data from PPMI dataset

## Sheet: Columbia
Genes	1	2	3	4	5	6	7	8	9	10	11	12	13	15	16	17	18	19	20	21	22	23	24	25	26	28	29	30	31	33	34	35	36	38	39	40	41	42	43	44	45	46	47	48	49	50	52	53	54
A1BG	3.096	2.49115	7.27855	2.78988	10.1182	5.71293	7.4038	2.27913	3.32821	9.35666	2.66035	3.82757	2.5216	10.8147	4.14271	8.428	6.4634	6.94611	4.74029	5.03254	3.71196	4.71275	3.58506	6.15986	6.26868	4.99777	1.80739	3.47035	5.60569	5.46326	3.08924	3.46287	6.70797	7.67897	7.6874	3.44393	2.45425	3.43895	4.62729	4.03556	5.53935	6.73167	5.55226	2.72027	1.01615	6.34592	4.61927	2.03689	5.34064
A1BG	2.98558	2.38063	7.1688	2.67941	10.0089	5.60292	7.29406	2.16858	3.21783	9.24724	2.54986	3.71727	2.41108	10.7055	4.03246	8.31843	6.35351	6.8363	4.63013	4.92243	3.60163	4.60258	3.47472	6.04993	6.15876	4.88765	1.69677	3.35999	5.49567	5.35321	2.97882	3.35251	6.59812	7.56928	7.57771	3.33356	2.34373	3.32858	4.51711	3.92528	5.42932	6.62182	5.44223	2.60979	0.905397	6.23602	4.50909	1.9263	5.23058
A1BG	3.26275	2.62297	8.22113	2.56793	10.5489	4.18767	8.04574	2.54212	3.4141	10.3728	1.24987	3.83278	2.65692	11.2842	3.70449	-0.475444	8.16778	6.50875	5.00369	3.46344	3.99368	5.08394	3.6512	5.23456	6.86247	5.51868	2.95188	3.5031	5.12313	5.55766	2.74423	3.00882	5.21453	7.72568	8.62564	2.27333	1.89253	2.46193	5.53193	4.20794	5.71203	7.51992	3.05214	2.77318	1.07016	7.38487	5.87139	2.81293	4.39033
A1BG	3.15237	2.51249	8.11153	2.45744	10.4397	4.07744	7.93611	2.43162	3.30375	10.2636	1.13917	3.72249	2.54644	11.1751	3.59417	-0.586417	8.05818	6.39888	4.89358	3.3531	3.88341	4.97385	3.54088	5.12449	6.75266	5.40866	2.84145	3.39275	5.01305	5.44764	2.63377	2.8984	5.10445	7.616	8.51611	2.16279	1.78193	2.35142	5.42191	4.09771	5.60204	7.41021	2.94173	2.66272	0.959435	7.27514	5.76143	2.70247	4.28013
A1BG	17.9217	17.6233	19.9845	17.7707	21.3851	19.2124	20.0463	17.5188	18.0362	21.0095	17.7068	18.2825	17.6384	21.7286	18.4379	20.5515	19.5825	19.8206	18.7326	18.8768	18.2255	18.7191	18.1629	19.4328	19.4865	18.8596	17.2861	18.1063	19.1595	19.0892	17.9183	18.1026	19.7031	20.182	20.1862	18.0933	17.6052	18.0908	18.6769	18.3851	19.1267	19.7148	19.1331	17.7364	16.8959	19.5246	18.673	17.3993	19.0287
A1BG	17.8111	17.5125	19.8754	17.66	21.277	19.1027	19.9372	17.4079	17.9257	20.9011	17.596	18.1721	17.5276	21.6208	18.3277	20.4428	19.4731	19.7113	18.6226	18.7669	18.1151	18.609	18.0524	19.3233	19.377	18.7497	17.175	17.9958	19.0498	18.9795	17.8077	17.9921	19.5938	20.0731	20.0772	17.9828	17.4943	17.9803	18.5669	18.2748	19.017	19.6055	19.0234	17.6256	16.7845	19.4151	18.5629	17.2883	18.9189
A1BG	17.9533	17.638	20.3972	17.6108	21.5445	18.4092	20.3107	17.5981	18.0279	21.4577	16.9612	18.2342	17.6547	21.9069	18.171	16.1108	20.3709	19.5532	18.8114	18.0522	18.3135	18.8509	18.1448	18.9252	19.7275	19.0652	17.8001	18.0718	18.8702	19.0844	17.6977	17.8281	18.9153	20.153	20.5966	17.4656	17.2779	17.5586	19.0717	18.4192	19.1605	20.0516	17.8495	17.712	16.8726	19.985	19.239	17.7316	18.5091
A1BG	17.8428	17.5272	20.2885	17.5001	21.4366	18.299	20.2019	17.4873	17.9174	21.3498	16.8499	18.1239	17.5439	21.7993	18.0607	15.9989	20.2621	19.4438	18.7015	17.9418	18.2033	18.7411	18.0344	18.8154	19.6183	18.9555	17.6894	17.9613	18.7604	18.9747	17.587	17.7175	18.8055	20.0441	20.488	17.3547	17.1669	17.4478	18.962	18.309	19.0509	19.9426	17.7389	17.6013	16.7613	19.876	19.1295	17.6209	18.3989
A1BG	10.2174	9.41633	15.7571	9.81199	19.5181	13.6834	15.9229	9.13553	10.525	18.5094	9.64044	11.1864	9.45666	20.4405	11.6038	17.2794	14.6774	15.3167	12.3952	12.7823	11.0332	12.3588	10.8652	14.2754	14.4195	12.7362	8.51073	10.7132	13.5414	13.3528	10.2085	10.7033	15.0013	16.2874	16.2986	10.6783	9.36747	10.6717	12.2456	11.4618	13.4536	15.0327	13.4707	9.7198	7.46276	14.5218	12.2349	8.81469	13.1904
A1BG	10.1071	9.3059	15.6471	9.70159	19.4085	13.5734	15.813	9.02508	10.4146	18.3997	9.53003	11.0761	9.34623	20.331	11.4935	17.1696	14.5674	15.2068	12.285	12.6721	10.9229	12.2486	10.7549	14.1654	14.3095	12.6261	8.40023	10.6029	13.4313	13.2427	10.0981	10.593	14.8913	16.1775	16.1887	10.5679	9.25703	10.5613	12.1354	11.3516	13.3434	14.9227	13.3605	9.60939	7.35217	14.4118	12.1247	8.70421	13.0802
A1BG	10.4738	9.6279	17.0299	9.55513	20.1077	11.6968	16.798	9.52099	10.6739	19.8749	7.81236	11.2275	9.67279	21.08	11.0579	5.53111	16.9594	14.7657	12.7757	10.7392	11.4403	12.8818	10.9874	13.081	15.2335	13.4567	10.0628	10.7916	12.9337	13.5082	9.78823	10.1381	13.0545	16.3748	17.5647	9.16559	8.66209	9.41497	13.4742	11.7236	13.7123	16.1027	10.1954	9.82651	7.57474	15.9242	13.923	9.87906	11.9647
A1BG	10.3635	9.51749	16.9201	9.44471	19.9981	11.5865	16.6882	9.41057	10.5636	19.7653	7.70181	11.1172	9.56238	20.9705	10.9476	5.42037	16.8495	14.6558	12.6656	10.6289	11.33	12.7717	10.8771	12.9709	15.1235	13.3466	9.95241	10.6813	12.8235	13.3981	9.67783	10.0277	12.9444	16.2649	17.455	9.05514	8.5516	9.30454	13.3641	11.6133	13.6022	15.9928	10.085	9.71612	7.46417	15.8143	13.813	9.76867	11.8545
A1BG	18.1106	17.8166	20.1434	17.9618	21.5235	19.3825	20.2043	17.7136	18.2235	21.1534	17.8989	18.4662	17.8314	21.862	18.6193	20.702	19.7472	19.9818	18.9098	19.0518	18.41	18.8964	18.3483	19.5997	19.6526	19.0349	17.4843	18.2925	19.3304	19.2611	18.1073	18.2889	19.8661	20.338	20.3421	18.2797	17.7987	18.2773	18.8548	18.5672	19.2981	19.8776	19.3044	17.928	17.0998	19.6901	18.8509	17.5959	19.2015
A1BG	18	17.7058	20.0343	17.8511	21.4155	19.2728	20.0952	17.6027	18.1129	21.0451	17.7881	18.3558	17.7206	21.7542	18.5091	20.5934	19.6378	19.8726	18.7997	18.9419	18.2996	18.7863	18.2379	19.4902	19.5431	18.925	17.3732	18.1821	19.2207	19.1514	17.9967	18.1784	19.7568	20.2291	20.2332	18.1692	17.6879	18.1668	18.7448	18.457	19.1884	19.7683	19.1947	17.8172	16.9884	19.5807	18.7409	17.4849	19.0917
A1BG	18.1403	17.8296	20.5484	17.8029	21.6789	18.5895	20.4632	17.7904	18.2138	21.5934	17.1628	18.4172	17.8461	22.036	18.3549	16.3249	20.5225	19.7168	18.9858	18.2378	18.4953	19.0248	18.329	19.098	19.8886	19.2359	17.9894	18.2571	19.0438	19.2549	17.8885	18.017	19.0882	20.3078	20.7448	17.6598	17.4749	17.7514	19.2424	18.5994	19.3298	20.2078	18.0381	17.9026	17.0755	20.1423	19.4072	17.9219	18.688
A1BG	18.0298	17.7189	20.4397	17.6921	21.571	18.4793	20.3544	17.6796	18.1034	21.4855	17.0515	18.3069	17.7354	21.9284	18.2445	16.213	20.4138	19.6074	18.8759	18.1274	18.3851	18.9149	18.2186	18.9882	19.7793	19.1262	17.8787	18.1466	18.934	19.1452	17.7778	17.9064	18.9784	20.1989	20.6363	17.5489	17.3639	17.6406	19.1327	18.4892	19.2202	20.0989	17.9275	17.7919	16.9642	20.0332	19.2977	17.8112	18.5778
A2M	14.3829	12.8469	13.0622	15.4338	15.0657	12.7986	13.5825	14.1805	13.3475	15.9126	15.4435	14.0556	13.335	15.5785	12.687	14.9147	13.2924	17.3144	13.8767	13.905	12.0115	13.9781	13.2175	13.2473	14.7628	14.9601	12.4812	13.8247	15.3958	13.6074	13.48	13.2988	13.2796	13.4757	14.6645	14.3886	13.3327	14.4145	12.2464	17.0593	14.8198	13.981	13.2814	12.4712	14.837	11.7455	11.5771	12.4998	13.4232
A2M;PZP	8.90773	8.90773	8.90773	8.90773	8.90773	8.90773	8.90773	8.90773	8.90773	8.90773	8.90773	8.90773	8.90773	8.90773	8.90773	8.90773	8.90773	8.90773	8.90773	8.90773	8.90773	8.90773	8.90773	8.90773	8.90773	8.90773	8.90773	8.90773	8.90773	8.90773	8.90773	8.90773	8.90773	8.90773	8.90773	8.90773	8.90773	8.90773	8.90773	8.90773	8.90773	8.90773	8.90773	8.90773	8.90773	8.90773	8.90773	8.90773	8.90773
A2ML1	14.0882	15.1343	15.986	14.0393	4.72062	15.7966	16.8262	15.3545	15.4197	4.72062	14.1142	13.9656	14.8031	16.4629	14.6591	14.1579	14.906	16.01	15.076	15.188	15.1768	13.3311	14.0453	15.3315	14.5543	14.4935	14.5341	11.2053	15.0557	15.138	13.6271	14.419	14.7554	14.565	14.3549	15.3699	16.0846	14.6804	15.1358	15.0196	14.7551	15.2796	13.3054	15.5885	13.7356	15.6335	15.1484	15.0258	14.4489
A4GALT	2.75139	2.75139	2.75139	2.75139	2.75139	2.75139	2.75139	2.75139	2.75139	2.75139	2.75139	2.75139	2.75139	2.75139	2.75139	2.75139	2.75139	2.75139	2.75139	2.75139	2.75139	2.75139	2.75139	2.75139	2.75139	2.75139	2.75139	2.75139	2.75139	2.75139	2.75139	2.75139	2.75139	2.75139	2.75139	2.75139	2.75139	2.75139	2.75139	2.75139	2.75139	2.75139	2.75139	2.75139	2.75139	2.75139	2.75139	2.75139	2.75139
AACS	1.56288	1.56288	1.56288	1.56288	1.56288	1.56288	1.56288	1.56288	1.56288	1.56288	1.56288	1.56288	1.56288	1.56288	1.56288	1.56288	1.56288	1.56288	1.56288	1.56288	1.56288	1.56288	1.56288	1.56288	1.56288	1.56288	1.56288	1.56288	1.56288	1.56288	1.56288	1.56288	1.56288	1.56288	1.56288	1.56288	1.56288	1.56288	1.56288	1.56288	1.56288	1.56288	1.56288	1.56288	1.56288	1.56288	1.56288	1.56288	1.56288
AAK1	3.49196	3.49196	3.49196	3.49196	3.49196	3.49196	3.49196	3.49196	3.49196	3.49196	3.49196	3.49196	3.49196	3.49196	3.49196	3.49196	3.49196	3.49196	3.49196	3.49196	3.49196	3.49196	3.49196	3.49196	3.49196	3.49196	3.49196	3.49196	3.49196	3.49196	3.49196	3.49196	3.49196	3.49196	3.49196	3.49196	3.49196	3.49196	3.49196	3.49196	3.49196	3.49196	3.49196	3.49196	3.49196	3.49196	3.49196	3.49196	3.49196
AAK1	5.21814	5.21814	5.21814	5.21814	5.21814	5.21814	5.21814	5.21814	5.21814	5.21814	5.21814	5.21814	5.21814	5.21814	5.21814	5.21814	5.21814	5.21814	5.21814	5.21814	5.21814	5.21814	5.21814	5.21814	5.21814	5.21814	5.21814	5.21814	5.21814	5.21814	5.21814	5.21814	5.21814	5.21814	5.21814	5.21814	5.21814	5.21814	5.21814	5.21814	5.21814	5.21814	5.21814	5.21814	5.21814	5.21814	5.21814	5.21814	5.21814
AAMDC	2.4666	2.4666	2.4666	2.4666	2.4666	2.4666	2.4666	2.4666	2.4666	2.4666	2.4666	2.4666	2.4666	2.4666	2.4666	2.4666	2.4666	2.4666	2.4666	24.3566	2.4666	2.4666	2.4666	2.4666	2.4666	2.4666	2.4666	2.4666	2.4666	2.4666	22.3774	2.4666	2.4666	2.4666	2.4666	2.4666	2.4666	2.4666	2.4666	2.4666	2.4666	2.4666	2.4666	23.8171	23.865	2.4666	2.4666	2.4666	2.4666
AARS1	5.94772	5.94772	5.94772	5.94772	5.94772	5.94772	5.94772	5.94772	5.94772	5.94772	5.94772	5.94772	5.94772	5.94772	5.94772	5.94772	5.94772	5.94772	5.94772	5.94772	5.94772	5.94772	5.94772	5.94772	5.94772	5.94772	5.94772	5.94772	5.94772	5.94772	5.94772	5.94772	5.94772	5.94772	5.94772	5.94772	5.94772	5.94772	5.94772	5.94772	5.94772	5.94772	5.94772	5.94772	5.94772	5.94772	5.94772	5.94772	5.94772
ABAT	4.33173	4.33173	4.33173	4.33173	4.33173	4.33173	4.33173	4.33173	4.33173	4.33173	4.33173	4.33173	4.33173	4.33173	4.33173	4.33173	4.33173	4.33173	4.33173	4.33173	4.33173	4.33173	4.33173	4.33173	4.33173	4.33173	4.33173	4.33173	4.33173	4.33173	4.33173	4.33173	4.33173	4.33173	4.33173	4.33173	4.33173	4.33173	4.33173	4.33173	4.33173	4.33173	4.33173	4.33173	4.33173	4.33173	4.33173	4.33173	4.33173
ABCA2	3.74079	3.74079	3.74079	3.74079	3.74079	3.74079	3.74079	3.74079	3.74079	3.74079	3.74079	3.74079	3.74079	3.74079	3.74079	3.74079	3.74079	3.74079	3.74079	3.74079	3.74079	3.74079	3.74079	3.74079	3.74079	3.74079	3.74079	3.74079	3.74079	3.74079	3.74079	3.74079	3.74079	3.74079	3.74079	3.74079	3.74079	3.74079	3.74079	3.74079	3.74079	3.74079	3.74079	3.74079	3.74079	3.74079	3.74079	3.74079	3.74079
ABCB1	12.071	12.4301	11.6053	12.6458	12.4845	12.0464	12.9596	12.7889	13.0999	12.7302	13.1992	13.3356	12.4776	12.5011	13.8337	16.1552	13.6608	12.3364	11.9817	14.0451	13.0693	13.7537	12.5385	12.5945	11.7776	12.4316	12.1223	11.6247	12.8868	12.1304	12.9047	13.4348	12.0967	12.9997	11.6192	12.8302	12.799	12.4032	11.7901	10.9726	12.4643	12.7202	12.8585	12.696	13.0587	11.7286	11.6376	13.6292	12.8848
ABCB11	2.86684	2.86684	2.86684	2.86684	2.86684	2.86684	2.86684	2.86684	2.86684	2.86684	2.86684	2.86684	2.86684	2.86684	2.86684	2.86684	2.86684	2.86684	2.86684	2.86684	2.86684	2.86684	2.86684	2.86684	2.86684	2.86684	2.86684	2.86684	2.86684	2.86684	2.86684	2.86684	2.86684	2.86684	2.86684	2.86684	2.86684	2.86684	2.86684	2.86684	2.86684	2.86684	2.86684	2.86684	2.86684	2.86684	2.86684	2.86684	2.86684
ABCB1;ABCB11	1.86559	1.86559	1.86559	1.86559	1.86559	1.86559	1.86559	1.86559	1.86559	1.86559	1.86559	1.86559	1.86559	1.86559	1.86559	1.86559	1.86559	1.86559	1.86559	1.86559	1.86559	1.86559	1.86559	1.86559	1.86559	1.86559	1.86559	1.86559	1.86559	1.86559	1.86559	1.86559	1.86559	1.86559	1.86559	1.86559	1.86559	1.86559	1.86559	1.86559	1.86559	1.86559	1.86559	1.86559	1.86559	1.86559	1.86559	1.86559	1.86559
ABCB1;ABCB4	8.68815	8.68815	8.68815	8.68815	8.68815	8.68815	8.68815	8.68815	8.68815	8.68815	8.68815	8.68815	8.68815	8.68815	8.68815	8.68815	8.68815	8.68815	8.68815	8.68815	8.68815	8.68815	8.68815	8.68815	8.68815	8.68815	8.68815	8.68815	8.68815	8.68815	8.68815	8.68815	8.68815	8.68815	8.68815	8.68815	8.68815	8.68815	8.68815	8.68815	8.68815	8.68815	8.68815	8.68815	8.68815	8.68815	8.68815	8.68815	8.68815
ABCB6	3.67026	3.67026	3.67026	3.67026	3.67026	3.67026	3.67026	3.67026	3.67026	3.67026	3.67026	3.67026	3.67026	3.67026	3.67026	3.67026	3.67026	3.67026	3.67026	3.67026	3.67026	3.67026	3.67026	3.67026	3.67026	3.67026	3.67026	3.67026	3.67026	3.67026	3.67026	3.67026	3.67026	3.67026	3.67026	3.67026	3.67026	3.67026	3.67026	3.67026	3.67026	3.67026	3.67026	3.67026	3.67026	3.67026	3.67026	3.67026	3.67026
ABCC2	-1.98859	11.59	14.4002	12.7443	-1.98859	13.9204	14.1625	12.8546	12.987	-1.98859	13.44	13.1581	12.5853	-1.98859	12.9189	13.4923	11.006	13.2062	13.3569	12.2073	14.217	14.0063	10.2642	13.9483	14.206	12.1086	13.3936	14.2616	12.0814	14.2303	13.9002	13.8808	14.2999	-1.98859	13.9992	13.593	14.9113	13.7628	13.4171	13.5838	13.1091	12.9046	13.3674	15.0316	13.1339	13.868	13.3785	12.182	13.2263
ABCC4	2.94935	2.94935	2.94935	2.94935	2.94935	2.94935	2.94935	2.94935	2.94935	2.94935	2.94935	2.94935	2.94935	2.94935	2.94935	2.94935	2.94935	2.94935	2.94935	2.94935	2.94935	2.94935	2.94935	2.94935	2.94935	2.94935	2.94935	2.94935	2.94935	2.94935	2.94935	2.94935	2.94935	2.94935	2.94935	2.94935	2.94935	2.94935	2.94935	2.94935	2.94935	2.94935	2.94935	2.94935	2.94935	2.94935	2.94935	2.94935	2.94935
ABCD3	0.577727	0.577727	0.577727	0.577727	0.577727	0.577727	0.577727	0.577727	0.577727	0.577727	0.577727	0.577727	0.577727	0.577727	0.577727	0.577727	0.577727	0.577727	0.577727	0.577727	0.577727	0.577727	0.577727	0.577727	0.577727	0.577727	0.577727	0.577727	0.577727	0.577727	0.577727	0.577727	0.577727	0.577727	0.577727	0.577727	0.577727	0.577727	0.577727	0.577727	0.577727	0.577727	0.577727	0.577727	0.577727	0.577727	0.577727	0.577727	0.577727
ABCD3	1.91382	1.91382	1.91382	1.91382	1.91382	1.91382	1.91382	1.91382	1.91382	1.91382	1.91382	1.91382	1.91382	1.91382	1.91382	1.91382	1.91382	1.91382	1.91382	1.91382	1.91382	1.91382	1.91382	1.91382	1.91382	1.91382	1.91382	1.91382	1.91382	1.91382	1.91382	1.91382	1.91382	1.91382	1.91382	1.91382	1.91382	1.91382	1.91382	1.91382	1.91382	1.91382	1.91382	1.91382	1.91382	1.91382	1.91382	1.91382	1.91382
ABCD4	2.90224	2.90224	2.90224	2.90224	2.90224	2.90224	2.90224	2.90224	2.90224	2.90224	2.90224	2.90224	2.90224	2.90224	2.90224	2.90224	2.90224	2.90224	2.90224	2.90224	2.90224	2.90224	2.90224	2.90224	2.90224	2.90224	2.90224	2.90224	2.90224	2.90224	2.90224	2.90224	2.90224	2.90224	2.90224	2.90224	2.90224	2.90224	2.90224	2.90224	2.90224	2.90224	2.90224	2.90224	2.90224	2.90224	2.90224	2.90224	2.90224
ABCE1	3.15694	3.15694	3.15694	3.15694	3.15694	3.15694	3.15694	3.15694	3.15694	3.15694	3.15694	3.15694	3.15694	3.15694	3.15694	3.15694	3.15694	3.15694	3.15694	3.15694	3.15694	3.15694	3.15694	3.15694	3.15694	3.15694	3.15694	3.15694	3.15694	3.15694	3.15694	3.15694	3.15694	3.15694	3.15694	3.15694	3.15694	3.15694	3.15694	3.15694	3.15694	3.15694	3.15694	3.15694	3.15694	3.15694	3.15694	3.15694	3.15694
ABCF1	3.32445	3.32445	3.32445	3.32445	3.32445	3.32445	3.32445	3.32445	3.32445	3.32445	3.32445	3.32445	3.32445	3.32445	3.32445	3.32445	3.32445	3.32445	3.32445	3.32445	3.32445	3.32445	3.32445	3.32445	3.32445	3.32445	3.32445	3.32445	3.32445	3.32445	3.32445	3.32445	3.32445	3.32445	3.32445	3.32445	3.32445	3.32445	3.32445	3.32445	3.32445	3.32445	3.32445	3.32445	3.32445	3.32445	3.32445	3.32445	3.32445
ABCF3	2.73857	2.73857	2.73857	2.73857	2.73857	2.73857	2.73857	2.73857	2.73857	2.73857	2.73857	2.73857	2.73857	2.73857	2.73857	2.73857	2.73857	2.73857	2.73857	2.73857	2.73857	2.73857	2.73857	2.73857	2.73857	2.73857	2.73857	2.73857	2.73857	2.73857	2.73857	2.73857	2.73857	2.73857	2.73857	2.73857	2.73857	2.73857	2.73857	2.73857	2.73857	2.73857	2.73857	2.73857	2.73857	2.73857	2.73857	2.73857	2.73857
ABHD14A	15.2125	7.99318	14.025	13.319	7.99318	14.41	13.5991	7.99318	7.99318	7.99318	7.99318	14.3142	14.4867	7.99318	14.9233	7.99318	14.8243	14.5176	13.974	14.4806	14.8644	14.4828	7.99318	7.99318	7.99318	14.7419	14.3856	14.9268	15.0236	13.8122	14.5778	7.99318	7.99318	7.99318	7.99318	7.99318	7.99318	14.6137	14.9185	14.6161	7.99318	14.6432	14.8152	14.7183	14.9876	7.99318	14.9127	14.8883	14.2572
ABHD14B	13.9243	13.6353	15.7845	12.1613	16.2365	15.5395	15.9449	12.4792	13.6919	15.3599	13.5299	13.2553	14.0232	16.8768	15.0178	14.4383	14.7779	15.6386	13.5231	15.899	14.6073	14.6778	13.7619	12.4398	15.2055	14.8776	13.4207	14.2248	14.2231	14.6113	14.6255	12.7637	13.6305	14.3808	14.55	14.0856	15.1045	13.6709	14.8706	14.0889	14.2604	13.5185	14.3531	14.4884	13.7366	14.8339	14.0589	13.4042	14.9372
ABHD17B	1.07238	1.07238	1.07238	1.07238	1.07238	1.07238	1.07238	1.07238	1.07238	1.07238	1.07238	1.07238	1.07238	1.07238	1.07238	1.07238	1.07238	1.07238	1.07238	1.07238	1.07238	1.07238	1.07238	1.07238	1.07238	1.07238	1.07238	1.07238	1.07238	1.07238	1.07238	1.07238	1.07238	1.07238	1.07238	1.07238	1.07238	1.07238	1.07238	1.07238	1.07238	1.07238	1.07238	1.07238	1.07238	1.07238	1.07238	1.07238	1.07238
ABHD5	0.586839	0.586839	0.586839	0.586839	0.586839	0.586839	0.586839	0.586839	0.586839	0.586839	0.586839	0.586839	0.586839	0.586839	0.586839	0.586839	0.586839	0.586839	0.586839	0.586839	0.586839	0.586839	0.586839	0.586839	0.586839	0.586839	0.586839	0.586839	0.586839	0.586839	0.586839	0.586839	0.586839	0.586839	0.586839	0.586839	0.586839	0.586839	0.586839	0.586839	0.586839	0.586839	0.586839	0.586839	0.586839	0.586839	0.586839	0.586839	0.586839
ABI1	6.98155	6.98155	6.98155	6.98155	6.98155	6.98155	6.98155	6.98155	6.98155	6.98155	6.98155	6.98155	6.98155	6.98155	6.98155	6.98155	6.98155	6.98155	6.98155	6.98155	6.98155	6.98155	6.98155	6.98155	6.98155	6.98155	6.98155	6.98155	6.98155	6.98155	6.98155	6.98155	6.98155	6.98155	6.98155	6.98155	6.98155	6.98155	6.98155	6.98155	6.98155	6.98155	6.98155	6.98155	6.98155	6.98155	6.98155	6.98155	6.98155
ABI1	2.64693	2.64693	2.64693	2.64693	2.64693	2.64693	2.64693	2.64693	2.64693	2.64693	2.64693	2.64693	2.64693	2.64693	2.64693	2.64693	2.64693	2.64693	2.64693	2.64693	2.64693	2.64693	2.64693	2.64693	2.64693	2.64693	2.64693	2.64693	2.64693	2.64693	2.64693	2.64693	2.64693	2.64693	2.64693	2.64693	2.64693	2.64693	2.64693	2.64693	2.64693	2.64693	2.64693	2.64693	2.64693	2.64693	2.64693	2.64693	2.64693
ABI1;ABI2	6.09564	6.09564	6.09564	6.09564	6.09564	6.09564	6.09564	6.09564	6.09564	6.09564	6.09564	6.09564	6.09564	6.09564	6.09564	6.09564	6.09564	6.09564	6.09564	6.09564	6.09564	6.09564	6.09564	6.09564	6.09564	6.09564	6.09564	6.09564	6.09564	6.09564	6.09564	6.09564	6.09564	6.09564	6.09564	6.09564	6.09564	6.09564	6.09564	6.09564	6.09564	6.09564	6.09564	6.09564	6.09564	6.09564	6.09564	6.09564	6.09564
ABI1;ABI2	0.931551	0.931551	0.931551	0.931551	0.931551	0.931551	0.931551	0.931551	0.931551	0.931551	0.931551	0.931551	0.931551	0.931551	0.931551	0.931551	0.931551	0.931551	0.931551	0.931551	0.931551	0.931551	0.931551	0.931551	0.931551	0.931551	0.931551	0.931551	0.931551	0.931551	0.931551	0.931551	0.931551	0.931551	0.931551	0.931551	0.931551	0.931551	0.931551	0.931551	0.931551	0.931551	0.931551	0.931551	0.931551	0.931551	0.931551	0.931551	0.931551
ABI2	0.731789	0.731789	0.731789	0.731789	0.731789	0.731789	0.731789	0.731789	0.731789	0.731789	0.731789	0.731789	0.731789	0.731789	0.731789	0.731789	0.731789	0.731789	0.731789	0.731789	0.731789	0.731789	0.731789	0.731789	0.731789	0.731789	0.731789	0.731789	0.731789	0.731789	0.731789	0.731789	0.731789	0.731789	0.731789	0.731789	0.731789	0.731789	0.731789	0.731789	0.731789	0.731789	0.731789	0.731789	0.731789	0.731789	0.731789	0.731789	0.731789
ABI3BP	11.0463	12.3106	10.2822	11.3774	12.0448	10.7944	9.58855	11.1191	11.1227	11.1724	10.876	11.2831	10.7481	-3.701	10.9797	9.90103	10.5685	10.4233	11.3412	9.19822	11.4185	11.0719	10.744	10.8154	10.1715	10.3935	11.0042	11.1325	10.8975	11.0489	11.1398	11.1736	12.2044	-3.701	11.3322	10.3576	11.0903	11.4767	11.4202	10.976	11.2517	11.5752	10.4618	11.3982	10.7853	10.937	10.9605	10.9448	10.1294
ABI3BP	13.0125	13.5619	12.6805	13.1564	13.4464	12.9031	12.3791	13.0441	13.0457	13.0673	12.9385	13.1154	12.8829	6.60441	12.9836	12.5149	12.8049	12.7418	13.1406	12.2095	13.1742	13.0236	12.8811	12.9122	12.6324	12.7289	12.9942	13.05	12.9478	13.0136	13.0531	13.0678	13.5158	6.60441	13.1367	12.7132	13.0316	13.1995	13.175	12.9819	13.1017	13.2423	12.7585	13.1654	12.8991	12.965	12.9752	12.9684	12.6141
ABLIM1	1.88257	1.88257	1.88257	1.88257	1.88257	1.88257	1.88257	1.88257	1.88257	1.88257	1.88257	1.88257	1.88257	1.88257	1.88257	1.88257	1.88257	1.88257	1.88257	1.88257	1.88257	1.88257	1.88257	1.88257	1.88257	1.88257	1.88257	1.88257	1.88257	1.88257	1.88257	1.88257	1.88257	1.88257	1.88257	1.88257	1.88257	1.88257	1.88257	1.88257	1.88257	1.88257	1.88257	1.88257	1.88257	1.88257	1.88257	1.88257	1.88257
ABLIM1	4.40416	4.40416	4.40416	4.40416	4.40416	4.40416	4.40416	4.40416	4.40416	4.40416	4.40416	4.40416	4.40416	4.40416	4.40416	4.40416	4.40416	4.40416	4.40416	4.40416	4.40416	4.40416	4.40416	4.40416	4.40416	4.40416	4.40416	4.40416	4.40416	4.40416	4.40416	4.40416	4.40416	4.40416	4.40416	4.40416	4.40416	4.40416	4.40416	4.40416	4.40416	4.40416	4.40416	4.40416	4.40416	4.40416	4.40416	4.40416	4.40416
ABO	2.08346	2.08346	2.08346	2.08346	2.08346	2.08346	2.08346	2.08346	2.08346	2.08346	2.08346	2.08346	2.08346	2.08346	19.3357	2.08346	2.08346	2.08346	2.08346	2.08346	2.08346	2.08346	2.08346	2.08346	2.08346	18.783	2.08346	2.08346	2.08346	2.08346	18.7985	2.08346	2.08346	2.08346	2.08346	2.08346	2.08346	2.08346	2.08346	2.08346	2.08346	2.08346	2.08346	2.08346	2.08346	2.08346	2.08346	2.08346	2.08346
ABR	0.123068	0.123068	0.123068	0.123068	0.123068	0.123068	0.123068	0.123068	0.123068	0.123068	0.123068	0.123068	0.123068	0.123068	0.123068	0.123068	0.123068	0.123068	0.123068	0.123068	0.123068	0.123068	0.123068	0.123068	0.123068	0.123068	0.123068	0.123068	0.123068	0.123068	0.123068	0.123068	0.123068	0.123068	0.123068	0.123068	0.123068	0.123068	0.123068	0.123068	0.123068	0.123068	0.123068	0.123068	0.123068	0.123068	0.123068	0.123068	0.123068
ABR;BCR	1.36345	1.36345	1.36345	1.36345	1.36345	1.36345	1.36345	1.36345	1.36345	1.36345	1.36345	1.36345	1.36345	1.36345	1.36345	1.36345	1.36345	1.36345	1.36345	1.36345	1.36345	1.36345	1.36345	1.36345	1.36345	1.36345	1.36345	1.36345	1.36345	1.36345	1.36345	1.36345	1.36345	1.36345	1.36345	1.36345	1.36345	1.36345	1.36345	1.36345	1.36345	1.36345	1.36345	1.36345	1.36345	1.36345	1.36345	1.36345	1.36345
ABRACL	4.73323	4.73323	4.73323	4.73323	4.73323	4.73323	4.73323	4.73323	4.73323	4.73323	4.73323	4.73323	4.73323	4.73323	4.73323	4.73323	4.73323	4.73323	4.73323	4.73323	4.73323	4.73323	4.73323	4.73323	4.73323	4.73323	4.73323	4.73323	4.73323	4.73323	4.73323	4.73323	4.73323	4.73323	4.73323	4.73323	4.73323	4.73323	4.73323	4.73323	4.73323	4.73323	4.73323	4.73323	4.73323	4.73323	4.73323	4.73323	4.73323
ABRAXAS2	3.15692	3.15692	3.15692	3.15692	3.15692	3.15692	3.15692	3.15692	3.15692	3.15692	3.15692	3.15692	3.15692	3.15692	3.15692	3.15692	3.15692	3.15692	3.15692	3.15692	3.15692	3.15692	3.15692	3.15692	3.15692	3.15692	3.15692	3.15692	3.15692	3.15692	3.15692	3.15692	3.15692	3.15692	3.15692	3.15692	3.15692	3.15692	3.15692	3.15692	3.15692	3.15692	3.15692	3.15692	3.15692	3.15692	3.15692	3.15692	3.15692
ACAA1	5.82437	5.82437	5.82437	5.82437	5.82437	5.82437	5.82437	5.82437	5.82437	5.82437	5.82437	5.82437	5.82437	5.82437	5.82437	5.82437	5.82437	5.82437	5.82437	5.82437	5.82437	5.82437	5.82437	5.82437	5.82437	5.82437	5.82437	5.82437	5.82437	5.82437	5.82437	5.82437	5.82437	5.82437	5.82437	5.82437	5.82437	5.82437	5.82437	5.82437	5.82437	5.82437	5.82437	5.82437	5.82437	5.82437	5.82437	5.82437	5.82437
ACAA2	11.2089	10.8612	12.7299	10.3801	13.7806	9.56554	8.8888	11.8434	9.88752	-1.06432	11.8846	7.71257	12.2779	-1.06432	8.67501	-1.06432	8.6434	-1.06432	-1.06432	10.1987	12.1487	10.0469	-1.06432	7.19839	8.58683	-1.06432	9.02063	8.50954	9.27917	6.89206	8.78531	8.36652	-1.06432	-1.06432	8.68058	9.90787	8.41932	6.97528	-1.06432	8.31445	8.36777	7.66368	9.9108	9.84645	8.98328	9.76783	10.6073	8.65408	9.63126
ACACA	3.94321	3.94321	3.94321	3.94321	3.94321	3.94321	3.94321	3.94321	3.94321	3.94321	3.94321	3.94321	3.94321	3.94321	3.94321	3.94321	3.94321	3.94321	3.94321	3.94321	3.94321	3.94321	3.94321	3.94321	3.94321	3.94321	3.94321	3.94321	3.94321	3.94321	3.94321	3.94321	3.94321	3.94321	3.94321	3.94321	3.94321	3.94321	3.94321	3.94321	3.94321	3.94321	3.94321	3.94321	3.94321	3.94321	3.94321	3.94321	3.94321
ACAD9	0.0737392	0.0737392	0.0737392	0.0737392	0.0737392	0.0737392	0.0737392	0.0737392	0.0737392	0.0737392	0.0737392	0.0737392	0.0737392	0.0737392	0.0737392	0.0737392	0.0737392	0.0737392	0.0737392	0.0737392	0.0737392	0.0737392	0.0737392	0.0737392	0.0737392	0.0737392	0.0737392	0.0737392	0.0737392	0.0737392	0.0737392	0.0737392	0.0737392	0.0737392	0.0737392	0.0737392	0.0737392	0.0737392	0.0737392	0.0737392	0.0737392	0.0737392	0.0737392	0.0737392	0.0737392	0.0737392	0.0737392	0.0737392	0.0737392
ACADM	3.61488	3.61488	12.61	13.1441	3.61488	12.6789	12.9265	12.7484	12.5694	11.798	12.8069	11.6711	13.0791	3.61488	12.3928	3.61488	12.7605	12.4597	12.1538	13.3995	12.2356	12.0425	12.7495	12.7587	12.2597	12.5681	11.7289	12.7702	13.0653	11.6226	12.9025	11.9893	11.8686	12.4486	12.4618	13.8442	3.61488	3.61488	3.61488	12.4422	12.0143	3.61488	13.5469	12.0162	12.6798	13.226	3.61488	3.61488	12.7561
ACADS	2.87011	2.87011	2.87011	2.87011	2.87011	2.87011	2.87011	2.87011	2.87011	2.87011	2.87011	2.87011	2.87011	2.87011	2.87011	2.87011	2.87011	2.87011	2.87011	2.87011	2.87011	2.87011	2.87011	2.87011	2.87011	2.87011	2.87011	2.87011	2.87011	2.87011	2.87011	2.87011	2.87011	2.87011	2.87011	2.87011	2.87011	2.87011	2.87011	2.87011	2.87011	2.87011	2.87011	2.87011	2.87011	2.87011	2.87011	2.87011	2.87011
ACADSB	2.77518	2.77518	2.77518	2.77518	2.77518	2.77518	2.77518	2.77518	2.77518	2.77518	2.77518	2.77518	2.77518	2.77518	2.77518	2.77518	2.77518	2.77518	2.77518	2.77518	2.77518	2.77518	2.77518	2.77518	2.77518	2.77518	2.77518	2.77518	2.77518	2.77518	2.77518	2.77518	2.77518	2.77518	2.77518	2.77518	2.77518	2.77518	2.77518	2.77518	2.77518	2.77518	2.77518	2.77518	2.77518	2.77518	2.77518	2.77518	2.77518
ACADVL	4.01078	4.01078	4.01078	4.01078	4.01078	4.01078	4.01078	4.01078	4.01078	4.01078	4.01078	4.01078	4.01078	4.01078	4.01078	4.01078	4.01078	4.01078	4.01078	4.01078	4.01078	4.01078	4.01078	4.01078	4.01078	4.01078	4.01078	4.01078	4.01078	4.01078	4.01078	4.01078	4.01078	4.01078	4.01078	4.01078	4.01078	4.01078	4.01078	4.01078	4.01078	4.01078	4.01078	4.01078	4.01078	4.01078	4.01078	4.01078	4.01078
ACAN	13.5161	14	12.9974	13.6189	12.284	13.9124	13.2658	13.4958	13.5365	13.3158	13.8957	13.9422	13.2007	12.7712	13.5771	12.6433	13.3694	13.1349	13.6071	12.732	13.7202	13.4817	13.9429	14.1554	13.2946	13.316	13.1712	13.9992	13.4427	13.6114	13.5664	13.8697	13.5421	12.4595	13.8297	13.4702	13.2536	13.7227	13.1664	12.9989	14.0643	13.4787	13.3096	13.2248	13.1282	13.2298	13.5549	13.1555	13.1102
ACAP2	1.31592	1.31592	1.31592	1.31592	1.31592	1.31592	1.31592	1.31592	1.31592	1.31592	1.31592	1.31592	1.31592	1.31592	1.31592	1.31592	1.31592	1.31592	1.31592	1.31592	1.31592	1.31592	1.31592	1.31592	1.31592	1.31592	1.31592	1.31592	1.31592	1.31592	1.31592	1.31592	1.31592	1.31592	1.31592	1.31592	1.31592	1.31592	1.31592	1.31592	1.31592	1.31592	1.31592	1.31592	1.31592	1.31592	1.31592	1.31592	1.31592
ACAT1	7.9101	7.9101	13.2105	13.5296	13.3999	13.593	13.5925	7.9101	13.5218	7.9101	13.4465	7.9101	13.784	7.9101	13.4841	7.9101	13.4951	13.2787	7.9101	14.0525	7.9101	13.0911	14.1379	7.9101	13.2862	13.2295	13.5236	12.883	13.6246	7.9101	13.4621	13.2283	7.9101	7.9101	13.5292	13.8591	7.9101	13.3958	7.9101	12.6163	12.7406	7.9101	13.8611	13.462	13.36	13.3682	7.9101	13.1446	13.4054
ACAT2	11.4779	13.1454	10.7814	12.1332	3.98103	11.6348	11.2381	12.3676	3.98103	3.98103	12.1845	3.98103	12.8054	3.98103	11.8353	13.7127	12.5447	12.6206	3.98103	12.6465	11.1075	11.6329	3.98103	12.1498	12.2949	11.5284	13.0326	11.6446	12.8279	11.8197	11.9969	3.98103	3.98103	3.98103	3.98103	12.0663	3.98103	3.98103	11.6441	12.3354	11.8402	11.9908	3.98103	11.8176	12.2736	12.0911	11.2117	11.9918	12.8085
ACBD3	0.857028	0.857028	0.857028	0.857028	0.857028	0.857028	0.857028	0.857028	0.857028	0.857028	0.857028	0.857028	0.857028	0.857028	0.857028	0.857028	0.857028	0.857028	0.857028	0.857028	0.857028	0.857028	0.857028	0.857028	0.857028	0.857028	0.857028	0.857028	0.857028	0.857028	0.857028	0.857028	0.857028	0.857028	0.857028	0.857028	0.857028	0.857028	0.857028	0.857028	0.857028	0.857028	0.857028	0.857028	0.857028	0.857028	0.857028	0.857028	0.857028
ACE	12.6975	13.1655	13.7172	12.4474	13.2036	12.777	13.814	12.9235	13.1023	12.8346	12.9815	12.1802	14.0993	1.20224	14.1769	15.0566	13.5962	13.5808	11.9914	13.5597	13.5991	13.0999	13.6495	13.5562	13.7177	12.4605	13.4315	13.3498	13.2332	13.0744	13.3731	13.5117	13.0879	13.5736	13.1998	13.714	12.8416	13.2225	13.9196	12.6781	13.2438	13.6707	13.2437	13.5238	13.1285	13.4784	13.5356	13.3499	13.9305
ACE2	12.7347	13.6535	13.7976	12.8655	14.0814	13.1167	13.1495	12.7145	12.4868	12.4684	12.1088	12.8849	12.71	13.7142	13.551	15.4445	13.0445	13.5303	12.2912	14.0658	12.5409	12.7013	13.321	12.4981	13.5419	13.5457	13.3833	12.9169	12.9448	13.315	12.8875	13.3139	2.1183	13.9805	13.1895	13.4169	12.9124	12.0122	13.4279	12.838	13.6427	13.4194	14.1797	13.2756	13.0614	13.388	13.0019	13.4928	13.387
ACLY	11.1472	11.7593	11.4766	11.1115	11.445	10.8816	10.8553	11.7833	11.3866	12.1463	11.0122	10.0942	12.1749	-1.03637	10.5784	13.3534	11.2888	11.0065	10.1827	11.0675	11.4392	11.1166	11.7364	10.6333	11.2748	10.9455	11.7748	10.0952	11.4114	11.395	10.6619	10.5695	11.7564	-1.03637	11.1078	11.2943	11.1298	11.2989	12.3656	10.4453	10.5748	11.0194	9.84628	12.0728	11.1787	12.2848	11.3788	10.8237	12.003
ACMSD	1.69439	1.69439	1.69439	1.69439	1.69439	1.69439	1.69439	1.69439	1.69439	1.69439	1.69439	1.69439	1.69439	1.69439	1.69439	1.69439	1.69439	1.69439	1.69439	1.69439	1.69439	1.69439	1.69439	1.69439	1.69439	1.69439	1.69439	1.69439	1.69439	1.69439	1.69439	1.69439	1.69439	1.69439	1.69439	1.69439	1.69439	1.69439	1.69439	1.69439	1.69439	1.69439	1.69439	1.69439	1.69439	1.69439	1.69439	1.69439	1.69439
ACMSD	6.12382	6.12382	6.12382	6.12382	6.12382	6.12382	6.12382	6.12382	6.12382	6.12382	6.12382	6.12382	6.12382	6.12382	6.12382	6.12382	6.12382	6.12382	6.12382	6.12382	6.12382	6.12382	6.12382	6.12382	6.12382	6.12382	6.12382	6.12382	6.12382	6.12382	6.12382	6.12382	6.12382	6.12382	6.12382	6.12382	6.12382	6.12382	6.12382	6.12382	6.12382	6.12382	6.12382	6.12382	6.12382	6.12382	6.12382	6.12382	6.12382
ACO1	13.42	14.6562	12.8699	12.2813	13.1873	14.4757	11.6684	13.1779	12.8503	12.1944	12.5323	11.4126	13.0271	14.0114	12.1216	15.7776	14.7043	12.1788	12.0396	13.9005	11.1225	13.7181	11.6112	11.8292	11.39	11.7119	11.4587	10.9917	15.3185	13.3619	13.8817	10.1758	12.5646	13.5806	11.0122	12.793	12.0094	13.7103	12.0024	11.8036	10.4206	13.7097	12.8276	13.3338	14.644	12.5618	10.1923	12.6536	12.2139
ACO2	11.1843	10.9982	10.6427	11.2086	2.20518	10.5083	10.7829	10.6304	10.3971	2.20518	10.6554	10.34	11.3592	2.20518	10.4593	2.20518	10.9709	10.5183	9.85145	11.4085	9.95885	10.2394	2.20518	9.86545	10.1886	10.73	9.70812	10.3284	11.3379	10.0658	10.3177	10.0276	10.8151	10.5693	10.7953	11.2502	10.8569	2.20518	2.20518	10.2975	2.20518	10.2766	10.8468	10.5802	10.6299	2.20518	9.55037	10.7071	13.5701
ACOT1	5.2082	5.2082	5.2082	5.2082	5.2082	5.2082	5.2082	5.2082	5.2082	5.2082	5.2082	5.2082	5.2082	5.2082	5.2082	5.2082	5.2082	5.2082	5.2082	5.2082	5.2082	5.2082	5.2082	5.2082	5.2082	5.2082	5.2082	5.2082	5.2082	5.2082	5.2082	5.2082	5.2082	5.2082	5.2082	5.2082	5.2082	5.2082	5.2082	5.2082	5.2082	5.2082	5.2082	5.2082	5.2082	5.2082	5.2082	5.2082	5.2082
ACOT11	2.21302	2.21302	2.21302	2.21302	2.21302	2.21302	2.21302	2.21302	2.21302	2.21302	2.21302	2.21302	2.21302	2.21302	2.21302	2.21302	2.21302	2.21302	2.21302	2.21302	2.21302	2.21302	2.21302	2.21302	2.21302	2.21302	2.21302	2.21302	2.21302	2.21302	2.21302	2.21302	2.21302	2.21302	2.21302	2.21302	2.21302	2.21302	2.21302	2.21302	2.21302	2.21302	2.21302	2.21302	2.21302	2.21302	2.21302	2.21302	2.21302
ACOT7	2.48717	2.48717	2.48717	2.48717	2.48717	2.48717	2.48717	2.48717	2.48717	2.48717	2.48717	2.48717	2.48717	2.48717	2.48717	2.48717	2.48717	2.48717	2.48717	2.48717	2.48717	2.48717	2.48717	2.48717	2.48717	2.48717	2.48717	2.48717	2.48717	2.48717	2.48717	2.48717	2.48717	2.48717	2.48717	2.48717	2.48717	2.48717	2.48717	2.48717	2.48717	2.48717	2.48717	2.48717	2.48717	2.48717	2.48717	2.48717	2.48717
ACOX1	-0.417977	-0.417977	-0.417977	-0.417977	-0.417977	-0.417977	-0.417977	-0.417977	-0.417977	-0.417977	-0.417977	-0.417977	5.43781	-0.417977	-0.417977	-0.417977	-0.417977	-0.417977	-0.417977	4.49926	-0.417977	-0.417977	-0.417977	-0.417977	5.04213	5.00415	-0.417977	-0.417977	-0.417977	-0.417977	4.2797	-0.417977	-0.417977	-0.417977	-0.417977	5.40146	-0.417977	-0.417977	-0.417977	-0.417977	-0.417977	5.63292	-0.417977	-0.417977	4.95326	-0.417977	-0.417977	-0.417977	5.1921
ACOX1	1.96188	1.96188	1.96188	1.96188	1.96188	1.96188	1.96188	1.96188	1.96188	1.96188	1.96188	1.96188	16.4509	1.96188	1.96188	1.96188	1.96188	1.96188	1.96188	14.1286	1.96188	1.96188	1.96188	1.96188	15.4718	15.3779	1.96188	1.96188	1.96188	1.96188	13.5854	1.96188	1.96188	1.96188	1.96188	16.3609	1.96188	1.96188	1.96188	1.96188	1.96188	16.9336	1.96188	1.96188	15.2519	1.96188	1.96188	1.96188	15.8429
ACOX2	1.33743	1.33743	1.33743	1.33743	1.33743	1.33743	1.33743	1.33743	1.33743	1.33743	1.33743	1.33743	1.33743	1.33743	1.33743	1.33743	1.33743	1.33743	1.33743	1.33743	1.33743	1.33743	1.33743	1.33743	1.33743	1.33743	1.33743	1.33743	1.33743	1.33743	1.33743	1.33743	1.33743	1.33743	1.33743	1.33743	1.33743	1.33743	1.33743	1.33743	1.33743	1.33743	1.33743	1.33743	1.33743	1.33743	1.33743	1.33743	1.33743
ACOX3	1.53052	1.53052	1.53052	1.53052	1.53052	1.53052	1.53052	1.53052	1.53052	1.53052	1.53052	1.53052	1.53052	1.53052	1.53052	1.53052	1.53052	1.53052	1.53052	1.53052	1.53052	1.53052	1.53052	1.53052	1.53052	1.53052	1.53052	1.53052	1.53052	1.53052	1.53052	1.53052	1.53052	1.53052	1.53052	1.53052	1.53052	1.53052	1.53052	1.53052	1.53052	1.53052	1.53052	1.53052	1.53052	1.53052	1.53052	1.53052	1.53052
ACP1	9.68199	9.68199	9.68199	9.68199	9.68199	9.68199	9.68199	9.68199	9.68199	9.68199	9.68199	9.68199	9.68199	9.68199	9.68199	9.68199	9.68199	9.68199	9.68199	9.68199	9.68199	9.68199	9.68199	9.68199	9.68199	9.68199	9.68199	9.68199	9.68199	9.68199	9.68199	9.68199	9.68199	9.68199	9.68199	9.68199	9.68199	9.68199	9.68199	9.68199	9.68199	9.68199	9.68199	9.68199	9.68199	9.68199	9.68199	9.68199	9.68199
ACP1	9.28414	9.28414	9.28414	9.28414	9.28414	9.28414	9.28414	9.28414	9.28414	9.28414	9.28414	9.28414	9.28414	9.28414	9.28414	9.28414	9.28414	9.28414	9.28414	9.28414	9.28414	9.28414	9.28414	9.28414	9.28414	9.28414	9.28414	9.28414	9.28414	9.28414	9.28414	9.28414	9.28414	9.28414	9.28414	9.28414	9.28414	9.28414	9.28414	9.28414	9.28414	9.28414	9.28414	9.28414	9.28414	9.28414	9.28414	9.28414	9.28414
ACP1	3.82291	3.82291	3.82291	3.82291	3.82291	3.82291	3.82291	3.82291	3.82291	3.82291	3.82291	3.82291	3.82291	3.82291	3.82291	3.82291	3.82291	3.82291	3.82291	3.82291	3.82291	3.82291	3.82291	3.82291	3.82291	3.82291	3.82291	3.82291	3.82291	3.82291	3.82291	3.82291	3.82291	3.82291	3.82291	3.82291	3.82291	3.82291	3.82291	3.82291	3.82291	3.82291	3.82291	3.82291	3.82291	3.82291	3.82291	3.82291	3.82291
ACP2	15.0158	15.425	15.3673	17.1047	16.243	15.9318	16.8224	16.0978	17.4488	16.6767	16.9348	15.8991	16.3253	17.8664	16.2147	16.5225	17.0996	14.5039	15.5945	16.6321	15.3823	14.5706	16.1141	15.6956	16.0912	16.3035	17.1441	16.6796	17.0659	16.0863	16.5453	16.5335	16.0187	16.613	16.3341	17.1234	16.6048	16.637	15.2351	15.4297	16.5428	17.0261	17.2991	16.9669	16.9077	16.3506	16.7547	16.8225	15.5841
ACP3	13.9016	13.9016	13.9016	13.9016	13.9016	13.9016	13.9016	13.9016	13.9016	13.9016	13.9016	13.9016	13.9016	13.9016	13.9016	13.9016	13.9016	13.9016	13.9016	13.9016	13.9016	13.9016	13.9016	13.9016	13.9016	13.9016	13.9016	13.9016	13.9016	13.9016	13.9016	13.9016	13.9016	13.9016	13.9016	13.9016	13.9016	13.9016	13.9016	13.9016	13.9016	13.9016	13.9016	13.9016	13.9016	13.9016	13.9016	13.9016	13.9016
ACP5	3.37164	3.37164	3.37164	3.37164	3.37164	3.37164	3.37164	3.37164	3.37164	3.37164	3.37164	3.37164	3.37164	3.37164	3.37164	3.37164	3.37164	3.37164	3.37164	3.37164	3.37164	3.37164	3.37164	3.37164	3.37164	3.37164	3.37164	3.37164	3.37164	3.37164	3.37164	3.37164	3.37164	3.37164	3.37164	3.37164	3.37164	3.37164	3.37164	3.37164	3.37164	3.37164	3.37164	3.37164	3.37164	3.37164	3.37164	3.37164	3.37164
ACRBP	0.232205	0.232205	0.232205	0.232205	0.232205	0.232205	0.232205	0.232205	0.232205	0.232205	0.232205	0.232205	0.232205	0.232205	0.232205	0.232205	0.232205	0.232205	0.232205	0.232205	0.232205	0.232205	0.232205	0.232205	0.232205	0.232205	0.232205	0.232205	0.232205	0.232205	0.232205	0.232205	0.232205	0.232205	0.232205	0.232205	0.232205	0.232205	0.232205	0.232205	0.232205	0.232205	0.232205	0.232205	0.232205	0.232205	0.232205	0.232205	0.232205
ACSF2	3.37201	3.37201	3.37201	3.37201	3.37201	3.37201	3.37201	3.37201	3.37201	3.37201	3.37201	3.37201	3.37201	3.37201	3.37201	3.37201	3.37201	3.37201	3.37201	3.37201	3.37201	3.37201	3.37201	3.37201	3.37201	3.37201	3.37201	3.37201	3.37201	3.37201	3.37201	3.37201	3.37201	3.37201	3.37201	3.37201	3.37201	3.37201	3.37201	3.37201	3.37201	3.37201	3.37201	3.37201	3.37201	3.37201	3.37201	3.37201	3.37201
ACSL1	4.93612	4.93612	4.93612	4.93612	4.93612	4.93612	4.93612	4.93612	4.93612	4.93612	4.93612	4.93612	4.93612	4.93612	4.93612	4.93612	4.93612	4.93612	4.93612	4.93612	4.93612	4.93612	4.93612	4.93612	4.93612	4.93612	4.93612	4.93612	4.93612	4.93612	4.93612	4.93612	4.93612	4.93612	4.93612	4.93612	4.93612	4.93612	4.93612	4.93612	4.93612	4.93612	4.93612	4.93612	4.93612	4.93612	4.93612	4.93612	4.93612
ACSL3	1.11038	1.11038	1.11038	1.11038	1.11038	1.11038	1.11038	1.11038	1.11038	1.11038	1.11038	1.11038	1.11038	1.11038	1.11038	1.11038	1.11038	1.11038	1.11038	1.11038	1.11038	1.11038	1.11038	1.11038	1.11038	1.11038	1.11038	1.11038	1.11038	1.11038	1.11038	1.11038	1.11038	1.11038	1.11038	1.11038	1.11038	1.11038	1.11038	1.11038	1.11038	1.11038	1.11038	1.11038	1.11038	1.11038	1.11038	1.11038	1.11038
ACSL3;ACSL4	3.13811	3.13811	3.13811	3.13811	3.13811	3.13811	3.13811	3.13811	3.13811	3.13811	3.13811	3.13811	3.13811	3.13811	3.13811	3.13811	3.13811	3.13811	3.13811	3.13811	3.13811	3.13811	3.13811	3.13811	3.13811	3.13811	3.13811	3.13811	3.13811	3.13811	3.13811	3.13811	3.13811	3.13811	3.13811	3.13811	3.13811	3.13811	3.13811	3.13811	3.13811	3.13811	3.13811	3.13811	3.13811	3.13811	3.13811	3.13811	3.13811
ACSL4	6.13773	6.13773	6.13773	6.13773	6.13773	6.13773	6.13773	6.13773	6.13773	6.13773	6.13773	6.13773	6.13773	6.13773	6.13773	6.13773	6.13773	6.13773	6.13773	6.13773	6.13773	6.13773	6.13773	6.13773	6.13773	6.13773	6.13773	6.13773	6.13773	6.13773	6.13773	6.13773	6.13773	6.13773	6.13773	6.13773	6.13773	6.13773	6.13773	6.13773	6.13773	6.13773	6.13773	6.13773	6.13773	6.13773	6.13773	6.13773	6.13773
ACSM2A	3.53684	3.53684	3.53684	3.53684	3.53684	3.53684	3.53684	3.53684	3.53684	3.53684	3.53684	3.53684	3.53684	3.53684	3.53684	3.53684	3.53684	3.53684	3.53684	3.53684	3.53684	3.53684	3.53684	3.53684	3.53684	3.53684	3.53684	3.53684	3.53684	3.53684	3.53684	3.53684	3.53684	3.53684	3.53684	3.53684	3.53684	3.53684	3.53684	3.53684	3.53684	3.53684	3.53684	3.53684	3.53684	3.53684	3.53684	3.53684	3.53684
ACSM2A;ACSM2B	6.44238	6.44238	6.44238	6.44238	6.44238	6.44238	6.44238	6.44238	6.44238	6.44238	6.44238	6.44238	6.44238	6.44238	6.44238	6.44238	6.44238	6.44238	6.44238	6.44238	6.44238	6.44238	6.44238	6.44238	6.44238	6.44238	6.44238	6.44238	6.44238	6.44238	6.44238	6.44238	6.44238	6.44238	6.44238	6.44238	6.44238	6.44238	6.44238	6.44238	6.44238	6.44238	6.44238	6.44238	6.44238	6.44238	6.44238	6.44238	6.44238
ACSM2B	-0.96702	-0.96702	8.4717	11.5524	-0.96702	10.7203	8.80955	-0.96702	9.26233	-0.96702	11.3192	-0.96702	11.0819	-0.96702	8.32053	-0.96702	10.936	9.72048	10.1043	10.6471	9.37094	9.97366	7.61203	-0.96702	-0.96702	8.4108	-0.96702	10.1749	8.66411	-0.96702	8.64086	-0.96702	-0.96702	-0.96702	10.6566	10.82	-0.96702	11.6689	-0.96702	8.36547	-0.96702	-0.96702	11.1454	10.7564	9.91777	-0.96702	-0.96702	10.2497	9.53007
ACSS2	3.33541	3.33541	3.33541	3.33541	3.33541	3.33541	3.33541	3.33541	3.33541	3.33541	3.33541	3.33541	3.33541	3.33541	3.33541	3.33541	3.33541	3.33541	3.33541	3.33541	3.33541	3.33541	3.33541	3.33541	3.33541	3.33541	3.33541	3.33541	3.33541	3.33541	3.33541	3.33541	3.33541	3.33541	3.33541	3.33541	3.33541	3.33541	3.33541	3.33541	3.33541	3.33541	3.33541	3.33541	3.33541	3.33541	3.33541	3.33541	3.33541
ACTA1;ACTB;ACTBL2;ACTC1;ACTG1;ACTG2	11.6252	11.6252	11.6252	11.6252	11.6252	11.6252	11.6252	11.6252	11.6252	11.6252	11.6252	11.6252	11.6252	11.6252	11.6252	11.6252	11.6252	11.6252	11.6252	11.6252	11.6252	11.6252	11.6252	11.6252	11.6252	11.6252	11.6252	11.6252	11.6252	11.6252	11.6252	11.6252	11.6252	11.6252	11.6252	11.6252	11.6252	11.6252	11.6252	11.6252	11.6252	11.6252	11.6252	11.6252	11.6252	11.6252	11.6252	11.6252	11.6252
ACTA1;ACTB;ACTBL2;ACTC1;ACTG1;ACTG2;POTEKP	14.632	14.632	14.632	14.632	14.632	14.632	14.632	14.632	14.632	14.632	14.632	14.632	14.632	14.632	14.632	14.632	14.632	14.632	14.632	14.632	14.632	14.632	14.632	14.632	14.632	14.632	14.632	14.632	14.632	14.632	14.632	14.632	14.632	14.632	14.632	14.632	14.632	14.632	14.632	14.632	14.632	14.632	14.632	14.632	14.632	14.632	14.632	14.632	14.632
ACTA1;ACTB;ACTC1;ACTG1;ACTG2	12.9457	12.9457	12.9457	12.9457	12.9457	12.9457	12.9457	12.9457	12.9457	12.9457	12.9457	12.9457	12.9457	12.9457	12.9457	12.9457	12.9457	12.9457	12.9457	12.9457	12.9457	12.9457	12.9457	12.9457	12.9457	12.9457	12.9457	12.9457	12.9457	12.9457	12.9457	12.9457	12.9457	12.9457	12.9457	12.9457	12.9457	12.9457	12.9457	12.9457	12.9457	12.9457	12.9457	12.9457	12.9457	12.9457	12.9457	12.9457	12.9457
ACTA1;ACTB;ACTC1;ACTG1;ACTG2;POTEI	12.5107	12.5107	12.5107	12.5107	12.5107	12.5107	12.5107	12.5107	12.5107	12.5107	12.5107	12.5107	12.5107	12.5107	12.5107	12.5107	12.5107	12.5107	12.5107	12.5107	12.5107	12.5107	12.5107	12.5107	12.5107	12.5107	12.5107	12.5107	12.5107	12.5107	12.5107	12.5107	12.5107	12.5107	12.5107	12.5107	12.5107	12.5107	12.5107	12.5107	12.5107	12.5107	12.5107	12.5107	12.5107	12.5107	12.5107	12.5107	12.5107
ACTA1;ACTB;ACTC1;ACTG1;ACTG2;POTEI;POTEJ	14.2004	14.2004	14.2004	14.2004	14.2004	14.2004	14.2004	14.2004	14.2004	14.2004	14.2004	14.2004	14.2004	14.2004	14.2004	14.2004	14.2004	14.2004	14.2004	14.2004	14.2004	14.2004	14.2004	14.2004	14.2004	14.2004	14.2004	14.2004	14.2004	14.2004	14.2004	14.2004	14.2004	14.2004	14.2004	14.2004	14.2004	14.2004	14.2004	14.2004	14.2004	14.2004	14.2004	14.2004	14.2004	14.2004	14.2004	14.2004	14.2004
ACTA1;ACTB;ACTC1;ACTG1;POTEI;POTEJ;POTEKP	11.4128	11.4128	11.4128	11.4128	11.4128	11.4128	11.4128	11.4128	11.4128	11.4128	11.4128	11.4128	11.4128	11.4128	11.4128	11.4128	11.4128	11.4128	11.4128	11.4128	11.4128	11.4128	11.4128	11.4128	11.4128	11.4128	11.4128	11.4128	11.4128	11.4128	11.4128	11.4128	11.4128	11.4128	11.4128	11.4128	11.4128	11.4128	11.4128	11.4128	11.4128	11.4128	11.4128	11.4128	11.4128	11.4128	11.4128	11.4128	11.4128
ACTA1;ACTC1	5.46793	5.46793	5.46793	5.46793	5.46793	5.46793	5.46793	5.46793	5.46793	5.46793	5.46793	5.46793	5.46793	5.46793	5.46793	5.46793	5.46793	5.46793	5.46793	5.46793	5.46793	5.46793	5.46793	5.46793	5.46793	5.46793	5.46793	5.46793	5.46793	5.46793	5.46793	5.46793	5.46793	5.46793	5.46793	5.46793	5.46793	5.46793	5.46793	5.46793	5.46793	5.46793	5.46793	5.46793	5.46793	5.46793	5.46793	5.46793	5.46793
ACTA1;ACTC1;ACTG2	9.10608	9.10608	9.10608	9.10608	9.10608	9.10608	9.10608	9.10608	9.10608	9.10608	9.10608	9.10608	9.10608	9.10608	9.10608	9.10608	9.10608	9.10608	9.10608	9.10608	9.10608	9.10608	9.10608	9.10608	9.10608	9.10608	9.10608	9.10608	9.10608	9.10608	9.10608	9.10608	9.10608	9.10608	9.10608	9.10608	9.10608	9.10608	9.10608	9.10608	9.10608	9.10608	9.10608	9.10608	9.10608	9.10608	9.10608	9.10608	9.10608
ACTB	1.12641	1.12641	1.12641	1.12641	1.12641	1.12641	1.12641	1.12641	1.12641	1.12641	1.12641	1.12641	1.12641	1.12641	1.12641	1.12641	1.12641	1.12641	1.12641	1.12641	1.12641	1.12641	1.12641	1.12641	1.12641	1.12641	1.12641	1.12641	1.12641	1.12641	1.12641	1.12641	1.12641	1.12641	1.12641	1.12641	1.12641	1.12641	1.12641	1.12641	1.12641	1.12641	1.12641	1.12641	1.12641	1.12641	1.12641	1.12641	1.12641
ACTB	3.28978	3.28978	3.28978	3.28978	3.28978	3.28978	3.28978	3.28978	3.28978	3.28978	3.28978	3.28978	3.28978	3.28978	3.28978	3.28978	3.28978	3.28978	3.28978	3.28978	3.28978	3.28978	3.28978	3.28978	3.28978	3.28978	3.28978	3.28978	3.28978	3.28978	3.28978	3.28978	3.28978	3.28978	3.28978	3.28978	3.28978	3.28978	3.28978	3.28978	3.28978	3.28978	3.28978	3.28978	3.28978	3.28978	3.28978	3.28978	3.28978
ACTB;ACTBL2;ACTG1	1.21804	1.21804	1.21804	1.21804	1.21804	1.21804	1.21804	1.21804	1.21804	1.21804	1.21804	1.21804	1.21804	1.21804	1.21804	1.21804	1.21804	1.21804	1.21804	1.21804	1.21804	1.21804	1.21804	1.21804	1.21804	1.21804	1.21804	1.21804	1.21804	1.21804	1.21804	1.21804	1.21804	1.21804	1.21804	1.21804	1.21804	1.21804	1.21804	1.21804	1.21804	1.21804	1.21804	1.21804	1.21804	1.21804	1.21804	1.21804	1.21804
ACTB;ACTG1	16.2224	17.4879	15.0712	16.4673	15.5253	16.3242	15.4942	18.0759	16.3768	15.6057	16.8526	15.2454	17.0565	14.9396	16.4734	19.8177	16.0789	16.0572	16.2676	17.3787	15.4452	16.3944	15.354	14.4748	15.5105	16.4886	15.8666	15.3355	18.1796	15.4608	16.433	15.8362	16.5853	16.4924	15.7508	17.2192	15.8389	16.4536	14.8344	16.0816	16.8405	16.1234	15.8958	15.7424	17.4365	15.4846	15.1375	16.128	16.2066
ACTB;ACTG1;POTEI;POTEJ;POTEKP	10.9272	10.9272	10.9272	10.9272	10.9272	10.9272	10.9272	10.9272	10.9272	10.9272	10.9272	10.9272	10.9272	10.9272	10.9272	10.9272	10.9272	10.9272	10.9272	10.9272	10.9272	10.9272	10.9272	10.9272	10.9272	10.9272	10.9272	10.9272	10.9272	10.9272	10.9272	10.9272	10.9272	10.9272	10.9272	10.9272	10.9272	10.9272	10.9272	10.9272	10.9272	10.9272	10.9272	10.9272	10.9272	10.9272	10.9272	10.9272	10.9272
ACTBL2	0.396367	0.396367	0.396367	14.7137	13.8918	14.2427	13.502	15.0239	14.2422	0.396367	13.4966	12.7662	13.5851	0.396367	13.991	16.4225	13.3792	13.366	14.4878	14.5188	13.6468	14.0937	13.8796	13.2783	13.2626	14.191	13.9326	13.4784	14.7624	13.5594	14.1626	14.2119	13.8831	14.3382	13.6698	14.5518	13.7659	13.8854	13.6313	14.0471	14.0029	13.8029	14.0017	13.4455	14.207	13.6887	13.3851	14.0093	14.11
ACTN1	2.48048	3.61677	1.71054	3.61628	-6.98452	3.78038	3.39234	4.76046	2.37433	3.18668	3.41706	2.19961	4.07682	-6.98452	3.61282	-6.98452	2.75087	3.02537	2.61775	3.28756	2.33312	2.86249	3.26886	3.01384	3.57107	3.68138	2.83137	3.14571	4.17514	3.0685	3.0983	3.45103	2.94972	3.61459	2.48955	3.48957	2.99932	2.58037	3.51745	3.05333	3.57318	3.70574	3.60086	2.98878	3.60546	3.23137	3.29079	2.74021	3.64002
ACTN1	8.60635	10.9332	7.0297	10.9322	-10.7756	11.2682	10.4736	13.2752	8.38898	10.0525	10.5242	8.03119	11.8752	-10.7756	10.9251	-10.7756	9.16003	9.72215	8.88744	10.259	8.30458	9.3886	10.2208	9.69854	10.8396	11.0655	9.32487	9.96856	12.0766	9.81047	9.87147	10.5938	9.56724	10.9287	8.62491	10.6727	9.6688	8.81089	10.7298	9.7794	10.8439	11.1154	10.9006	9.64721	10.91	10.144	10.2657	9.1382	10.9808
ACTN1;ACTN2	1.09627	1.09627	1.09627	1.09627	1.09627	1.09627	1.09627	1.09627	1.09627	1.09627	1.09627	1.09627	1.09627	1.09627	1.09627	1.09627	1.09627	1.09627	1.09627	1.09627	1.09627	1.09627	1.09627	1.09627	1.09627	1.09627	1.09627	1.09627	1.09627	1.09627	1.09627	1.09627	1.09627	1.09627	1.09627	1.09627	1.09627	1.09627	1.09627	1.09627	1.09627	1.09627	1.09627	1.09627	1.09627	1.09627	1.09627	1.09627	1.09627
ACTN1;ACTN2;ACTN3;ACTN4	10.3824	10.3824	10.3824	10.3824	10.3824	10.3824	10.3824	10.3824	10.3824	10.3824	10.3824	10.3824	10.3824	10.3824	10.3824	10.3824	10.3824	10.3824	10.3824	10.3824	10.3824	10.3824	10.3824	10.3824	10.3824	10.3824	10.3824	10.3824	10.3824	10.3824	10.3824	10.3824	10.3824	10.3824	10.3824	10.3824	10.3824	10.3824	10.3824	10.3824	10.3824	10.3824	10.3824	10.3824	10.3824	10.3824	10.3824	10.3824	10.3824
ACTN1;ACTN2;ACTN4	6.78282	6.78282	6.78282	6.78282	6.78282	6.78282	6.78282	6.78282	6.78282	6.78282	6.78282	6.78282	6.78282	6.78282	6.78282	6.78282	6.78282	6.78282	6.78282	6.78282	6.78282	6.78282	6.78282	6.78282	6.78282	6.78282	6.78282	6.78282	6.78282	6.78282	6.78282	6.78282	6.78282	6.78282	6.78282	6.78282	6.78282	6.78282	6.78282	6.78282	6.78282	6.78282	6.78282	6.78282	6.78282	6.78282	6.78282	6.78282	6.78282
ACTN1;ACTN3;ACTN4	2.46741	2.46741	2.46741	2.46741	2.46741	2.46741	2.46741	2.46741	2.46741	2.46741	2.46741	2.46741	2.46741	2.46741	2.46741	2.46741	2.46741	2.46741	2.46741	2.46741	2.46741	2.46741	2.46741	2.46741	2.46741	2.46741	2.46741	2.46741	2.46741	2.46741	2.46741	2.46741	2.46741	2.46741	2.46741	2.46741	2.46741	2.46741	2.46741	2.46741	2.46741	2.46741	2.46741	2.46741	2.46741	2.46741	2.46741	2.46741	2.46741
ACTN1;ACTN4	9.98867	9.98867	9.98867	9.98867	9.98867	9.98867	9.98867	9.98867	9.98867	9.98867	9.98867	9.98867	9.98867	9.98867	9.98867	9.98867	9.98867	9.98867	9.98867	9.98867	9.98867	9.98867	9.98867	9.98867	9.98867	9.98867	9.98867	9.98867	9.98867	9.98867	9.98867	9.98867	9.98867	9.98867	9.98867	9.98867	9.98867	9.98867	9.98867	9.98867	9.98867	9.98867	9.98867	9.98867	9.98867	9.98867	9.98867	9.98867	9.98867
ACTN4	14.0571	14.0098	11.4705	14.4151	12.668	12.3162	12.855	16.1742	12.5084	12.7311	14.8775	12.8653	14.4603	12.5623	14.1781	17.6572	13.7215	14.3931	13.5172	14.9772	12.7626	14.2532	12.5854	11.9808	12.9123	15.0295	12.6301	11.1122	15.7734	12.2358	13.4165	14.6034	13.4456	14.9023	12.4103	14.6512	12.388	14.0762	11.9995	14.6033	12.8907	14.7935	14.1144	12.9713	15.548	11.0734	11.793	12.8958	12.9034
ACTN4;SPTBN4	8.87732	8.87732	8.87732	8.87732	8.87732	8.87732	8.87732	8.87732	8.87732	8.87732	8.87732	8.87732	8.87732	8.87732	8.87732	8.87732	8.87732	8.87732	8.87732	8.87732	8.87732	8.87732	8.87732	8.87732	8.87732	8.87732	8.87732	8.87732	8.87732	8.87732	8.87732	8.87732	8.87732	8.87732	8.87732	8.87732	8.87732	8.87732	8.87732	8.87732	8.87732	8.87732	8.87732	8.87732	8.87732	8.87732	8.87732	8.87732	8.87732
ACTR10	1.16877	1.16877	1.16877	1.16877	1.16877	1.16877	1.16877	1.16877	1.16877	1.16877	1.16877	1.16877	1.16877	1.16877	1.16877	1.16877	1.16877	1.16877	1.16877	1.16877	1.16877	1.16877	1.16877	1.16877	1.16877	1.16877	1.16877	1.16877	1.16877	1.16877	1.16877	1.16877	1.16877	1.16877	1.16877	1.16877	1.16877	1.16877	1.16877	1.16877	1.16877	1.16877	1.16877	1.16877	1.16877	1.16877	1.16877	1.16877	1.16877
ACTR1A	5.88627	5.88627	5.88627	5.88627	5.88627	5.88627	5.88627	5.88627	5.88627	5.88627	5.88627	5.88627	5.88627	5.88627	5.88627	5.88627	5.88627	5.88627	5.88627	5.88627	5.88627	5.88627	5.88627	5.88627	5.88627	5.88627	5.88627	5.88627	5.88627	5.88627	5.88627	5.88627	5.88627	5.88627	5.88627	5.88627	5.88627	5.88627	5.88627	5.88627	5.88627	5.88627	5.88627	5.88627	5.88627	5.88627	5.88627	5.88627	5.88627
ACTR1A;ACTR1B	6.41034	6.41034	6.41034	6.41034	6.41034	6.41034	6.41034	6.41034	6.41034	6.41034	6.41034	6.41034	6.41034	6.41034	6.41034	6.41034	6.41034	6.41034	6.41034	6.41034	6.41034	6.41034	6.41034	6.41034	6.41034	6.41034	6.41034	6.41034	6.41034	6.41034	6.41034	6.41034	6.41034	6.41034	6.41034	6.41034	6.41034	6.41034	6.41034	6.41034	6.41034	6.41034	6.41034	6.41034	6.41034	6.41034	6.41034	6.41034	6.41034
ACTR1B	3.46414	3.46414	3.46414	3.46414	3.46414	3.46414	3.46414	3.46414	3.46414	3.46414	3.46414	3.46414	3.46414	3.46414	3.46414	3.46414	3.46414	3.46414	3.46414	3.46414	3.46414	3.46414	3.46414	3.46414	3.46414	3.46414	3.46414	3.46414	3.46414	3.46414	3.46414	3.46414	3.46414	3.46414	3.46414	3.46414	3.46414	3.46414	3.46414	3.46414	3.46414	3.46414	3.46414	3.46414	3.46414	3.46414	3.46414	3.46414	3.46414
ACTR2	12.9532	13.2951	12.1034	12.8614	2.30596	12.6806	12.2153	13.3229	12.3378	2.30596	12.6188	14.1099	13.6787	2.30596	12.6402	14.3619	12.2846	12.2096	12.9095	12.6732	12.0501	12.4905	12.5445	11.9269	12.4831	12.9658	13.1097	11.9879	13.3171	12.526	12.2132	12.6422	12.526	13.0685	11.9309	12.3122	12.4435	12.3625	12.2983	12.3057	12.1365	12.4532	12.2966	12.1394	12.9826	12.1306	12.1457	12.3675	12.3827
ACTR3	13.3723	13.8477	12.4901	13.5747	11.9697	13.5828	12.8572	14.2352	13.3317	13.3648	13.9753	13.8362	13.8983	3.40247	13.827	13.1321	12.9308	13.8255	13.5043	14.2456	12.7782	13.3972	12.9586	12.7665	12.9911	13.685	13.1457	12.4794	14.2869	12.9391	13.359	12.9365	13.457	13.415	12.9001	13.0585	13.5079	13.5294	12.7961	13.221	13.1042	13.3766	12.8675	13.0981	13.7462	12.8425	12.5293	12.927	13.2057
ACTR3;ACTR3B	3.10321	3.10321	3.10321	3.10321	3.10321	3.10321	3.10321	3.10321	3.10321	3.10321	3.10321	3.10321	3.10321	3.10321	3.10321	3.10321	3.10321	3.10321	3.10321	3.10321	3.10321	3.10321	3.10321	3.10321	3.10321	3.10321	3.10321	3.10321	3.10321	3.10321	3.10321	3.10321	3.10321	3.10321	3.10321	3.10321	3.10321	3.10321	3.10321	3.10321	3.10321	3.10321	3.10321	3.10321	3.10321	3.10321	3.10321	3.10321	3.10321
ACVR1	12.1519	13.296	1.29032	12.1016	1.29032	14.0677	1.29032	12.7045	1.29032	1.29032	1.29032	1.29032	1.29032	1.29032	12.26	1.29032	1.29032	1.29032	12.8796	12.1158	12.9093	13.2485	1.29032	12.3478	13.4468	1.29032	13.1157	13.2005	1.29032	13.1871	11.9454	1.29032	14.7926	1.29032	13.2264	13.3394	14.1157	12.9483	12.9326	12.137	1.29032	1.29032	1.29032	12.6691	1.29032	14.0462	13.6402	11.5917	1.29032
ACVR1B	17.346	17.6686	17.1836	17.5798	16.6971	17.6422	17.263	17.3813	17.6783	16.6625	17.4243	17.5441	17.3365	16.4845	17.5687	16.4827	16.9509	16.9119	17.4249	16.8483	17.5136	17.3512	17.4025	17.5032	17.392	17.3385	17.363	17.5911	17.0003	17.3809	17.3838	17.3868	17.1737	16.975	17.2615	17.6306	17.7454	17.7047	17.4448	17.2611	17.2232	17.4052	17.7075	17.4329	17.3333	17.1698	17.4227	17.5059	17.3841
ACVR2A	0.987527	0.987527	0.987527	0.987527	0.987527	0.987527	0.987527	0.987527	0.987527	0.987527	0.987527	0.987527	0.987527	0.987527	0.987527	0.987527	0.987527	0.987527	0.987527	0.987527	0.987527	0.987527	0.987527	0.987527	0.987527	0.987527	0.987527	0.987527	0.987527	0.987527	0.987527	0.987527	0.987527	0.987527	0.987527	0.987527	0.987527	0.987527	0.987527	0.987527	0.987527	0.987527	0.987527	0.987527	0.987527	0.987527	0.987527	0.987527	0.987527
ACVR2B	3.30162	3.30162	3.30162	3.30162	3.30162	3.30162	3.30162	3.30162	3.30162	3.30162	3.30162	3.30162	3.30162	3.30162	3.30162	3.30162	3.30162	3.30162	3.30162	3.30162	3.30162	3.30162	3.30162	3.30162	3.30162	3.30162	3.30162	3.30162	3.30162	3.30162	3.30162	3.30162	3.30162	3.30162	3.30162	3.30162	3.30162	3.30162	3.30162	3.30162	3.30162	3.30162	3.30162	3.30162	3.30162	3.30162	3.30162	3.30162	3.30162
ACVRL1	6.2933	6.2933	6.2933	6.2933	6.2933	6.2933	6.2933	6.2933	6.2933	6.2933	6.2933	6.2933	6.2933	6.2933	6.2933	6.2933	6.2933	6.2933	6.2933	6.2933	6.2933	6.2933	6.2933	6.2933	6.2933	6.2933	6.2933	6.2933	6.2933	6.2933	6.2933	6.2933	6.2933	6.2933	6.2933	6.2933	6.2933	6.2933	6.2933	6.2933	6.2933	6.2933	6.2933	6.2933	6.2933	6.2933	6.2933	6.2933	6.2933
ACY1	16.1611	15.6834	15.687	15.3208	15.9474	15.8572	14.1358	14.5897	15.8114	14.7521	14.4618	14.4039	15.1425	15.3918	15.3481	17.2547	15.6816	15.2398	15.2053	16.3256	14.5302	16.1333	15.3408	13.795	15.2907	14.7846	14.63	13.4425	15.9484	14.2877	15.7895	13.0075	13.4728	15.0072	14.4417	14.6539	14.0209	14.0958	14.4104	15.6125	13.7193	15.2558	15.3961	14.7902	16.7157	14.8256	13.352	14.9479	14.6279
ACY3	13.5266	13.6328	12.6399	13.5748	12.5065	13.0364	12.0792	13.1657	13.4784	11.5806	12.4448	12.8509	12.0001	1.72853	12.3194	14.1171	12.9462	11.71	13.3367	12.8587	11.8559	12.804	13.1494	12.823	12.9306	12.9714	12.9545	12.0808	12.9887	12.3413	13.4149	12.5408	13.5945	12.5668	13.0119	12.0265	11.9227	11.9757	12.9468	12.9915	11.9672	12.7153	13.2159	12.7062	13.3878	12.7373	12.0788	12.3291	12.4773
ACYP1	3.89328	3.89328	3.89328	3.89328	3.89328	3.89328	3.89328	3.89328	3.89328	3.89328	3.89328	15.4798	15.0647	3.89328	15.6339	3.89328	3.89328	3.89328	16.0192	3.89328	15.6808	3.89328	3.89328	3.89328	3.89328	15.6848	3.89328	15.4106	3.89328	3.89328	3.89328	15.79	3.89328	3.89328	3.89328	3.89328	3.89328	3.89328	3.89328	3.89328	3.89328	3.89328	3.89328	15.2155	15.5601	3.89328	3.89328	15.4191	3.89328
ACYP2	2.3436	2.3436	2.3436	2.3436	2.3436	2.3436	2.3436	2.3436	2.3436	2.3436	2.3436	2.3436	2.3436	2.3436	2.3436	2.3436	2.3436	2.3436	2.3436	2.3436	2.3436	2.3436	2.3436	2.3436	2.3436	2.3436	2.3436	2.3436	2.3436	2.3436	2.3436	2.3436	2.3436	2.3436	2.3436	2.3436	2.3436	2.3436	2.3436	2.3436	2.3436	2.3436	2.3436	2.3436	2.3436	2.3436	2.3436	2.3436	2.3436
ADA	1.40038	1.40038	1.40038	1.40038	1.40038	1.40038	1.40038	1.40038	1.40038	1.40038	1.40038	1.40038	1.40038	1.40038	1.40038	1.40038	1.40038	1.40038	1.40038	1.40038	1.40038	1.40038	1.40038	1.40038	1.40038	1.40038	1.40038	1.40038	1.40038	1.40038	1.40038	1.40038	1.40038	1.40038	1.40038	1.40038	1.40038	1.40038	1.40038	1.40038	1.40038	1.40038	1.40038	1.40038	1.40038	1.40038	1.40038	1.40038	1.40038
ADAM10	5.07154	13.4932	5.07154	13.4982	5.07154	5.07154	13.2913	14.0644	12.8508	13.192	12.583	13.7794	13.6119	5.07154	13.2773	13.5348	13.4313	13.6897	5.07154	12.9048	13.8566	13.801	12.9195	12.5213	5.07154	12.7963	13.2457	13.2655	12.5561	13.3241	13.4159	12.607	5.07154	13.1811	5.07154	13.4313	14.165	13.7298	13.0583	12.3876	12.5767	13.3299	5.07154	13.123	13.4746	12.9497	13.4469	13.7918	13.3318
ADAM10	2.92717	12.0875	2.92717	12.093	2.92717	2.92717	11.868	12.7089	11.3888	11.7599	11.0975	12.3989	12.2167	2.92717	11.8527	12.1328	12.0203	12.3013	2.92717	11.4476	12.4828	12.4224	11.4635	11.0304	2.92717	11.3295	11.8183	11.8399	11.0683	11.9036	12.0034	11.1236	2.92717	11.7481	2.92717	12.0202	12.8183	12.3449	11.6145	10.885	11.0906	11.9099	2.92717	11.6849	12.0674	11.4964	12.0372	12.4124	11.912
ADAM15	1.94441	1.94441	1.94441	1.94441	1.94441	1.94441	1.94441	1.94441	1.94441	1.94441	1.94441	1.94441	1.94441	1.94441	1.94441	1.94441	1.94441	1.94441	1.94441	1.94441	1.94441	1.94441	1.94441	1.94441	1.94441	1.94441	1.94441	1.94441	1.94441	1.94441	1.94441	1.94441	1.94441	1.94441	1.94441	1.94441	1.94441	1.94441	1.94441	1.94441	1.94441	1.94441	1.94441	1.94441	1.94441	1.94441	1.94441	1.94441	1.94441
ADAM19	5.24098	5.24098	5.24098	5.24098	5.24098	5.24098	5.24098	5.24098	5.24098	5.24098	5.24098	5.24098	5.24098	5.24098	5.24098	5.24098	5.24098	5.24098	5.24098	5.24098	5.24098	5.24098	5.24098	5.24098	5.24098	5.24098	5.24098	5.24098	5.24098	5.24098	5.24098	5.24098	5.24098	5.24098	5.24098	5.24098	5.24098	5.24098	5.24098	5.24098	5.24098	5.24098	5.24098	5.24098	5.24098	5.24098	5.24098	5.24098	5.24098
ADAM22	10.3478	10.1901	11.4471	0.393859	0.393859	10.678	11.1135	0.393859	9.65769	0.393859	11.3804	10.1119	10.4235	0.393859	0.393859	0.393859	10.7053	10.7366	10.4506	9.88242	9.69234	10.5033	10.7	10.4031	10.6395	8.40503	10.5179	8.64565	10.5659	10.1111	10.9901	10.3087	10.4365	0.393859	10.0788	11.3251	11.1655	9.77824	11.2132	11.1319	10.0517	10.4501	10.6563	10.0549	10.1454	9.95363	10.7508	10.0615	10.0431
ADAM23	1.7874	1.7874	1.7874	1.7874	1.7874	1.7874	1.7874	1.7874	1.7874	1.7874	1.7874	1.7874	1.7874	1.7874	1.7874	1.7874	1.7874	1.7874	1.7874	1.7874	1.7874	1.7874	1.7874	1.7874	1.7874	1.7874	1.7874	1.7874	1.7874	1.7874	1.7874	1.7874	1.7874	1.7874	1.7874	1.7874	1.7874	1.7874	1.7874	1.7874	1.7874	1.7874	1.7874	1.7874	1.7874	1.7874	1.7874	1.7874	1.7874
ADAM28	1.25528	1.25528	1.25528	1.25528	1.25528	1.25528	1.25528	1.25528	1.25528	1.25528	1.25528	1.25528	1.25528	1.25528	1.25528	1.25528	1.25528	1.25528	1.25528	1.25528	1.25528	1.25528	1.25528	1.25528	1.25528	1.25528	1.25528	1.25528	1.25528	1.25528	1.25528	1.25528	1.25528	1.25528	1.25528	1.25528	1.25528	1.25528	1.25528	1.25528	1.25528	1.25528	1.25528	1.25528	1.25528	1.25528	1.25528	1.25528	1.25528
ADAM8	12.0114	14.0274	0.591851	12.7908	0.591851	13.5511	0.591851	12.7244	12.8016	0.591851	12.2451	12.8447	11.7694	0.591851	0.591851	0.591851	0.591851	0.591851	12.9763	0.591851	13.4179	12.8562	0.591851	0.591851	11.0519	0.591851	12.5804	13.1618	0.591851	12.872	12.4874	10.8221	12.5109	0.591851	0.591851	12.1233	14.3693	13.0586	11.1762	11.187	0.591851	0.591851	11.5917	13.1391	9.86416	10.7627	13.2458	12.358	0.591851
ADAM9	15.1125	15.1792	13.6151	14.9194	6.71738	14.6897	6.71738	15.2049	14.5497	6.71738	14.7826	14.6069	15.1092	6.71738	14.8746	6.71738	13.5557	14.2877	15.2118	12.4482	14.9976	14.5294	15.1036	15.0539	14.6145	14.5259	15.1822	14.8805	13.8876	14.7839	15.2538	14.7781	6.71738	6.71738	14.5056	14.9714	14.8863	15.0636	14.7109	14.828	14.662	14.6816	14.7123	14.6688	15.2114	14.1684	14.7609	15.0917	14.3267
ADAMDEC1	16.4786	16.9989	6.916	16.7897	6.916	16.4268	13.6861	16.7736	16.6307	6.916	13.0766	16.4708	13.4669	6.916	6.916	6.916	6.916	6.916	16.4705	6.916	14.0564	15.1314	6.916	14.1885	6.916	6.916	16.4039	14.9208	6.916	15.2475	6.916	14.792	17.6506	6.916	15.1851	6.916	15.8012	15.9653	6.916	6.916	6.916	6.916	6.916	14.6071	12.9444	16.0179	16.0482	15.2894	6.916
ADAMTS1	14.1666	14.4178	12.0667	10.3381	1.34152	11.8626	12.535	11.9495	11.3899	13.74	11.2838	11.9255	12.4317	1.34152	12.8214	1.34152	12.1535	13.0866	13.3779	12.2086	11.9791	11.8416	13.575	13.0538	12.8343	13.107	12.6299	13.9146	10.5639	12.4652	12.2004	13.3811	12.1457	11.2585	13.1033	12.5344	12.6305	11.5979	14.4802	11.8922	12.4495	10.9703	11.503	12.558	11.1651	12.4732	13.2234	12.6848	11.6874
ADAMTS15	3.57484	3.57484	3.57484	3.57484	3.57484	3.57484	3.57484	3.57484	3.57484	3.57484	3.57484	3.57484	3.57484	3.57484	3.57484	3.57484	3.57484	3.57484	3.57484	3.57484	3.57484	3.57484	3.57484	3.57484	3.57484	3.57484	3.57484	3.57484	3.57484	3.57484	3.57484	3.57484	3.57484	3.57484	3.57484	3.57484	3.57484	3.57484	3.57484	3.57484	3.57484	3.57484	3.57484	3.57484	3.57484	3.57484	3.57484	3.57484	3.57484
ADAMTS17	10.6416	11.5531	9.03325	10.4587	2.91798	9.90556	2.91798	2.91798	10.7876	2.91798	10.2863	10.1758	10.5983	2.91798	10.7079	2.91798	2.91798	2.91798	10.879	2.91798	11.784	10.7852	2.91798	2.91798	10.5347	2.91798	10.908	10.1696	2.91798	10.4786	10.3436	2.91798	2.91798	2.91798	2.91798	11.8161	11.2479	11.2185	11.2048	2.91798	2.91798	2.91798	11.2045	10.9231	10.8566	10.3813	10.1449	10.8708	10.8935
ADAMTS1;ADAMTS15	0.625939	0.625939	0.625939	0.625939	0.625939	0.625939	0.625939	0.625939	0.625939	0.625939	0.625939	0.625939	0.625939	0.625939	0.625939	0.625939	0.625939	0.625939	0.625939	0.625939	0.625939	0.625939	0.625939	0.625939	0.625939	0.625939	0.625939	0.625939	0.625939	0.625939	0.625939	0.625939	0.625939	0.625939	0.625939	0.625939	0.625939	0.625939	0.625939	0.625939	0.625939	0.625939	0.625939	0.625939	0.625939	0.625939	0.625939	0.625939	0.625939
ADAMTS2	6.69975	6.69975	6.69975	6.69975	6.69975	6.69975	6.69975	6.69975	6.69975	6.69975	6.69975	6.69975	6.69975	6.69975	6.69975	6.69975	6.69975	6.69975	6.69975	6.69975	6.69975	6.69975	6.69975	6.69975	6.69975	6.69975	6.69975	6.69975	6.69975	6.69975	6.69975	6.69975	6.69975	6.69975	6.69975	6.69975	6.69975	6.69975	6.69975	6.69975	6.69975	6.69975	6.69975	6.69975	6.69975	6.69975	6.69975	6.69975	6.69975
ADAMTS6	3.48769	3.48769	3.48769	3.48769	3.48769	3.48769	3.48769	3.48769	3.48769	3.48769	3.48769	3.48769	3.48769	3.48769	3.48769	3.48769	3.48769	3.48769	3.48769	3.48769	3.48769	3.48769	3.48769	3.48769	3.48769	3.48769	3.48769	3.48769	3.48769	3.48769	3.48769	3.48769	3.48769	3.48769	3.48769	3.48769	3.48769	3.48769	3.48769	3.48769	3.48769	3.48769	3.48769	3.48769	3.48769	3.48769	3.48769	3.48769	3.48769
ADAMTSL1	6.47669	6.47669	6.47669	6.47669	6.47669	6.47669	6.47669	6.47669	6.47669	6.47669	6.47669	6.47669	6.47669	6.47669	6.47669	6.47669	6.47669	6.47669	6.47669	6.47669	6.47669	6.47669	6.47669	6.47669	6.47669	6.47669	6.47669	6.47669	6.47669	6.47669	6.47669	6.47669	6.47669	6.47669	6.47669	6.47669	6.47669	6.47669	6.47669	6.47669	6.47669	6.47669	6.47669	6.47669	6.47669	6.47669	6.47669	6.47669	6.47669
ADAMTSL1	6.39363	6.39363	6.39363	6.39363	6.39363	6.39363	6.39363	6.39363	6.39363	6.39363	6.39363	6.39363	6.39363	6.39363	6.39363	6.39363	6.39363	6.39363	6.39363	6.39363	6.39363	6.39363	6.39363	6.39363	6.39363	6.39363	6.39363	6.39363	6.39363	6.39363	6.39363	6.39363	6.39363	6.39363	6.39363	6.39363	6.39363	6.39363	6.39363	6.39363	6.39363	6.39363	6.39363	6.39363	6.39363	6.39363	6.39363	6.39363	6.39363
ADAMTSL2	13.4389	13.3395	13.1918	13.2912	6.74988	12.801	12.8798	13.618	13.0838	13.2217	13.0981	13.4423	12.7435	6.74988	12.9423	13.2635	12.9556	12.8564	13.5628	12.7644	13.2596	13.0973	13.7074	13.0227	12.8354	13.2148	13.251	13.4876	13.0165	12.9748	12.8824	13.1131	13.1056	13.3554	12.7142	12.8822	12.9812	13.5249	13.2278	13.1311	12.8779	13.0659	13.0822	13.5062	13.0226	13.0338	13.2735	13.6377	13.1702
ADAMTSL3	0.235554	0.235554	0.235554	10.351	0.235554	9.75027	0.235554	10.0358	10.5823	0.235554	9.741	10.3229	9.40769	0.235554	9.90173	0.235554	0.235554	9.31495	10.3053	0.235554	9.43357	10.0143	0.235554	10.8966	10.6732	9.59955	10.5006	10.6463	0.235554	9.77411	9.30033	10.6538	10.8791	0.235554	10.0502	10.048	10.3613	10.3797	10.4714	9.89838	0.235554	0.235554	10.113	10.14	9.4606	10.2501	10.1763	9.91612	9.88596
ADAMTSL4	14.102	14.4805	12.1129	14.3759	3.7734	13.7352	12.1921	14.0439	14.5965	3.7734	13.3063	14.3189	13.6622	3.7734	12.8465	3.7734	11.7815	12.3582	14.0187	11.0013	13.7123	14.1479	11.7912	12.8479	12.6263	12.0541	13.9747	14.274	12.3579	13.9703	13.7315	13.0225	14.1967	11.4212	13.597	12.9212	14.5085	14.2341	13.082	12.6407	11.7097	13.2551	13.2311	13.8947	13.3343	13.8373	14.2691	13.8324	12.2711
ADD1	2.93527	2.93527	2.93527	2.93527	2.93527	2.93527	2.93527	2.93527	2.93527	2.93527	2.93527	2.93527	2.93527	2.93527	2.93527	2.93527	2.93527	2.93527	2.93527	2.93527	2.93527	2.93527	2.93527	2.93527	2.93527	2.93527	2.93527	2.93527	2.93527	2.93527	2.93527	2.93527	2.93527	2.93527	2.93527	2.93527	2.93527	2.93527	2.93527	2.93527	2.93527	2.93527	2.93527	2.93527	2.93527	2.93527	2.93527	2.93527	2.93527
ADD1	2.99078	2.99078	2.99078	2.99078	2.99078	2.99078	2.99078	2.99078	2.99078	2.99078	2.99078	2.99078	2.99078	2.99078	2.99078	2.99078	2.99078	2.99078	2.99078	2.99078	2.99078	2.99078	2.99078	2.99078	2.99078	2.99078	2.99078	2.99078	2.99078	2.99078	2.99078	2.99078	2.99078	2.99078	2.99078	2.99078	2.99078	2.99078	2.99078	2.99078	2.99078	2.99078	2.99078	2.99078	2.99078	2.99078	2.99078	2.99078	2.99078
ADD3	3.62474	3.62474	3.62474	3.62474	3.62474	3.62474	3.62474	3.62474	3.62474	3.62474	3.62474	3.62474	3.62474	3.62474	3.62474	3.62474	3.62474	3.62474	3.62474	3.62474	3.62474	3.62474	3.62474	3.62474	3.62474	3.62474	3.62474	3.62474	3.62474	3.62474	3.62474	3.62474	3.62474	3.62474	3.62474	3.62474	3.62474	3.62474	3.62474	3.62474	3.62474	3.62474	3.62474	3.62474	3.62474	3.62474	3.62474	3.62474	3.62474
ADGRA3	3.8108	3.8108	3.8108	3.8108	3.8108	3.8108	3.8108	3.8108	3.8108	3.8108	3.8108	3.8108	3.8108	3.8108	3.8108	3.8108	3.8108	3.8108	3.8108	3.8108	3.8108	3.8108	3.8108	3.8108	3.8108	3.8108	3.8108	3.8108	3.8108	3.8108	3.8108	3.8108	3.8108	3.8108	3.8108	3.8108	3.8108	3.8108	3.8108	3.8108	3.8108	3.8108	3.8108	3.8108	3.8108	3.8108	3.8108	3.8108	3.8108
ADGRB2	5.83825	5.83825	5.83825	5.83825	5.83825	5.83825	5.83825	5.83825	5.83825	5.83825	5.83825	5.83825	5.83825	5.83825	5.83825	5.83825	5.83825	5.83825	5.83825	5.83825	5.83825	5.83825	5.83825	5.83825	5.83825	5.83825	5.83825	5.83825	5.83825	5.83825	5.83825	5.83825	5.83825	5.83825	5.83825	5.83825	5.83825	5.83825	5.83825	5.83825	5.83825	5.83825	5.83825	5.83825	5.83825	5.83825	5.83825	5.83825	5.83825
ADGRB3	10.4269	11.4551	-0.557043	11.3593	-0.557043	-0.557043	-0.557043	10.7843	10.7585	-0.557043	9.98234	11.0235	9.38127	-0.557043	-0.557043	-0.557043	-0.557043	-0.557043	-0.557043	-0.557043	-0.557043	-0.557043	-0.557043	9.85137	-0.557043	-0.557043	10.5431	10.0332	-0.557043	-0.557043	9.99682	9.90423	10.9829	-0.557043	-0.557043	9.27698	10.7594	11.1065	-0.557043	9.02372	-0.557043	-0.557043	9.21152	9.41151	9.20528	10.2421	10.7831	9.99423	-0.557043
ADGRD1	5.22928	5.22928	5.22928	5.22928	5.22928	5.22928	5.22928	5.22928	5.22928	5.22928	5.22928	5.22928	5.22928	5.22928	5.22928	5.22928	5.22928	5.22928	5.22928	5.22928	5.22928	5.22928	5.22928	5.22928	5.22928	5.22928	5.22928	5.22928	5.22928	5.22928	5.22928	5.22928	5.22928	5.22928	5.22928	5.22928	5.22928	5.22928	5.22928	5.22928	5.22928	5.22928	5.22928	5.22928	5.22928	5.22928	5.22928	5.22928	5.22928
ADGRE2;ADGRE5	8.3153	8.3153	8.3153	8.3153	8.3153	8.3153	8.3153	8.3153	8.3153	8.3153	8.3153	8.3153	8.3153	8.3153	8.3153	8.3153	8.3153	8.3153	8.3153	8.3153	8.3153	8.3153	8.3153	8.3153	8.3153	8.3153	8.3153	8.3153	8.3153	8.3153	8.3153	8.3153	8.3153	8.3153	8.3153	8.3153	8.3153	8.3153	8.3153	8.3153	8.3153	8.3153	8.3153	8.3153	8.3153	8.3153	8.3153	8.3153	8.3153
ADGRE5	6.51072	6.51072	6.51072	6.51072	6.51072	6.51072	6.51072	6.51072	6.51072	6.51072	6.51072	6.51072	6.51072	6.51072	6.51072	6.51072	6.51072	6.51072	6.51072	6.51072	6.51072	6.51072	6.51072	6.51072	6.51072	6.51072	6.51072	6.51072	6.51072	6.51072	6.51072	6.51072	6.51072	6.51072	6.51072	6.51072	6.51072	6.51072	6.51072	6.51072	6.51072	6.51072	6.51072	6.51072	6.51072	6.51072	6.51072	6.51072	6.51072
ADGRF1	8.83802	7.05334	8.80029	8.29378	7.61954	6.55331	8.98773	7.00881	8.24043	-4.45402	7.02184	9.23055	7.84101	-4.45402	8.97186	9.99105	8.93487	9.2793	7.05725	5.86203	6.50546	7.86603	11.6102	9.39972	10.6809	9.96256	9.33617	9.99186	8.36633	10.2569	8.54557	10.347	7.28926	6.86799	8.04755	8.65406	-4.45402	8.05102	10.8542	8.90613	7.49266	10.3227	10.9399	10.4027	10.4536	9.28317	9.73064	10.4535	11.2325
ADGRF5	12.8029	12.9289	12.8482	12.5185	12.61	12.7235	12.7249	12.7246	12.5474	12.9958	12.8084	12.8666	12.2806	12.8444	12.3369	12.713	12.5638	12.6072	12.5248	12.4155	12.75	12.4121	13.2758	12.5529	12.2729	12.5238	12.3867	12.791	12.258	12.5351	12.8613	12.7464	12.53	12.4872	12.7584	12.3442	12.4498	12.6079	12.7093	12.5289	12.9988	12.6184	12.593	12.4553	12.863	12.4358	12.7617	12.684	12.6533
ADGRG1	5.48519	9.39719	4.63366	1.82232	5.64543	3.93145	3.76427	5.26775	1.94713	0.263873	2.84778	3.57706	4.09518	7.03369	2.69103	7.04505	3.35954	4.39794	5.37641	0.418606	2.42919	2.53604	4.06659	0.428839	5.27565	5.68962	2.28275	2.64846	1.52236	4.16168	6.40294	1.80287	2.89378	4.18424	1.71641	3.42704	5.49429	5.77144	6.96862	1.66277	4.45385	6.38505	7.8453	5.2808	4.698	1.16732	3.47771	5.66523	5.51811
ADGRG1	12.2917	18.5062	10.939	6.47296	12.5462	9.82347	9.55789	11.9463	6.67124	3.99726	8.10199	9.26051	10.0836	14.7516	7.85298	14.7696	8.91495	10.5645	12.1189	4.24307	7.43702	7.60676	10.0382	4.25932	11.9588	12.6165	7.20439	7.78535	5.99645	10.1892	13.7496	6.44207	8.17506	10.225	6.30472	9.02218	12.3062	12.7464	14.6482	6.21952	10.6533	13.7212	16.0409	11.967	11.0412	5.43246	9.10268	12.5777	12.344
ADGRG1	14.4974	16.9219	13.9697	12.2273	14.5967	13.5345	13.4309	14.3626	12.3047	11.2615	12.8629	13.3148	13.636	15.4571	12.7657	15.4641	13.18	13.8236	14.43	11.3574	12.6035	12.6697	13.6182	11.3637	14.3675	14.6241	12.5127	12.7393	12.0414	13.6772	15.0662	12.2153	12.8914	13.6911	12.1617	13.2219	14.503	14.6748	15.4168	12.1285	13.8582	15.0551	15.9601	14.3707	14.0095	11.8214	13.2533	14.609	14.5178
ADGRG1	15.4575	18.4437	14.8075	12.6615	15.5798	14.2715	14.1439	15.2915	12.7568	11.4719	13.4443	14.001	14.3965	16.6395	13.3246	16.6482	13.8349	14.6276	15.3745	11.59	13.1248	13.2063	14.3746	11.5978	15.2976	15.6136	13.013	13.2921	12.4325	14.4472	16.1581	12.6467	13.4794	14.4644	12.5807	13.8864	15.4645	15.676	16.5899	12.5397	14.6703	16.1444	17.2591	15.3015	14.8566	12.1615	13.9251	15.5949	15.4826
ADGRG2	9.01009	-2.61372	-2.61372	9.20124	-2.61372	8.98468	8.04291	9.31001	9.2735	-2.61372	8.57979	8.96869	8.68316	-2.61372	8.58522	-2.61372	7.74458	8.12544	9.65543	7.48694	8.87906	9.19208	9.15416	9.30276	-2.61372	8.12675	8.8168	9.39043	-2.61372	8.66524	8.26251	9.07711	9.46866	-2.61372	9.63364	9.55345	9.40062	9.76415	8.81375	8.59391	8.77192	8.83968	8.91922	8.68384	7.90003	8.70617	9.20043	8.81814	8.35355
ADGRG3	0.0828988	0.0828988	0.0828988	0.0828988	0.0828988	0.0828988	0.0828988	0.0828988	0.0828988	0.0828988	0.0828988	0.0828988	0.0828988	0.0828988	0.0828988	0.0828988	0.0828988	0.0828988	0.0828988	0.0828988	0.0828988	0.0828988	0.0828988	0.0828988	0.0828988	0.0828988	0.0828988	0.0828988	0.0828988	0.0828988	0.0828988	0.0828988	0.0828988	0.0828988	0.0828988	0.0828988	0.0828988	0.0828988	0.0828988	0.0828988	0.0828988	0.0828988	0.0828988	0.0828988	0.0828988	0.0828988	0.0828988	0.0828988	0.0828988
ADGRG6	9.62449	10.7517	9.07323	9.28089	7.50783	9.41726	8.62209	8.88794	7.73381	9.25705	9.62316	10.8291	9.6382	-12.419	13.3598	-12.419	7.72916	7.78382	14.9039	8.94839	8.98651	6.61829	10.7878	10.5925	9.83346	9.52602	11.1211	12.1035	6.731	8.73574	9.20996	8.69822	-12.419	12.6231	10.1494	9.66404	9.67183	9.70253	9.79775	8.34315	9.81716	8.83386	11.5018	8.91717	8.79238	9.1508	8.86934	12.2021	8.49502
ADGRL1	12.0968	13.307	10.5279	12.5725	10.3266	12.2863	11.922	12.3811	11.9995	12.4708	11.9273	12.564	11.7804	10.9011	12.578	13.1484	12.1706	10.8589	12.6429	11.1846	11.9697	11.7325	12.2201	12.2107	10.7217	11.6906	11.7015	11.6682	11.8117	11.2939	12.0484	12.8417	11.8302	11.7993	10.9486	11.6104	12.9225	12.3303	10.9523	11.813	11.5248	12.0215	12.0135	12.0074	11.2824	12.1339	11.757	12.0138	11.5693
ADGRL1	13.445	14.0349	12.6803	13.6769	12.5822	13.5374	13.3598	13.5836	13.3976	13.6273	13.3624	13.6727	13.2908	12.8622	13.6796	13.9576	13.481	12.8417	13.7112	13.0004	13.3831	13.2675	13.5051	13.5006	12.7748	13.2471	13.2524	13.2361	13.306	13.0537	13.4214	13.8081	13.3151	13.3	12.8854	13.208	13.8475	13.5588	12.8872	13.3067	13.1662	13.4083	13.4044	13.4015	13.0481	13.4631	13.2794	13.4046	13.1879
ADGRL2	12.0059	12.7732	12.1575	12.1227	12.4919	12.2267	11.9733	12.2497	11.8901	12.1628	11.6315	12.0092	12.0095	12.6356	12.2963	1.33258	11.9738	11.553	12.2539	11.7922	12.1935	12.1424	12.0871	12.4134	11.9368	11.5913	12.0907	12.0161	11.8494	12.2965	12.1731	12.0546	12.7393	11.4148	12.1294	11.8657	12.5961	12.2191	12.5594	12.0573	12.5387	12.1279	12.1745	12.0886	12.0121	12.2109	12.3682	12.3182	12.2627
ADGRL3	11.8921	12.9167	12.0772	12.1123	0.923193	12.047	12.2258	12.0184	12.5698	12.0048	11.5243	11.9481	11.2624	0.923193	11.6625	0.923193	11.4098	11.6032	12.3722	11.0448	11.6136	11.6086	11.956	12.2564	12.3918	0.923193	12.2219	12.392	11.0624	11.3642	11.425	11.994	13.1108	9.47429	11.8568	11.5049	11.9674	11.5018	12.3489	11.777	11.0419	0.923193	11.4133	11.6277	10.9425	12.122	12.6198	11.6504	11.7941
ADGRL4	15.6391	16.6301	3.2925	16.0526	3.2925	14.7841	3.2925	16.9085	16.0975	3.2925	13.4338	15.4274	13.5101	3.2925	3.2925	3.2925	3.2925	3.2925	15.4431	3.2925	14.0861	14.3967	3.2925	14.6364	3.2925	3.2925	15.142	15.2049	3.2925	14.235	12.3396	14.0636	15.8258	3.2925	15.1046	13.6163	14.6019	14.8064	3.2925	13.6349	3.2925	3.2925	12.7836	14.1662	3.2925	15.0613	15.0513	14.269	3.2925
ADH1A;ADH1B;ADH1C	2.76556	2.76556	2.76556	2.76556	2.76556	2.76556	2.76556	2.76556	2.76556	2.76556	2.76556	2.76556	2.76556	2.76556	2.76556	2.76556	2.76556	2.76556	2.76556	2.76556	2.76556	2.76556	2.76556	2.76556	2.76556	2.76556	2.76556	2.76556	2.76556	2.76556	2.76556	2.76556	2.76556	2.76556	2.76556	2.76556	2.76556	2.76556	2.76556	2.76556	2.76556	2.76556	2.76556	2.76556	2.76556	2.76556	2.76556	2.76556	2.76556
ADH1A;ADH1C	1.7427	1.7427	1.7427	1.7427	1.7427	1.7427	1.7427	1.7427	1.7427	1.7427	1.7427	1.7427	1.7427	1.7427	1.7427	1.7427	1.7427	1.7427	1.7427	1.7427	1.7427	1.7427	1.7427	1.7427	1.7427	1.7427	1.7427	1.7427	1.7427	1.7427	1.7427	1.7427	1.7427	1.7427	1.7427	1.7427	1.7427	1.7427	1.7427	1.7427	1.7427	1.7427	1.7427	1.7427	1.7427	1.7427	1.7427	1.7427	1.7427
ADH1B;ADH1C	5.50287	5.50287	5.50287	5.50287	5.50287	5.50287	5.50287	5.50287	5.50287	5.50287	5.50287	5.50287	5.50287	5.50287	5.50287	5.50287	5.50287	5.50287	5.50287	5.50287	5.50287	5.50287	5.50287	5.50287	5.50287	5.50287	5.50287	5.50287	5.50287	5.50287	5.50287	5.50287	5.50287	5.50287	5.50287	5.50287	5.50287	5.50287	5.50287	5.50287	5.50287	5.50287	5.50287	5.50287	5.50287	5.50287	5.50287	5.50287	5.50287
ADH1C	0.765588	0.765588	0.765588	0.765588	0.765588	12.4112	0.765588	0.765588	13.0523	0.765588	12.5263	12.7049	11.6565	0.765588	13.1829	0.765588	11.7053	11.9	0.765588	12.5327	12.0928	12.6917	11.8245	0.765588	0.765588	11.911	0.765588	0.765588	12.4454	0.765588	0.765588	12.9917	0.765588	13.1031	0.765588	0.765588	0.765588	0.765588	0.765588	0.765588	0.765588	12.0709	0.765588	0.765588	0.765588	0.765588	0.765588	0.765588	0.765588
ADH5	13.8573	13.5113	13.5122	13.3717	13.9863	14.1606	13.658	13.5463	13.6945	13.6767	13.8382	13.7851	13.9446	0.170221	13.4776	15.5979	13.5805	14.0504	13.1369	14.2453	13.2119	13.5314	13.8724	12.8809	13.4894	14.0938	13.9329	12.7615	14.2754	13.355	14.1564	12.8819	13.5248	13.9206	13.3236	13.9804	13.2337	13.2517	13.516	13.6656	13.2806	13.5831	13.9035	13.9482	14.2752	13.2154	12.8607	13.2535	13.811
ADH6	14.124	2.92293	13.6795	11.8843	2.92293	13.8286	2.92293	11.2479	13.916	2.92293	2.92293	2.92293	12.2189	2.92293	12.2251	2.92293	2.92293	2.92293	2.92293	12.6511	10.9098	13.7128	15.8242	2.92293	13.7998	13.9258	14.8518	2.92293	14.2653	2.92293	13.5945	2.92293	2.92293	2.92293	12.6191	13.8332	14.6179	2.92293	2.92293	13.7636	12.3025	2.92293	13.7434	12.507	13.4199	2.92293	2.92293	2.92293	15.1452
ADH7	2.80834	2.80834	2.80834	2.80834	2.80834	2.80834	2.80834	2.80834	2.80834	2.80834	2.80834	2.80834	2.80834	2.80834	2.80834	2.80834	2.80834	2.80834	2.80834	2.80834	2.80834	2.80834	2.80834	2.80834	2.80834	2.80834	2.80834	2.80834	2.80834	2.80834	2.80834	2.80834	2.80834	2.80834	2.80834	2.80834	2.80834	2.80834	2.80834	2.80834	2.80834	2.80834	2.80834	2.80834	2.80834	2.80834	2.80834	2.80834	2.80834
ADI1	5.35038	5.35038	5.35038	5.35038	5.35038	5.35038	5.35038	5.35038	5.35038	5.35038	5.35038	5.35038	5.35038	5.35038	5.35038	5.35038	5.35038	5.35038	5.35038	5.35038	5.35038	5.35038	5.35038	5.35038	5.35038	5.35038	5.35038	5.35038	5.35038	5.35038	5.35038	5.35038	5.35038	5.35038	5.35038	5.35038	5.35038	5.35038	5.35038	5.35038	5.35038	5.35038	5.35038	5.35038	5.35038	5.35038	5.35038	5.35038	5.35038
ADIPOQ	11.3686	9.82886	11.8566	9.43279	-7.78009	11.0743	10.6139	9.63642	11.5941	-7.78009	10.8183	11.3958	9.82536	9.43035	9.87886	12.8401	8.60412	10.755	10.6862	11.3151	11.234	11.4979	8.98887	11.333	12.4974	9.54393	9.86168	11.6634	10.3853	12.6938	11.6863	12.0595	13.7019	-7.78009	11.4736	12.0917	12.2888	12.1179	11.6392	12.243	10.5399	7.63983	12.1629	11.2819	8.40931	11.9698	10.9504	10.5135	9.8927
ADIRF	11.8132	14.5577	11.4096	12.5754	13.124	15.0239	12.1401	12.4652	13.8216	13.0154	13.5973	12.1434	13.9414	12.6938	12.5813	15.8496	12.4796	10.023	12.7156	12.4567	12.0076	11.7054	13.0388	9.17084	12.8246	12.208	13.756	12.8623	12.0925	12.3906	12.9383	10.3709	14.1923	10.2455	11.3504	13.5106	15.3951	13.6318	11.0277	12.3218	13.6495	13.365	13.7927	13.3736	13.3392	12.2721	12.8528	13.4857	12.3412
ADK	0.0936158	10.2212	0.0936158	9.64556	0.0936158	7.44164	0.0936158	9.24655	0.0936158	0.0936158	6.98099	7.32416	8.03497	0.0936158	7.47626	9.39674	7.69067	7.82948	8.15066	10.1577	0.0936158	7.10103	7.75665	0.0936158	0.0936158	8.29792	0.0936158	7.20385	8.53888	0.0936158	7.22483	0.0936158	0.0936158	0.0936158	7.54511	7.95878	0.0936158	6.82238	0.0936158	7.98568	8.17099	12.65	0.0936158	13.0376	8.39304	0.0936158	0.0936158	12.9727	7.88638
ADM	11.556	12.6597	4.80968	11.4174	-5.69448	11.302	4.63222	11.829	11.2266	-5.69448	10.0093	10.7854	9.7221	-5.69448	7.47981	-5.69448	4.725	-5.69448	11.5932	-5.69448	10.9049	10.6401	4.29712	8.10931	6.6149	5.25112	11.133	11.131	6.04442	10.1048	9.66886	9.23665	11.7254	-5.69448	10.0155	7.92875	10.6275	11.1744	7.32562	7.81522	5.94913	8.14604	8.23223	8.60414	9.66847	10.8158	10.8139	10.622	5.27892
ADM	15.5659	16.5189	9.73997	15.4461	0.668955	15.3465	9.58672	15.8016	15.2814	0.668955	14.2302	14.9004	13.9822	0.668955	12.0458	0.668955	9.66684	0.668955	15.598	0.668955	15.0036	14.7749	9.29734	12.5894	11.2989	10.1212	15.2005	15.1989	10.8062	14.3126	13.9362	13.5629	15.7121	0.668955	14.2355	12.4335	14.764	15.2363	11.9126	12.3354	10.724	12.6211	12.6956	13.0167	13.9358	14.9266	14.925	14.7593	10.1452
ADPGK	1.42535	1.42535	1.42535	1.42535	1.42535	1.42535	1.42535	1.42535	1.42535	1.42535	1.42535	1.42535	1.42535	1.42535	1.42535	1.42535	1.42535	1.42535	1.42535	1.42535	1.42535	1.42535	1.42535	1.42535	1.42535	1.42535	1.42535	1.42535	1.42535	1.42535	1.42535	1.42535	1.42535	1.42535	1.42535	1.42535	1.42535	1.42535	1.42535	1.42535	1.42535	1.42535	1.42535	1.42535	1.42535	1.42535	1.42535	1.42535	1.42535
ADRM1	11.004	13.2915	0.561506	11.875	0.561506	0.561506	0.561506	11.6581	11.8366	0.561506	10.5782	11.3609	11.1384	0.561506	9.77496	0.561506	9.58155	9.51011	11.9618	0.561506	11.2465	10.949	0.561506	9.41266	9.95752	9.51509	12.0544	11.6375	10.1464	11.2822	10.8136	9.92591	12.1177	0.561506	10.3863	0.561506	11.6917	11.7449	0.561506	9.66917	9.51375	0.561506	0.561506	11.1062	10.6344	11.5229	11.5358	11.5189	0.561506
ADSL	3.45399	3.45399	3.45399	3.45399	3.45399	3.45399	3.45399	3.45399	3.45399	3.45399	3.45399	3.45399	3.45399	3.45399	3.45399	3.45399	3.45399	3.45399	3.45399	3.45399	3.45399	3.45399	3.45399	3.45399	3.45399	3.45399	3.45399	3.45399	3.45399	3.45399	3.45399	3.45399	3.45399	3.45399	3.45399	3.45399	3.45399	3.45399	3.45399	3.45399	3.45399	3.45399	3.45399	3.45399	3.45399	3.45399	3.45399	3.45399	3.45399
ADSS1	1.69836	1.69836	1.69836	1.69836	1.69836	1.69836	1.69836	1.69836	1.69836	1.69836	1.69836	1.69836	1.69836	1.69836	1.69836	1.69836	1.69836	1.69836	1.69836	1.69836	1.69836	1.69836	1.69836	1.69836	1.69836	1.69836	1.69836	1.69836	1.69836	1.69836	1.69836	1.69836	1.69836	1.69836	1.69836	1.69836	1.69836	1.69836	1.69836	1.69836	1.69836	1.69836	1.69836	1.69836	1.69836	1.69836	1.69836	1.69836	1.69836
ADSS2	7.94316	7.94316	7.94316	7.94316	7.94316	7.94316	7.94316	7.94316	7.94316	7.94316	7.94316	7.94316	7.94316	7.94316	7.94316	7.94316	7.94316	7.94316	7.94316	7.94316	7.94316	7.94316	7.94316	7.94316	7.94316	7.94316	7.94316	7.94316	7.94316	7.94316	7.94316	7.94316	7.94316	7.94316	7.94316	7.94316	7.94316	7.94316	7.94316	7.94316	7.94316	7.94316	7.94316	7.94316	7.94316	7.94316	7.94316	7.94316	7.94316
AEBP1	0.146723	0.146723	0.146723	11.2741	0.146723	11.6309	11.2557	11.2203	11.986	0.146723	10.9361	9.1599	12.4295	0.146723	12.0153	0.146723	12.4858	10.8171	11.26	12.0746	11.7667	11.1688	11.3688	10.3269	11.053	12.3311	11.4307	11.5195	12.6871	11.1112	12.0332	11.3399	11.9988	12.5865	11.7977	11.5493	11.1305	11.6942	0.146723	11.1466	10.9925	13.2738	10.8338	11.0958	11.5545	12.0155	11.2351	12.5868	11.8091
AEBP1;CPXM2	5.9755	5.9755	5.9755	5.9755	5.9755	5.9755	5.9755	5.9755	5.9755	5.9755	5.9755	5.9755	5.9755	5.9755	5.9755	5.9755	5.9755	5.9755	5.9755	5.9755	5.9755	5.9755	5.9755	5.9755	5.9755	5.9755	5.9755	5.9755	5.9755	5.9755	5.9755	5.9755	5.9755	5.9755	5.9755	5.9755	5.9755	5.9755	5.9755	5.9755	5.9755	5.9755	5.9755	5.9755	5.9755	5.9755	5.9755	5.9755	5.9755
AFAP1L1	5.25311	5.25311	5.25311	5.25311	5.25311	5.25311	5.25311	5.25311	5.25311	5.25311	5.25311	5.25311	5.25311	5.25311	5.25311	5.25311	5.25311	5.25311	5.25311	5.25311	5.25311	5.25311	5.25311	5.25311	5.25311	5.25311	5.25311	5.25311	5.25311	5.25311	5.25311	5.25311	5.25311	5.25311	5.25311	5.25311	5.25311	5.25311	5.25311	5.25311	5.25311	5.25311	5.25311	5.25311	5.25311	5.25311	5.25311	5.25311	5.25311
AFAP1L2	1.14848	1.14848	1.14848	1.14848	1.14848	1.14848	1.14848	1.14848	1.14848	1.14848	1.14848	1.14848	1.14848	1.14848	1.14848	1.14848	1.14848	1.14848	1.14848	1.14848	1.14848	1.14848	1.14848	1.14848	1.14848	1.14848	1.14848	1.14848	1.14848	1.14848	1.14848	1.14848	1.14848	1.14848	1.14848	1.14848	1.14848	1.14848	1.14848	1.14848	1.14848	1.14848	1.14848	1.14848	1.14848	1.14848	1.14848	1.14848	1.14848
AFDN	6.80169	6.80169	6.80169	6.80169	6.80169	6.80169	6.80169	6.80169	6.80169	6.80169	6.80169	6.80169	6.80169	6.80169	6.80169	6.80169	6.80169	6.80169	6.80169	6.80169	6.80169	6.80169	6.80169	6.80169	6.80169	6.80169	6.80169	6.80169	6.80169	6.80169	6.80169	6.80169	6.80169	6.80169	6.80169	6.80169	6.80169	6.80169	6.80169	6.80169	6.80169	6.80169	6.80169	6.80169	6.80169	6.80169	6.80169	6.80169	6.80169
AFM	13.8814	14.5368	15.7423	14.8123	17.5139	14.6497	15.0144	14.1257	14.1953	17.6733	14.4484	14.0875	14.2567	18.345	14.1092	16.2713	15.8763	14.4434	14.9065	14.2882	13.6049	13.6931	13.5451	14.5645	14.8905	14.1932	14.0999	14.2196	15.1292	14.2431	13.0621	14.7641	14.5765	16.4446	15.9425	14.5402	14.1333	14.5007	14.5418	14.6801	15.3666	16.1116	14.4461	13.4853	13.034	14.9443	14.4435	13.5866	13.646
AFMID	5.11103	5.11103	5.11103	5.11103	5.11103	5.11103	5.11103	5.11103	5.11103	5.11103	5.11103	5.11103	5.11103	5.11103	5.11103	5.11103	5.11103	5.11103	5.11103	5.11103	5.11103	5.11103	5.11103	5.11103	5.11103	5.11103	5.11103	5.11103	5.11103	5.11103	5.11103	5.11103	5.11103	5.11103	5.11103	5.11103	5.11103	5.11103	5.11103	5.11103	5.11103	5.11103	5.11103	5.11103	5.11103	5.11103	5.11103	5.11103	5.11103
AGA	13.4453	14.1183	10.3575	12.8985	0.983038	13.14	0.983038	13.6475	13.5023	0.983038	12.3072	12.8094	10.6008	0.983038	0.983038	0.983038	0.983038	0.983038	13.1974	0.983038	12.492	12.5167	0.983038	11.2954	0.983038	0.983038	13.1303	12.771	0.983038	11.9048	10.9375	11.1714	13.167	0.983038	0.983038	10.1596	12.7429	13.2413	0.983038	8.63691	0.983038	0.983038	0.983038	11.4243	10.4171	13.0701	12.694	12.0301	0.983038
AGAP1;AGAP11	1.72026	1.72026	1.72026	1.72026	1.72026	1.72026	1.72026	1.72026	1.72026	1.72026	1.72026	1.72026	1.72026	1.72026	1.72026	1.72026	1.72026	1.72026	1.72026	1.72026	1.72026	1.72026	1.72026	1.72026	1.72026	1.72026	1.72026	1.72026	1.72026	1.72026	1.72026	1.72026	1.72026	1.72026	1.72026	1.72026	1.72026	1.72026	1.72026	1.72026	1.72026	1.72026	1.72026	1.72026	1.72026	1.72026	1.72026	1.72026	1.72026
AGER	6.28111	6.28111	6.28111	6.28111	6.28111	6.28111	6.28111	15.7622	15.797	6.28111	6.28111	16.0643	15.2429	6.28111	6.28111	6.28111	6.28111	6.28111	15.9278	6.28111	16.3836	16.0116	6.28111	6.28111	6.28111	6.28111	16.3093	15.6203	6.28111	15.3551	15.0397	15.3841	6.28111	6.28111	6.28111	15.2163	16.2307	15.8669	6.28111	14.7132	15.5812	6.28111	6.28111	15.4884	15.0347	6.28111	15.4157	6.28111	14.3875
AGFG1	3.61323	3.61323	3.61323	3.61323	3.61323	3.61323	3.61323	3.61323	3.61323	3.61323	3.61323	3.61323	3.61323	3.61323	3.61323	3.61323	3.61323	3.61323	3.61323	3.61323	3.61323	3.61323	3.61323	3.61323	3.61323	3.61323	3.61323	3.61323	3.61323	3.61323	3.61323	3.61323	3.61323	3.61323	3.61323	3.61323	3.61323	3.61323	3.61323	3.61323	3.61323	3.61323	3.61323	3.61323	3.61323	3.61323	3.61323	3.61323	3.61323
AGL	6.60553	6.60553	6.60553	6.60553	6.60553	6.60553	6.60553	6.60553	6.60553	6.60553	6.60553	6.60553	6.60553	6.60553	6.60553	6.60553	6.60553	6.60553	6.60553	6.60553	6.60553	6.60553	6.60553	6.60553	6.60553	6.60553	6.60553	6.60553	6.60553	6.60553	6.60553	6.60553	6.60553	6.60553	6.60553	6.60553	6.60553	6.60553	6.60553	6.60553	6.60553	6.60553	6.60553	6.60553	6.60553	6.60553	6.60553	6.60553	6.60553
AGMAT	5.2268	5.2268	5.2268	5.2268	5.2268	5.2268	5.2268	5.2268	5.2268	5.2268	5.2268	5.2268	5.2268	5.2268	5.2268	5.2268	5.2268	5.2268	5.2268	5.2268	5.2268	5.2268	5.2268	5.2268	5.2268	5.2268	5.2268	5.2268	5.2268	5.2268	5.2268	5.2268	5.2268	5.2268	5.2268	5.2268	5.2268	5.2268	5.2268	5.2268	5.2268	5.2268	5.2268	5.2268	5.2268	5.2268	5.2268	5.2268	5.2268
AGO1	1.14556	1.14556	1.14556	1.14556	1.14556	1.14556	1.14556	1.14556	1.14556	1.14556	1.14556	1.14556	1.14556	1.14556	1.14556	1.14556	1.14556	1.14556	1.14556	1.14556	1.14556	1.14556	1.14556	1.14556	1.14556	1.14556	1.14556	1.14556	1.14556	1.14556	1.14556	1.14556	1.14556	1.14556	1.14556	1.14556	1.14556	1.14556	1.14556	1.14556	1.14556	1.14556	1.14556	1.14556	1.14556	1.14556	1.14556	1.14556	1.14556
AGPS	0.462452	0.462452	0.462452	0.462452	0.462452	0.462452	0.462452	0.462452	0.462452	0.462452	0.462452	0.462452	0.462452	0.462452	0.462452	0.462452	0.462452	0.462452	0.462452	0.462452	0.462452	0.462452	0.462452	0.462452	0.462452	0.462452	0.462452	0.462452	0.462452	0.462452	0.462452	0.462452	0.462452	0.462452	0.462452	0.462452	0.462452	0.462452	0.462452	0.462452	0.462452	0.462452	0.462452	0.462452	0.462452	0.462452	0.462452	0.462452	0.462452
AGR2	1.36481	1.36481	1.36481	1.36481	1.36481	1.36481	1.36481	1.36481	1.36481	1.36481	1.36481	1.36481	18.9532	1.36481	1.36481	1.36481	14.8627	15.9037	1.36481	1.36481	13.4043	1.36481	1.36481	1.36481	1.36481	1.36481	16.7933	1.36481	1.36481	1.36481	1.36481	1.36481	1.36481	1.36481	1.36481	1.36481	1.36481	1.36481	1.36481	1.36481	1.36481	1.36481	1.36481	1.36481	1.36481	1.36481	1.36481	1.36481	17.6035
AGRN	13.5915	12.8088	17.9166	11.3915	15.9535	16.2022	17.6307	11.154	13.8837	15.5344	13.0497	13.5028	13.7063	17.2888	14.401	14.3343	13.1242	16.3913	14.0106	16.5866	15.4342	15.9572	14.8189	15.7125	17.1681	13.0332	14.1048	14.903	12.9306	15.9925	13.4508	14.1767	17.1836	13.2938	13.3861	14.8698	16.3254	14.0341	16.5301	15.1196	14.3339	11.1029	15.5361	15.1905	11.4721	16.3227	15.3055	13.7147	15.7721
AGRN	15.1302	14.8955	16.4273	14.4704	15.8386	15.9132	16.3416	14.3992	15.2178	15.7129	14.9677	15.1036	15.1647	16.239	15.373	15.353	14.9901	15.9699	15.2559	16.0284	15.6828	15.8397	15.4983	15.7663	16.2029	14.9628	15.2842	15.5235	14.932	15.8503	15.088	15.3057	16.2075	15.0409	15.0686	15.5136	15.9501	15.263	16.0115	15.5885	15.3529	14.3839	15.7134	15.6098	14.4946	15.9493	15.6443	15.1672	15.7842
AGRP	15.355	6.16964	6.16964	6.16964	6.16964	17.3957	6.16964	6.16964	6.16964	6.16964	17.7983	6.16964	6.16964	6.16964	6.16964	6.16964	6.16964	6.16964	6.16964	6.16964	6.16964	6.16964	6.16964	6.16964	6.16964	16.8276	6.16964	6.16964	16.2285	6.16964	6.16964	6.16964	6.16964	6.16964	6.16964	16.4687	6.16964	6.16964	6.16964	6.16964	16.2929	16.0864	6.16964	6.16964	16.0107	6.16964	6.16964	6.16964	16.1742
AGT	17.1567	16.7001	18.5724	17.0134	17.7822	16.17	17.3155	16.4435	16.0901	17.7073	16.5129	16.335	15.6492	19.078	16.2051	17.5893	16.4453	17.7873	16.9624	15.1576	16.2674	16.2821	16.117	16.8228	17.7944	17.0298	15.8429	16.021	17.2994	16.548	16.0404	17.4567	17.7568	16.7772	16.4298	15.7791	15.8965	16.0135	17.4909	17.2937	16.6086	15.7403	16.4767	15.7715	15.6739	17.6677	16.2127	15.7623	16.0331
AGTR1	7.97601	11.5977	8.46551	8.72121	6.98231	10.6559	8.37765	8.84166	9.14853	-15.5771	8.25109	8.86649	8.46057	-15.5771	8.62833	-15.5771	8.89356	9.65069	9.65137	12.637	11.8426	10.0479	6.57749	11.4627	8.50206	6.07055	11.0724	10.3184	7.72	10.0162	8.74176	9.80978	13.0133	12.0717	9.1848	11.786	12.3839	10.7607	9.23069	8.9062	11.5584	9.40339	7.83121	8.80555	6.77036	11.0439	11.2957	8.49666	9.29074
AHCY	14.2604	14.276	13.5665	13.5814	14.6162	14.4707	13.5748	13.5976	14.7068	13.5106	14.3016	12.9961	14.594	13.5511	14.0892	16.344	14.1086	13.7129	13.8799	15.3876	13.2021	14.4842	13.9649	12.8506	13.5173	13.9251	13.5651	12.4727	15.8803	13.2167	15.283	12.4642	14.0564	14.5627	13.8595	14.5328	13.6313	13.842	13.1926	15.1882	13.5027	14.8675	14.2083	13.94	16.0055	13.3099	12.6746	13.2245	13.7623
AHCYL1	3.73326	3.73326	3.73326	3.73326	3.73326	3.73326	3.73326	3.73326	3.73326	3.73326	3.73326	3.73326	3.73326	3.73326	3.73326	3.73326	3.73326	3.73326	3.73326	3.73326	3.73326	3.73326	3.73326	3.73326	3.73326	3.73326	3.73326	3.73326	3.73326	3.73326	3.73326	3.73326	3.73326	3.73326	3.73326	3.73326	3.73326	3.73326	3.73326	3.73326	3.73326	3.73326	3.73326	3.73326	3.73326	3.73326	3.73326	3.73326	3.73326
AHCYL1;AHCYL2	6.27913	6.27913	6.27913	6.27913	6.27913	6.27913	6.27913	6.27913	6.27913	6.27913	6.27913	6.27913	6.27913	6.27913	6.27913	6.27913	6.27913	6.27913	6.27913	6.27913	6.27913	6.27913	6.27913	6.27913	6.27913	6.27913	6.27913	6.27913	6.27913	6.27913	6.27913	6.27913	6.27913	6.27913	6.27913	6.27913	6.27913	6.27913	6.27913	6.27913	6.27913	6.27913	6.27913	6.27913	6.27913	6.27913	6.27913	6.27913	6.27913
AHNAK	14.6199	15.9498	12.3995	15.4665	3.94435	14.6069	12.6996	15.4954	14.7009	3.94435	14.4108	14.434	14.0841	13.9827	12.9545	14.4872	13.3554	13.4653	15.3657	13.1808	14.8174	14.4733	11.7304	13.9711	13.0704	14.209	15.2081	14.8637	13.986	14.8332	13.7802	14.5158	15.8035	13.9319	14.2922	13.9349	15.0333	15.2407	12.7685	14.4619	14.2679	13.7807	13.8813	14.2598	14.6217	14.9129	15.4842	14.2232	13.1069
AHNAK	5.80201	9.04027	0.395739	7.86353	-20.1914	5.77039	1.12631	7.93376	5.99936	-20.1914	5.29296	5.34952	4.49754	4.25057	1.74715	5.47905	2.7233	2.99087	7.61806	2.29808	6.28293	5.44524	-1.23353	4.2223	2.02925	4.80155	7.23437	6.39565	4.25863	6.32136	3.75747	5.54866	8.68394	4.12684	5.00421	4.13413	6.80863	7.31365	1.29419	5.41726	4.94499	3.75863	4.00363	4.92531	5.80651	6.5155	7.90647	4.83607	2.1182
AHNAK2	7.52383	8.75816	-1.78964	7.86676	-1.78964	-1.78964	9.70134	7.89005	7.65076	-1.78964	-1.78964	-1.78964	-1.78964	-1.78964	8.41137	-1.78964	-1.78964	9.64693	-1.78964	-1.78964	9.33843	8.60203	8.47372	8.7216	9.34735	9.02097	-1.78964	-1.78964	-1.78964	9.38778	8.19838	8.07799	-1.78964	9.48001	9.48581	9.89157	9.77332	-1.78964	-1.78964	9.39032	10.4392	-1.78964	10.1549	9.02236	-1.78964	9.80588	9.16981	6.62447	9.74983
AHSA1	3.04274	3.04274	3.04274	3.04274	3.04274	3.04274	3.04274	3.04274	3.04274	3.04274	3.04274	3.04274	3.04274	3.04274	3.04274	3.04274	3.04274	3.04274	3.04274	3.04274	3.04274	3.04274	3.04274	3.04274	3.04274	3.04274	3.04274	3.04274	3.04274	3.04274	3.04274	3.04274	3.04274	3.04274	3.04274	3.04274	3.04274	3.04274	3.04274	3.04274	3.04274	3.04274	3.04274	3.04274	3.04274	3.04274	3.04274	3.04274	3.04274
AHSG	18.8633	16.3057	19.6008	17.6726	18.555	17.9514	18.7152	16.4888	17.9217	17.8757	16.395	18.1301	17.2319	18.927	17.6598	17.935	17.7426	18.9233	17.9486	17.5801	18.0393	18.8489	18.6037	18.7332	18.8566	17.3589	17.9964	18.0406	17.9445	18.8606	17.0647	18.2118	18.4728	16.7606	17.1131	17.7171	17.8121	17.2416	19.7767	19.3139	17.3669	16.1656	17.5049	17.4179	15.7486	19.6185	18.4385	17.9592	17.5398
AHSP	-0.16863	-0.16863	-0.16863	-0.16863	-0.16863	-0.16863	-0.16863	-0.16863	-0.16863	-0.16863	-0.16863	-0.16863	-0.16863	-0.16863	-0.16863	-0.16863	7.6216	-0.16863	-0.16863	-0.16863	-0.16863	-0.16863	-0.16863	-0.16863	7.03185	-0.16863	-0.16863	-0.16863	-0.16863	-0.16863	-0.16863	-0.16863	-0.16863	-0.16863	-0.16863	-0.16863	-0.16863	-0.16863	-0.16863	7.17005	-0.16863	-0.16863	-0.16863	-0.16863	-0.16863	-0.16863	-0.16863	-0.16863	-0.16863
AIDA	3.06935	3.06935	3.06935	3.06935	3.06935	3.06935	3.06935	3.06935	3.06935	3.06935	3.06935	3.06935	3.06935	3.06935	3.06935	3.06935	3.06935	3.06935	3.06935	3.06935	3.06935	3.06935	3.06935	3.06935	3.06935	3.06935	3.06935	3.06935	3.06935	3.06935	3.06935	3.06935	3.06935	3.06935	3.06935	3.06935	3.06935	3.06935	3.06935	3.06935	3.06935	3.06935	3.06935	3.06935	3.06935	3.06935	3.06935	3.06935	3.06935
AIF1L	7.48144	7.86559	8.33457	9.91931	-6.50723	7.05985	8.41998	-6.50723	8.03673	9.23732	8.41353	8.02064	8.75165	-6.50723	8.5976	10.9068	8.68532	9.02462	8.33642	9.38918	7.84695	8.82875	9.10201	7.05128	-6.50723	9.37327	7.80771	7.31053	8.83734	8.72067	8.38717	8.5631	-6.50723	9.73128	8.19672	8.50406	8.82469	7.42019	8.51156	8.68612	8.64841	9.0193	8.75291	8.68487	8.95383	7.38718	7.37345	8.52773	9.68674
AIFM1	2.95662	11.209	12.2146	12.5077	12.4359	12.1623	11.686	2.95662	12.0747	2.95662	12.2022	2.95662	12.4879	2.95662	2.95662	2.95662	12.4981	12.0926	2.95662	12.8854	2.95662	11.4477	11.3885	2.95662	11.4508	11.8139	2.95662	2.95662	12.4461	2.95662	11.4823	2.95662	2.95662	2.95662	2.95662	12.629	2.95662	2.95662	2.95662	2.95662	2.95662	12.0096	14.2259	11.3396	11.8676	2.95662	2.95662	11.7203	11.0137
AIMP1	5.55656	5.55656	5.55656	5.55656	5.55656	5.55656	5.55656	5.55656	5.55656	5.55656	5.55656	5.55656	5.55656	5.55656	5.55656	5.55656	5.55656	5.55656	5.55656	5.55656	5.55656	5.55656	5.55656	5.55656	5.55656	5.55656	5.55656	5.55656	5.55656	5.55656	5.55656	5.55656	5.55656	5.55656	5.55656	5.55656	5.55656	5.55656	5.55656	5.55656	5.55656	5.55656	5.55656	5.55656	5.55656	5.55656	5.55656	5.55656	5.55656
AIMP2	1.11909	1.11909	1.11909	1.11909	1.11909	1.11909	1.11909	1.11909	1.11909	1.11909	1.11909	1.11909	1.11909	1.11909	1.11909	1.11909	1.11909	1.11909	1.11909	1.11909	1.11909	1.11909	1.11909	1.11909	1.11909	1.11909	1.11909	1.11909	1.11909	1.11909	1.11909	1.11909	1.11909	1.11909	1.11909	1.11909	1.11909	1.11909	1.11909	1.11909	1.11909	1.11909	1.11909	1.11909	1.11909	1.11909	1.11909	1.11909	1.11909
AIMP2	3.46418	3.46418	3.46418	3.46418	3.46418	3.46418	3.46418	3.46418	3.46418	3.46418	3.46418	3.46418	3.46418	3.46418	3.46418	3.46418	3.46418	3.46418	3.46418	3.46418	3.46418	3.46418	3.46418	3.46418	3.46418	3.46418	3.46418	3.46418	3.46418	3.46418	3.46418	3.46418	3.46418	3.46418	3.46418	3.46418	3.46418	3.46418	3.46418	3.46418	3.46418	3.46418	3.46418	3.46418	3.46418	3.46418	3.46418	3.46418	3.46418
AIP	7.11621	7.11621	7.11621	7.11621	7.11621	7.11621	7.11621	7.11621	7.11621	7.11621	7.11621	7.11621	7.11621	7.11621	7.11621	7.11621	7.11621	7.11621	7.11621	7.11621	7.11621	7.11621	7.11621	7.11621	7.11621	7.11621	7.11621	7.11621	7.11621	7.11621	7.11621	7.11621	7.11621	7.11621	7.11621	7.11621	7.11621	7.11621	7.11621	7.11621	7.11621	7.11621	7.11621	7.11621	7.11621	7.11621	7.11621	7.11621	7.11621
AJAP1	2.2365	2.2365	2.2365	2.2365	2.2365	2.2365	2.2365	2.2365	2.2365	2.2365	2.2365	2.2365	2.2365	2.2365	2.2365	2.2365	2.2365	2.2365	2.2365	2.2365	2.2365	2.2365	2.2365	2.2365	2.2365	2.2365	2.2365	2.2365	2.2365	2.2365	2.2365	2.2365	2.2365	2.2365	2.2365	2.2365	2.2365	2.2365	2.2365	2.2365	2.2365	2.2365	2.2365	2.2365	2.2365	2.2365	2.2365	2.2365	2.2365
AK1	12.9456	13.4186	12.449	12.6517	4.41521	12.3782	12.816	12.9598	13.0247	4.41521	12.7793	13.1113	13.165	4.41521	12.9114	4.41521	13.5749	13.158	12.6521	12.9266	12.8779	12.7902	12.9253	12.4775	12.4604	12.881	13.1986	12.2953	13.0482	12.7255	12.8208	12.8617	4.41521	13.0947	12.6307	12.8545	12.8731	12.9891	12.7217	12.8918	12.8623	12.8047	12.4472	12.8423	12.927	12.572	12.8276	12.9647	12.9533
AK1;AK5	8.36648	8.36648	8.36648	8.36648	8.36648	8.36648	8.36648	8.36648	8.36648	8.36648	8.36648	8.36648	8.36648	8.36648	8.36648	8.36648	8.36648	8.36648	8.36648	8.36648	8.36648	8.36648	8.36648	8.36648	8.36648	8.36648	8.36648	8.36648	8.36648	8.36648	8.36648	8.36648	8.36648	8.36648	8.36648	8.36648	8.36648	8.36648	8.36648	8.36648	8.36648	8.36648	8.36648	8.36648	8.36648	8.36648	8.36648	8.36648	8.36648
AK2	12.0318	11.6495	11.8698	12.3333	12.3527	1.54913	10.7644	12.3622	11.8443	1.54913	11.3736	11.3128	12.1502	1.54913	11.4366	13.8168	12.6911	11.5345	11.9986	12.514	11.0311	11.801	11.5548	1.54913	11.5569	12.1793	1.54913	10.8398	11.9012	11.3064	11.9458	1.54913	1.54913	11.7699	11.4116	12.4494	1.54913	1.54913	1.54913	11.8239	12.7837	11.318	12.2615	10.8688	12.2491	10.7536	1.54913	11.5836	11.8403
AK3	1.41948	1.41948	1.41948	1.41948	1.41948	1.41948	1.41948	1.41948	1.41948	1.41948	1.41948	1.41948	1.41948	1.41948	1.41948	1.41948	1.41948	1.41948	1.41948	1.41948	1.41948	1.41948	1.41948	1.41948	1.41948	1.41948	1.41948	1.41948	1.41948	1.41948	1.41948	1.41948	1.41948	1.41948	1.41948	1.41948	1.41948	1.41948	1.41948	1.41948	1.41948	1.41948	1.41948	1.41948	1.41948	1.41948	1.41948	1.41948	1.41948
AK4	5.34059	5.34059	5.34059	5.34059	5.34059	5.34059	5.34059	5.34059	5.34059	5.34059	5.34059	5.34059	5.34059	5.34059	5.34059	5.34059	5.34059	5.34059	5.34059	5.34059	5.34059	5.34059	5.34059	5.34059	5.34059	5.34059	5.34059	5.34059	5.34059	5.34059	5.34059	5.34059	5.34059	5.34059	5.34059	5.34059	5.34059	5.34059	5.34059	5.34059	5.34059	5.34059	5.34059	5.34059	5.34059	5.34059	5.34059	5.34059	5.34059
AKAP12	3.52323	15.4708	3.52323	13.8836	3.52323	3.52323	3.52323	3.52323	14.1267	3.52323	3.52323	13.0411	13.4558	3.52323	12.538	3.52323	3.52323	3.52323	14.6353	3.52323	13.8866	13.6202	3.52323	3.52323	3.52323	3.52323	14.8961	13.61	3.52323	3.52323	3.52323	3.52323	17.0102	3.52323	3.52323	3.52323	3.52323	15.5183	3.52323	3.52323	3.52323	3.52323	3.52323	3.52323	3.52323	3.52323	13.7393	13.1166	3.52323
AKAP13	3.21641	3.21641	3.21641	3.21641	3.21641	3.21641	3.21641	3.21641	3.21641	3.21641	3.21641	3.21641	3.21641	3.21641	3.21641	3.21641	3.21641	3.21641	3.21641	3.21641	3.21641	3.21641	3.21641	3.21641	3.21641	3.21641	3.21641	3.21641	3.21641	3.21641	3.21641	3.21641	3.21641	3.21641	3.21641	3.21641	3.21641	3.21641	3.21641	3.21641	3.21641	3.21641	3.21641	3.21641	3.21641	3.21641	3.21641	3.21641	3.21641
AKAP3	0.207254	0.207254	0.207254	0.207254	0.207254	0.207254	0.207254	0.207254	0.207254	0.207254	0.207254	0.207254	0.207254	0.207254	0.207254	0.207254	0.207254	0.207254	0.207254	0.207254	0.207254	0.207254	0.207254	0.207254	0.207254	0.207254	0.207254	0.207254	0.207254	0.207254	0.207254	0.207254	0.207254	0.207254	0.207254	0.207254	0.207254	0.207254	0.207254	0.207254	0.207254	0.207254	0.207254	0.207254	0.207254	0.207254	0.207254	0.207254	0.207254
AKAP4	0.507402	0.507402	0.507402	0.507402	0.507402	0.507402	0.507402	0.507402	0.507402	0.507402	0.507402	0.507402	0.507402	0.507402	0.507402	0.507402	0.507402	0.507402	0.507402	0.507402	0.507402	0.507402	0.507402	0.507402	0.507402	0.507402	0.507402	0.507402	0.507402	0.507402	0.507402	0.507402	0.507402	0.507402	0.507402	0.507402	0.507402	0.507402	0.507402	0.507402	0.507402	0.507402	0.507402	0.507402	0.507402	0.507402	0.507402	0.507402	0.507402
AKAP7	0.418209	0.418209	0.418209	0.418209	0.418209	0.418209	0.418209	0.418209	0.418209	0.418209	0.418209	0.418209	0.418209	0.418209	0.418209	0.418209	0.418209	0.418209	0.418209	0.418209	0.418209	0.418209	0.418209	0.418209	0.418209	0.418209	0.418209	0.418209	0.418209	0.418209	0.418209	0.418209	0.418209	0.418209	0.418209	0.418209	0.418209	0.418209	0.418209	0.418209	0.418209	0.418209	0.418209	0.418209	0.418209	0.418209	0.418209	0.418209	0.418209
AKAP7	2.84303	2.84303	2.84303	2.84303	2.84303	2.84303	2.84303	2.84303	2.84303	2.84303	2.84303	2.84303	2.84303	2.84303	2.84303	2.84303	2.84303	2.84303	2.84303	2.84303	2.84303	2.84303	2.84303	2.84303	2.84303	2.84303	2.84303	2.84303	2.84303	2.84303	2.84303	2.84303	2.84303	2.84303	2.84303	2.84303	2.84303	2.84303	2.84303	2.84303	2.84303	2.84303	2.84303	2.84303	2.84303	2.84303	2.84303	2.84303	2.84303
AKR1A1	15.3345	14.7691	14.5567	15.7057	15.0185	15.1901	14.0717	15.5997	14.9639	14.233	14.7082	14.4003	14.7995	14.3526	14.3975	17.0168	14.7443	14.7957	14.0491	15.1402	14.1512	14.6711	14.0159	14.6919	14.0812	14.4299	14.9121	13.5518	15.6204	13.7875	14.9452	14.5719	15.8118	15.5778	13.7208	14.7715	13.8397	14.1937	14.7471	14.7529	13.4679	14.522	14.7113	14.3491	15.3755	14.4185	13.5847	14.2746	14.001
AKR1B1	13.5278	11.7798	14.1892	13.2404	13.49	12.3012	12.7231	13.402	13.6529	14.369	13.3011	13.9057	13.2911	12.9013	14.3016	14.5029	13.9974	15.2608	11.9615	13.4974	12.5755	13.279	13.034	12.6106	11.5695	13.868	13.6149	13.7859	13.0654	13.1088	13.2667	14.0141	13.3568	13.9344	11.462	11.7492	12.0939	12.4582	13.3821	13.4104	12.8391	12.8191	12.1096	11.7379	12.8133	12.145	12.5555	13.2896	13.1181
AKR1B10	11.0906	12.0096	12.3863	10.7175	-1.85244	10.7025	10.6989	11.3086	11.2119	-1.85244	9.93561	-1.85244	10.9886	-1.85244	11.7814	12.6128	11.7388	12.1651	9.25091	11.1471	9.88835	10.6574	9.99697	9.78904	10.69	10.0665	10.6576	9.90523	10.2835	10.5276	10.1094	9.9565	10.3558	10.9416	7.33847	10.056	9.57083	10.0631	10.9028	9.9804	10.7681	10.4708	10.5792	10.2341	10.3847	10.1171	9.2957	10.4294	10.6212
AKR1B10;AKR1B15	4.61453	4.61453	4.61453	4.61453	4.61453	4.61453	4.61453	4.61453	4.61453	4.61453	4.61453	4.61453	4.61453	4.61453	4.61453	4.61453	4.61453	4.61453	4.61453	4.61453	4.61453	4.61453	4.61453	4.61453	4.61453	4.61453	4.61453	4.61453	4.61453	4.61453	4.61453	4.61453	4.61453	4.61453	4.61453	4.61453	4.61453	4.61453	4.61453	4.61453	4.61453	4.61453	4.61453	4.61453	4.61453	4.61453	4.61453	4.61453	4.61453
AKR1B1;AKR1B15	5.31565	5.31565	5.31565	5.31565	5.31565	5.31565	5.31565	5.31565	5.31565	5.31565	5.31565	5.31565	5.31565	5.31565	5.31565	5.31565	5.31565	5.31565	5.31565	5.31565	5.31565	5.31565	5.31565	5.31565	5.31565	5.31565	5.31565	5.31565	5.31565	5.31565	5.31565	5.31565	5.31565	5.31565	5.31565	5.31565	5.31565	5.31565	5.31565	5.31565	5.31565	5.31565	5.31565	5.31565	5.31565	5.31565	5.31565	5.31565	5.31565
AKR1C1;AKR1C2	5.58596	5.58596	5.58596	5.58596	5.58596	5.58596	5.58596	5.58596	5.58596	5.58596	5.58596	5.58596	5.58596	5.58596	5.58596	5.58596	5.58596	5.58596	5.58596	5.58596	5.58596	5.58596	5.58596	5.58596	5.58596	5.58596	5.58596	5.58596	5.58596	5.58596	5.58596	5.58596	5.58596	5.58596	5.58596	5.58596	5.58596	5.58596	5.58596	5.58596	5.58596	5.58596	5.58596	5.58596	5.58596	5.58596	5.58596	5.58596	5.58596
AKR1C1;AKR1C2;AKR1C3	5.39311	5.39311	5.39311	5.39311	5.39311	5.39311	5.39311	5.39311	5.39311	5.39311	5.39311	5.39311	5.39311	5.39311	5.39311	5.39311	5.39311	5.39311	5.39311	5.39311	5.39311	5.39311	5.39311	5.39311	5.39311	5.39311	5.39311	5.39311	5.39311	5.39311	5.39311	5.39311	5.39311	5.39311	5.39311	5.39311	5.39311	5.39311	5.39311	5.39311	5.39311	5.39311	5.39311	5.39311	5.39311	5.39311	5.39311	5.39311	5.39311
AKR1C1;AKR1C2;AKR1C3;AKR1C4	6.15602	6.15602	6.15602	6.15602	6.15602	6.15602	6.15602	6.15602	6.15602	6.15602	6.15602	6.15602	6.15602	6.15602	6.15602	6.15602	6.15602	6.15602	6.15602	6.15602	6.15602	6.15602	6.15602	6.15602	6.15602	6.15602	6.15602	6.15602	6.15602	6.15602	6.15602	6.15602	6.15602	6.15602	6.15602	6.15602	6.15602	6.15602	6.15602	6.15602	6.15602	6.15602	6.15602	6.15602	6.15602	6.15602	6.15602	6.15602	6.15602
AKR1C1;AKR1C3	5.45174	5.45174	5.45174	5.45174	5.45174	5.45174	5.45174	5.45174	5.45174	5.45174	5.45174	5.45174	5.45174	5.45174	5.45174	5.45174	5.45174	5.45174	5.45174	5.45174	5.45174	5.45174	5.45174	5.45174	5.45174	5.45174	5.45174	5.45174	5.45174	5.45174	5.45174	5.45174	5.45174	5.45174	5.45174	5.45174	5.45174	5.45174	5.45174	5.45174	5.45174	5.45174	5.45174	5.45174	5.45174	5.45174	5.45174	5.45174	5.45174
AKR1C1;AKR1C3	6.7741	6.7741	6.7741	6.7741	6.7741	6.7741	6.7741	6.7741	6.7741	6.7741	6.7741	6.7741	6.7741	6.7741	6.7741	6.7741	6.7741	6.7741	6.7741	6.7741	6.7741	6.7741	6.7741	6.7741	6.7741	6.7741	6.7741	6.7741	6.7741	6.7741	6.7741	6.7741	6.7741	6.7741	6.7741	6.7741	6.7741	6.7741	6.7741	6.7741	6.7741	6.7741	6.7741	6.7741	6.7741	6.7741	6.7741	6.7741	6.7741
AKR1C1;AKR1C3;AKR1C4	0.62307	0.62307	0.62307	0.62307	0.62307	0.62307	0.62307	0.62307	0.62307	0.62307	0.62307	0.62307	0.62307	0.62307	0.62307	0.62307	0.62307	0.62307	0.62307	0.62307	0.62307	0.62307	0.62307	0.62307	0.62307	0.62307	0.62307	0.62307	0.62307	0.62307	0.62307	0.62307	0.62307	0.62307	0.62307	0.62307	0.62307	0.62307	0.62307	0.62307	0.62307	0.62307	0.62307	0.62307	0.62307	0.62307	0.62307	0.62307	0.62307
AKR1C1;AKR1C3;AKR1C4	1.8607	1.8607	1.8607	1.8607	1.8607	1.8607	1.8607	1.8607	1.8607	1.8607	1.8607	1.8607	1.8607	1.8607	1.8607	1.8607	1.8607	1.8607	1.8607	1.8607	1.8607	1.8607	1.8607	1.8607	1.8607	1.8607	1.8607	1.8607	1.8607	1.8607	1.8607	1.8607	1.8607	1.8607	1.8607	1.8607	1.8607	1.8607	1.8607	1.8607	1.8607	1.8607	1.8607	1.8607	1.8607	1.8607	1.8607	1.8607	1.8607
AKR1C2	4.72901	3.93383	3.25265	4.05455	4.28615	4.63815	2.23827	3.62165	4.62287	5.05922	3.85643	4.2049	2.37592	-16.2383	3.0457	5.39312	3.66393	3.74862	2.56663	4.04729	2.18801	2.58642	4.33414	3.06522	1.41484	3.32137	2.7384	2.35552	3.76542	3.59714	2.76334	2.77421	4.68273	4.06859	2.89087	3.35644	-16.2383	2.51331	4.62171	3.57078	2.90644	4.71809	5.42651	3.43616	3.32814	3.50787	2.84722	2.57932	3.36058
AKR1C3	11.6651	7.4308	8.70914	9.99987	10.6451	11.2449	7.78659	7.1781	10.9362	9.60429	7.77477	8.16684	8.06862	7.39069	9.57908	18.346	10.3399	9.24754	8.40577	7.73048	7.41843	10.126	8.45633	7.90888	7.29547	8.46127	10.0135	8.95595	10.2607	8.02476	10.0621	6.96122	11.0972	10.4953	5.32548	9.67924	4.89852	9.11191	9.15205	8.06124	1.88321	8.85952	10.3664	7.6346	8.18501	9.08352	7.40809	7.47765	5.62602
AKR1C3	10.944	6.45658	7.81136	9.17927	9.86306	10.4987	6.83364	6.18877	10.1716	8.76004	6.82112	7.23664	7.13254	6.41408	8.73332	18.0245	9.53965	8.38195	7.48985	6.77418	6.44347	9.31292	7.54343	6.96325	6.31316	7.54867	9.19371	8.07293	9.45568	7.08606	9.24524	5.95892	10.3422	9.70428	4.22537	8.83947	3.77288	8.23822	8.28076	7.12472	0.577271	7.97073	9.56772	6.67257	7.25589	8.20813	6.43251	6.50623	4.54389
AKR1C3	1.81479	1.81479	1.81479	13.1616	1.81479	13.4992	12.8236	1.81479	12.9854	1.81479	12.9085	1.81479	12.7011	1.81479	12.828	14.9497	13.8645	13.5521	12.2788	13.5512	12.161	13.0487	13.2621	12.6249	12.9964	12.9578	1.81479	1.81479	13.7942	1.81479	13.3785	1.81479	1.81479	1.81479	1.81479	13.5574	1.81479	1.81479	1.81479	13.1684	1.81479	13.7958	1.81479	1.81479	1.81479	1.81479	1.81479	1.81479	1.81479
AKR1C3	0.530703	0.530703	0.530703	12.5956	0.530703	12.9546	12.2362	0.530703	12.4082	0.530703	12.3265	0.530703	12.106	0.530703	12.2409	14.4969	13.343	13.0108	11.657	13.0099	11.5317	12.4756	12.7026	12.025	12.42	12.379	0.530703	0.530703	13.2682	0.530703	12.8262	0.530703	0.530703	0.530703	0.530703	13.0165	0.530703	0.530703	0.530703	12.6029	0.530703	13.27	0.530703	0.530703	0.530703	0.530703	0.530703	0.530703	0.530703
AKR1C3	6.74188	4.00554	4.83165	5.66577	6.08273	6.47035	4.23546	3.84223	6.27089	5.41013	4.22782	4.4812	4.41772	3.97962	5.39384	11.0594	5.88552	5.17959	4.6356	4.1992	3.99754	5.74727	4.66827	4.31449	3.91808	4.67147	5.67458	4.99115	5.83432	4.38938	5.706	3.70207	6.37492	5.98591	2.64499	5.45857	2.36907	5.09194	5.11788	4.41295	0.420466	4.92883	5.90264	4.13724	4.49294	5.07359	3.99086	4.03581	2.83922
AKR1C3	6.20537	3.00279	3.96966	4.9459	5.43391	5.88756	3.27189	2.81166	5.65413	4.64671	3.26295	3.5595	3.48521	2.97246	4.62764	11.2585	5.2031	4.37688	3.74021	3.22946	2.99344	5.04129	3.77845	3.36439	2.90043	3.78219	4.95621	4.15634	5.14317	3.45203	4.99298	2.64762	5.77588	5.32059	1.41044	4.7034	1.0875	4.2743	4.30466	3.47962	-1.19312	4.0834	5.22313	3.15694	3.57324	4.25282	2.98562	3.03823	1.63775
AKR1C3	-0.0443616	-0.0443616	-0.0443616	7.64598	-0.0443616	7.87479	7.41691	-0.0443616	7.52655	-0.0443616	7.47443	-0.0443616	7.3339	-0.0443616	7.41988	8.85791	8.12241	7.91066	7.04769	7.91008	6.96784	7.56947	7.71415	7.28227	7.53402	7.50791	-0.0443616	-0.0443616	8.07472	-0.0443616	7.79298	-0.0443616	-0.0443616	-0.0443616	-0.0443616	7.91426	-0.0443616	-0.0443616	-0.0443616	7.65061	-0.0443616	8.07583	-0.0443616	-0.0443616	-0.0443616	-0.0443616	-0.0443616	-0.0443616	-0.0443616
AKR1C3	-1.48198	-1.48198	-1.48198	7.24549	-1.48198	7.50515	6.98553	-1.48198	7.10995	-1.48198	7.0508	-1.48198	6.89131	-1.48198	6.9889	8.62085	7.78616	7.54586	6.56651	7.54521	6.4759	7.15866	7.32285	6.83272	7.11843	7.0888	-1.48198	-1.48198	7.73205	-1.48198	7.41231	-1.48198	-1.48198	-1.48198	-1.48198	7.54995	-1.48198	-1.48198	-1.48198	7.25074	-1.48198	7.73331	-1.48198	-1.48198	-1.48198	-1.48198	-1.48198	-1.48198	-1.48198
AKR1C3	13.4013	12.1407	12.5213	12.9055	13.0976	13.2762	12.2466	12.0655	13.1843	12.7878	12.2431	12.3598	12.3306	12.1288	12.7803	15.3903	13.0068	12.6816	12.431	12.2299	12.137	12.9431	12.446	12.283	12.1004	12.4475	12.9096	12.5948	12.9832	12.3175	12.9241	12.0009	13.2322	13.053	11.5139	12.8101	11.3868	12.6412	12.6531	12.3284	10.4891	12.566	13.0147	12.2014	12.3652	12.6327	12.1339	12.1546	11.6034
AKR1C3	13.2491	11.0808	11.7354	12.3964	12.7268	13.0339	11.263	10.9514	12.8759	12.1938	11.2569	11.4577	11.4074	11.0602	12.1809	16.6705	12.5705	12.0111	11.58	11.2342	11.0744	12.461	11.6059	11.3256	11.0115	11.6085	12.4034	11.8618	12.5299	11.3849	12.4283	10.8403	12.9583	12.6501	10.0026	12.2322	9.78398	11.9417	11.9622	11.4036	8.23984	11.8124	12.5841	11.1851	11.467	11.9271	11.0691	11.1047	10.1565
AKR1C3	9.12236	9.12236	9.12236	14.2005	9.12236	14.3516	14.0493	9.12236	14.1216	9.12236	14.0872	9.12236	13.9944	9.12236	14.0512	15.0008	14.5151	14.3753	13.8054	14.3749	13.7527	14.15	14.2455	13.9603	14.1266	14.1093	9.12236	9.12236	14.4836	9.12236	14.2976	9.12236	9.12236	9.12236	9.12236	14.3777	9.12236	9.12236	9.12236	14.2036	9.12236	14.4844	9.12236	9.12236	9.12236	9.12236	9.12236	9.12236	9.12236
AKR1C3	7.48328	7.48328	7.48328	14.0346	7.48328	14.2295	13.8395	7.48328	13.9329	7.48328	13.8885	7.48328	13.7688	7.48328	13.842	15.067	14.4405	14.2601	13.5249	14.2596	13.4569	13.9694	14.0927	13.7248	13.9392	13.917	7.48328	7.48328	14.3999	7.48328	14.1598	7.48328	7.48328	7.48328	7.48328	14.2632	7.48328	7.48328	7.48328	14.0386	7.48328	14.4008	7.48328	7.48328	7.48328	7.48328	7.48328	7.48328	7.48328
AKR7A2	11.4076	11.7553	11.3639	11.0224	-1.43077	11.9295	11.0365	-1.43077	10.3529	-1.43077	10.8882	-1.43077	11.2673	-1.43077	11.5267	13.9073	11.4474	11.7719	11.4601	11.7953	10.2102	10.7214	10.7741	-1.43077	10.5666	11.5967	-1.43077	10.0629	11.9294	10.7323	11.4583	-1.43077	-1.43077	12.0981	9.90657	11.4577	10.7519	11.8216	10.7143	11.0164	10.6088	11.6406	-1.43077	10.418	11.5848	-1.43077	-1.43077	10.1744	11.2184
AKR7A2;AKR7A3;AKR7L	6.99012	6.99012	6.99012	6.99012	6.99012	6.99012	6.99012	6.99012	6.99012	6.99012	6.99012	6.99012	6.99012	6.99012	6.99012	6.99012	6.99012	6.99012	6.99012	6.99012	6.99012	6.99012	6.99012	6.99012	6.99012	6.99012	6.99012	6.99012	6.99012	6.99012	6.99012	6.99012	6.99012	6.99012	6.99012	6.99012	6.99012	6.99012	6.99012	6.99012	6.99012	6.99012	6.99012	6.99012	6.99012	6.99012	6.99012	6.99012	6.99012
AKR7A2;AKR7L	9.80495	9.80495	9.80495	9.80495	9.80495	9.80495	9.80495	9.80495	9.80495	9.80495	9.80495	9.80495	9.80495	9.80495	9.80495	9.80495	9.80495	9.80495	9.80495	9.80495	9.80495	9.80495	9.80495	9.80495	9.80495	9.80495	9.80495	9.80495	9.80495	9.80495	9.80495	9.80495	9.80495	9.80495	9.80495	9.80495	9.80495	9.80495	9.80495	9.80495	9.80495	9.80495	9.80495	9.80495	9.80495	9.80495	9.80495	9.80495	9.80495
AKR7A2;AKR7L	3.41131	3.41131	3.41131	3.41131	3.41131	3.41131	3.41131	3.41131	3.41131	3.41131	3.41131	3.41131	3.41131	3.41131	3.41131	3.41131	3.41131	3.41131	3.41131	3.41131	3.41131	3.41131	3.41131	3.41131	3.41131	3.41131	3.41131	3.41131	3.41131	3.41131	3.41131	3.41131	3.41131	3.41131	3.41131	3.41131	3.41131	3.41131	3.41131	3.41131	3.41131	3.41131	3.41131	3.41131	3.41131	3.41131	3.41131	3.41131	3.41131
AKR7A3	12.2037	9.67821	10.7316	13.0543	12.833	13.8063	11.0708	11.8584	12.2954	-13.777	11.3232	10.1141	11.5601	-13.777	12.4054	14.8557	12.2015	11.254	12.3511	13.0691	11.495	12.1686	11.4932	11.9906	11.4533	11.4607	11.9549	10.7876	13.5614	11.2179	12.8339	12.1214	12.7279	13.3622	11.2814	12.6744	11.6971	11.8452	11.5721	11.073	9.76041	12.3026	12.1469	11.4687	13.1447	11.7202	10.6906	10.6997	11.1457
AKR7A3;AKR7L	4.09821	4.09821	4.09821	4.09821	4.09821	4.09821	4.09821	4.09821	4.09821	4.09821	4.09821	4.09821	4.09821	4.09821	4.09821	4.09821	4.09821	4.09821	4.09821	4.09821	4.09821	4.09821	4.09821	4.09821	4.09821	4.09821	4.09821	4.09821	4.09821	4.09821	4.09821	4.09821	4.09821	4.09821	4.09821	4.09821	4.09821	4.09821	4.09821	4.09821	4.09821	4.09821	4.09821	4.09821	4.09821	4.09821	4.09821	4.09821	4.09821
AKR7A3;AKR7L	4.08942	4.08942	4.08942	4.08942	4.08942	4.08942	4.08942	4.08942	4.08942	4.08942	4.08942	4.08942	4.08942	4.08942	4.08942	4.08942	4.08942	4.08942	4.08942	4.08942	4.08942	4.08942	4.08942	4.08942	4.08942	4.08942	4.08942	4.08942	4.08942	4.08942	4.08942	4.08942	4.08942	4.08942	4.08942	4.08942	4.08942	4.08942	4.08942	4.08942	4.08942	4.08942	4.08942	4.08942	4.08942	4.08942	4.08942	4.08942	4.08942
AKR7L	3.95124	3.95124	3.95124	3.95124	3.95124	3.95124	3.95124	3.95124	3.95124	3.95124	3.95124	3.95124	3.95124	3.95124	3.95124	3.95124	3.95124	3.95124	3.95124	3.95124	3.95124	3.95124	3.95124	3.95124	3.95124	3.95124	3.95124	3.95124	3.95124	3.95124	3.95124	3.95124	3.95124	3.95124	3.95124	3.95124	3.95124	3.95124	3.95124	3.95124	3.95124	3.95124	3.95124	3.95124	3.95124	3.95124	3.95124	3.95124	3.95124
AKT1S1	1.73227	1.73227	1.73227	1.73227	1.73227	1.73227	1.73227	1.73227	1.73227	1.73227	1.73227	1.73227	1.73227	1.73227	1.73227	1.73227	1.73227	1.73227	1.73227	1.73227	1.73227	1.73227	1.73227	1.73227	1.73227	1.73227	1.73227	1.73227	1.73227	1.73227	1.73227	1.73227	1.73227	1.73227	1.73227	1.73227	1.73227	1.73227	1.73227	1.73227	1.73227	1.73227	1.73227	1.73227	1.73227	1.73227	1.73227	1.73227	1.73227
AKT2	0.0980494	0.0980494	0.0980494	0.0980494	0.0980494	0.0980494	0.0980494	0.0980494	0.0980494	0.0980494	0.0980494	0.0980494	0.0980494	0.0980494	0.0980494	0.0980494	0.0980494	0.0980494	0.0980494	0.0980494	0.0980494	0.0980494	0.0980494	0.0980494	0.0980494	0.0980494	0.0980494	0.0980494	0.0980494	0.0980494	0.0980494	0.0980494	0.0980494	0.0980494	0.0980494	0.0980494	0.0980494	0.0980494	0.0980494	0.0980494	0.0980494	0.0980494	0.0980494	0.0980494	0.0980494	0.0980494	0.0980494	0.0980494	0.0980494
ALAD	12.2901	11.6766	10.7606	11.3358	11.6941	11.7345	10.4487	11.6902	11.7175	10.2154	11.0537	11.129	12.2309	-3.73702	10.9057	-3.73702	11.2481	10.8459	11.3519	10.956	11.6751	11.4179	11.311	11.3614	11.5399	10.8622	11.7973	9.88973	11.9024	10.6738	11.7144	10.6534	10.8231	12.5972	10.7291	11.7779	10.739	11.5418	11.5445	11.8233	10.382	11.6039	11.1769	11.472	11.359	11.3308	10.3831	10.4904	10.4234
ALB	5.39581	5.38374	8.495	5.31446	15.264	2.55052	6.6359	4.61745	5.01057	17.6513	7.56916	4.42849	3.80224	18.555	3.87702	17.0085	11.6896	9.91612	6.85165	6.6524	2.357	2.86246	4.34326	4.73149	7.06267	6.11975	3.32666	4.14612	10.7934	4.04785	3.73608	4.81198	3.59869	15.3391	11.0166	3.76765	4.53128	1.60393	3.9763	8.73941	7.5653	12.7997	6.71051	1.55659	3.25015	5.50073	3.24804	3.76604	3.47208
ALB	3.64733	3.63237	7.48781	3.54653	15.8758	0.121482	5.18404	2.6828	3.16994	18.8341	6.34052	2.44865	1.67261	19.954	1.76527	18.0376	11.4466	9.24884	5.4514	5.20449	-0.118324	0.508041	2.34303	2.82412	5.71288	4.54443	1.08326	2.09873	10.336	1.97696	1.59061	2.92386	1.42037	15.9689	10.6125	1.62974	2.57602	-1.05152	1.8883	7.79068	6.33574	12.8221	5.27649	-1.11018	0.988462	3.77735	0.985848	1.62774	1.26347
ALB	20.3344	20.3307	21.3064	20.3089	23.4292	19.4421	20.7233	20.0903	20.2136	24.1779	21.016	20.0311	19.8347	24.4613	19.8581	23.9763	22.3083	21.7521	20.791	20.7285	19.3814	19.54	20.0043	20.1261	20.8572	20.5615	19.6855	19.9425	22.0272	19.9117	19.8139	20.1513	19.7708	23.4528	22.0972	19.8238	20.0633	19.1453	19.8893	21.383	21.0148	22.6564	20.7467	19.1304	19.6615	20.3673	19.6609	19.8233	19.7311
ALB	18.2173	18.2068	20.9127	18.1466	26.7996	15.7428	19.2958	17.5404	17.8823	28.8758	20.1075	17.376	16.8314	29.6618	16.8964	28.3168	23.691	22.1486	19.4835	19.3102	15.5745	16.0141	17.3019	17.6396	19.667	18.8469	16.4178	17.1305	22.9116	17.045	16.7738	17.7096	16.6544	26.8649	23.1057	16.8013	17.4654	14.9195	16.9828	21.1252	20.1041	24.6564	19.3607	14.8784	16.3512	18.3086	16.3494	16.7999	16.5442
ALB	20.4453	20.4415	21.4184	20.4197	23.5437	19.5519	20.8346	20.2009	20.3243	24.2933	21.1277	20.1416	19.9449	24.5771	19.9684	24.0915	22.4214	21.8646	20.9024	20.8398	19.4911	19.6498	20.1148	20.2367	20.9686	20.6726	19.7956	20.0529	22.1401	20.022	19.9241	20.262	19.881	23.5673	22.2101	19.9341	20.1738	19.2547	19.9996	21.4951	21.1265	22.77	20.8581	19.2398	19.7716	20.4782	19.7709	19.9336	19.8413
ALB	18.3286	18.3181	21.0243	18.2579	26.912	15.8538	19.4073	17.6516	17.9935	28.9885	20.219	17.4872	16.9425	29.7746	17.0076	28.4295	23.8031	22.2604	19.5949	19.4216	15.6854	16.1251	17.4131	17.7508	19.7785	18.9583	16.5289	17.2416	23.0236	17.1562	16.885	17.8208	16.7655	26.9774	23.2176	16.9124	17.5767	15.0304	17.0939	21.2369	20.2157	24.7686	19.4722	14.9892	16.4623	18.4199	16.4605	16.911	16.6553
ALB	20.7935	20.7899	21.7093	20.7694	23.7097	19.9526	21.1599	20.5634	20.6796	24.4152	21.4357	20.5076	20.3225	24.6823	20.3446	24.2252	22.6534	22.1293	21.2237	21.1648	19.8954	20.0448	20.4824	20.5971	21.286	21.0074	20.182	20.4241	22.3886	20.3951	20.303	20.6209	20.2624	23.7319	22.4545	20.3123	20.538	19.6729	20.374	21.7816	21.4346	22.9814	21.182	19.6589	20.1594	20.8245	20.1587	20.3118	20.225
ALB	18.6618	18.6513	21.3402	18.5915	27.1903	16.2027	19.7335	17.9891	18.3288	29.2535	20.5401	17.8258	17.2845	30.0345	17.3492	28.698	24.1012	22.5684	19.92	19.7478	16.0355	16.4723	17.7521	18.0876	20.1023	19.2874	16.8735	17.5817	23.3267	17.4968	17.2274	18.1572	17.1086	27.2552	23.5195	17.2546	17.9146	15.3847	17.435	21.5515	20.5367	25.0605	19.798	15.3437	16.8074	18.7524	16.8056	17.2533	16.9992
ALB	20.682	20.6782	21.6502	20.6566	23.7647	19.7932	21.0694	20.4389	20.5617	24.5105	21.3609	20.3798	20.1842	24.7928	20.2076	24.3097	22.6481	22.0941	21.1368	21.0746	19.7327	19.8906	20.3532	20.4745	21.2027	20.9082	20.0356	20.2916	22.3682	20.2609	20.1635	20.4996	20.1206	23.7882	22.4379	20.1734	20.4119	19.4975	20.2386	21.7265	21.3597	22.9949	21.0927	19.4827	20.0117	20.7148	20.0111	20.1729	20.0811
ALB	18.5644	18.5539	21.2586	18.4937	27.1429	16.0909	19.6424	17.8877	18.2295	29.2183	20.4537	17.7235	17.1791	30.0039	17.2441	28.6595	24.0357	22.494	19.83	19.6568	15.9227	16.3621	17.6494	17.9869	20.0134	19.1937	16.7656	17.478	23.2567	17.3926	17.1216	18.0569	17.0021	27.2083	23.4506	17.149	17.8128	15.268	17.3304	21.471	20.4504	25.0007	19.7073	15.2269	16.6991	18.6556	16.6973	17.1476	16.8921
ALCAM	11.8704	11.3192	15.68	10.9032	15.0879	14.5569	14.1874	10.7179	11.8446	13.8409	10.8782	11.6663	11.6859	14.9617	11.4894	13.8601	12.3851	12.6785	12.2932	10.8626	11.8382	12.4354	11.8125	12.4243	13.6824	11.7837	11.3547	11.4395	11.3977	12.4858	10.7322	11.5859	14.4642	12.0778	14.6895	11.8898	12.1442	11.0689	12.9678	11.5289	14.6206	12.1005	12.7212	10.492	9.42436	13.8242	11.8687	10.9555	11.4558
ALDH16A1	7.07176	7.07176	7.07176	7.07176	7.07176	7.07176	7.07176	7.07176	7.07176	7.07176	7.07176	7.07176	7.07176	7.07176	7.07176	7.07176	7.07176	7.07176	7.07176	7.07176	7.07176	7.07176	7.07176	7.07176	7.07176	7.07176	7.07176	7.07176	7.07176	7.07176	7.07176	7.07176	7.07176	7.07176	7.07176	7.07176	7.07176	7.07176	7.07176	7.07176	7.07176	7.07176	7.07176	7.07176	7.07176	7.07176	7.07176	7.07176	7.07176
ALDH16A1	0.671946	0.671946	0.671946	0.671946	0.671946	0.671946	0.671946	0.671946	0.671946	0.671946	0.671946	0.671946	0.671946	0.671946	0.671946	0.671946	0.671946	0.671946	0.671946	0.671946	0.671946	0.671946	0.671946	0.671946	0.671946	0.671946	0.671946	0.671946	0.671946	0.671946	0.671946	0.671946	0.671946	0.671946	0.671946	0.671946	0.671946	0.671946	0.671946	0.671946	0.671946	0.671946	0.671946	0.671946	0.671946	0.671946	0.671946	0.671946	0.671946
ALDH1A1	14.1211	13.9472	13.9896	13.2739	13.8479	14.5347	13.0945	13.6042	13.5673	13.1914	13.8827	13.1103	13.5061	14.7097	13.6892	16.149	14.2933	13.752	13.1015	15.1576	12.8762	13.8772	14.0032	13.1449	13.7359	14.1291	13.1129	12.6959	15.1065	13.5998	14.5237	13.2031	13.4929	14.249	13.4541	13.5587	13.0947	13.2499	13.2565	13.6843	13.1062	13.9753	14.4175	13.9391	14.6119	12.7754	11.5645	12.976	13.2209
ALDH1A1;ALDH1A2;ALDH1A3;ALDH1B1;ALDH2	4.15442	4.15442	4.15442	4.15442	4.15442	4.15442	4.15442	4.15442	4.15442	4.15442	4.15442	4.15442	4.15442	4.15442	4.15442	4.15442	4.15442	4.15442	4.15442	4.15442	4.15442	4.15442	4.15442	4.15442	4.15442	4.15442	4.15442	4.15442	4.15442	4.15442	4.15442	4.15442	4.15442	4.15442	4.15442	4.15442	4.15442	4.15442	4.15442	4.15442	4.15442	4.15442	4.15442	4.15442	4.15442	4.15442	4.15442	4.15442	4.15442
ALDH1A1;ALDH2	4.1338	4.1338	4.1338	4.1338	4.1338	4.1338	4.1338	4.1338	4.1338	4.1338	4.1338	4.1338	4.1338	4.1338	4.1338	4.1338	4.1338	4.1338	4.1338	4.1338	4.1338	4.1338	4.1338	4.1338	4.1338	4.1338	4.1338	4.1338	4.1338	4.1338	4.1338	4.1338	4.1338	4.1338	4.1338	4.1338	4.1338	4.1338	4.1338	4.1338	4.1338	4.1338	4.1338	4.1338	4.1338	4.1338	4.1338	4.1338	4.1338
ALDH1A2	2.55517	2.55517	2.55517	2.55517	2.55517	2.55517	2.55517	2.55517	2.55517	2.55517	2.55517	2.55517	2.55517	2.55517	2.55517	2.55517	2.55517	2.55517	2.55517	2.55517	2.55517	2.55517	2.55517	2.55517	2.55517	2.55517	2.55517	2.55517	2.55517	2.55517	2.55517	2.55517	2.55517	2.55517	2.55517	2.55517	2.55517	2.55517	2.55517	2.55517	2.55517	2.55517	2.55517	2.55517	2.55517	2.55517	2.55517	2.55517	2.55517
ALDH1A3	10.3288	9.22585	9.9546	9.63764	10.8895	10.7811	9.30995	8.37722	9.42798	11.2334	8.14393	9.0398	8.14685	-15.3215	9.50306	15.5801	9.34224	8.36407	6.37031	9.65769	7.50903	9.65226	10.7671	7.01677	8.42164	8.42417	6.65407	6.56121	9.93958	8.54346	10.4329	7.57491	9.13368	10.9006	9.27833	8.78672	-15.3215	7.49926	8.37488	7.40555	7.32255	6.50316	11.0272	10.8223	10.4745	7.49567	4.47201	6.35211	6.7744
ALDH1B1	3.73265	3.73265	3.73265	3.73265	3.73265	3.73265	3.73265	3.73265	3.73265	3.73265	3.73265	3.73265	3.73265	3.73265	3.73265	3.73265	3.73265	3.73265	3.73265	3.73265	3.73265	3.73265	3.73265	3.73265	3.73265	3.73265	3.73265	3.73265	3.73265	3.73265	3.73265	3.73265	3.73265	3.73265	3.73265	3.73265	3.73265	3.73265	3.73265	3.73265	3.73265	3.73265	3.73265	3.73265	3.73265	3.73265	3.73265	3.73265	3.73265
ALDH1L1	14.5216	14.223	13.7152	13.4271	14.0776	15.2345	13.0031	14.1246	14.1673	12.2793	14.0758	13.5827	13.8432	13.2769	13.3089	14.58	13.9077	13.2256	13.783	14.2528	13.1481	14.1349	14.4709	13.1297	13.6895	13.791	13.185	12.5851	15.384	13.0431	14.7138	13.1232	13.9582	14.0256	13.3608	13.7056	13.2018	13.7732	13.6341	14.2898	12.6043	14.8004	14.1219	13.2151	15.0238	13.8604	12.6254	13.3844	13.6616
ALDH1L1;ALDH1L2	8.07214	8.07214	8.07214	8.07214	8.07214	8.07214	8.07214	8.07214	8.07214	8.07214	8.07214	8.07214	8.07214	8.07214	8.07214	8.07214	8.07214	8.07214	8.07214	8.07214	8.07214	8.07214	8.07214	8.07214	8.07214	8.07214	8.07214	8.07214	8.07214	8.07214	8.07214	8.07214	8.07214	8.07214	8.07214	8.07214	8.07214	8.07214	8.07214	8.07214	8.07214	8.07214	8.07214	8.07214	8.07214	8.07214	8.07214	8.07214	8.07214
ALDH1L2	8.83671	8.83671	8.83671	8.83671	8.83671	8.83671	8.83671	8.83671	8.83671	8.83671	8.83671	8.83671	8.83671	8.83671	8.83671	8.83671	8.83671	8.83671	8.83671	8.83671	8.83671	8.83671	8.83671	8.83671	8.83671	8.83671	8.83671	8.83671	8.83671	8.83671	8.83671	8.83671	8.83671	8.83671	8.83671	8.83671	8.83671	8.83671	8.83671	8.83671	8.83671	8.83671	8.83671	8.83671	8.83671	8.83671	8.83671	8.83671	8.83671
ALDH2	3.49496	11.2771	12.0324	11.7554	11.4776	11.8027	11.586	11.703	11.4726	3.49496	11.6826	10.8568	12.0319	3.49496	11.4066	3.49496	11.618	11.5696	11.1811	12.4287	3.49496	10.4614	11.1605	11.2405	10.581	11.1227	3.49496	11.1534	11.8219	3.49496	11.1726	10.691	3.49496	3.49496	11.7149	11.6238	10.943	10.1896	3.49496	10.5874	10.9218	10.769	11.893	10.8799	11.4945	11.135	3.49496	10.1448	11.392
ALDH3A1	0.710491	15.1832	0.710491	0.710491	0.710491	0.710491	0.710491	13.1231	0.710491	0.710491	13.8909	0.710491	0.710491	0.710491	0.710491	0.710491	0.710491	0.710491	0.710491	10.9947	0.710491	0.710491	0.710491	0.710491	0.710491	0.710491	0.710491	0.710491	0.710491	0.710491	0.710491	0.710491	0.710491	13.7262	0.710491	0.710491	0.710491	0.710491	0.710491	12.499	13.2516	12.9353	0.710491	0.710491	10.131	0.710491	0.710491	0.710491	0.710491
ALDH3A1;ALDH3A2;ALDH3B1;ALDH3B2	1.95103	1.95103	1.95103	1.95103	1.95103	1.95103	1.95103	1.95103	1.95103	1.95103	1.95103	1.95103	1.95103	1.95103	1.95103	1.95103	1.95103	1.95103	1.95103	1.95103	1.95103	1.95103	1.95103	1.95103	1.95103	1.95103	1.95103	1.95103	1.95103	1.95103	1.95103	1.95103	1.95103	1.95103	1.95103	1.95103	1.95103	1.95103	1.95103	1.95103	1.95103	1.95103	1.95103	1.95103	1.95103	1.95103	1.95103	1.95103	1.95103
ALDH3A2	2.61463	2.61463	2.61463	2.61463	2.61463	2.61463	2.61463	2.61463	2.61463	2.61463	2.61463	2.61463	2.61463	2.61463	2.61463	2.61463	2.61463	2.61463	2.61463	2.61463	2.61463	2.61463	2.61463	2.61463	2.61463	2.61463	2.61463	2.61463	2.61463	2.61463	2.61463	2.61463	2.61463	2.61463	2.61463	2.61463	2.61463	2.61463	2.61463	2.61463	2.61463	2.61463	2.61463	2.61463	2.61463	2.61463	2.61463	2.61463	2.61463
ALDH3B1	-0.54271	-0.54271	-0.54271	8.83961	-0.54271	7.90481	-0.54271	-0.54271	-0.54271	-0.54271	8.17428	7.80276	7.91246	-0.54271	-0.54271	-0.54271	-0.54271	-0.54271	8.32583	7.42237	7.83684	7.44743	7.88539	8.38239	-0.54271	-0.54271	-0.54271	8.14353	7.75287	-0.54271	-0.54271	-0.54271	-0.54271	-0.54271	-0.54271	-0.54271	9.11293	7.96055	-0.54271	7.74667	-0.54271	-0.54271	-0.54271	-0.54271	7.67543	-0.54271	-0.54271	8.57461	-0.54271
ALDH3B1;ALDH3B2	5.70333	5.70333	5.70333	5.70333	5.70333	5.70333	5.70333	5.70333	5.70333	5.70333	5.70333	5.70333	5.70333	5.70333	5.70333	5.70333	5.70333	5.70333	5.70333	5.70333	5.70333	5.70333	5.70333	5.70333	5.70333	5.70333	5.70333	5.70333	5.70333	5.70333	5.70333	5.70333	5.70333	5.70333	5.70333	5.70333	5.70333	5.70333	5.70333	5.70333	5.70333	5.70333	5.70333	5.70333	5.70333	5.70333	5.70333	5.70333	5.70333
ALDH4A1	1.63694	12.2681	1.63694	11.9174	11.0523	11.8956	1.63694	1.63694	1.63694	1.63694	11.0044	1.63694	11.7268	1.63694	11.2961	1.63694	11.7231	1.63694	1.63694	12.1399	11.0445	1.63694	1.63694	10.7877	11.2431	11.1882	11.1167	1.63694	11.7449	1.63694	10.6561	1.63694	1.63694	11.8699	12.0918	12.5701	1.63694	10.6334	1.63694	1.63694	1.63694	11.132	1.63694	11.4381	11.3148	1.63694	1.63694	1.63694	11.705
ALDH4A1	4.17138	13.8385	4.17138	13.5195	12.7329	13.4997	4.17138	4.17138	4.17138	4.17138	12.6894	4.17138	13.3462	4.17138	12.9546	4.17138	13.3428	4.17138	4.17138	13.7219	12.7258	4.17138	4.17138	12.4923	12.9064	12.8564	12.7915	4.17138	13.3627	4.17138	12.3726	4.17138	4.17138	13.4763	13.6781	14.1131	4.17138	12.352	4.17138	4.17138	4.17138	12.8053	4.17138	13.0837	12.9716	4.17138	4.17138	4.17138	13.3264
ALDH4A1	0.599909	12.0156	0.599909	11.639	10.71	11.6156	0.599909	0.599909	0.599909	0.599909	10.6587	0.599909	11.4343	0.599909	10.9719	0.599909	11.4303	0.599909	0.599909	11.8779	10.7016	0.599909	0.599909	10.4259	10.9149	10.8559	10.7792	0.599909	11.4538	0.599909	10.2846	0.599909	0.599909	11.588	11.8262	12.3399	0.599909	10.2602	0.599909	0.599909	0.599909	10.7956	0.599909	11.1243	10.9919	0.599909	0.599909	0.599909	11.4109
ALDH5A1	2.2962	2.2962	2.2962	2.2962	2.2962	2.2962	2.2962	2.2962	2.2962	2.2962	2.2962	2.2962	2.2962	2.2962	2.2962	2.2962	2.2962	2.2962	2.2962	2.2962	2.2962	2.2962	2.2962	2.2962	2.2962	2.2962	2.2962	2.2962	2.2962	2.2962	2.2962	2.2962	2.2962	2.2962	2.2962	2.2962	2.2962	2.2962	2.2962	2.2962	2.2962	2.2962	2.2962	2.2962	2.2962	2.2962	2.2962	2.2962	2.2962
ALDH6A1	1.6808	11.8964	11.6345	11.7214	11.4984	11.7135	11.783	12.7467	11.4851	1.6808	11.4106	11.3203	12.205	1.6808	11.4768	1.6808	12.012	12.2321	1.6808	12.9236	11.9329	11.3482	12.1968	11.3147	12.4748	12.1702	11.3602	11.3917	12.0489	12.2679	11.9176	10.8494	1.6808	1.6808	12.8771	11.2342	9.8884	1.6808	13.5962	11.8235	13.6655	10.5092	12.3826	11.468	11.681	12.3558	12.909	11.5192	11.8498
ALDH7A1	9.67985	17.0651	8.64815	14.7777	16.2063	12.8136	7.94597	6.6984	11.3333	10.8676	8.5946	6.27164	11.3662	7.6633	6.86732	21.3448	9.97939	7.42962	10.6869	12.552	6.40847	10.1106	12.5187	4.86708	8.60208	8.69633	11.8802	8.88646	13.5896	7.47276	12.4323	4.58459	15.613	15.1216	8.78723	11.3274	7.19319	7.04304	5.82807	6.27395	7.22632	10.713	11.1295	7.7157	13.6589	7.00825	6.64605	6.82103	9.74375
ALDH7A1	12.1211	14.8976	11.7333	14.0376	14.5747	13.2993	11.4693	11.0003	12.7427	12.5677	11.7131	10.8398	12.7551	11.363	11.0638	16.5065	12.2337	11.2752	12.4997	13.2009	10.8913	12.283	13.1884	10.3118	11.7159	11.7514	12.9483	11.8229	13.591	11.2914	13.1559	10.2056	14.3517	14.1669	11.7855	12.7405	11.1863	11.1298	10.6731	10.8407	11.1987	12.5095	12.6661	11.3827	13.617	11.1167	10.9806	11.0464	12.1451
ALDH8A1	13.7207	13.8592	12.564	1.00698	1.00698	13.3928	1.00698	12.8368	12.6985	1.00698	12.6757	12.0682	12.5643	1.00698	10.9855	14.6242	12.6487	1.00698	13.1931	14.2101	13.3825	13.2096	1.00698	1.00698	1.00698	13.2306	1.00698	1.00698	14.3369	1.00698	13.6506	1.00698	1.00698	1.00698	11.7119	1.00698	1.00698	1.00698	13.8892	1.00698	1.00698	1.00698	1.00698	1.00698	13.3041	1.00698	1.00698	14.6733	1.00698
ALDH8A1	13.081	13.2077	12.0234	1.4565	1.4565	12.7812	1.4565	12.2729	12.1464	1.4565	12.1255	11.5701	12.0237	1.4565	10.5802	13.9072	12.1009	1.4565	12.5987	13.5285	12.7718	12.6137	1.4565	1.4565	1.4565	12.6329	1.4565	1.4565	13.6445	1.4565	13.017	1.4565	1.4565	1.4565	11.2444	1.4565	1.4565	1.4565	13.2351	1.4565	1.4565	1.4565	1.4565	1.4565	12.7001	1.4565	1.4565	13.952	1.4565
ALDH8A1	14.5854	14.6763	13.8266	6.24453	6.24453	14.3703	6.24453	14.0056	13.9148	6.24453	13.8998	13.5013	13.8268	6.24453	12.791	15.1782	13.8821	6.24453	14.2393	14.9065	14.3635	14.2501	6.24453	6.24453	6.24453	14.2639	6.24453	6.24453	14.9897	6.24453	14.5395	6.24453	6.24453	6.24453	13.2676	6.24453	6.24453	6.24453	14.696	6.24453	6.24453	6.24453	6.24453	6.24453	14.3121	6.24453	6.24453	15.2104	6.24453
ALDH9A1	13.2712	12.9517	12.584	12.7699	12.8373	13.6633	12.6573	13.0077	12.9493	12.9155	12.9597	12.1142	13.4839	11.6232	12.8774	14.0705	13.098	12.8001	13.2742	13.4961	12.7574	13.1135	13.1813	12.4476	12.5801	13.2675	13.0567	12.2569	13.3596	12.3372	13.694	12.2765	12.5196	12.7931	12.268	13.2942	12.3009	12.6183	12.5624	13.0686	12.7243	13.1383	13.0175	13.2045	13.8214	12.6841	12.2842	12.6524	13.3375
ALDOA	13.7281	16.459	12.9159	14.6625	12.9388	13.0244	13.5629	16.8154	13.5669	13.029	15.2035	13.7227	14.9935	12.3139	13.5359	15.8159	13.9845	15.206	15.0334	14.8837	12.9261	13.2611	13.1234	11.6985	12.6859	15.4327	14.3667	12.6582	15.8552	12.9893	14.2215	14.1941	13.0962	15.0663	13.1809	14.3133	13.5669	15.0768	12.73	15.4415	16.0272	15.5552	14.4338	13.5971	16.2947	12.2953	12.7076	13.2108	13.8378
ALDOA	14.2361	16.455	13.5762	14.9953	13.5947	13.6643	14.1019	16.7446	14.1051	13.668	15.4349	14.2317	15.2642	13.087	14.0799	15.9324	14.4444	15.4369	15.2966	15.175	13.5844	13.8566	13.7447	12.587	13.3893	15.6211	14.755	13.3668	15.9644	13.6358	14.637	14.6147	13.7227	15.3234	13.7915	14.7115	14.1051	15.3319	13.4251	15.6283	16.1041	15.7206	14.8095	14.1296	16.3215	13.0719	13.4069	13.8157	14.3252
ALDOA;ALDOB;ALDOC	2.50766	2.50766	2.50766	2.50766	2.50766	2.50766	2.50766	2.50766	2.50766	2.50766	2.50766	2.50766	2.50766	2.50766	2.50766	2.50766	2.50766	2.50766	2.50766	2.50766	2.50766	2.50766	2.50766	2.50766	2.50766	2.50766	2.50766	2.50766	2.50766	2.50766	2.50766	2.50766	2.50766	2.50766	2.50766	2.50766	2.50766	2.50766	2.50766	2.50766	2.50766	2.50766	2.50766	2.50766	2.50766	2.50766	2.50766	2.50766	2.50766
ALDOA;ALDOC	9.67318	9.67318	9.67318	9.67318	9.67318	9.67318	9.67318	9.67318	9.67318	9.67318	9.67318	9.67318	9.67318	9.67318	9.67318	9.67318	9.67318	9.67318	9.67318	9.67318	9.67318	9.67318	9.67318	9.67318	9.67318	9.67318	9.67318	9.67318	9.67318	9.67318	9.67318	9.67318	9.67318	9.67318	9.67318	9.67318	9.67318	9.67318	9.67318	9.67318	9.67318	9.67318	9.67318	9.67318	9.67318	9.67318	9.67318	9.67318	9.67318
ALDOB	17.5728	16.8364	17.1452	17.3901	16.6645	17.7981	16.3738	16.5523	17.0993	16.1505	17.1192	15.7625	16.3998	16.4706	16.0101	18.0573	16.7851	16.996	16.1165	17.1883	16.6456	17.1782	16.9581	16.6153	16.5977	16.588	16.6975	15.3583	18.374	16.0855	17.6028	15.1791	17.2143	17.2616	16.26	17.371	15.7458	15.8335	16.8706	17.0851	16.0775	17.4267	16.3353	17.472	18.2381	16.5271	15.3742	16.2095	16.5004
ALDOC	15.6591	16.0187	14.4732	15.8068	8.0205	15.0322	15.1468	15.8399	15.0573	15.0427	15.5283	15.4041	15.7517	8.0205	8.0205	8.0205	8.0205	8.0205	8.0205	8.0205	8.0205	8.0205	8.0205	8.0205	8.0205	12.8011	8.0205	8.0205	14.629	8.0205	8.0205	8.0205	8.0205	14.8464	8.0205	8.0205	8.0205	14.7893	8.0205	15.0156	14.8038	14.7816	8.0205	13.9853	15.1224	8.0205	8.0205	8.0205	8.0205
ALK	5.33	5.33	5.33	5.33	5.33	5.33	5.33	5.33	5.33	5.33	5.33	5.33	5.33	5.33	5.33	5.33	5.33	5.33	5.33	5.33	5.33	5.33	5.33	5.33	5.33	5.33	5.33	5.33	5.33	5.33	5.33	5.33	5.33	5.33	5.33	5.33	5.33	5.33	5.33	5.33	5.33	5.33	5.33	5.33	5.33	5.33	5.33	5.33	5.33
ALMS1	4.47289	4.47289	4.47289	4.47289	4.47289	4.47289	4.47289	4.47289	4.47289	4.47289	4.47289	4.47289	4.47289	4.47289	4.47289	4.47289	4.47289	4.47289	4.47289	4.47289	4.47289	4.47289	4.47289	4.47289	4.47289	4.47289	4.47289	4.47289	4.47289	4.47289	4.47289	4.47289	4.47289	4.47289	4.47289	4.47289	4.47289	4.47289	4.47289	4.47289	4.47289	4.47289	4.47289	4.47289	4.47289	4.47289	4.47289	4.47289	4.47289
ALOX12	3.182	3.182	3.182	3.182	3.182	3.182	3.182	3.182	3.182	3.182	3.182	3.182	3.182	3.182	3.182	3.182	3.182	3.182	3.182	3.182	3.182	3.182	3.182	3.182	3.182	3.182	3.182	3.182	3.182	3.182	3.182	3.182	3.182	3.182	3.182	3.182	3.182	3.182	3.182	3.182	3.182	3.182	3.182	3.182	3.182	3.182	3.182	3.182	3.182
ALOX12B	0.664968	0.664968	0.664968	0.664968	0.664968	0.664968	0.664968	0.664968	0.664968	0.664968	0.664968	0.664968	0.664968	0.664968	0.664968	0.664968	0.664968	0.664968	0.664968	0.664968	0.664968	0.664968	0.664968	0.664968	0.664968	0.664968	0.664968	0.664968	0.664968	0.664968	0.664968	0.664968	0.664968	0.664968	0.664968	0.664968	0.664968	0.664968	0.664968	0.664968	0.664968	0.664968	0.664968	0.664968	0.664968	0.664968	0.664968	0.664968	0.664968
ALOX15B	3.16302	3.16302	3.16302	3.16302	3.16302	3.16302	3.16302	3.16302	3.16302	3.16302	3.16302	3.16302	3.16302	3.16302	3.16302	3.16302	3.16302	3.16302	3.16302	3.16302	3.16302	3.16302	3.16302	3.16302	3.16302	3.16302	3.16302	3.16302	3.16302	3.16302	3.16302	3.16302	3.16302	3.16302	3.16302	3.16302	3.16302	3.16302	3.16302	3.16302	3.16302	3.16302	3.16302	3.16302	3.16302	3.16302	3.16302	3.16302	3.16302
ALOX5	0.658901	0.658901	0.658901	0.658901	0.658901	0.658901	0.658901	0.658901	0.658901	0.658901	0.658901	0.658901	0.658901	0.658901	0.658901	0.658901	0.658901	0.658901	0.658901	0.658901	0.658901	0.658901	0.658901	0.658901	0.658901	0.658901	0.658901	0.658901	0.658901	0.658901	0.658901	0.658901	0.658901	0.658901	0.658901	0.658901	0.658901	0.658901	0.658901	0.658901	0.658901	0.658901	0.658901	0.658901	0.658901	0.658901	0.658901	0.658901	0.658901
ALOX5	1.28912	1.28912	1.28912	1.28912	1.28912	1.28912	1.28912	1.28912	1.28912	1.28912	1.28912	1.28912	1.28912	1.28912	1.28912	1.28912	1.28912	1.28912	1.28912	1.28912	1.28912	1.28912	1.28912	1.28912	1.28912	1.28912	1.28912	1.28912	1.28912	1.28912	1.28912	1.28912	1.28912	1.28912	1.28912	1.28912	1.28912	1.28912	1.28912	1.28912	1.28912	1.28912	1.28912	1.28912	1.28912	1.28912	1.28912	1.28912	1.28912
ALOX5AP	2.23575	2.23575	2.23575	2.23575	2.23575	2.23575	2.23575	2.23575	2.23575	2.23575	2.23575	2.23575	2.23575	2.23575	2.23575	2.23575	2.23575	2.23575	2.23575	2.23575	2.23575	2.23575	2.23575	2.23575	2.23575	2.23575	2.23575	2.23575	2.23575	2.23575	2.23575	2.23575	2.23575	2.23575	2.23575	2.23575	2.23575	2.23575	2.23575	2.23575	2.23575	2.23575	2.23575	2.23575	2.23575	2.23575	2.23575	2.23575	2.23575
ALPG;ALPI	5.4939	5.4939	5.4939	5.4939	5.4939	5.4939	5.4939	5.4939	5.4939	5.4939	5.4939	5.4939	5.4939	5.4939	5.4939	5.4939	5.4939	5.4939	5.4939	5.4939	5.4939	5.4939	5.4939	5.4939	5.4939	5.4939	5.4939	5.4939	5.4939	5.4939	5.4939	5.4939	5.4939	5.4939	5.4939	5.4939	5.4939	5.4939	5.4939	5.4939	5.4939	5.4939	5.4939	5.4939	5.4939	5.4939	5.4939	5.4939	5.4939
ALPI	13.0277	13.2401	12.0574	10.6901	12.475	12.8455	11.1696	12.6168	13.3756	1.50607	12.6978	12.6317	11.3046	12.1972	10.7037	1.50607	11.2184	1.50607	11.0594	11.6211	10.7416	12.4019	9.97395	1.50607	12.7614	1.50607	11.6557	11.5791	13.114	10.7393	11.8277	1.50607	13.1694	1.50607	12.8166	12.2123	1.50607	11.4473	12.642	11.9886	10.7864	12.0142	13.1437	12.3348	11.031	13.8757	12.2288	12.0822	11.7027
ALPL	12.011	13.5389	11.677	12.791	-4.50556	11.5596	10.4037	11.8049	12.5533	12.177	11.602	12.1588	11.863	11.0126	12.0372	12.4932	11.8239	11.2884	11.5479	11.3438	12.5317	11.8724	11.4311	10.9004	10.6441	11.1567	12.1388	11.2244	11.3489	11.3619	11.4712	12.0035	12.7607	13.2653	10.7519	9.97612	11.202	11.7415	11.0528	11.2097	11.4501	10.4516	9.25478	11.5835	12.091	11.7245	11.4279	11.178	11.6322
ALYREF	3.36043	3.36043	3.36043	3.36043	3.36043	3.36043	3.36043	3.36043	3.36043	3.36043	3.36043	3.36043	3.36043	3.36043	3.36043	3.36043	3.36043	3.36043	3.36043	3.36043	3.36043	3.36043	3.36043	3.36043	3.36043	3.36043	3.36043	3.36043	3.36043	3.36043	3.36043	3.36043	3.36043	3.36043	3.36043	3.36043	3.36043	3.36043	3.36043	3.36043	3.36043	3.36043	3.36043	3.36043	3.36043	3.36043	3.36043	3.36043	3.36043
AMACR	3.95945	3.95945	3.95945	3.95945	3.95945	3.95945	3.95945	3.95945	3.95945	3.95945	3.95945	3.95945	3.95945	3.95945	3.95945	3.95945	3.95945	3.95945	3.95945	3.95945	3.95945	3.95945	3.95945	3.95945	3.95945	3.95945	3.95945	3.95945	3.95945	3.95945	3.95945	3.95945	3.95945	3.95945	3.95945	3.95945	3.95945	3.95945	3.95945	3.95945	3.95945	3.95945	3.95945	3.95945	3.95945	3.95945	3.95945	3.95945	3.95945
AMACR	1.73416	1.73416	1.73416	1.73416	1.73416	1.73416	1.73416	1.73416	1.73416	1.73416	1.73416	1.73416	1.73416	1.73416	1.73416	1.73416	1.73416	1.73416	1.73416	1.73416	1.73416	1.73416	1.73416	1.73416	1.73416	1.73416	1.73416	1.73416	1.73416	1.73416	1.73416	1.73416	1.73416	1.73416	1.73416	1.73416	1.73416	1.73416	1.73416	1.73416	1.73416	1.73416	1.73416	1.73416	1.73416	1.73416	1.73416	1.73416	1.73416
AMBP	22.7731	21.7897	23.2981	21.8757	22.3614	22.9627	22.5792	21.6002	23.3777	22.0318	21.8273	22.252	21.8586	23.0717	21.9481	21.1283	21.559	22.2519	22.9305	21.6119	22.1867	22.3945	23.1211	23.1007	23.6291	21.9414	22.9793	23.5548	21.3808	22.8319	21.4043	22.7551	24.4761	21.1595	21.8352	22.9584	22.9946	22.8377	23.7805	22.5265	21.9386	21.1577	23.3077	21.7914	20.6815	23.5787	23.4011	21.5495	22.7503
AMBP	7.88496	3.72743	10.1043	4.09078	6.14442	8.68629	7.06498	2.92615	10.4408	4.75075	3.88649	5.68172	4.01851	9.14725	4.39686	0.931182	2.75199	5.68118	8.55042	2.97583	5.40563	6.28406	9.35614	9.26967	11.5039	4.36884	8.75675	11.1895	1.99861	8.13342	2.09791	7.80895	15.0845	1.06306	3.91968	8.66808	8.82126	8.15797	12.1437	6.84238	4.35696	1.05566	10.1451	3.73475	-0.957683	11.2905	10.5397	2.712	7.78848
AMDHD1	2.07983	2.07983	2.07983	2.07983	2.07983	2.07983	2.07983	2.07983	2.07983	2.07983	2.07983	2.07983	2.07983	2.07983	2.07983	2.07983	2.07983	2.07983	2.07983	2.07983	2.07983	2.07983	2.07983	2.07983	2.07983	2.07983	2.07983	2.07983	2.07983	2.07983	2.07983	2.07983	2.07983	2.07983	2.07983	2.07983	2.07983	2.07983	2.07983	2.07983	2.07983	2.07983	2.07983	2.07983	2.07983	2.07983	2.07983	2.07983	2.07983
AMDHD2	2.98531	2.98531	2.98531	2.98531	2.98531	2.98531	2.98531	2.98531	2.98531	2.98531	2.98531	2.98531	2.98531	2.98531	2.98531	2.98531	2.98531	2.98531	2.98531	2.98531	2.98531	2.98531	2.98531	2.98531	2.98531	2.98531	2.98531	2.98531	2.98531	2.98531	2.98531	2.98531	2.98531	2.98531	2.98531	2.98531	2.98531	2.98531	2.98531	2.98531	2.98531	2.98531	2.98531	2.98531	2.98531	2.98531	2.98531	2.98531	2.98531
AMIGO1	2.20517	2.20517	2.20517	2.20517	2.20517	2.20517	2.20517	2.20517	2.20517	2.20517	2.20517	2.20517	2.20517	2.20517	2.20517	2.20517	2.20517	2.20517	2.20517	2.20517	2.20517	2.20517	2.20517	2.20517	2.20517	2.20517	2.20517	2.20517	2.20517	2.20517	2.20517	2.20517	2.20517	2.20517	2.20517	2.20517	2.20517	2.20517	2.20517	2.20517	2.20517	2.20517	2.20517	2.20517	2.20517	2.20517	2.20517	2.20517	2.20517
AMIGO2	3.45132	3.45132	3.45132	3.45132	3.45132	3.45132	3.45132	3.45132	3.45132	3.45132	3.45132	3.45132	3.45132	3.45132	3.45132	3.45132	3.45132	3.45132	3.45132	3.45132	3.45132	3.45132	3.45132	3.45132	3.45132	3.45132	3.45132	3.45132	3.45132	3.45132	3.45132	3.45132	3.45132	3.45132	3.45132	3.45132	3.45132	3.45132	3.45132	3.45132	3.45132	3.45132	3.45132	3.45132	3.45132	3.45132	3.45132	3.45132	3.45132
AMN	11.9338	-2.81129	-2.81129	11.9646	-2.81129	11.5909	11.1744	10.8719	11.8366	-2.81129	11.5646	12.0157	11.3733	-2.81129	11.6774	-2.81129	11.9547	11.6903	11.735	11.1563	11.0568	11.6769	11.4384	10.7704	11.859	10.9251	11.7681	10.9101	11.6182	10.9296	11.3145	10.7798	-2.81129	11.0697	10.4499	11.5454	11.4559	11.1508	11.5704	11.0291	11.3827	10.9758	11.4415	12.0258	11.6309	12.6272	11.268	10.5033	11.2749
AMOTL1	2.92599	2.92599	2.92599	2.92599	2.92599	2.92599	2.92599	2.92599	2.92599	2.92599	2.92599	2.92599	2.92599	2.92599	2.92599	2.92599	2.92599	2.92599	2.92599	2.92599	2.92599	2.92599	2.92599	2.92599	2.92599	2.92599	2.92599	2.92599	2.92599	2.92599	2.92599	2.92599	2.92599	2.92599	2.92599	2.92599	2.92599	2.92599	2.92599	2.92599	2.92599	2.92599	2.92599	2.92599	2.92599	2.92599	2.92599	2.92599	2.92599
AMPD2	1.73399	1.73399	1.73399	1.73399	1.73399	1.73399	1.73399	1.73399	1.73399	1.73399	1.73399	1.73399	1.73399	1.73399	1.73399	1.73399	1.73399	1.73399	1.73399	1.73399	1.73399	1.73399	1.73399	1.73399	1.73399	1.73399	1.73399	1.73399	1.73399	1.73399	1.73399	1.73399	1.73399	1.73399	1.73399	1.73399	1.73399	1.73399	1.73399	1.73399	1.73399	1.73399	1.73399	1.73399	1.73399	1.73399	1.73399	1.73399	1.73399
AMPD3	1.20825	1.20825	1.20825	1.20825	1.20825	1.20825	1.20825	1.20825	1.20825	1.20825	1.20825	1.20825	1.20825	1.20825	1.20825	1.20825	1.20825	1.20825	1.20825	1.20825	1.20825	1.20825	1.20825	1.20825	1.20825	1.20825	1.20825	1.20825	1.20825	1.20825	1.20825	1.20825	1.20825	1.20825	1.20825	1.20825	1.20825	1.20825	1.20825	1.20825	1.20825	1.20825	1.20825	1.20825	1.20825	1.20825	1.20825	1.20825	1.20825
AMPH	12.5963	13.8277	0.126223	13.1046	0.126223	12.8545	11.8218	12.7717	13.149	0.126223	13.076	12.5497	12.2054	0.126223	12.871	0.126223	0.126223	10.1912	12.6409	0.126223	12.5481	12.1095	12.8387	13.2284	12.377	11.3087	12.5428	12.3405	11.6432	12.7523	12.8564	12.5674	13.658	0.126223	12.26	13.0475	13.4483	12.7173	11.996	11.8835	12.0087	12.089	12.6492	12.6083	12.3239	12.2887	13.0439	12.1522	12.1602
AMPH;BIN1;BIN2	3.06439	3.06439	3.06439	3.06439	3.06439	3.06439	3.06439	3.06439	3.06439	3.06439	3.06439	3.06439	3.06439	3.06439	3.06439	3.06439	3.06439	3.06439	3.06439	3.06439	3.06439	3.06439	3.06439	3.06439	3.06439	3.06439	3.06439	3.06439	3.06439	3.06439	3.06439	3.06439	3.06439	3.06439	3.06439	3.06439	3.06439	3.06439	3.06439	3.06439	3.06439	3.06439	3.06439	3.06439	3.06439	3.06439	3.06439	3.06439	3.06439
AMY1A;AMY1B;AMY1C	13.4406	13.4406	13.4406	13.4406	13.4406	13.4406	13.4406	13.4406	13.4406	13.4406	13.4406	13.4406	13.4406	13.4406	13.4406	13.4406	13.4406	13.4406	13.4406	13.4406	13.4406	13.4406	13.4406	13.4406	13.4406	13.4406	13.4406	13.4406	13.4406	13.4406	13.4406	13.4406	13.4406	13.4406	13.4406	13.4406	13.4406	13.4406	13.4406	13.4406	13.4406	13.4406	13.4406	13.4406	13.4406	13.4406	13.4406	13.4406	13.4406
AMY2A	18.7689	18.7467	19.3343	18.8362	17.7947	18.7628	19.9032	17.7733	17.2101	16.3724	17.2467	19.863	17.0884	17.8015	18.1249	15.5123	17.5387	17.7661	19.0675	19.726	20.5404	19.8421	17.6395	18.0004	17.8548	16.2086	19.5621	18.227	17.8358	20.008	18.3246	19.6997	20.3349	16.9542	19.7169	15.9167	18.9395	19.2371	17.5978	19.2674	18.434	16.8681	18.2682	18.6602	18.4848	19.0964	19.35	19.8179	16.9106
AMY2A	18.7949	18.7762	19.2714	18.8515	17.9738	18.7897	19.7508	17.9557	17.4811	16.7751	17.5119	19.7169	17.3785	17.9796	18.2521	16.0502	17.7581	17.9497	19.0465	19.6015	20.2879	19.6993	17.843	18.1472	18.0245	16.637	19.4633	18.3381	18.0084	19.8391	18.4204	19.5793	20.1147	17.2654	19.5938	16.391	18.9386	19.1894	17.8079	19.215	18.5126	17.1929	18.3728	18.7032	18.5554	19.0709	19.2846	19.679	17.2286
AMY2A;AMY2B	15.2899	15.2899	15.2899	15.2899	15.2899	15.2899	15.2899	15.2899	15.2899	15.2899	15.2899	15.2899	15.2899	15.2899	15.2899	15.2899	15.2899	15.2899	15.2899	15.2899	15.2899	15.2899	15.2899	15.2899	15.2899	15.2899	15.2899	15.2899	15.2899	15.2899	15.2899	15.2899	15.2899	15.2899	15.2899	15.2899	15.2899	15.2899	15.2899	15.2899	15.2899	15.2899	15.2899	15.2899	15.2899	15.2899	15.2899	15.2899	15.2899
AMY2A;AMY2B	14.2307	14.2307	14.2307	14.2307	14.2307	14.2307	14.2307	14.2307	14.2307	14.2307	14.2307	14.2307	14.2307	14.2307	14.2307	14.2307	14.2307	14.2307	14.2307	14.2307	14.2307	14.2307	14.2307	14.2307	14.2307	14.2307	14.2307	14.2307	14.2307	14.2307	14.2307	14.2307	14.2307	14.2307	14.2307	14.2307	14.2307	14.2307	14.2307	14.2307	14.2307	14.2307	14.2307	14.2307	14.2307	14.2307	14.2307	14.2307	14.2307
AMY2B	17.1415	16.5631	16.7609	16.8171	17.7461	16.4332	17.6439	17.1519	15.313	12.6011	19.6842	15.6812	14.1562	17.3219	17.4158	17.6626	14.5929	17.295	18.5733	16.4291	18.355	15.614	15.5787	17.444	16.8124	17.0523	17.4461	17.1054	18.3121	18.3179	15.5237	18.3633	19.324	17.3511	18.3134	16.0276	17.9238	17.0965	15.0858	16.1547	14.417	16.2549	15.1516	16.9413	16.6579	16.1516	16.1122	15.3556	15.8151
AMZ2	8.22808	8.22808	8.22808	8.22808	8.22808	8.22808	8.22808	8.22808	8.22808	8.22808	8.22808	8.22808	8.22808	8.22808	8.22808	8.22808	8.22808	8.22808	8.22808	8.22808	8.22808	8.22808	8.22808	8.22808	8.22808	8.22808	8.22808	8.22808	8.22808	8.22808	8.22808	8.22808	8.22808	8.22808	8.22808	8.22808	8.22808	8.22808	8.22808	8.22808	8.22808	8.22808	8.22808	8.22808	8.22808	8.22808	8.22808	8.22808	8.22808
ANG	13.0177	12.9051	12.9036	12.9383	12.128	12.8258	13.1834	12.8894	13.0156	13.4529	12.8019	12.8977	13.1116	5.2932	13.2213	5.2932	13.1023	13.2876	12.6968	13.6266	13.0601	13.1903	12.8854	13.088	13.3036	13.0118	13.4033	12.9524	13.0977	12.5976	12.9881	12.6279	12.6493	13.1466	13.0143	13.125	13.1906	12.7208	13.1216	12.9846	12.3628	13.0758	13.1451	12.7317	12.7944	13.2459	12.9251	13.0237	13.1395
ANGPT1	2.74618	2.74618	2.74618	2.74618	2.74618	2.74618	2.74618	2.74618	2.74618	2.74618	2.74618	2.74618	2.74618	2.74618	2.74618	2.74618	2.74618	2.74618	2.74618	2.74618	2.74618	2.74618	2.74618	2.74618	2.74618	2.74618	2.74618	2.74618	2.74618	2.74618	2.74618	2.74618	2.74618	2.74618	2.74618	2.74618	2.74618	2.74618	2.74618	2.74618	2.74618	2.74618	2.74618	2.74618	2.74618	2.74618	2.74618	2.74618	2.74618
ANGPTL1	13.2068	3.04063	11.1228	11.1526	3.04063	12.5049	10.7141	12.7507	12.5404	3.04063	12.2188	11.9115	12.1065	3.04063	12.7863	3.04063	12.7329	12.0999	12.6823	12.7071	12.5268	12.2528	12.037	12.2357	3.04063	12.189	12.1198	12.5413	12.3797	12.7612	12.7544	11.8262	3.04063	13.4982	12.1783	11.8561	12.0578	12.5557	11.977	12.3421	11.834	12.6813	12.2048	12.4088	12.6444	11.929	12.7744	12.9541	12.2618
ANGPTL1;ANGPTL2	1.44399	1.44399	1.44399	1.44399	1.44399	1.44399	1.44399	1.44399	1.44399	1.44399	1.44399	1.44399	1.44399	1.44399	1.44399	1.44399	1.44399	1.44399	1.44399	1.44399	1.44399	1.44399	1.44399	1.44399	1.44399	1.44399	1.44399	1.44399	1.44399	1.44399	1.44399	1.44399	1.44399	1.44399	1.44399	1.44399	1.44399	1.44399	1.44399	1.44399	1.44399	1.44399	1.44399	1.44399	1.44399	1.44399	1.44399	1.44399	1.44399
ANGPTL1;ANGPTL2	9.00571	9.00571	9.00571	9.00571	9.00571	9.00571	9.00571	9.00571	9.00571	9.00571	9.00571	9.00571	9.00571	9.00571	9.00571	9.00571	9.00571	9.00571	9.00571	9.00571	9.00571	9.00571	9.00571	9.00571	9.00571	9.00571	9.00571	9.00571	9.00571	9.00571	9.00571	9.00571	9.00571	9.00571	9.00571	9.00571	9.00571	9.00571	9.00571	9.00571	9.00571	9.00571	9.00571	9.00571	9.00571	9.00571	9.00571	9.00571	9.00571
ANGPTL2	13.4092	9.89232	14.6924	12.8446	10.918	12.1781	17.4741	9.80346	11.805	14.3514	9.8419	15.8106	13.6372	14.7964	14.2172	10.3178	11.9977	12.7373	12.5589	13.3504	16.0663	17.0776	14.2282	16.3153	16.9963	11.9824	13.878	17.555	12.9585	15.9127	15.929	14.1919	15.1683	11.9087	12.4341	12.1863	16.1634	16.8677	15.4803	14.2574	9.82396	6.94413	13.1438	17.8153	13.064	16.3077	15.4606	17.082	16.6015
ANGPTL2	10.1317	10.1317	17.1451	10.1317	10.1317	10.1317	17.1024	10.1317	10.1317	10.1317	16.6425	16.4892	10.1317	10.1317	16.457	10.1317	10.1317	16.7727	10.1317	10.1317	10.1317	10.1317	17.7084	17.0997	17.3216	17.0919	16.5644	16.9958	16.6295	16.688	16.0259	16.8975	16.2747	10.1317	16.8951	17.212	10.1317	10.1317	17.4616	16.7437	10.1317	10.1317	17.7668	17.4401	16.831	17.0488	16.2741	10.1317	16.9547
ANGPTL2	4.38502	-0.670781	6.22984	3.57335	0.803803	2.61523	10.2287	-0.798525	2.07884	5.73959	-0.743258	7.83732	4.71279	6.37927	5.5466	-0.0591833	2.35591	3.41916	3.16261	4.30046	8.20495	9.65868	5.56251	8.56289	9.5419	2.33387	5.05906	10.3451	3.73716	7.98414	8.00756	5.51028	6.91391	2.22794	2.98322	2.62708	8.34452	9.35693	7.36243	5.60439	-0.769047	-4.90908	4.00352	10.7193	3.8888	8.55186	7.33419	9.66511	8.97426
ANGPTL2	0.129888	0.129888	10.3976	0.129888	0.129888	0.129888	10.335	0.129888	0.129888	0.129888	9.66176	9.43742	0.129888	0.129888	9.39019	0.129888	0.129888	9.8524	0.129888	0.129888	0.129888	0.129888	11.2222	10.3312	10.656	10.3197	9.54743	10.179	9.64283	9.72837	8.75908	10.0352	9.12337	0.129888	10.0317	10.4955	0.129888	0.129888	10.861	9.81001	0.129888	0.129888	11.3079	10.8295	9.9378	10.2566	9.12241	0.129888	10.1189
ANGPTL2	15.5256	14.2353	15.9964	15.3185	14.6117	15.074	17.017	14.2027	14.9371	15.8713	14.2169	16.4067	15.6093	16.0346	15.8221	14.3914	15.0078	15.2791	15.2137	15.504	16.5005	16.8715	15.8261	16.5918	16.8417	15.0022	15.6976	17.0467	15.3603	16.4441	16.4501	15.8128	16.171	14.9751	15.1679	15.077	16.5361	16.7945	16.2855	15.8368	14.2103	13.1537	15.4283	17.1422	15.399	16.589	16.2783	16.8731	16.6968
ANGPTL2	12.5696	12.5696	17.4413	12.5696	12.5696	12.5696	17.4116	12.5696	12.5696	12.5696	17.0922	16.9857	12.5696	12.5696	16.9633	12.5696	12.5696	17.1826	12.5696	12.5696	12.5696	12.5696	17.8326	17.4098	17.5639	17.4044	17.0379	17.3376	17.0832	17.1238	16.6639	17.2694	16.8367	12.5696	17.2677	17.4878	12.5696	12.5696	17.6612	17.1625	12.5696	12.5696	17.8732	17.6463	17.2232	17.3744	16.8363	12.5696	17.3091
ANGPTL2;ANGPTL6	11.8323	11.8323	11.8323	11.8323	11.8323	11.8323	11.8323	11.8323	11.8323	11.8323	11.8323	11.8323	11.8323	11.8323	11.8323	11.8323	11.8323	11.8323	11.8323	11.8323	11.8323	11.8323	11.8323	11.8323	11.8323	11.8323	11.8323	11.8323	11.8323	11.8323	11.8323	11.8323	11.8323	11.8323	11.8323	11.8323	11.8323	11.8323	11.8323	11.8323	11.8323	11.8323	11.8323	11.8323	11.8323	11.8323	11.8323	11.8323	11.8323
ANGPTL3	11.3446	0.958838	11.6188	12.2872	11.817	11.1586	12.6257	11.4673	11.704	0.958838	12.1408	12.0772	11.4346	0.958838	12.3232	0.958838	12.3227	12.0814	11.4256	12.1297	10.8094	11.2702	12.0761	12.6677	0.958838	12.5126	10.8024	9.39386	12.7783	11.4452	11.5746	0.958838	0.958838	13.5327	10.1089	11.1184	11.0297	11.5388	11.8561	12.1669	12.3087	11.985	11.7122	12.7672	10.8838	0.958838	12.44	11.1882	11.3403
ANGPTL6	13.4352	-0.285186	12.9112	12.149	12.8475	12.2085	13.5186	12.5052	11.6972	12.5075	-0.285186	13.0993	12.1529	13.5846	11.5637	-0.285186	11.6623	12.6959	12.3592	10.1343	11.8531	12.5729	12.6731	13.0268	12.5027	11.6228	12.4581	12.8293	12.6206	12.2938	11.3312	12.5514	12.2336	12.2501	-0.285186	11.8619	11.1274	13.3474	13.0272	13.1104	11.0446	11.7143	-0.285186	11.8774	10.9797	13.2156	12.204	13.2937	13.2591
ANGPTL7	0.0861356	0.0861356	0.0861356	0.0861356	0.0861356	0.0861356	0.0861356	0.0861356	0.0861356	0.0861356	0.0861356	0.0861356	0.0861356	0.0861356	0.0861356	0.0861356	0.0861356	0.0861356	0.0861356	0.0861356	0.0861356	0.0861356	0.0861356	0.0861356	0.0861356	0.0861356	0.0861356	0.0861356	0.0861356	0.0861356	0.0861356	0.0861356	0.0861356	0.0861356	0.0861356	0.0861356	0.0861356	0.0861356	0.0861356	0.0861356	0.0861356	0.0861356	0.0861356	0.0861356	0.0861356	0.0861356	0.0861356	0.0861356	0.0861356
ANK1	2.20758	2.20758	2.20758	2.20758	2.20758	2.20758	2.20758	2.20758	2.20758	2.20758	2.20758	2.20758	2.20758	2.20758	2.20758	2.20758	2.20758	2.20758	2.20758	2.20758	2.20758	2.20758	2.20758	2.20758	2.20758	2.20758	2.20758	2.20758	2.20758	2.20758	2.20758	2.20758	2.20758	2.20758	2.20758	2.20758	2.20758	2.20758	2.20758	2.20758	2.20758	2.20758	2.20758	2.20758	2.20758	2.20758	2.20758	2.20758	2.20758
ANK2;ANK3	0.2344	0.2344	0.2344	0.2344	0.2344	0.2344	0.2344	0.2344	0.2344	0.2344	0.2344	0.2344	0.2344	0.2344	0.2344	0.2344	0.2344	0.2344	0.2344	0.2344	0.2344	0.2344	0.2344	0.2344	0.2344	0.2344	0.2344	0.2344	0.2344	0.2344	0.2344	0.2344	0.2344	0.2344	0.2344	0.2344	0.2344	0.2344	0.2344	0.2344	0.2344	0.2344	0.2344	0.2344	0.2344	0.2344	0.2344	0.2344	0.2344
ANK2;ANK3	2.63807	2.63807	2.63807	2.63807	2.63807	2.63807	2.63807	2.63807	2.63807	2.63807	2.63807	2.63807	2.63807	2.63807	2.63807	2.63807	2.63807	2.63807	2.63807	2.63807	2.63807	2.63807	2.63807	2.63807	2.63807	2.63807	2.63807	2.63807	2.63807	2.63807	2.63807	2.63807	2.63807	2.63807	2.63807	2.63807	2.63807	2.63807	2.63807	2.63807	2.63807	2.63807	2.63807	2.63807	2.63807	2.63807	2.63807	2.63807	2.63807
ANK3	1.56844	1.56844	1.56844	1.56844	1.56844	1.56844	1.56844	1.56844	1.56844	1.56844	1.56844	1.56844	1.56844	1.56844	1.56844	1.56844	1.56844	1.56844	1.56844	1.56844	1.56844	1.56844	1.56844	1.56844	1.56844	1.56844	1.56844	1.56844	1.56844	1.56844	1.56844	1.56844	1.56844	1.56844	1.56844	1.56844	1.56844	1.56844	1.56844	1.56844	1.56844	1.56844	1.56844	1.56844	1.56844	1.56844	1.56844	1.56844	1.56844
ANK3	3.25826	3.25826	3.25826	3.25826	3.25826	3.25826	3.25826	3.25826	3.25826	3.25826	3.25826	3.25826	3.25826	3.25826	3.25826	3.25826	3.25826	3.25826	3.25826	3.25826	3.25826	3.25826	3.25826	3.25826	3.25826	3.25826	3.25826	3.25826	3.25826	3.25826	3.25826	3.25826	3.25826	3.25826	3.25826	3.25826	3.25826	3.25826	3.25826	3.25826	3.25826	3.25826	3.25826	3.25826	3.25826	3.25826	3.25826	3.25826	3.25826
ANKFY1	5.4113	5.4113	5.4113	5.4113	5.4113	5.4113	5.4113	5.4113	5.4113	5.4113	5.4113	5.4113	5.4113	5.4113	5.4113	5.4113	5.4113	5.4113	5.4113	5.4113	5.4113	5.4113	5.4113	5.4113	5.4113	5.4113	5.4113	5.4113	5.4113	5.4113	5.4113	5.4113	5.4113	5.4113	5.4113	5.4113	5.4113	5.4113	5.4113	5.4113	5.4113	5.4113	5.4113	5.4113	5.4113	5.4113	5.4113	5.4113	5.4113
ANKHD1	1.90187	1.90187	1.90187	1.90187	1.90187	1.90187	1.90187	1.90187	1.90187	1.90187	1.90187	1.90187	1.90187	1.90187	1.90187	1.90187	1.90187	1.90187	1.90187	1.90187	1.90187	1.90187	1.90187	1.90187	1.90187	1.90187	1.90187	1.90187	1.90187	1.90187	1.90187	1.90187	1.90187	1.90187	1.90187	1.90187	1.90187	1.90187	1.90187	1.90187	1.90187	1.90187	1.90187	1.90187	1.90187	1.90187	1.90187	1.90187	1.90187
ANKRD13A	1.59213	1.59213	1.59213	1.59213	1.59213	1.59213	1.59213	1.59213	1.59213	1.59213	1.59213	1.59213	1.59213	1.59213	1.59213	1.59213	1.59213	1.59213	1.59213	1.59213	1.59213	1.59213	1.59213	1.59213	1.59213	1.59213	1.59213	1.59213	1.59213	1.59213	1.59213	1.59213	1.59213	1.59213	1.59213	1.59213	1.59213	1.59213	1.59213	1.59213	1.59213	1.59213	1.59213	1.59213	1.59213	1.59213	1.59213	1.59213	1.59213
ANKRD22	0.59136	0.59136	0.59136	0.59136	0.59136	0.59136	0.59136	0.59136	0.59136	0.59136	0.59136	0.59136	0.59136	0.59136	0.59136	0.59136	0.59136	0.59136	0.59136	0.59136	0.59136	0.59136	0.59136	0.59136	0.59136	0.59136	0.59136	0.59136	0.59136	0.59136	0.59136	0.59136	0.59136	0.59136	0.59136	0.59136	0.59136	0.59136	0.59136	0.59136	0.59136	0.59136	0.59136	0.59136	0.59136	0.59136	0.59136	0.59136	0.59136
ANKS4B	2.09463	2.09463	2.09463	2.09463	2.09463	2.09463	2.09463	2.09463	2.09463	2.09463	2.09463	2.09463	2.09463	2.09463	2.09463	2.09463	2.09463	2.09463	2.09463	2.09463	2.09463	2.09463	2.09463	2.09463	2.09463	2.09463	2.09463	2.09463	2.09463	2.09463	2.09463	2.09463	2.09463	2.09463	2.09463	2.09463	2.09463	2.09463	2.09463	2.09463	2.09463	2.09463	2.09463	2.09463	2.09463	2.09463	2.09463	2.09463	2.09463
ANO6	10.7701	-2.27685	9.71179	11.3063	-2.27685	10.5331	11.4538	11.3417	9.79981	-2.27685	11.5392	11.3946	10.284	-2.27685	11.5012	-2.27685	10.649	10.1298	10.9868	11.4114	11.2906	11.3449	11.0834	10.3083	9.40486	10.5699	9.46426	-2.27685	10.5675	10.237	11.0321	11.0488	-2.27685	11.3591	10.7793	11.3121	-2.27685	10.217	-2.27685	10.0727	10.7606	11.8792	9.30321	11.0952	10.1016	9.19682	10.6271	10.5593	10.2005
ANOS1	1.78903	1.78903	1.78903	1.78903	1.78903	1.78903	1.78903	1.78903	1.78903	1.78903	1.78903	1.78903	1.78903	1.78903	1.78903	1.78903	1.78903	1.78903	1.78903	1.78903	1.78903	1.78903	1.78903	1.78903	1.78903	1.78903	1.78903	1.78903	1.78903	1.78903	1.78903	1.78903	1.78903	1.78903	1.78903	1.78903	1.78903	1.78903	1.78903	1.78903	1.78903	1.78903	1.78903	1.78903	1.78903	1.78903	1.78903	1.78903	1.78903
ANP32A	1.74436	1.74436	1.74436	14.178	1.74436	1.74436	1.74436	13.7938	1.74436	1.74436	1.74436	1.74436	13.9985	1.74436	12.0381	1.74436	1.74436	13.5763	1.74436	13.1975	1.74436	13.4439	1.74436	1.74436	1.74436	12.6093	1.74436	1.74436	13.4115	1.74436	1.74436	1.74436	1.74436	1.74436	1.74436	1.74436	1.74436	1.74436	1.74436	12.4612	13.7461	1.74436	1.74436	1.74436	13.2791	1.74436	1.74436	1.74436	12.6342
ANP32A;ANP32B	0.541998	0.541998	0.541998	0.541998	0.541998	0.541998	0.541998	0.541998	0.541998	0.541998	0.541998	0.541998	0.541998	0.541998	0.541998	0.541998	0.541998	0.541998	0.541998	0.541998	0.541998	0.541998	0.541998	0.541998	0.541998	0.541998	0.541998	0.541998	0.541998	0.541998	0.541998	0.541998	0.541998	0.541998	0.541998	0.541998	0.541998	0.541998	0.541998	0.541998	0.541998	0.541998	0.541998	0.541998	0.541998	0.541998	0.541998	0.541998	0.541998
ANP32A;ANP32C	3.74571	3.74571	3.74571	3.74571	3.74571	3.74571	3.74571	3.74571	3.74571	3.74571	3.74571	3.74571	3.74571	3.74571	3.74571	3.74571	3.74571	3.74571	3.74571	3.74571	3.74571	3.74571	3.74571	3.74571	3.74571	3.74571	3.74571	3.74571	3.74571	3.74571	3.74571	3.74571	3.74571	3.74571	3.74571	3.74571	3.74571	3.74571	3.74571	3.74571	3.74571	3.74571	3.74571	3.74571	3.74571	3.74571	3.74571	3.74571	3.74571
ANP32B	2.04284	2.04284	2.04284	2.04284	2.04284	2.04284	2.04284	2.04284	2.04284	2.04284	2.04284	2.04284	2.04284	2.04284	2.04284	2.04284	2.04284	2.04284	2.04284	2.04284	2.04284	2.04284	2.04284	2.04284	2.04284	2.04284	2.04284	2.04284	2.04284	2.04284	2.04284	2.04284	2.04284	2.04284	2.04284	2.04284	2.04284	2.04284	2.04284	2.04284	2.04284	2.04284	2.04284	2.04284	2.04284	2.04284	2.04284	2.04284	2.04284
ANP32E	1.75093	1.75093	1.75093	1.75093	1.75093	1.75093	1.75093	1.75093	1.75093	1.75093	1.75093	1.75093	1.75093	1.75093	1.75093	1.75093	1.75093	1.75093	1.75093	1.75093	1.75093	1.75093	1.75093	1.75093	1.75093	1.75093	1.75093	1.75093	1.75093	1.75093	1.75093	1.75093	1.75093	1.75093	1.75093	1.75093	1.75093	1.75093	1.75093	1.75093	1.75093	1.75093	1.75093	1.75093	1.75093	1.75093	1.75093	1.75093	1.75093
ANPEP	15.8482	15.6166	18.8919	16.1427	18.2165	16.88	16.937	16.0602	16.3078	16.5456	16.7781	16.006	16.7561	17.6277	16.8142	18.5247	17.5029	17.3484	15.6065	17.8825	16.7191	16.4246	16.6127	16.5535	16.8206	16.5313	16.1573	16.1662	17.1159	16.4036	16.18	15.9168	16.8614	17.1096	16.4331	17.2872	15.8829	15.6604	16.3673	15.6037	17.4358	16.5399	17.1355	16.2573	16.3842	17.4713	16.3638	16.5621	17.2433
ANTXR1	12.5102	12.8772	15.8827	13.8358	15.485	15.2417	16.4016	14.815	12.2384	14.8269	11.9977	12.7659	12.963	16.8627	13.8567	12.7643	14.6195	14.9535	13.1192	14.3578	13.76	13.8876	13.8481	13.1138	15.6137	14.0251	12.507	13.8872	13.3056	14.1684	13.7396	12.0531	14.2023	13.3294	15.9315	13.858	15.0058	15.0598	14.3135	13.5342	15.6234	12.554	14.1583	14.5337	13.29	15.1934	14.2481	12.6075	14.2664
ANXA1	15.5228	18.0545	13.0638	17.1014	13.6925	13.6612	13.9905	17.5886	13.6695	13.347	16.484	14.7956	15.2612	14.0053	13.2227	16.0702	13.4964	14.5452	17.6163	13.7386	13.7318	15.2732	13.6496	13.3878	14.4793	17.1118	14.7319	13.465	17.117	13.3112	14.7377	15.752	15.8539	16.1111	14.9704	14.8312	13.771	17.3781	13.2272	16.0476	16.6717	16.9248	13.8291	13.8664	16.9531	13.8191	13.9045	12.9627	15.0232
ANXA10	3.02146	3.02146	3.02146	3.02146	3.02146	12.6602	12.8339	3.02146	13.7024	3.02146	3.02146	12.6088	11.7714	14.2105	12.2821	3.02146	12.9183	12.4353	3.02146	3.02146	3.02146	14.178	3.02146	12.9172	3.02146	3.02146	3.02146	3.02146	13.5008	12.2989	11.4464	3.02146	3.02146	3.02146	3.02146	12.2318	3.02146	12.5282	3.02146	3.02146	3.02146	12.568	13.0006	14.3946	12.206	3.02146	10.895	12.3227	3.02146
ANXA11	13.9235	13.8947	14.8108	14.5682	14.9009	13.5411	13.7255	15.5747	13.7196	14.2687	13.7411	14.4443	15.4379	15.3316	13.4623	14.8949	14.1409	13.3778	14.3288	14.6642	15.1966	15.7808	14.1063	14.7862	14.0789	14.3601	14.5487	14.9597	14.243	14.9633	13.8334	14.7058	15.2037	14.1989	14.626	13.9524	13.5109	13.9457	15.0462	13.8731	13.8884	14.918	14.2969	14.5794	14.7155	13.1858	14.4181	14.6812	14.6872
ANXA11;ANXA13	5.48248	5.48248	5.48248	5.48248	5.48248	5.48248	5.48248	5.48248	5.48248	5.48248	5.48248	5.48248	5.48248	5.48248	5.48248	5.48248	5.48248	5.48248	5.48248	5.48248	5.48248	5.48248	5.48248	5.48248	5.48248	5.48248	5.48248	5.48248	5.48248	5.48248	5.48248	5.48248	5.48248	5.48248	5.48248	5.48248	5.48248	5.48248	5.48248	5.48248	5.48248	5.48248	5.48248	5.48248	5.48248	5.48248	5.48248	5.48248	5.48248
ANXA13	6.98232	7.73503	4.21074	6.63095	10.0695	7.29335	7.81658	8.88459	-11.3909	8.42393	6.054	7.7447	7.91276	11.3388	5.75318	10.6699	6.80434	6.25864	-11.3909	7.70478	7.78967	7.56121	7.22289	8.46586	8.18694	7.08129	7.78839	9.16886	7.31694	9.47846	5.66118	8.49887	9.69705	7.50058	8.89995	6.35165	-11.3909	7.30757	9.79988	8.49998	6.51682	7.8662	7.55284	7.14902	6.70981	5.44913	8.16971	8.85284	9.37714
ANXA2	14.0729	14.4368	11.7518	16.1107	12.8551	13.1638	13.204	16.3494	12.8238	14.0043	15.3575	13.925	14.973	13.177	13.1446	14.7021	13.85	13.0572	16.4495	13.4411	12.9974	14.1764	12.6452	13.1283	13.8957	14.8751	13.5122	12.9259	14.8805	13.1501	13.5481	14.9827	14.8697	13.4927	13.7828	14.7122	13.2932	16.4515	12.2262	14.5115	15.5411	15.5934	13.9156	12.396	15.2453	12.4431	13.7705	13.5101	14.2014
ANXA2;ANXA2P2	11.632	11.632	11.632	11.632	11.632	11.632	11.632	11.632	11.632	11.632	11.632	11.632	11.632	11.632	11.632	11.632	11.632	11.632	11.632	11.632	11.632	11.632	11.632	11.632	11.632	11.632	11.632	11.632	11.632	11.632	11.632	11.632	11.632	11.632	11.632	11.632	11.632	11.632	11.632	11.632	11.632	11.632	11.632	11.632	11.632	11.632	11.632	11.632	11.632
ANXA3	13.1523	13.6961	12.65	14.9968	12.7493	12.5828	13.4231	16.1154	13.1649	12.9051	14.3636	12.7723	14.6221	1.86475	12.9689	14.3815	13.3712	13.0879	15.0232	13.5908	12.5848	13.5821	12.9263	12.9072	13.2932	13.3125	14.0054	12.5189	14.683	12.7407	12.4294	13.8288	13.5001	12.6416	13.107	13.2418	12.5528	13.5175	13.0975	12.5118	14.4613	13.9811	12.6359	12.8549	14.161	12.3704	12.8602	13.079	13.7016
ANXA4	13.5832	14.984	12.8441	14.7042	14.2924	14.461	13.9669	15.5582	14.6111	15.0923	14.2715	14.5982	14.7252	14.4523	13.8644	15.0964	14.1603	12.9803	13.9211	15.2436	13.4229	14.1332	14.0853	14.1601	13.4444	12.911	14.6286	13.76	14.678	14.1338	13.5259	14.7226	14.9544	14.1292	13.9152	14.4157	14.1643	14.4442	13.5604	12.7709	13.837	14.4956	14.2712	13.994	13.8287	13.5595	13.7609	13.756	13.6874
ANXA5	12.9664	14.6634	13.025	13.891	13.7818	13.3824	13.7049	14.9191	14.0043	13.4886	13.4499	13.9342	15.3668	13.2114	13.2479	15.2078	14.4526	13.2853	13.4753	14.9157	12.8621	12.6808	13.4788	13.8024	13.1237	12.8208	14.9275	12.5928	13.3008	13.2079	12.6126	15.439	13.8376	12.9192	12.8524	13.4739	12.9835	13.5925	12.7249	12.3445	13.7006	13.1312	13.7688	12.7347	13.6368	12.2722	13.0895	13.4679	13.1769
ANXA6	4.16448	6.49694	1.11506	8.6528	5.54419	9.01328	2.51802	10.3458	6.18186	4.17569	8.44469	3.08695	6.58622	4.05589	2.66718	12.1671	5.91822	2.52004	5.6108	8.44413	3.17423	7.15382	3.32351	4.38112	1.70347	0.796141	6.545	2.84692	8.61907	3.3528	3.46601	3.52879	7.92341	3.04833	2.32619	8.07046	7.46956	4.5233	1.36081	-0.0403257	2.43036	6.09111	2.82815	3.60386	4.9086	2.72596	3.64381	3.47929	4.4207
ANXA6	13.0806	13.6022	12.3986	14.0843	13.3891	14.1649	12.7124	14.4629	13.5317	13.0831	14.0378	12.8396	13.6221	13.0563	12.7457	14.8702	13.4728	12.7128	13.404	14.0376	12.8591	13.7491	12.8925	13.129	12.5302	12.3273	13.6129	12.7859	14.0767	12.899	12.9244	12.9384	13.9212	12.831	12.6695	13.9541	13.8197	13.1608	12.4536	12.1402	12.6928	13.5114	12.7817	12.9552	13.247	12.7589	12.9641	12.9273	13.1379
ANXA7	12.3745	13.9172	13.6783	13.7708	13.9814	12.6306	12.8087	14.5342	12.8473	13.8941	13.2703	13.0761	14.8088	15.4139	12.2525	15.2914	13.4811	12.317	12.6853	15.11	14.2517	15.3411	13.4476	13.589	12.5954	12.8686	13.5049	13.5014	13.7978	13.6364	12.9799	13.2535	14.4333	13.5165	12.792	13.0371	13.0125	12.8673	13.4874	12.1996	12.9765	14.0554	13.8923	12.9724	13.3978	12.0755	12.9706	13.1343	13.5324
ANXA8	1.12333	1.12333	1.12333	1.12333	1.12333	1.12333	1.12333	1.12333	1.12333	1.12333	1.12333	1.12333	1.12333	1.12333	1.12333	1.12333	1.12333	1.12333	1.12333	1.12333	1.12333	1.12333	1.12333	1.12333	1.12333	1.12333	1.12333	1.12333	1.12333	1.12333	1.12333	1.12333	1.12333	1.12333	1.12333	1.12333	1.12333	1.12333	1.12333	1.12333	1.12333	1.12333	1.12333	1.12333	1.12333	1.12333	1.12333	1.12333	1.12333
ANXA8;ANXA8L1	5.80255	5.80255	5.80255	5.80255	5.80255	5.80255	5.80255	5.80255	5.80255	5.80255	5.80255	5.80255	5.80255	5.80255	5.80255	5.80255	5.80255	5.80255	5.80255	5.80255	5.80255	5.80255	5.80255	5.80255	5.80255	5.80255	5.80255	5.80255	5.80255	5.80255	5.80255	5.80255	5.80255	5.80255	5.80255	5.80255	5.80255	5.80255	5.80255	5.80255	5.80255	5.80255	5.80255	5.80255	5.80255	5.80255	5.80255	5.80255	5.80255
ANXA8L1	1.76834	1.76834	1.76834	1.76834	1.76834	1.76834	1.76834	1.76834	1.76834	1.76834	1.76834	1.76834	1.76834	1.76834	1.76834	1.76834	1.76834	1.76834	1.76834	1.76834	1.76834	1.76834	1.76834	1.76834	1.76834	1.76834	1.76834	1.76834	1.76834	1.76834	1.76834	1.76834	1.76834	1.76834	1.76834	1.76834	1.76834	1.76834	1.76834	1.76834	1.76834	1.76834	1.76834	1.76834	1.76834	1.76834	1.76834	1.76834	1.76834
ANXA9	3.34557	3.34557	3.34557	3.34557	3.34557	3.34557	3.34557	3.34557	3.34557	3.34557	3.34557	3.34557	3.34557	3.34557	3.34557	3.34557	3.34557	3.34557	3.34557	3.34557	3.34557	3.34557	3.34557	3.34557	3.34557	3.34557	3.34557	3.34557	3.34557	3.34557	3.34557	3.34557	3.34557	3.34557	3.34557	3.34557	3.34557	3.34557	3.34557	3.34557	3.34557	3.34557	3.34557	3.34557	3.34557	3.34557	3.34557	3.34557	3.34557
AOC1	12.5896	13.1255	13.6533	12.3552	13.8423	13.713	14.3214	12.3134	14.3622	14.2963	13.8989	13.602	14.0499	13.9618	14.2672	13.9138	11.6633	12.6985	14.4323	14.6162	14.9169	13.6079	13.2364	12.9556	13.5512	13.5278	14.616	13.2962	13.6774	13.8599	14.1989	11.8075	12.4423	13.7251	11.8518	13.9533	14.1463	14.1908	14.1673	14.1917	12.6617	14.592	15.098	15.2036	14.68	14.3545	14.328	14.5239	14.1536
AOC3	1.46432	1.46432	1.46432	12.9754	15.0548	1.46432	13.5176	1.46432	1.46432	1.46432	1.46432	13.3178	1.46432	1.46432	12.9934	1.46432	12.8591	1.46432	1.46432	1.46432	1.46432	1.46432	1.46432	1.46432	1.46432	1.46432	1.46432	1.46432	1.46432	1.46432	1.46432	1.46432	1.46432	1.46432	1.46432	1.46432	1.46432	1.46432	1.46432	1.46432	14.5317	14.9165	1.46432	1.46432	1.46432	1.46432	1.46432	1.46432	1.46432
AOX1	11.7532	12.8803	11.4403	12.3275	0.00983415	12.5084	11.2968	11.9035	12.2278	0.00983415	11.8095	11.0933	12.167	0.00983415	12.984	12.467	10.9014	10.5136	13.4552	11.7877	12.0344	11.3267	11.2632	12.3724	11.5749	11.2337	12.0565	11.1831	12.14	11.3264	11.3941	11.2449	12.7231	12.1537	10.5085	12.3091	11.7645	11.4746	11.8573	11.3748	11.1766	11.8665	0.00983415	11.841	12.4351	11.8227	11.8579	11.0508	11.698
AOX1;XDH	3.13656	3.13656	3.13656	3.13656	3.13656	3.13656	3.13656	3.13656	3.13656	3.13656	3.13656	3.13656	3.13656	3.13656	3.13656	3.13656	3.13656	3.13656	3.13656	3.13656	3.13656	3.13656	3.13656	3.13656	3.13656	3.13656	3.13656	3.13656	3.13656	3.13656	3.13656	3.13656	3.13656	3.13656	3.13656	3.13656	3.13656	3.13656	3.13656	3.13656	3.13656	3.13656	3.13656	3.13656	3.13656	3.13656	3.13656	3.13656	3.13656
AP1B1	12.2861	1.45946	12.7476	10.9254	1.45946	1.45946	11.2323	11.3873	12.0569	1.45946	12.6037	1.45946	12.3997	1.45946	11.7883	12.7775	12.1319	12.4146	11.681	12.3356	12.1617	12.4585	12.5394	1.45946	12.5898	1.45946	13.2359	1.45946	12.5662	1.45946	11.9368	11.5688	1.45946	1.45946	1.45946	11.3684	1.45946	1.45946	1.45946	11.0257	11.6431	11.9619	12.625	10.6592	11.958	1.45946	1.45946	11.7928	11.0724
AP1B1	12.1332	1.92362	12.5684	10.85	1.92362	1.92362	11.1395	11.2856	11.917	1.92362	12.4327	1.92362	12.2403	1.92362	11.6638	12.5966	11.9878	12.2543	11.5626	12.1798	12.0158	12.2957	12.3721	1.92362	12.4196	1.92362	13.0289	1.92362	12.3973	1.92362	11.8038	11.4568	1.92362	1.92362	1.92362	11.2678	1.92362	1.92362	1.92362	10.9446	11.5268	11.8275	12.4528	10.599	11.8238	1.92362	1.92362	11.668	10.9886
AP1B1;AP2B1	6.54475	6.54475	6.54475	6.54475	6.54475	6.54475	6.54475	6.54475	6.54475	6.54475	6.54475	6.54475	6.54475	6.54475	6.54475	6.54475	6.54475	6.54475	6.54475	6.54475	6.54475	6.54475	6.54475	6.54475	6.54475	6.54475	6.54475	6.54475	6.54475	6.54475	6.54475	6.54475	6.54475	6.54475	6.54475	6.54475	6.54475	6.54475	6.54475	6.54475	6.54475	6.54475	6.54475	6.54475	6.54475	6.54475	6.54475	6.54475	6.54475
AP1B1;AP2B1	2.67213	2.67213	2.67213	2.67213	2.67213	2.67213	2.67213	2.67213	2.67213	2.67213	2.67213	2.67213	2.67213	2.67213	2.67213	2.67213	2.67213	2.67213	2.67213	2.67213	2.67213	2.67213	2.67213	2.67213	2.67213	2.67213	2.67213	2.67213	2.67213	2.67213	2.67213	2.67213	2.67213	2.67213	2.67213	2.67213	2.67213	2.67213	2.67213	2.67213	2.67213	2.67213	2.67213	2.67213	2.67213	2.67213	2.67213	2.67213	2.67213
AP1G1	0.215124	0.215124	8.80706	0.215124	0.215124	0.215124	9.06093	0.215124	10.1635	0.215124	8.95836	0.215124	9.93959	0.215124	8.66948	10.5948	9.02119	9.55105	0.215124	9.44217	8.1756	8.34686	0.215124	8.75179	0.215124	9.01971	0.215124	8.16427	9.86116	0.215124	9.21575	0.215124	0.215124	9.10871	0.215124	9.05245	0.215124	0.215124	0.215124	8.61646	0.215124	9.36288	0.215124	9.12496	9.25031	0.215124	0.215124	0.215124	9.74226
AP1M1	3.09924	3.09924	3.09924	3.09924	3.09924	3.09924	3.09924	3.09924	3.09924	3.09924	3.09924	3.09924	3.09924	3.09924	3.09924	3.09924	3.09924	3.09924	3.09924	3.09924	3.09924	3.09924	3.09924	3.09924	3.09924	3.09924	3.09924	3.09924	3.09924	3.09924	3.09924	3.09924	3.09924	3.09924	3.09924	3.09924	3.09924	3.09924	3.09924	3.09924	3.09924	3.09924	3.09924	3.09924	3.09924	3.09924	3.09924	3.09924	3.09924
AP1M1;AP1M2	4.66583	4.66583	4.66583	4.66583	4.66583	4.66583	4.66583	4.66583	4.66583	4.66583	4.66583	4.66583	4.66583	4.66583	4.66583	4.66583	4.66583	4.66583	4.66583	4.66583	4.66583	4.66583	4.66583	4.66583	4.66583	4.66583	4.66583	4.66583	4.66583	4.66583	4.66583	4.66583	4.66583	4.66583	4.66583	4.66583	4.66583	4.66583	4.66583	4.66583	4.66583	4.66583	4.66583	4.66583	4.66583	4.66583	4.66583	4.66583	4.66583
AP1M2	1.26845	1.26845	1.26845	1.26845	1.26845	1.26845	1.26845	1.26845	1.26845	1.26845	1.26845	1.26845	1.26845	1.26845	1.26845	1.26845	1.26845	1.26845	1.26845	1.26845	1.26845	1.26845	1.26845	1.26845	1.26845	1.26845	1.26845	1.26845	1.26845	1.26845	1.26845	1.26845	1.26845	1.26845	1.26845	1.26845	1.26845	1.26845	1.26845	1.26845	1.26845	1.26845	1.26845	1.26845	1.26845	1.26845	1.26845	1.26845	1.26845
AP1S1	1.65613	1.65613	1.65613	1.65613	1.65613	1.65613	1.65613	1.65613	1.65613	1.65613	1.65613	1.65613	1.65613	1.65613	1.65613	1.65613	1.65613	1.65613	1.65613	1.65613	1.65613	1.65613	1.65613	1.65613	1.65613	1.65613	1.65613	1.65613	1.65613	1.65613	1.65613	1.65613	1.65613	1.65613	1.65613	1.65613	1.65613	1.65613	1.65613	1.65613	1.65613	1.65613	1.65613	1.65613	1.65613	1.65613	1.65613	1.65613	1.65613
AP2A1	4.4141	4.4141	4.4141	4.4141	4.4141	4.4141	4.4141	4.4141	4.4141	4.4141	4.4141	4.4141	4.4141	4.4141	4.4141	4.4141	4.4141	4.4141	4.4141	4.4141	4.4141	4.4141	4.4141	4.4141	4.4141	4.4141	4.4141	4.4141	4.4141	4.4141	4.4141	4.4141	4.4141	4.4141	4.4141	4.4141	4.4141	4.4141	4.4141	4.4141	4.4141	4.4141	4.4141	4.4141	4.4141	4.4141	4.4141	4.4141	4.4141
AP2A1;AP2A2	6.15126	6.15126	6.15126	6.15126	6.15126	6.15126	6.15126	6.15126	6.15126	6.15126	6.15126	6.15126	6.15126	6.15126	6.15126	6.15126	6.15126	6.15126	6.15126	6.15126	6.15126	6.15126	6.15126	6.15126	6.15126	6.15126	6.15126	6.15126	6.15126	6.15126	6.15126	6.15126	6.15126	6.15126	6.15126	6.15126	6.15126	6.15126	6.15126	6.15126	6.15126	6.15126	6.15126	6.15126	6.15126	6.15126	6.15126	6.15126	6.15126
AP2A2	4.69063	4.69063	4.69063	4.69063	4.69063	4.69063	4.69063	4.69063	4.69063	4.69063	4.69063	4.69063	4.69063	4.69063	4.69063	4.69063	4.69063	4.69063	4.69063	4.69063	4.69063	4.69063	4.69063	4.69063	4.69063	4.69063	4.69063	4.69063	4.69063	4.69063	4.69063	4.69063	4.69063	4.69063	4.69063	4.69063	4.69063	4.69063	4.69063	4.69063	4.69063	4.69063	4.69063	4.69063	4.69063	4.69063	4.69063	4.69063	4.69063
AP2A2	2.92096	2.92096	2.92096	2.92096	2.92096	2.92096	2.92096	2.92096	2.92096	2.92096	2.92096	2.92096	2.92096	2.92096	2.92096	2.92096	2.92096	2.92096	2.92096	2.92096	2.92096	2.92096	2.92096	2.92096	2.92096	2.92096	2.92096	2.92096	2.92096	2.92096	2.92096	2.92096	2.92096	2.92096	2.92096	2.92096	2.92096	2.92096	2.92096	2.92096	2.92096	2.92096	2.92096	2.92096	2.92096	2.92096	2.92096	2.92096	2.92096
AP2B1	0.430963	0.430963	0.430963	0.430963	0.430963	0.430963	0.430963	0.430963	0.430963	12.4295	0.430963	9.96145	10.8959	0.430963	10.6645	12.8637	12.29	0.430963	10.9953	11.4094	0.430963	10.6491	10.5772	10.4546	11.7896	0.430963	0.430963	11.0381	12.7194	0.430963	0.430963	10.2056	0.430963	0.430963	0.430963	10.812	0.430963	0.430963	10.7359	10.9507	11.4724	12.4869	0.430963	10.277	11.8443	10.033	10.3987	10.8647	10.3657
AP2M1	5.0661	5.0661	5.0661	5.0661	5.0661	5.0661	5.0661	5.0661	5.0661	5.0661	5.0661	5.0661	5.0661	5.0661	5.0661	5.0661	5.0661	5.0661	5.0661	5.0661	5.0661	5.0661	5.0661	5.0661	5.0661	5.0661	5.0661	5.0661	5.0661	5.0661	5.0661	5.0661	5.0661	5.0661	5.0661	5.0661	5.0661	5.0661	5.0661	5.0661	5.0661	5.0661	5.0661	5.0661	5.0661	5.0661	5.0661	5.0661	5.0661
AP2S1	2.0779	2.0779	2.0779	2.0779	2.0779	2.0779	2.0779	2.0779	2.0779	2.0779	2.0779	2.0779	2.0779	2.0779	2.0779	2.0779	2.0779	2.0779	2.0779	2.0779	2.0779	2.0779	2.0779	2.0779	2.0779	2.0779	2.0779	2.0779	2.0779	2.0779	2.0779	2.0779	2.0779	2.0779	2.0779	2.0779	2.0779	2.0779	2.0779	2.0779	2.0779	2.0779	2.0779	2.0779	2.0779	2.0779	2.0779	2.0779	2.0779
AP3B1	3.99722	3.99722	3.99722	3.99722	3.99722	3.99722	3.99722	3.99722	3.99722	3.99722	3.99722	3.99722	3.99722	3.99722	3.99722	3.99722	3.99722	3.99722	3.99722	3.99722	3.99722	3.99722	3.99722	3.99722	3.99722	3.99722	3.99722	3.99722	3.99722	3.99722	3.99722	3.99722	3.99722	3.99722	3.99722	3.99722	3.99722	3.99722	3.99722	3.99722	3.99722	3.99722	3.99722	3.99722	3.99722	3.99722	3.99722	3.99722	3.99722
AP3D1	1.9726	1.9726	1.9726	1.9726	1.9726	1.9726	1.9726	1.9726	1.9726	1.9726	1.9726	1.9726	1.9726	1.9726	1.9726	1.9726	1.9726	1.9726	1.9726	1.9726	1.9726	1.9726	1.9726	1.9726	1.9726	1.9726	1.9726	1.9726	1.9726	1.9726	1.9726	1.9726	1.9726	1.9726	1.9726	1.9726	1.9726	1.9726	1.9726	1.9726	1.9726	1.9726	1.9726	1.9726	1.9726	1.9726	1.9726	1.9726	1.9726
AP3M1	2.25251	2.25251	2.25251	2.25251	2.25251	2.25251	2.25251	2.25251	2.25251	2.25251	2.25251	2.25251	2.25251	2.25251	2.25251	2.25251	2.25251	2.25251	2.25251	2.25251	2.25251	2.25251	2.25251	2.25251	2.25251	2.25251	2.25251	2.25251	2.25251	2.25251	2.25251	2.25251	2.25251	2.25251	2.25251	2.25251	2.25251	2.25251	2.25251	2.25251	2.25251	2.25251	2.25251	2.25251	2.25251	2.25251	2.25251	2.25251	2.25251
APBB1IP	0.850839	0.850839	0.850839	0.850839	0.850839	0.850839	0.850839	0.850839	0.850839	0.850839	0.850839	0.850839	0.850839	0.850839	0.850839	0.850839	0.850839	0.850839	0.850839	0.850839	0.850839	0.850839	0.850839	0.850839	0.850839	0.850839	0.850839	0.850839	0.850839	0.850839	0.850839	0.850839	0.850839	0.850839	0.850839	0.850839	0.850839	0.850839	0.850839	0.850839	0.850839	0.850839	0.850839	0.850839	0.850839	0.850839	0.850839	0.850839	0.850839
APCS	13.5356	13.876	13.8784	14.073	13.1285	13.4762	12.6285	13.798	14.4382	12.6735	14.3061	13.5047	13.9585	13.3615	13.3855	5.60236	13.4877	14.7515	13.799	14.9271	14.0741	13.2638	13.3567	12.8295	13.0335	13.1894	14.2084	14.0248	13.1712	13.9904	13.3134	12.8669	13.165	12.4888	14.011	14.3579	14.3884	13.8544	13.5106	14.0503	5.60236	13.169	13.9112	13.7175	13.3784	13.8406	14.0786	13.8953	12.6918
APEH	13.1375	13.3554	12.7872	13.1542	5.01397	12.6407	12.6196	13.4905	12.7916	5.01397	12.8189	12.4661	12.6943	5.01397	12.199	5.01397	12.1438	11.5039	12.6606	12.4479	12.1404	12.4599	12.2202	12.7057	12.4367	11.8604	13.1116	12.4512	12.7154	12.5244	12.5839	12.5383	13.5835	12.2275	12.316	12.5338	12.5531	12.4744	12.2707	12.516	12.4713	12.435	11.9794	12.1945	12.6166	12.8424	12.4313	12.3002	12.24
APEX1	2.39706	2.39706	2.39706	13.4387	2.39706	2.39706	2.39706	13.6809	2.39706	2.39706	14.2013	2.39706	2.39706	2.39706	2.39706	2.39706	2.39706	2.39706	2.39706	2.39706	2.39706	2.39706	2.39706	2.39706	2.39706	2.39706	2.39706	2.39706	13.8573	12.058	2.39706	2.39706	2.39706	2.39706	2.39706	12.4165	2.39706	2.39706	2.39706	11.6036	13.0729	13.1638	2.39706	11.2972	13.5358	2.39706	2.39706	2.39706	12.249
API5	1.51912	1.51912	1.51912	1.51912	1.51912	1.51912	1.51912	1.51912	1.51912	1.51912	1.51912	1.51912	1.51912	1.51912	1.51912	1.51912	1.51912	1.51912	1.51912	1.51912	1.51912	1.51912	1.51912	1.51912	1.51912	1.51912	1.51912	1.51912	1.51912	1.51912	1.51912	1.51912	1.51912	1.51912	1.51912	1.51912	1.51912	1.51912	1.51912	1.51912	1.51912	1.51912	1.51912	1.51912	1.51912	1.51912	1.51912	1.51912	1.51912
APIP	0.885708	0.885708	0.885708	0.885708	0.885708	0.885708	0.885708	0.885708	0.885708	0.885708	0.885708	0.885708	0.885708	0.885708	0.885708	0.885708	0.885708	0.885708	0.885708	0.885708	0.885708	0.885708	0.885708	0.885708	0.885708	0.885708	0.885708	0.885708	0.885708	0.885708	0.885708	0.885708	0.885708	0.885708	0.885708	0.885708	0.885708	0.885708	0.885708	0.885708	0.885708	0.885708	0.885708	0.885708	0.885708	0.885708	0.885708	0.885708	0.885708
APLP1	11.8103	11.8082	-1.37463	11.4629	-1.37463	12.3549	-1.37463	10.6753	11.5563	-1.37463	7.79936	11.8852	11.9206	-1.37463	11.1766	-1.37463	-1.37463	-1.37463	12.2543	-1.37463	11.5676	12.3874	-1.37463	9.65631	9.44353	-1.37463	11.3258	11.4586	-1.37463	11.4774	11.5671	8.08294	11.3256	-1.37463	10.8804	10.7291	12.5115	12.2201	11.1031	10.5955	8.54479	10.0235	11.7138	10.4096	9.33772	11.8679	12.0606	11.5639	9.83302
APLP2	5.51559	6.42816	1.80917	5.7834	1.40133	5.82523	4.23638	6.08351	5.42593	4.91387	4.54231	3.99208	5.92035	4.07036	5.31054	7.83858	5.21312	6.11481	6.19634	4.90493	6.2357	5.65106	6.08125	3.79322	4.64117	5.39687	5.9524	5.80745	3.48652	6.42785	6.68465	5.89059	6.99834	4.88445	4.31134	5.05489	6.4381	6.05447	5.76714	6.69116	6.49334	5.77365	6.79344	5.02136	4.69494	5.50128	6.94771	6.71684	6.16128
APLP2	12.8723	13.0882	11.9953	12.9357	11.8988	12.9456	12.5696	13.0067	12.8511	12.7299	12.642	12.5118	12.9681	12.5304	12.8238	13.4219	12.8007	13.0141	13.0334	12.7278	13.0427	12.9044	13.0061	12.4648	12.6654	12.8442	12.9757	12.9414	12.3922	13.0882	13.1489	12.961	13.2231	12.723	12.5874	12.7633	13.0906	12.9998	12.9318	13.1505	13.1037	12.9334	13.1747	12.7554	12.6781	12.8689	13.2112	13.1565	13.0251
APLP2;APP	2.53086	2.53086	2.53086	2.53086	2.53086	2.53086	2.53086	2.53086	2.53086	2.53086	2.53086	2.53086	2.53086	2.53086	2.53086	2.53086	2.53086	2.53086	2.53086	2.53086	2.53086	2.53086	2.53086	2.53086	2.53086	2.53086	2.53086	2.53086	2.53086	2.53086	2.53086	2.53086	2.53086	2.53086	2.53086	2.53086	2.53086	2.53086	2.53086	2.53086	2.53086	2.53086	2.53086	2.53086	2.53086	2.53086	2.53086	2.53086	2.53086
APMAP	1.70962	1.70962	1.70962	16.2834	1.70962	1.70962	14.2898	17.4643	1.70962	1.70962	1.70962	1.70962	15.3566	1.70962	1.70962	1.70962	1.70962	14.679	1.70962	1.70962	1.70962	14.8032	1.70962	1.70962	1.70962	1.70962	1.70962	1.70962	15.9406	1.70962	1.70962	1.70962	1.70962	1.70962	1.70962	1.70962	1.70962	1.70962	1.70962	14.5123	1.70962	1.70962	1.70962	1.70962	14.1178	1.70962	1.70962	1.70962	14.3004
APOA1	15.1082	14.7886	15.08	15.1152	15.8942	15.0292	15.6309	14.954	15.3582	15.8544	16.727	15.0825	15.301	18.7411	15.2777	18.0534	16.3761	19.3179	14.4635	15.8553	14.9736	14.3136	14.5809	14.1568	16.2989	16.2606	15.5058	15.4684	17.7914	14.9461	15.4401	15.3244	14.4241	15.4747	16.2346	15.2676	16.0632	15.5355	14.2812	17.6694	15.8581	15.1964	15.2522	14.6797	15.7622	14.4668	14.1211	14.7082	15.4489
APOA2	14.3373	13.747	14.0976	15.6588	15.8422	14.6416	14.1952	12.95	13.6197	15.8972	15.7127	14.9024	14.0196	18.0287	14.4409	16.4831	14.3877	17.355	14.458	13.7134	13.8713	13.6358	14.5286	12.6261	15.92	14.7605	13.5747	14.5086	16.5671	14.0348	14.1267	14.4131	12.6128	14.0264	15.5597	14.3927	15.1724	14.3622	14.5557	17.9343	14.8594	14.5242	16.1202	12.7929	13.748	13.4697	13.636	13.2925	14.0845
APOA4	13.4327	13.3607	14.4837	12.6998	14.3607	13.0937	15.5184	13.0689	13.8146	14.093	13.3793	12.6843	13.6009	17.885	12.7798	16.4085	14.2741	16.3825	12.512	15.1141	13.2576	12.9926	12.2966	12.3514	14.9394	15.7927	14.6622	13.6675	16.2635	12.9264	13.2637	12.4043	12.7866	13.6048	14.2804	13.8219	14.579	14.0281	13.7713	15.2895	13.0684	13.1363	13.4264	13.4894	13.1646	14.2607	12.4175	13.5541	14.2357
APOA5	0.923126	0.923126	0.923126	0.923126	0.923126	0.923126	15.2574	0.923126	0.923126	0.923126	0.923126	0.923126	16.6141	0.923126	0.923126	0.923126	0.923126	0.923126	0.923126	16.4775	0.923126	0.923126	0.923126	0.923126	0.923126	0.923126	18.7099	15.6401	17.091	0.923126	0.923126	0.923126	0.923126	0.923126	0.923126	0.923126	0.923126	0.923126	0.923126	0.923126	0.923126	0.923126	0.923126	0.923126	0.923126	0.923126	0.923126	0.923126	0.923126
APOB	10.8913	-3.86004	17.1403	10.9285	12.3152	11.3804	8.58929	15.5103	-3.86004	9.9903	13.1954	17.2233	14.9724	9.93607	9.64715	-3.86004	11.1604	14.3038	9.92588	9.65667	9.27319	14.7976	14.8782	18.649	9.46221	11.3625	10.0242	9.25765	9.2503	9.03634	8.37188	10.0822	11.0849	9.0586	14.7254	6.12009	-3.86004	8.53743	9.65678	12.6325	10.7474	8.83148	-3.86004	3.18937	10.9158	10.1132	12.7509	9.71416	11.2382
APOBEC3A	1.69551	1.69551	1.69551	1.69551	1.69551	1.69551	1.69551	1.69551	1.69551	1.69551	1.69551	1.69551	1.69551	1.69551	1.69551	1.69551	1.69551	1.69551	1.69551	1.69551	1.69551	1.69551	1.69551	1.69551	1.69551	1.69551	1.69551	1.69551	1.69551	1.69551	1.69551	1.69551	1.69551	1.69551	1.69551	1.69551	1.69551	1.69551	1.69551	1.69551	1.69551	1.69551	1.69551	1.69551	1.69551	1.69551	1.69551	1.69551	1.69551
APOBR	8.998	8.998	8.998	8.998	8.998	8.998	8.998	8.998	8.998	8.998	8.998	8.998	8.998	8.998	8.998	8.998	8.998	8.998	8.998	8.998	8.998	8.998	8.998	8.998	8.998	8.998	8.998	8.998	8.998	8.998	8.998	8.998	8.998	8.998	8.998	8.998	8.998	8.998	8.998	8.998	8.998	8.998	8.998	8.998	8.998	8.998	8.998	8.998	8.998
APOC1	8.22312	-6.59711	10.4195	-6.59711	10.7908	-6.59711	9.21518	8.98082	-6.59711	10.357	9.15325	8.82211	8.66456	12.7864	8.32949	14.9911	8.68433	11.7373	6.23579	9.7663	8.14823	8.46335	8.66629	-6.59711	10.3812	9.33999	7.97523	8.59706	10.3777	8.22011	7.50304	6.93007	-6.59711	8.8247	10.0837	8.41968	9.09828	7.63251	9.57328	11.1346	9.57807	8.248	8.2853	7.88608	8.91677	8.65131	7.77509	8.15645	7.58443
APOC1	9.53361	-4.73427	11.6482	-4.73427	12.0056	-4.73427	10.4887	10.2631	-4.73427	11.588	10.4291	10.1103	9.9586	13.9268	9.63602	16.0494	9.97763	12.9168	7.62035	11.0193	9.46151	9.76489	9.96027	-4.73427	11.6113	10.6089	9.29496	9.89362	11.6079	9.53072	8.84037	8.28875	-4.73427	10.1128	11.3249	9.72285	10.3762	8.96502	10.8335	12.3366	10.8381	9.55757	9.59347	9.20913	10.2014	9.94585	9.10228	9.46943	8.91872
APOC2	14.8166	16.0804	0.841462	14.9415	14.4324	14.3435	13.6226	15.9913	15.6046	0.841462	14.2257	16.2551	14.861	15.4609	13.8025	0.841462	13.1465	14.9956	16.3257	12.6764	15.3365	16.1888	13.9972	14.3111	15.6163	14.4677	16.273	16.3543	14.9808	15.6182	15.956	15.3672	16.4691	0.841462	16.0943	13.6259	15.6314	16.4849	15.4757	15.8792	13.3924	14.7943	13.151	15.3091	15.3195	15.4237	15.7948	15.7398	13.9624
APOC2	7.34331	9.31335	-14.4421	7.53804	6.74441	6.60584	5.48205	9.17446	8.57168	-14.4421	6.4221	9.58568	7.41245	8.34761	5.76238	-14.4421	4.73984	7.62239	9.69578	4.00702	8.15382	9.48233	6.06592	6.5552	8.58989	6.79946	9.6137	9.74038	7.5993	8.59292	9.11949	8.20154	9.91926	-14.4421	9.33508	5.48714	8.6134	9.94392	8.37077	8.9997	5.12315	7.30847	4.74689	8.11104	8.12718	8.28963	8.86812	8.78242	6.01177
APOC3	13.6042	15.9732	13.5801	14.7922	13.8184	12.6255	14.914	14.3603	15.0481	13.0259	13.9104	14.7248	14.0462	14.5101	12.0088	14.2327	12.8852	15.2561	14.9214	14.4689	14.2737	14.8868	12.7458	14.7829	15.8854	15.2793	16.2065	15.6987	15.6142	14.9984	13.4684	14.1135	16.0793	13.3571	15.5506	14.5787	15.0808	13.37	14.8753	16.183	13.316	12.8291	14.5772	14.5054	14.5506	15.1832	15.167	15.3837	14.849
APOC4	0.0528691	0.0528691	0.0528691	0.0528691	0.0528691	0.0528691	0.0528691	0.0528691	0.0528691	0.0528691	0.0528691	0.0528691	0.0528691	0.0528691	0.0528691	0.0528691	0.0528691	0.0528691	0.0528691	0.0528691	0.0528691	0.0528691	0.0528691	0.0528691	0.0528691	0.0528691	0.0528691	0.0528691	0.0528691	0.0528691	0.0528691	0.0528691	0.0528691	0.0528691	0.0528691	0.0528691	0.0528691	0.0528691	0.0528691	0.0528691	0.0528691	0.0528691	0.0528691	0.0528691	0.0528691	0.0528691	0.0528691	0.0528691	0.0528691
APOD	19.2403	19.7599	22.1528	18.6938	21.7566	21.3204	21.485	19.0883	19.4626	20.6671	19.7662	20.3129	19.8897	21.9077	21.1526	21.7914	20.8149	20.916	19.7267	21.0142	20.3287	20.1496	21.5307	19.9677	20.6488	20.9229	20.3068	20.8108	20.5164	20.7579	20.8359	19.0447	19.0616	20.2475	20.7807	20.6702	20.9401	19.4056	21.6176	20.5568	21.8197	19.2159	20.5042	20.8841	20.3128	21.1731	20.2418	19.5374	20.5712
APOE	14.4222	15.556	14.5057	13.432	14.5955	14.3999	13.7874	14.0911	14.2736	12.983	14.0526	13.6949	14.4203	16.137	14.5721	14.9645	14.5729	15.9039	13.8335	15.5786	14.36	13.9318	13.5367	12.5243	13.3476	14.8108	14.2843	14.4196	15.7286	13.8441	14.5487	14.4442	14.2106	13.921	13.8607	14.0808	15.6394	14.7728	12.7615	14.7653	14.2192	14.1525	14.0457	14.2426	14.6923	14.0778	14.3691	14.2749	13.6473
APOF	15.1165	18.1531	4.80452	17.4621	4.80452	4.80452	4.80452	17.2191	15.1914	15.2476	4.80452	4.80452	13.0834	4.80452	4.80452	4.80452	4.80452	16.7102	17.6985	4.80452	17.0577	16.7636	4.80452	4.80452	4.80452	13.92	16.9429	15.7065	14.376	14.1714	4.80452	14.6918	17.9832	4.80452	15.3794	4.80452	4.80452	14.4953	14.4034	16.3318	4.80452	4.80452	18.4343	17.2997	13.859	16.2143	17.0754	15.3843	4.80452
APOH	18.2388	19.4311	18.6714	18.4271	17.0065	16.9158	18.2464	19.2377	18.5873	18.142	16.8647	17.6404	17.4853	18.1418	18.3311	19.8264	16.7439	18.041	17.6464	17.1658	17.5433	17.7808	17.8376	18.6114	18.9811	18.063	19.5852	19.3165	18.8161	17.9924	16.8148	17.8488	18.0345	18.857	17.5369	18.0032	18.0155	18.3475	19.3325	18.8154	18.2851	15.7865	17.4965	17.5771	17.349	18.6741	18.9366	18.2256	18.1911
APOL1	-3.093	-3.093	-3.093	8.79574	-3.093	-3.093	-3.093	8.7219	10.9119	-3.093	10.1849	9.51373	7.53879	-3.093	8.37903	-3.093	-3.093	11.7283	10.1416	-3.093	9.11752	9.13734	-3.093	7.6162	8.80096	8.55476	-3.093	8.21923	9.35941	8.73399	8.22568	-3.093	-3.093	9.00635	8.71592	-3.093	8.33697	8.43749	8.01288	11.4665	8.3936	8.0777	-3.093	7.43282	7.93216	-3.093	8.31995	8.04345	7.49682
APOM	14.296	14.3342	15.8721	14.1057	16.2931	15.1148	15.4577	13.2306	14.1762	15.0044	13.5067	13.5871	13.6008	16.5649	13.9254	16.3179	14.0206	14.8049	13.985	15.5364	13.2459	12.8969	13.2918	13.2407	15.2163	13.1961	13.3562	14.1614	13.897	14.0709	13.1575	12.6325	15.6935	13.5096	14.2408	13.172	14.1614	13.4554	13.9439	14.102	13.8742	13.5185	15.692	13.3452	13.2684	14.5703	13.8987	12.8362	14.4864
APOOL	0.251628	0.251628	0.251628	0.251628	0.251628	0.251628	0.251628	0.251628	0.251628	0.251628	0.251628	0.251628	0.251628	0.251628	0.251628	0.251628	0.251628	0.251628	0.251628	0.251628	0.251628	0.251628	0.251628	0.251628	0.251628	0.251628	0.251628	0.251628	0.251628	0.251628	0.251628	0.251628	0.251628	0.251628	0.251628	0.251628	0.251628	0.251628	0.251628	0.251628	0.251628	0.251628	0.251628	0.251628	0.251628	0.251628	0.251628	0.251628	0.251628
APP	14.1815	14.7989	13.0117	14.4436	13.1455	14.4186	13.2131	14.6203	14.6023	13.3729	14.4756	14.5251	14.4345	13.7809	14.0685	13.5195	13.3934	13.5308	14.4387	13.3768	14.3262	14.4368	13.6339	14.1032	14.0104	13.6083	14.547	14.6371	13.4262	14.486	14.3316	14.3339	14.6515	13.5742	14.3544	14.4855	14.7993	14.775	13.9813	14.047	13.7051	14.1022	14.1089	14.3159	14.1252	14.3883	14.5838	14.6091	13.8615
APP	8.58463	11.3719	3.30409	9.768	3.90779	9.65521	4.21331	10.5659	10.4846	4.93431	9.9127	10.136	9.72675	6.7765	8.07487	5.59624	5.02702	5.64738	9.74616	4.95219	9.23812	9.73723	6.11272	8.23125	7.81256	5.99699	10.2347	10.6415	5.17507	9.95969	9.26223	9.27272	10.7068	5.84343	9.36551	9.95741	11.3736	11.2641	7.6809	7.97788	6.43435	8.22681	8.25701	9.19177	8.33055	9.51858	10.401	10.5152	7.14008
APP	17.0353	18.1086	15.0018	17.491	15.2342	17.4475	15.3519	17.7982	17.7669	15.6295	17.5467	17.6327	17.4751	16.339	16.8389	15.8845	15.6653	15.9041	17.4825	15.6364	17.2869	17.4791	16.0833	16.8992	16.7379	16.0388	17.6707	17.8273	15.7223	17.5648	17.2962	17.3002	17.8525	15.9796	17.336	17.5639	18.1093	18.0671	16.6872	16.8016	16.2072	16.8975	16.9091	17.2691	16.9374	17.3949	17.7347	17.7787	16.479
APPL1	16.7123	4.34287	4.34287	4.34287	4.34287	17.9976	4.34287	4.34287	15.0592	4.34287	16.1275	14.3419	15.7312	4.34287	4.34287	4.34287	4.34287	4.34287	15.5586	18.1951	14.4379	16.7055	4.34287	4.34287	16.4006	14.8618	4.34287	15.8199	14.261	4.34287	15.0079	4.34287	4.34287	4.34287	4.34287	4.34287	4.34287	15.7967	16.9348	4.34287	4.34287	15.5741	4.34287	4.34287	4.34287	4.34287	4.34287	14.616	4.34287
APPL2	3.44155	3.44155	3.44155	3.44155	3.44155	3.44155	3.44155	3.44155	3.44155	3.44155	3.44155	3.44155	19.4951	3.44155	3.44155	20.5947	17.9771	18.4581	3.44155	17.686	18.8098	3.44155	3.44155	3.44155	3.44155	17.429	3.44155	19.4388	3.44155	3.44155	3.44155	3.44155	3.44155	3.44155	3.44155	3.44155	3.44155	3.44155	3.44155	3.44155	3.44155	22.4284	3.44155	3.44155	3.44155	3.44155	18.8959	3.44155	3.44155
APRT	8.35572	8.35572	8.35572	8.35572	8.35572	8.35572	8.35572	8.35572	8.35572	8.35572	8.35572	8.35572	8.35572	8.35572	8.35572	8.35572	8.35572	8.35572	8.35572	8.35572	8.35572	8.35572	8.35572	8.35572	8.35572	8.35572	8.35572	8.35572	8.35572	8.35572	8.35572	8.35572	8.35572	8.35572	8.35572	8.35572	8.35572	8.35572	8.35572	8.35572	8.35572	8.35572	8.35572	8.35572	8.35572	8.35572	8.35572	8.35572	8.35572
AQP1	13.3539	12.931	13.2147	13.7779	14.0591	13.5387	13.4925	14.1916	13.7713	13.8648	13.7773	13.8576	13.4592	14.799	14.2617	15.8136	12.9416	4.01052	4.01052	13.1229	4.01052	4.01052	4.01052	14.064	13.4372	14.36	14.2625	14.1798	13.5563	13.7879	14.2958	14.6729	14.4755	14.9784	14.299	14.0357	13.9875	13.4613	13.7544	14.0513	13.445	14.42	14.8945	13.8958	14.6532	14.193	13.476	14.6465	14.8913
AQP2	12.715	1.50839	13.9739	13.0198	13.8261	12.8761	14.9016	13.1507	13.7951	14.784	14.898	13.6796	14.9332	14.7618	14.8868	15.6084	14.4037	14.6956	12.983	14.7165	14.0927	14.7684	14.0527	13.4813	14.1981	14.971	13.1434	13.3051	13.9124	13.6501	14.5713	14.4135	1.50839	14.5943	13.0896	14.593	15.0588	13.6355	13.9549	14.1482	14.9847	14.1086	15.712	14.4629	14.0141	13.2689	13.4787	14.8776	14.6223
AQP7	3.17206	3.17206	3.17206	3.17206	3.17206	3.17206	3.17206	3.17206	3.17206	3.17206	3.17206	3.17206	3.17206	3.17206	3.17206	3.17206	3.17206	3.17206	3.17206	3.17206	3.17206	3.17206	3.17206	3.17206	3.17206	3.17206	3.17206	3.17206	3.17206	3.17206	3.17206	3.17206	3.17206	3.17206	3.17206	3.17206	3.17206	3.17206	3.17206	3.17206	3.17206	3.17206	3.17206	3.17206	3.17206	3.17206	3.17206	3.17206	3.17206
ARAF;BRAF;RAF1	1.85175	1.85175	1.85175	1.85175	1.85175	1.85175	1.85175	1.85175	1.85175	1.85175	1.85175	1.85175	1.85175	1.85175	1.85175	1.85175	1.85175	1.85175	1.85175	1.85175	1.85175	1.85175	1.85175	1.85175	1.85175	1.85175	1.85175	1.85175	1.85175	1.85175	1.85175	1.85175	1.85175	1.85175	1.85175	1.85175	1.85175	1.85175	1.85175	1.85175	1.85175	1.85175	1.85175	1.85175	1.85175	1.85175	1.85175	1.85175	1.85175
ARAP1	1.85613	1.85613	1.85613	1.85613	1.85613	1.85613	1.85613	1.85613	1.85613	1.85613	1.85613	1.85613	1.85613	1.85613	1.85613	1.85613	1.85613	1.85613	1.85613	1.85613	1.85613	1.85613	1.85613	1.85613	1.85613	1.85613	1.85613	1.85613	1.85613	1.85613	1.85613	1.85613	1.85613	1.85613	1.85613	1.85613	1.85613	1.85613	1.85613	1.85613	1.85613	1.85613	1.85613	1.85613	1.85613	1.85613	1.85613	1.85613	1.85613
ARCN1	6.12155	6.12155	6.12155	6.12155	6.12155	6.12155	6.12155	6.12155	6.12155	6.12155	6.12155	6.12155	6.12155	6.12155	6.12155	6.12155	6.12155	6.12155	6.12155	6.12155	6.12155	6.12155	6.12155	6.12155	6.12155	6.12155	6.12155	6.12155	6.12155	6.12155	6.12155	6.12155	6.12155	6.12155	6.12155	6.12155	6.12155	6.12155	6.12155	6.12155	6.12155	6.12155	6.12155	6.12155	6.12155	6.12155	6.12155	6.12155	6.12155
ARF1;ARF3	9.33081	9.33081	9.33081	9.33081	9.33081	9.33081	9.33081	9.33081	9.33081	9.33081	9.33081	9.33081	9.33081	9.33081	9.33081	9.33081	9.33081	9.33081	9.33081	9.33081	9.33081	9.33081	9.33081	9.33081	9.33081	9.33081	9.33081	9.33081	9.33081	9.33081	9.33081	9.33081	9.33081	9.33081	9.33081	9.33081	9.33081	9.33081	9.33081	9.33081	9.33081	9.33081	9.33081	9.33081	9.33081	9.33081	9.33081	9.33081	9.33081
ARF1;ARF3;ARF4;ARF5	8.36923	8.36923	8.36923	8.36923	8.36923	8.36923	8.36923	8.36923	8.36923	8.36923	8.36923	8.36923	8.36923	8.36923	8.36923	8.36923	8.36923	8.36923	8.36923	8.36923	8.36923	8.36923	8.36923	8.36923	8.36923	8.36923	8.36923	8.36923	8.36923	8.36923	8.36923	8.36923	8.36923	8.36923	8.36923	8.36923	8.36923	8.36923	8.36923	8.36923	8.36923	8.36923	8.36923	8.36923	8.36923	8.36923	8.36923	8.36923	8.36923
ARF1;ARF3;ARF5	6.83736	6.83736	6.83736	6.83736	6.83736	6.83736	6.83736	6.83736	6.83736	6.83736	6.83736	6.83736	6.83736	6.83736	6.83736	6.83736	6.83736	6.83736	6.83736	6.83736	6.83736	6.83736	6.83736	6.83736	6.83736	6.83736	6.83736	6.83736	6.83736	6.83736	6.83736	6.83736	6.83736	6.83736	6.83736	6.83736	6.83736	6.83736	6.83736	6.83736	6.83736	6.83736	6.83736	6.83736	6.83736	6.83736	6.83736	6.83736	6.83736
ARF4	-1.25439	-1.25439	8.83571	8.6754	-1.25439	-1.25439	9.10027	-1.25439	8.84324	-1.25439	8.68984	8.99491	9.51914	-1.25439	9.16184	11.2107	8.93885	9.22505	-1.25439	9.17751	8.50688	8.2861	9.19313	8.73725	8.27941	9.11909	9.0266	8.13594	9.25109	8.4547	8.3899	9.08719	-1.25439	9.51066	8.74078	9.01956	-1.25439	8.38304	-1.25439	7.91206	9.01198	8.5599	8.91272	8.64672	8.61419	-1.25439	8.19009	8.40627	9.18727
ARF5	2.1613	2.1613	2.1613	2.1613	2.1613	2.1613	2.1613	2.1613	2.1613	2.1613	2.1613	2.1613	2.1613	2.1613	2.1613	2.1613	2.1613	2.1613	2.1613	2.1613	2.1613	2.1613	2.1613	2.1613	2.1613	2.1613	2.1613	2.1613	2.1613	2.1613	2.1613	2.1613	2.1613	2.1613	2.1613	2.1613	2.1613	2.1613	2.1613	2.1613	2.1613	2.1613	2.1613	2.1613	2.1613	2.1613	2.1613	2.1613	2.1613
ARF6	10.037	10.037	10.037	10.037	10.037	10.037	10.037	10.037	10.037	10.037	10.037	10.037	10.037	10.037	10.037	10.037	10.037	10.037	10.037	10.037	10.037	10.037	10.037	10.037	10.037	10.037	10.037	10.037	10.037	10.037	10.037	10.037	10.037	10.037	10.037	10.037	10.037	10.037	10.037	10.037	10.037	10.037	10.037	10.037	10.037	10.037	10.037	10.037	10.037
ARFGAP2	1.04371	1.04371	1.04371	1.04371	1.04371	1.04371	1.04371	1.04371	1.04371	1.04371	1.04371	1.04371	1.04371	1.04371	1.04371	1.04371	1.04371	1.04371	1.04371	1.04371	1.04371	1.04371	1.04371	1.04371	1.04371	1.04371	1.04371	1.04371	1.04371	1.04371	1.04371	1.04371	1.04371	1.04371	1.04371	1.04371	1.04371	1.04371	1.04371	1.04371	1.04371	1.04371	1.04371	1.04371	1.04371	1.04371	1.04371	1.04371	1.04371
ARFGEF1	0.551557	0.551557	0.551557	0.551557	0.551557	0.551557	0.551557	0.551557	0.551557	0.551557	0.551557	0.551557	0.551557	0.551557	0.551557	0.551557	0.551557	0.551557	0.551557	0.551557	0.551557	0.551557	0.551557	0.551557	0.551557	0.551557	0.551557	0.551557	0.551557	0.551557	0.551557	0.551557	0.551557	0.551557	0.551557	0.551557	0.551557	0.551557	0.551557	0.551557	0.551557	0.551557	0.551557	0.551557	0.551557	0.551557	0.551557	0.551557	0.551557
ARFGEF1;ARFGEF2	1.6622	1.6622	1.6622	1.6622	1.6622	1.6622	1.6622	1.6622	1.6622	1.6622	1.6622	1.6622	1.6622	1.6622	1.6622	1.6622	1.6622	1.6622	1.6622	1.6622	1.6622	1.6622	1.6622	1.6622	1.6622	1.6622	1.6622	1.6622	1.6622	1.6622	1.6622	1.6622	1.6622	1.6622	1.6622	1.6622	1.6622	1.6622	1.6622	1.6622	1.6622	1.6622	1.6622	1.6622	1.6622	1.6622	1.6622	1.6622	1.6622
ARFGEF3	0.43288	0.43288	0.43288	0.43288	0.43288	0.43288	0.43288	0.43288	0.43288	0.43288	0.43288	0.43288	0.43288	0.43288	0.43288	0.43288	0.43288	0.43288	0.43288	0.43288	0.43288	0.43288	0.43288	0.43288	0.43288	0.43288	0.43288	0.43288	0.43288	0.43288	0.43288	0.43288	0.43288	0.43288	0.43288	0.43288	0.43288	0.43288	0.43288	0.43288	0.43288	0.43288	0.43288	0.43288	0.43288	0.43288	0.43288	0.43288	0.43288
ARFIP1	2.94552	2.94552	2.94552	2.94552	2.94552	2.94552	2.94552	2.94552	2.94552	2.94552	2.94552	2.94552	2.94552	2.94552	2.94552	2.94552	2.94552	2.94552	2.94552	2.94552	2.94552	2.94552	2.94552	2.94552	2.94552	2.94552	2.94552	2.94552	2.94552	2.94552	2.94552	2.94552	2.94552	2.94552	2.94552	2.94552	2.94552	2.94552	2.94552	2.94552	2.94552	2.94552	2.94552	2.94552	2.94552	2.94552	2.94552	2.94552	2.94552
ARFIP1	5.94381	5.94381	5.94381	5.94381	5.94381	5.94381	5.94381	5.94381	5.94381	5.94381	5.94381	5.94381	5.94381	5.94381	5.94381	5.94381	5.94381	5.94381	5.94381	5.94381	5.94381	5.94381	5.94381	5.94381	5.94381	5.94381	5.94381	5.94381	5.94381	5.94381	5.94381	5.94381	5.94381	5.94381	5.94381	5.94381	5.94381	5.94381	5.94381	5.94381	5.94381	5.94381	5.94381	5.94381	5.94381	5.94381	5.94381	5.94381	5.94381
ARFIP1	0.690414	0.690414	0.690414	0.690414	0.690414	0.690414	0.690414	0.690414	0.690414	0.690414	0.690414	0.690414	0.690414	0.690414	0.690414	0.690414	0.690414	0.690414	0.690414	0.690414	0.690414	0.690414	0.690414	0.690414	0.690414	0.690414	0.690414	0.690414	0.690414	0.690414	0.690414	0.690414	0.690414	0.690414	0.690414	0.690414	0.690414	0.690414	0.690414	0.690414	0.690414	0.690414	0.690414	0.690414	0.690414	0.690414	0.690414	0.690414	0.690414
ARG1	7.72708	10.4012	5.87543	8.48804	-9.16861	8.29211	6.13796	10.1858	9.33427	-9.16861	9.97939	7.49616	6.89495	-9.16861	6.06516	-9.16861	5.41285	6.45484	8.99214	4.9482	7.41764	7.27678	6.51504	8.29098	7.15349	8.50646	7.00758	6.5372	8.82811	-9.16861	7.59897	8.1942	9.5562	6.81326	7.47671	-9.16861	7.27805	8.60227	5.79185	9.10514	6.95412	9.92875	7.23785	-9.16861	8.69203	-9.16861	8.17143	7.20415	6.19245
ARG1	12.513	14.443	11.1766	13.0622	0.318573	12.9208	11.3661	14.2876	13.673	0.318573	14.1386	12.3463	11.9124	0.318573	11.3135	0.318573	10.8427	11.5948	13.4261	10.5073	12.2897	12.188	11.6382	12.92	12.099	13.0755	11.9937	11.6542	13.3077	0.318573	12.4205	12.8501	13.8332	11.8534	12.3323	0.318573	12.1889	13.1447	11.1162	13.5076	11.9551	14.102	12.1599	0.318573	13.2094	0.318573	12.8337	12.1356	11.4054
ARG2	0.5605	0.5605	0.5605	0.5605	0.5605	0.5605	0.5605	0.5605	0.5605	0.5605	0.5605	0.5605	0.5605	0.5605	0.5605	0.5605	0.5605	0.5605	0.5605	0.5605	0.5605	0.5605	0.5605	0.5605	0.5605	0.5605	0.5605	0.5605	0.5605	0.5605	0.5605	0.5605	0.5605	0.5605	0.5605	0.5605	0.5605	0.5605	0.5605	0.5605	0.5605	0.5605	0.5605	0.5605	0.5605	0.5605	0.5605	0.5605	0.5605
ARHGAP1	11.7208	2.91578	11.1013	11.9538	2.91578	11.3061	11.4395	11.9699	11.5048	2.91578	11.2751	11.3638	11.8814	2.91578	11.3362	2.91578	2.91578	12.5856	2.91578	11.0068	10.4556	10.8254	11.5608	11.126	10.9994	11.22	11.718	11.226	11.0707	11.0451	11.0659	11.591	2.91578	11.3084	10.6703	11.4626	11.6222	11.3786	11.1042	11.2834	11.1542	10.6677	2.91578	11.5046	11.3757	11.2139	10.952	11.1857	11.8057
ARHGAP10	1.15881	1.15881	1.15881	1.15881	1.15881	1.15881	1.15881	1.15881	1.15881	1.15881	1.15881	1.15881	1.15881	1.15881	1.15881	1.15881	1.15881	1.15881	1.15881	1.15881	1.15881	1.15881	1.15881	1.15881	1.15881	1.15881	1.15881	1.15881	1.15881	1.15881	1.15881	1.15881	1.15881	1.15881	1.15881	1.15881	1.15881	1.15881	1.15881	1.15881	1.15881	1.15881	1.15881	1.15881	1.15881	1.15881	1.15881	1.15881	1.15881
ARHGAP12	0.687995	0.687995	0.687995	0.687995	0.687995	0.687995	0.687995	0.687995	0.687995	0.687995	0.687995	0.687995	0.687995	0.687995	0.687995	0.687995	0.687995	0.687995	0.687995	0.687995	0.687995	0.687995	0.687995	0.687995	0.687995	0.687995	0.687995	0.687995	0.687995	0.687995	0.687995	0.687995	0.687995	0.687995	0.687995	0.687995	0.687995	0.687995	0.687995	0.687995	0.687995	0.687995	0.687995	0.687995	0.687995	0.687995	0.687995	0.687995	0.687995
ARHGAP17	1.77357	1.77357	1.77357	1.77357	1.77357	1.77357	1.77357	1.77357	1.77357	1.77357	1.77357	1.77357	1.77357	1.77357	1.77357	1.77357	1.77357	1.77357	1.77357	1.77357	1.77357	1.77357	1.77357	1.77357	1.77357	1.77357	1.77357	1.77357	1.77357	1.77357	1.77357	1.77357	1.77357	1.77357	1.77357	1.77357	1.77357	1.77357	1.77357	1.77357	1.77357	1.77357	1.77357	1.77357	1.77357	1.77357	1.77357	1.77357	1.77357
ARHGAP18	11.5748	2.47471	2.47471	2.47471	2.47471	11.3141	2.47471	11.4922	10.9849	12.732	11.6935	11.7128	11.313	2.47471	11.1545	13.1947	11.3288	11.1734	11.1949	12.058	2.47471	10.2882	11.5447	11.2087	11.793	12.1356	2.47471	11.5515	11.1499	11.3868	11.2892	12.6948	12.2452	2.47471	11.902	11.2249	2.47471	11.5718	11.1753	10.563	11.0809	11.0966	2.47471	11.1355	11.6421	9.95046	10.6892	11.4736	11.1897
ARHGAP27	2.55162	2.55162	2.55162	2.55162	2.55162	2.55162	2.55162	2.55162	2.55162	2.55162	2.55162	2.55162	2.55162	2.55162	2.55162	2.55162	2.55162	2.55162	2.55162	2.55162	2.55162	2.55162	2.55162	2.55162	2.55162	2.55162	2.55162	2.55162	2.55162	2.55162	2.55162	2.55162	2.55162	2.55162	2.55162	2.55162	2.55162	2.55162	2.55162	2.55162	2.55162	2.55162	2.55162	2.55162	2.55162	2.55162	2.55162	2.55162	2.55162
ARHGAP27	2.40741	2.40741	2.40741	2.40741	2.40741	2.40741	2.40741	2.40741	2.40741	2.40741	2.40741	2.40741	2.40741	2.40741	2.40741	2.40741	2.40741	2.40741	2.40741	2.40741	2.40741	2.40741	2.40741	2.40741	2.40741	2.40741	2.40741	2.40741	2.40741	2.40741	2.40741	2.40741	2.40741	2.40741	2.40741	2.40741	2.40741	2.40741	2.40741	2.40741	2.40741	2.40741	2.40741	2.40741	2.40741	2.40741	2.40741	2.40741	2.40741
ARHGAP31	0.290118	0.290118	0.290118	0.290118	0.290118	0.290118	0.290118	0.290118	0.290118	0.290118	0.290118	0.290118	0.290118	0.290118	0.290118	0.290118	0.290118	0.290118	0.290118	0.290118	0.290118	0.290118	0.290118	0.290118	0.290118	0.290118	0.290118	0.290118	0.290118	0.290118	0.290118	0.290118	0.290118	0.290118	0.290118	0.290118	0.290118	0.290118	0.290118	0.290118	0.290118	0.290118	0.290118	0.290118	0.290118	0.290118	0.290118	0.290118	0.290118
ARHGAP35	1.91792	1.91792	1.91792	1.91792	1.91792	1.91792	1.91792	1.91792	1.91792	1.91792	1.91792	1.91792	1.91792	1.91792	1.91792	1.91792	1.91792	1.91792	1.91792	1.91792	1.91792	1.91792	1.91792	1.91792	1.91792	1.91792	1.91792	1.91792	1.91792	1.91792	1.91792	1.91792	1.91792	1.91792	1.91792	1.91792	1.91792	1.91792	1.91792	1.91792	1.91792	1.91792	1.91792	1.91792	1.91792	1.91792	1.91792	1.91792	1.91792
ARHGAP4	0.627936	0.627936	0.627936	0.627936	0.627936	0.627936	0.627936	0.627936	0.627936	0.627936	0.627936	0.627936	0.627936	0.627936	0.627936	0.627936	0.627936	0.627936	0.627936	0.627936	0.627936	0.627936	0.627936	0.627936	0.627936	0.627936	0.627936	0.627936	0.627936	0.627936	0.627936	0.627936	0.627936	0.627936	0.627936	0.627936	0.627936	0.627936	0.627936	0.627936	0.627936	0.627936	0.627936	0.627936	0.627936	0.627936	0.627936	0.627936	0.627936
ARHGAP6	1.05869	1.05869	1.05869	1.05869	1.05869	1.05869	1.05869	1.05869	1.05869	1.05869	1.05869	1.05869	1.05869	1.05869	1.05869	1.05869	1.05869	1.05869	1.05869	1.05869	1.05869	1.05869	1.05869	1.05869	1.05869	1.05869	1.05869	1.05869	1.05869	1.05869	1.05869	1.05869	1.05869	1.05869	1.05869	1.05869	1.05869	1.05869	1.05869	1.05869	1.05869	1.05869	1.05869	1.05869	1.05869	1.05869	1.05869	1.05869	1.05869
ARHGAP9	0.167929	0.167929	0.167929	0.167929	0.167929	0.167929	0.167929	0.167929	0.167929	0.167929	0.167929	0.167929	0.167929	0.167929	0.167929	0.167929	0.167929	0.167929	0.167929	0.167929	0.167929	0.167929	0.167929	0.167929	0.167929	0.167929	0.167929	0.167929	0.167929	0.167929	0.167929	0.167929	0.167929	0.167929	0.167929	0.167929	0.167929	0.167929	0.167929	0.167929	0.167929	0.167929	0.167929	0.167929	0.167929	0.167929	0.167929	0.167929	0.167929
ARHGDIA	13.3408	14.3448	13.6424	13.8642	13.8308	13.7311	13.3508	14.4381	13.4042	13.9595	13.7926	13.6488	13.7688	4.18836	13.7357	15.044	13.3894	13.7153	13.4113	13.904	13.587	12.8559	13.6717	13.2375	13.3206	13.8736	13.7796	13.3461	14.1081	13.6308	13.5704	13.1786	13.1783	14.4478	13.3165	13.675	12.9831	13.1975	13.5363	13.6809	14.1816	13.8302	13.8812	13.3243	13.8718	13.4652	13.1525	13.774	14.1502
ARHGDIB	3.27982	3.381	2.48625	3.88029	-3.94253	1.12555	3.27322	4.83111	3.07091	-3.94253	3.82622	2.7256	3.79594	-3.94253	2.92314	-3.94253	1.60187	2.88459	3.54616	3.59749	3.02094	3.7558	-3.94253	3.06048	2.89142	3.28388	3.03424	2.79135	4.46348	2.49904	2.90205	3.27411	3.11998	2.59278	3.71291	2.87914	3.33742	2.69782	2.38638	2.91976	4.47339	3.78196	-3.94253	2.29456	3.5809	3.10187	2.82062	2.84558	2.7054
ARHGDIB	10.7568	10.9606	9.15891	11.9659	-3.786	6.41901	10.7435	13.8805	10.3362	-3.786	11.857	9.64084	11.7961	-3.786	10.0386	-3.786	7.37812	9.96099	11.2931	11.3965	10.2355	11.7153	-3.786	10.3152	9.97474	10.765	10.2623	9.77324	13.1402	9.18466	9.99616	10.7453	10.435	9.37341	11.6289	9.95001	10.8728	9.58492	8.95781	10.0318	13.1602	11.7679	-3.786	8.77292	11.3631	10.3985	9.83219	9.88243	9.60017
ARHGEF1	2.38333	2.38333	2.38333	2.38333	2.38333	2.38333	2.38333	2.38333	2.38333	2.38333	2.38333	2.38333	2.38333	2.38333	2.38333	2.38333	2.38333	2.38333	2.38333	2.38333	2.38333	2.38333	2.38333	2.38333	2.38333	2.38333	2.38333	2.38333	2.38333	2.38333	2.38333	2.38333	2.38333	2.38333	2.38333	2.38333	2.38333	2.38333	2.38333	2.38333	2.38333	2.38333	2.38333	2.38333	2.38333	2.38333	2.38333	2.38333	2.38333
ARHGEF10L	11.0013	13.1688	10.0111	11.1286	11.6733	10.987	9.08656	10.3665	12.5894	-16.5441	10.1396	9.43789	11.0181	13.272	11.316	-16.5441	9.5911	8.97666	10.6859	9.34695	8.32876	10.56	9.37966	10.3535	3.02762	9.54619	10.591	9.28971	12.0275	9.05118	10.2285	10.1246	13.0671	7.82382	10.8236	10.2959	10.2055	11.4858	9.73799	8.61607	9.10906	10.0188	11.5809	9.64429	11.4656	9.14133	9.0322	9.39976	9.98003
ARHGEF10L	12.4454	13.6944	11.8749	12.5188	12.8327	12.4372	11.3422	12.0797	13.3606	-3.42649	11.9489	11.5446	12.4552	13.7539	12.6268	-3.42649	11.6329	11.2788	12.2637	11.4922	10.9055	12.1912	11.5111	12.0722	7.85094	11.607	12.209	11.4592	13.0367	11.3218	12.0001	11.9403	13.6358	10.6146	12.3431	12.039	11.9869	12.7246	11.7175	11.0711	11.3551	11.8794	12.7794	11.6635	12.713	11.3737	11.3108	11.5226	11.857
ARHGEF16	1.51096	1.51096	1.51096	1.51096	1.51096	1.51096	1.51096	1.51096	1.51096	1.51096	1.51096	1.51096	1.51096	1.51096	1.51096	1.51096	1.51096	1.51096	1.51096	1.51096	1.51096	1.51096	1.51096	1.51096	1.51096	1.51096	1.51096	1.51096	1.51096	1.51096	1.51096	1.51096	1.51096	1.51096	1.51096	1.51096	1.51096	1.51096	1.51096	1.51096	1.51096	1.51096	1.51096	1.51096	1.51096	1.51096	1.51096	1.51096	1.51096
ARHGEF17	7.22386	7.22386	7.22386	7.22386	7.22386	7.22386	7.22386	7.22386	7.22386	7.22386	7.22386	7.22386	7.22386	7.22386	7.22386	7.22386	7.22386	7.22386	7.22386	7.22386	7.22386	7.22386	7.22386	7.22386	7.22386	7.22386	7.22386	7.22386	7.22386	7.22386	7.22386	7.22386	7.22386	7.22386	7.22386	7.22386	7.22386	7.22386	7.22386	7.22386	7.22386	7.22386	7.22386	7.22386	7.22386	7.22386	7.22386	7.22386	7.22386
ARHGEF2	0.271073	0.271073	0.271073	0.271073	0.271073	0.271073	0.271073	0.271073	0.271073	0.271073	0.271073	0.271073	0.271073	0.271073	0.271073	0.271073	0.271073	0.271073	0.271073	0.271073	0.271073	0.271073	0.271073	0.271073	0.271073	0.271073	0.271073	0.271073	0.271073	0.271073	0.271073	0.271073	0.271073	0.271073	0.271073	0.271073	0.271073	0.271073	0.271073	0.271073	0.271073	0.271073	0.271073	0.271073	0.271073	0.271073	0.271073	0.271073	0.271073
ARHGEF6;ARHGEF7	2.58852	2.58852	2.58852	2.58852	2.58852	2.58852	2.58852	2.58852	2.58852	2.58852	2.58852	2.58852	2.58852	2.58852	2.58852	2.58852	2.58852	2.58852	2.58852	2.58852	2.58852	2.58852	2.58852	2.58852	2.58852	2.58852	2.58852	2.58852	2.58852	2.58852	2.58852	2.58852	2.58852	2.58852	2.58852	2.58852	2.58852	2.58852	2.58852	2.58852	2.58852	2.58852	2.58852	2.58852	2.58852	2.58852	2.58852	2.58852	2.58852
ARID5B	4.68916	4.68916	4.68916	4.68916	4.68916	4.68916	4.68916	4.68916	4.68916	4.68916	4.68916	4.68916	4.68916	4.68916	4.68916	4.68916	4.68916	4.68916	4.68916	4.68916	4.68916	4.68916	4.68916	4.68916	4.68916	4.68916	4.68916	4.68916	4.68916	4.68916	4.68916	4.68916	4.68916	4.68916	4.68916	4.68916	4.68916	4.68916	4.68916	4.68916	4.68916	4.68916	4.68916	4.68916	4.68916	4.68916	4.68916	4.68916	4.68916
ARL1	1.94964	1.94964	1.94964	1.94964	1.94964	1.94964	1.94964	1.94964	1.94964	1.94964	1.94964	1.94964	1.94964	1.94964	1.94964	1.94964	1.94964	1.94964	1.94964	1.94964	1.94964	1.94964	1.94964	1.94964	1.94964	1.94964	1.94964	1.94964	1.94964	1.94964	1.94964	1.94964	1.94964	1.94964	1.94964	1.94964	1.94964	1.94964	1.94964	1.94964	1.94964	1.94964	1.94964	1.94964	1.94964	1.94964	1.94964	1.94964	1.94964
ARL13B	8.00458	8.00458	8.00458	8.00458	8.00458	8.00458	8.00458	8.00458	8.00458	8.00458	8.00458	8.00458	8.00458	8.00458	8.00458	8.00458	8.00458	8.00458	8.00458	8.00458	8.00458	8.00458	8.00458	8.00458	8.00458	8.00458	8.00458	8.00458	8.00458	8.00458	8.00458	8.00458	8.00458	8.00458	8.00458	8.00458	8.00458	8.00458	8.00458	8.00458	8.00458	8.00458	8.00458	8.00458	8.00458	8.00458	8.00458	8.00458	8.00458
ARL15	11.7742	0.64514	9.70663	11.7628	0.64514	0.64514	11.831	12.0824	12.0051	12.0896	11.9886	11.5507	11.4168	0.64514	12.2247	0.64514	11.5856	11.2688	11.3569	12.2598	11.317	11.7125	11.6755	11.4568	10.878	12.0013	11.4774	11.4182	11.8193	11.8819	10.9364	12.7182	11.3427	12.8193	11.8315	12.2108	11.6865	11.7893	11.5732	10.9609	11.8064	12.5048	12.1078	11.7525	12.1268	11.496	11.7823	12.0654	11.5155
ARL3	13.2498	2.74508	12.7885	12.6256	12.709	12.9366	12.3997	13.1179	13.0881	13.1557	12.6766	12.47	12.7767	2.74508	12.8283	13.6594	12.8458	12.7919	12.8554	13.1253	12.4398	12.7158	12.2669	12.3506	2.74508	12.3987	12.8366	13.0515	12.8514	12.8367	12.8366	12.978	12.0434	12.5405	12.7104	13.3086	12.9453	12.8873	12.5414	12.1103	12.6782	12.6961	12.7693	12.633	12.4016	13.0725	12.5085	12.7757	13.4035
ARL6	1.99465	1.99465	1.99465	1.99465	1.99465	1.99465	1.99465	1.99465	1.99465	1.99465	1.99465	1.99465	1.99465	1.99465	1.99465	1.99465	1.99465	1.99465	1.99465	1.99465	1.99465	1.99465	1.99465	1.99465	1.99465	1.99465	1.99465	1.99465	1.99465	1.99465	1.99465	1.99465	1.99465	1.99465	1.99465	1.99465	1.99465	1.99465	1.99465	1.99465	1.99465	1.99465	1.99465	1.99465	1.99465	1.99465	1.99465	1.99465	1.99465
ARL6IP5	1.73359	1.73359	1.73359	1.73359	1.73359	1.73359	1.73359	1.73359	1.73359	1.73359	1.73359	1.73359	1.73359	1.73359	1.73359	1.73359	1.73359	1.73359	1.73359	1.73359	1.73359	1.73359	1.73359	1.73359	1.73359	1.73359	1.73359	1.73359	1.73359	1.73359	1.73359	1.73359	1.73359	1.73359	1.73359	1.73359	1.73359	1.73359	1.73359	1.73359	1.73359	1.73359	1.73359	1.73359	1.73359	1.73359	1.73359	1.73359	1.73359
ARL8A	4.8663	4.8663	4.8663	4.8663	4.8663	4.8663	4.8663	4.8663	4.8663	4.8663	4.8663	4.8663	4.8663	4.8663	4.8663	4.8663	4.8663	4.8663	4.8663	4.8663	4.8663	4.8663	4.8663	4.8663	4.8663	4.8663	4.8663	4.8663	4.8663	4.8663	4.8663	4.8663	4.8663	4.8663	4.8663	4.8663	4.8663	4.8663	4.8663	4.8663	4.8663	4.8663	4.8663	4.8663	4.8663	4.8663	4.8663	4.8663	4.8663
ARL8A;ARL8B	6.21399	6.21399	6.21399	6.21399	6.21399	6.21399	6.21399	6.21399	6.21399	6.21399	6.21399	6.21399	6.21399	6.21399	6.21399	6.21399	6.21399	6.21399	6.21399	6.21399	6.21399	6.21399	6.21399	6.21399	6.21399	6.21399	6.21399	6.21399	6.21399	6.21399	6.21399	6.21399	6.21399	6.21399	6.21399	6.21399	6.21399	6.21399	6.21399	6.21399	6.21399	6.21399	6.21399	6.21399	6.21399	6.21399	6.21399	6.21399	6.21399
ARL8B	5.57556	5.57556	5.57556	5.57556	5.57556	5.57556	5.57556	5.57556	5.57556	5.57556	5.57556	5.57556	5.57556	5.57556	5.57556	5.57556	5.57556	5.57556	5.57556	5.57556	5.57556	5.57556	5.57556	5.57556	5.57556	5.57556	5.57556	5.57556	5.57556	5.57556	5.57556	5.57556	5.57556	5.57556	5.57556	5.57556	5.57556	5.57556	5.57556	5.57556	5.57556	5.57556	5.57556	5.57556	5.57556	5.57556	5.57556	5.57556	5.57556
ARMC10	0.0499291	0.0499291	0.0499291	0.0499291	0.0499291	0.0499291	0.0499291	0.0499291	0.0499291	0.0499291	0.0499291	0.0499291	0.0499291	0.0499291	0.0499291	0.0499291	0.0499291	0.0499291	0.0499291	0.0499291	0.0499291	0.0499291	0.0499291	0.0499291	0.0499291	0.0499291	0.0499291	0.0499291	0.0499291	0.0499291	0.0499291	0.0499291	0.0499291	0.0499291	0.0499291	0.0499291	0.0499291	0.0499291	0.0499291	0.0499291	0.0499291	0.0499291	0.0499291	0.0499291	0.0499291	0.0499291	0.0499291	0.0499291	0.0499291
ARMC9	1.9597	1.9597	1.9597	1.9597	1.9597	1.9597	1.9597	1.9597	1.9597	1.9597	1.9597	1.9597	1.9597	1.9597	1.9597	1.9597	1.9597	1.9597	1.9597	1.9597	1.9597	1.9597	1.9597	1.9597	1.9597	1.9597	1.9597	1.9597	1.9597	1.9597	1.9597	1.9597	1.9597	1.9597	1.9597	1.9597	1.9597	1.9597	1.9597	1.9597	1.9597	1.9597	1.9597	1.9597	1.9597	1.9597	1.9597	1.9597	1.9597
ARMH4	9.00513	9.01117	6.1829	8.62284	-1.4601	8.81213	-1.4601	8.75174	9.04432	-1.4601	7.69145	8.36024	6.44479	-1.4601	-1.4601	-1.4601	5.56921	-1.4601	8.7383	-1.4601	8.72988	8.31638	-1.4601	5.91808	-1.4601	5.74426	8.55309	8.20654	-1.4601	7.6305	6.45746	5.97341	9.61079	-1.4601	7.8898	5.84811	8.49978	8.76513	-1.4601	-1.4601	-1.4601	6.18201	-1.4601	7.01191	5.70295	7.86909	8.75661	7.57307	-1.4601
ARMT1	7.99371	0.13714	9.78223	9.52887	0.13714	9.42896	10.1032	0.13714	7.28384	0.13714	0.13714	9.55097	9.2486	0.13714	9.23939	11.6165	9.6423	0.13714	0.13714	9.60227	0.13714	10.0867	9.96218	8.97457	0.13714	8.99029	0.13714	8.81536	9.42776	0.13714	8.79111	0.13714	0.13714	9.24807	0.13714	9.35332	0.13714	8.78191	0.13714	0.13714	8.7151	9.31636	0.13714	0.13714	8.8599	0.13714	0.13714	9.317	0.13714
ARPC1A	13.0154	13.3134	10.3042	11.7343	12.7787	12.9147	-2.58181	12.8587	11.7042	12.3054	12.1524	11.9124	11.4692	-2.58181	11.6177	13.8605	11.8457	11.0571	-2.58181	11.7185	11.1405	11.4755	12.6892	-2.58181	12.3202	12.402	12.8684	11.5999	12.5425	11.2376	11.7823	11.5154	12.2357	12.7887	11.1613	12.4543	12.586	11.643	-2.58181	11.8218	9.67818	11.465	9.93679	11.9711	12.143	12.534	-2.58181	11.2362	11.654
ARPC1A	11.9634	12.2829	9.05688	10.59	11.7097	11.8554	-4.7577	11.7955	10.5577	11.2022	11.0382	10.781	10.3058	-4.7577	10.465	12.8694	10.7094	9.86398	-4.7577	10.573	9.95341	10.3126	11.6137	-4.7577	11.2181	11.3059	11.8058	10.4459	11.4564	10.0575	10.6415	10.3554	11.1276	11.7204	9.97573	11.3619	11.5031	10.4921	-4.7577	10.6839	8.38573	10.3013	8.66298	10.8439	11.0282	11.4474	-4.7577	10.056	10.504
ARPC1A;ARPC1B	1.47728	1.47728	1.47728	1.47728	1.47728	1.47728	1.47728	1.47728	1.47728	1.47728	1.47728	1.47728	1.47728	1.47728	1.47728	1.47728	1.47728	1.47728	1.47728	1.47728	1.47728	1.47728	1.47728	1.47728	1.47728	1.47728	1.47728	1.47728	1.47728	1.47728	1.47728	1.47728	1.47728	1.47728	1.47728	1.47728	1.47728	1.47728	1.47728	1.47728	1.47728	1.47728	1.47728	1.47728	1.47728	1.47728	1.47728	1.47728	1.47728
ARPC1B	11.9707	11.6924	11.7362	11.6676	11.4878	11.5267	11.453	13.003	11.8644	11.8097	12.2585	10.8006	12.5765	-0.694967	12.359	12.7945	11.1426	12.118	11.7744	12.2167	11.2798	11.5831	11.0808	10.5725	11.2146	12.5916	11.3759	11.2277	13.1433	11.134	11.6661	11.1909	11.941	11.6866	11.2028	11.9437	11.4197	11.6248	10.8434	11.2867	11.7227	11.9121	11.313	11.2309	12.3308	10.8972	10.8408	11.6473	12.0027
ARPC2	12.0523	11.7817	9.51391	12.0362	11.8231	11.9447	10.2437	13.2064	11.1537	11.3494	12.3875	10.4372	12.8465	-10.843	11.8881	14.6918	10.9027	10.8952	12.4161	12.6279	10.4279	11.7162	10.2481	7.98215	10.4587	12.6989	10.097	9.36813	14.096	9.89419	11.7517	11.0004	11.6947	12.579	9.87805	11.1938	11.054	10.7024	8.3161	11.8373	11.3331	11.9128	9.933	10.621	12.8585	8.92051	-10.843	11.3169	11.1115
ARPC3	12.4183	12.2501	11.7496	12.2877	1.21367	11.8283	12.3344	12.9217	12.1977	1.21367	12.8766	11.5025	12.6689	1.21367	12.706	1.21367	12.3015	10.9908	12.0833	12.7353	1.21367	12.0564	11.745	1.21367	11.9691	12.556	11.963	1.21367	13.6526	11.2579	12.431	11.8399	11.3895	11.9119	11.1473	12.3094	11.9745	1.21367	10.5475	11.9692	11.9965	12.2024	1.21367	12.0571	12.6897	11.4371	1.21367	12.0985	12.6196
ARPC4	12.9812	13.6235	12.4216	12.979	11.8914	13.023	12.4191	13.5988	12.9898	1.83112	13.4535	12.4048	13.4541	1.83112	13.4123	14.0412	12.6194	12.8695	13.2052	13.5122	12.0858	12.7477	12.8575	12.2545	13.2572	13.5765	12.4761	12.1953	13.859	12.31	13.1218	12.8877	12.9625	14.0655	12.6375	12.9791	12.8302	12.8115	12.3367	13.1201	12.8028	13.1718	12.7255	12.6923	13.6644	12.0651	12.6571	12.8221	13.0378
ARPC5	4.27853	4.27853	11.8978	12.6037	4.27853	4.27853	12.8568	13.7984	12.9809	4.27853	14.1478	12.9954	13.944	14.5386	13.5336	4.27853	13.1684	12.7545	13.5277	13.8753	12.0115	12.4231	4.27853	4.27853	4.27853	13.6899	11.9452	4.27853	13.3574	4.27853	13.5674	4.27853	4.27853	4.27853	4.27853	13.7909	4.27853	11.7511	4.27853	12.8153	14.7606	15.1871	4.27853	12.2243	14.2007	4.27853	4.27853	11.4249	13.6945
ARPC5L	11.0762	1.38037	11.6662	1.38037	10.874	12.4951	11.2227	1.38037	11.6951	1.38037	12.4679	1.38037	12.2565	1.38037	12.7364	1.38037	11.4802	11.7851	1.38037	12.8494	10.9236	11.0405	13.1858	1.38037	10.9964	12.2624	1.38037	1.38037	12.5883	10.9071	12.1129	1.38037	1.38037	11.4889	10.334	12.0136	11.6813	11.7608	1.38037	11.3604	11.292	11.8279	1.38037	11.484	12.4363	1.38037	1.38037	11.43	12.0408
ARRB1	4.33894	4.33894	4.33894	4.33894	4.33894	4.33894	4.33894	4.33894	4.33894	4.33894	4.33894	4.33894	4.33894	4.33894	4.33894	4.33894	4.33894	4.33894	4.33894	4.33894	4.33894	4.33894	4.33894	4.33894	4.33894	4.33894	4.33894	4.33894	4.33894	4.33894	4.33894	4.33894	4.33894	4.33894	4.33894	4.33894	4.33894	4.33894	4.33894	4.33894	4.33894	4.33894	4.33894	4.33894	4.33894	4.33894	4.33894	4.33894	4.33894
ARRB2	1.60585	1.60585	1.60585	1.60585	1.60585	1.60585	1.60585	1.60585	1.60585	1.60585	1.60585	1.60585	1.60585	1.60585	1.60585	1.60585	1.60585	1.60585	1.60585	1.60585	1.60585	1.60585	1.60585	1.60585	1.60585	1.60585	1.60585	1.60585	1.60585	1.60585	1.60585	1.60585	1.60585	1.60585	1.60585	1.60585	1.60585	1.60585	1.60585	1.60585	1.60585	1.60585	1.60585	1.60585	1.60585	1.60585	1.60585	1.60585	1.60585
ARRDC1	-5.34104	-5.34104	9.89481	9.36178	-5.34104	9.32011	9.87449	10.0352	10.1589	7.64198	10.235	9.36073	10.6064	-5.34104	10.3628	11.8507	8.82988	10.0758	-5.34104	11.501	9.63556	9.55263	9.91428	10.0763	7.59018	9.83694	10.0522	9.39829	8.77325	9.67878	9.69624	11.1618	11.0728	9.80048	9.9675	9.80498	9.4012	9.28987	9.20217	8.91782	9.68093	9.52452	9.87014	9.49975	9.82318	9.30674	9.92721	9.91062	10.3124
ARSA	14.0025	11.0389	14.9513	16.2111	12.131	15.6246	11.3567	14.2532	14.0319	14.9127	13.1581	11.6055	6.70785	19.9093	6.37761	16.6375	14.9616	8.73271	13.0002	7.44959	6.38693	5.97276	14.9637	15.3311	11.8177	12.0443	14.1173	11.653	11.3418	15.2331	12.9237	14.4168	15.7564	12.1615	13.7538	11.244	11.7989	13.2636	10.68	7.81402	13.1277	11.3407	16.2709	13.3695	3.4064	14.2099	12.9649	12.5338	14.2896
ARSA	13.3964	10.0291	14.4744	15.9058	11.27	15.2395	10.3901	13.6812	13.4297	14.4306	12.4369	10.6728	5.10794	20.1079	4.73271	16.3904	14.4861	7.40867	12.2576	5.95073	4.7433	4.27271	14.4885	14.906	10.9139	11.1714	13.5269	10.7268	10.3732	14.7947	12.1706	13.8671	15.3892	11.3046	13.1138	10.2621	10.8926	12.5568	9.62127	6.36481	12.4024	10.372	15.9738	12.6772	1.35672	13.6321	12.2174	11.7276	13.7226
ARSA	16.3875	8.09951	16.0656	17.1473	17.3959	8.09951	8.09951	15.9948	8.09951	8.09951	16.2704	16.6677	8.09951	8.09951	8.09951	8.09951	8.09951	8.09951	8.09951	8.09951	8.09951	8.09951	17.1054	16.6758	8.09951	16.8251	16.254	15.842	8.09951	16.2127	8.09951	16.9847	8.09951	8.09951	8.09951	16.1892	8.09951	14.7959	17.0691	8.09951	8.09951	8.09951	18.3635	16.6942	14.8441	16.7933	8.09951	8.09951	15.6244
ARSA	16.3999	6.82023	16.0278	17.2782	17.5655	6.82023	6.82023	15.946	6.82023	6.82023	16.2646	16.7238	6.82023	6.82023	6.82023	6.82023	6.82023	6.82023	6.82023	6.82023	6.82023	6.82023	17.2297	16.7331	6.82023	16.9058	16.2456	15.7694	6.82023	16.1979	6.82023	17.0902	6.82023	6.82023	6.82023	16.1708	6.82023	14.5602	17.1877	6.82023	6.82023	6.82023	18.6839	16.7545	14.6159	16.869	6.82023	6.82023	15.5179
ARSA	6.14311	3.40854	7.01858	8.18107	4.41625	7.63992	3.70175	6.37446	6.17022	6.98301	5.36397	3.93134	-0.587921	11.5936	-0.892647	8.57456	7.02809	1.2805	5.21829	0.0965077	-0.884048	-1.26622	7.03007	7.3691	4.12714	4.33619	6.2491	3.97512	3.68797	7.27869	5.14766	6.52542	7.76148	4.44439	5.91367	3.59779	4.10983	5.46132	3.07735	0.432785	5.33589	3.687	8.23625	5.55905	-3.6343	6.33455	5.18566	4.78787	6.40808
ARSA	5.58692	2.37344	6.61571	7.98178	3.55763	7.34586	2.718	5.85879	5.61878	6.5739	4.67133	2.9878	-2.32292	11.9919	-2.68101	8.44419	6.62688	-0.127282	4.50013	-1.51863	-2.67091	-3.12	6.62921	7.02761	3.21789	3.46355	5.71147	3.03925	2.7018	6.92137	4.41714	6.03618	7.48871	3.5907	5.31729	2.59584	3.19754	4.78573	1.98425	-1.12346	4.63833	2.70066	8.04662	4.90057	-5.9028	5.81188	4.46179	3.99433	5.89829
ARSA	8.27966	0.609306	7.98171	8.98285	9.21289	0.609306	0.609306	7.91618	0.609306	0.609306	8.1713	8.53894	0.609306	0.609306	0.609306	0.609306	0.609306	0.609306	0.609306	0.609306	0.609306	0.609306	8.94406	8.54642	0.609306	8.68467	8.15605	7.77479	0.609306	8.11785	0.609306	8.83235	0.609306	0.609306	0.609306	8.09617	0.609306	6.80661	8.91043	0.609306	0.609306	0.609306	10.1084	8.56353	6.85122	8.6552	0.609306	0.609306	7.57345
ARSA	8.35107	-0.70181	7.99942	9.181	9.4525	-0.70181	-0.70181	7.92207	-0.70181	-0.70181	8.22318	8.65708	-0.70181	-0.70181	-0.70181	-0.70181	-0.70181	-0.70181	-0.70181	-0.70181	-0.70181	-0.70181	9.13522	8.66591	-0.70181	8.82908	8.20518	7.75519	-0.70181	8.16009	-0.70181	9.00338	-0.70181	-0.70181	-0.70181	8.13451	-0.70181	6.61252	9.09552	-0.70181	-0.70181	-0.70181	10.5094	8.6861	6.66516	8.7943	-0.70181	-0.70181	7.51757
ARSA	16.9362	16.1792	17.1786	17.5004	16.4582	17.3506	16.2604	17.0003	16.9437	17.1688	16.7205	16.3239	15.0728	18.4451	14.9885	17.6094	17.1812	15.5901	16.6802	15.2623	14.9908	14.885	17.1818	17.2756	16.3781	16.436	16.9656	16.3361	16.2566	17.2506	16.6607	17.0421	17.3843	16.466	16.8727	16.2316	16.3733	16.7475	16.0875	15.3554	16.7128	16.2563	17.5157	16.7745	14.2295	16.9892	16.6712	16.5611	17.0096
ARSA	17.0814	14.8027	17.8109	18.7796	15.6424	18.3287	15.047	17.2742	17.104	17.7813	16.4321	15.2383	11.4724	21.6232	11.2185	19.1075	17.8188	13.0294	16.3107	12.0428	11.2257	10.9072	17.8205	18.103	15.4015	15.5757	17.1697	15.2748	15.0355	18.0276	16.2519	17.4	18.43	15.6658	16.8902	14.9604	15.387	16.5132	14.5267	12.323	16.4087	15.0347	18.8256	16.5947	8.93389	17.2409	16.2835	15.9521	17.3022
ARSA	18.2002	13.6549	18.0237	18.6169	18.7532	13.6549	13.6549	17.9848	13.6549	13.6549	18.136	18.3539	13.6549	13.6549	13.6549	13.6549	13.6549	13.6549	13.6549	13.6549	13.6549	13.6549	18.5939	18.3583	13.6549	18.4402	18.127	17.901	13.6549	18.1043	13.6549	18.5277	13.6549	13.6549	13.6549	18.0915	13.6549	17.3273	18.574	13.6549	13.6549	13.6549	19.2839	18.3684	17.3537	18.4228	13.6549	13.6549	17.7817
ARSA	18.7731	12.1437	18.5156	19.3809	19.5797	12.1437	12.1437	18.4589	12.1437	12.1437	18.6794	18.9972	12.1437	12.1437	12.1437	12.1437	12.1437	12.1437	12.1437	12.1437	12.1437	12.1437	19.3473	19.0037	12.1437	19.1231	18.6663	18.3367	12.1437	18.6332	12.1437	19.2508	12.1437	12.1437	12.1437	18.6145	12.1437	17.5	19.3183	12.1437	12.1437	12.1437	20.3536	19.0184	17.5385	19.0977	12.1437	12.1437	18.1627
ARSB	13.8185	12.8137	15.2749	13.3606	14.2063	14.3978	14.2526	13.7432	13.3092	13.8064	13.4301	12.7155	13.1395	16.218	12.6196	14.396	13.5402	12.9521	13.2998	13.0264	12.5616	13.0413	12.8788	13.6172	13.8635	13.5979	13.756	13.4472	12.3381	13.8673	14.0591	13.0855	14.0186	13.3424	12.3955	14.4413	13.8343	13.189	13.7403	13.1005	13.0857	12.6818	16.6103	13.129	13.1418	13.8086	13.4152	12.8331	15.5018
ARSF	12.804	0.777404	12.9956	12.2207	13.8119	12.4846	13.2576	12.5084	12.5314	0.777404	13.1246	12.3487	0.777404	14.3887	11.7231	0.777404	13.5856	0.777404	12.9526	13.1731	12.6752	12.3827	13.308	12.7455	13.3507	13.3388	13.2746	12.9423	13.4208	12.921	12.9217	12.0072	12.8541	13.5992	13.0803	13.1904	13.4033	12.4731	12.569	12.4175	0.777404	13.5105	13.5766	12.4014	0.777404	13.0635	12.7084	12.9122	12.7155
ARSF;ARSL	1.31925	1.31925	1.31925	1.31925	1.31925	1.31925	1.31925	1.31925	1.31925	1.31925	1.31925	1.31925	1.31925	1.31925	1.31925	1.31925	1.31925	1.31925	1.31925	1.31925	1.31925	1.31925	1.31925	1.31925	1.31925	1.31925	1.31925	1.31925	1.31925	1.31925	1.31925	1.31925	1.31925	1.31925	1.31925	1.31925	1.31925	1.31925	1.31925	1.31925	1.31925	1.31925	1.31925	1.31925	1.31925	1.31925	1.31925	1.31925	1.31925
ARSG	4.43272	4.43272	4.43272	4.43272	4.43272	4.43272	4.43272	4.43272	4.43272	4.43272	4.43272	4.43272	4.43272	4.43272	4.43272	4.43272	4.43272	4.43272	4.43272	4.43272	4.43272	4.43272	4.43272	4.43272	4.43272	4.43272	4.43272	4.43272	4.43272	4.43272	4.43272	4.43272	4.43272	4.43272	4.43272	4.43272	4.43272	4.43272	4.43272	4.43272	4.43272	4.43272	4.43272	4.43272	4.43272	4.43272	4.43272	4.43272	4.43272
ARSL	5.24602	5.24602	5.24602	5.24602	5.24602	5.24602	5.24602	5.24602	5.24602	5.24602	5.24602	5.24602	5.24602	5.24602	5.24602	5.24602	5.24602	5.24602	5.24602	5.24602	5.24602	5.24602	5.24602	5.24602	5.24602	5.24602	5.24602	5.24602	5.24602	5.24602	5.24602	5.24602	5.24602	5.24602	5.24602	5.24602	5.24602	5.24602	5.24602	5.24602	5.24602	5.24602	5.24602	5.24602	5.24602	5.24602	5.24602	5.24602	5.24602
ART1	0.675154	0.675154	11.378	0.675154	0.675154	0.675154	0.675154	0.675154	10.8563	0.675154	0.675154	11.3796	11.6368	0.675154	11.596	0.675154	0.675154	0.675154	0.675154	11.9551	10.9654	11.2282	11.5559	0.675154	0.675154	0.675154	0.675154	0.675154	0.675154	0.675154	0.675154	0.675154	0.675154	0.675154	0.675154	0.675154	0.675154	0.675154	0.675154	0.675154	0.675154	0.675154	0.675154	0.675154	0.675154	0.675154	0.675154	10.655	0.675154
ART3	17.4959	20.1245	14.321	18.0872	11.8372	16.6797	12.6348	18.6289	17.7516	11.7391	15.9609	17.9391	16.9587	15.9664	13.1697	-9.84492	10.301	12.7905	17.7205	12.0065	17.7623	15.1882	9.78627	11.9833	13.6456	9.38179	17.4597	19.4128	9.44635	15.9744	15.5064	12.8558	17.3513	7.57704	13.9787	16.2907	17.2399	18.6074	13.4108	11.1628	11.5576	12.3414	14.9386	15.9995	15.2358	16.6645	18.2699	16.0305	10.8818
ART3	12.8587	16.1867	8.83891	13.6074	5.69421	11.8253	6.70409	14.2932	13.1825	5.57001	10.9152	13.4199	12.1786	10.9222	7.38132	-21.7576	3.74926	6.90121	13.1431	5.90859	13.196	9.93692	3.0975	5.87914	7.98383	2.58539	12.8128	15.2857	2.66714	10.9323	10.3398	6.98382	12.6756	0.300385	8.4055	11.3327	12.5346	14.266	7.68657	4.8403	5.34018	6.33261	9.62088	10.9641	9.99722	11.8061	13.8386	11.0033	4.4846
ART3	11.8945	15.3727	7.69345	12.677	4.40693	10.8145	5.46236	13.3937	12.2329	4.27713	9.86336	12.481	11.1837	9.87071	6.17013	-24.283	2.37426	5.66837	12.1918	4.63098	12.2471	8.84098	1.69312	4.6002	6.79982	1.15791	11.8466	14.431	1.24334	9.88124	9.26201	5.75471	11.7031	-1.23015	7.2405	10.2998	11.5558	13.3653	6.48915	3.51451	4.03693	5.07412	8.51069	9.91448	8.90401	10.7945	12.9187	9.9555	3.14277
ART4	0.619037	0.619037	11.7684	0.619037	11.6507	0.619037	11.2596	0.619037	0.619037	0.619037	0.619037	0.619037	9.72666	0.619037	10.5192	0.619037	0.619037	10.0654	0.619037	10.2459	10.1546	10.6179	0.619037	0.619037	0.619037	0.619037	0.619037	0.619037	0.619037	0.619037	0.619037	0.619037	0.619037	0.619037	0.619037	0.619037	0.619037	0.619037	10.8712	10.6329	11.3681	0.619037	0.619037	0.619037	0.619037	11.8384	0.619037	9.9082	9.72092
ASAH1	16.4401	17.1518	18.2955	16.2339	18.3892	17.7776	17.4896	16.1428	17.1132	17.17	17.3973	16.3769	16.472	19.0921	16.6274	17.6808	16.9192	15.8591	15.8364	17.3364	16.76	16.123	16.6203	16.6944	17.6211	16.1166	16.0915	16.0584	16.166	16.4769	17.067	15.9956	16.9468	17.0296	15.7727	18.5223	17.487	16.4131	16.7615	16.0166	17.0727	16.4939	18.0301	16.5138	16.5361	16.5003	16.6492	17.1169	17.1021
ASAP1	3.40863	3.40863	3.40863	3.40863	3.40863	3.40863	3.40863	3.40863	3.40863	3.40863	3.40863	3.40863	3.40863	3.40863	3.40863	3.40863	3.40863	3.40863	3.40863	3.40863	3.40863	3.40863	3.40863	3.40863	3.40863	3.40863	3.40863	3.40863	3.40863	3.40863	3.40863	3.40863	3.40863	3.40863	3.40863	3.40863	3.40863	3.40863	3.40863	3.40863	3.40863	3.40863	3.40863	3.40863	3.40863	3.40863	3.40863	3.40863	3.40863
ASAP2	1.12051	1.12051	1.12051	1.12051	1.12051	1.12051	1.12051	1.12051	1.12051	1.12051	1.12051	1.12051	1.12051	1.12051	1.12051	1.12051	1.12051	1.12051	1.12051	1.12051	1.12051	1.12051	1.12051	1.12051	1.12051	1.12051	1.12051	1.12051	1.12051	1.12051	1.12051	1.12051	1.12051	1.12051	1.12051	1.12051	1.12051	1.12051	1.12051	1.12051	1.12051	1.12051	1.12051	1.12051	1.12051	1.12051	1.12051	1.12051	1.12051
ASB9	1.34535	1.34535	1.34535	1.34535	1.34535	1.34535	1.34535	1.34535	1.34535	1.34535	1.34535	1.34535	1.34535	1.34535	1.34535	1.34535	1.34535	1.34535	1.34535	1.34535	1.34535	1.34535	1.34535	1.34535	1.34535	1.34535	1.34535	1.34535	1.34535	1.34535	1.34535	1.34535	1.34535	1.34535	1.34535	1.34535	1.34535	1.34535	1.34535	1.34535	1.34535	1.34535	1.34535	1.34535	1.34535	1.34535	1.34535	1.34535	1.34535
ASGR1	13.086	14.0831	5.48823	13.8668	5.48823	13.5152	11.5481	13.9243	13.1431	5.48823	13.2117	12.9257	12.889	5.48823	12.5894	5.48823	11.6216	5.48823	13.68	11.313	12.7844	12.8075	5.48823	11.9252	12.8518	11.8413	13.5802	13.2208	5.48823	12.6907	13.3739	11.9316	13.5251	5.48823	12.4936	13.0309	13.4695	13.3338	12.5357	11.8075	5.48823	12.2079	13.2363	12.6762	12.7679	12.8833	13.6189	13.8128	11.7728
ASGR2	12.335	12.1759	12.7317	12.7779	12.1673	12.7126	13.1571	12.2695	13.0308	13.3912	13.4084	12.9967	13.2455	13.7607	12.2822	-4.76425	13.0884	12.7252	12.7972	12.1787	13.7731	13.2343	13.5584	13.2874	13.2601	12.6388	13.4955	13.7034	13.5405	13.0607	13.3619	13.8747	13.0411	13.1903	12.449	14.4648	14.6102	13.6532	12.9848	12.9589	13.5918	13.7117	14.7229	12.7918	12.8573	13.8015	13.5473	13.3103	13.48
ASL	10.9311	11.0816	9.98102	3.01105	-6.28655	9.42455	8.86495	10.0577	9.83211	-6.28655	9.65384	8.61216	9.89411	-6.28655	10.1106	13.5314	10.3116	9.98768	8.69505	10.8269	8.10708	10.4106	9.82722	8.25867	8.29667	10.4188	8.89301	-6.28655	11.3392	8.32772	11.0355	8.35846	-6.28655	10.2828	9.55584	11.0698	8.60848	8.94425	-6.28655	11.3045	9.58016	10.8816	9.3922	10.6971	11.2004	8.81443	7.72831	8.52702	10.277
ASMTL	2.75693	2.75693	2.75693	2.75693	2.75693	2.75693	2.75693	2.75693	2.75693	2.75693	2.75693	2.75693	2.75693	2.75693	2.75693	2.75693	2.75693	2.75693	2.75693	2.75693	2.75693	2.75693	2.75693	2.75693	2.75693	2.75693	2.75693	2.75693	2.75693	2.75693	2.75693	2.75693	2.75693	2.75693	2.75693	2.75693	2.75693	2.75693	2.75693	2.75693	2.75693	2.75693	2.75693	2.75693	2.75693	2.75693	2.75693	2.75693	2.75693
ASPA	12.0023	2.03421	12.1174	2.03421	12.3102	12.4186	11.9236	11.6747	11.9103	11.751	11.7508	11.327	11.8435	2.03421	11.8683	13.3122	11.5044	11.9247	11.2367	11.9251	11.5874	11.8052	11.6794	2.03421	11.2483	10.4774	11.5279	2.03421	12.2966	11.2843	12.0634	2.03421	2.03421	10.4808	2.03421	12.3301	10.9065	10.8031	2.03421	11.9497	2.03421	12.0934	2.03421	11.674	12.3337	11.5392	2.03421	11.1422	2.03421
ASPDH	11.5056	10.1186	-8.39328	11.1009	9.93889	11.794	9.29394	9.86682	11.5927	-8.39328	10.6477	9.81104	9.46244	-8.39328	10.8205	-8.39328	11.0248	-8.39328	8.64787	10.7874	11.3085	10.6164	10.0889	10.3202	9.55186	9.87881	9.78581	9.19827	11.0244	10.1749	10.6213	8.21694	5.99126	10.5423	10.7031	10.4091	9.61138	10.4276	10.9514	8.82253	10.1476	10.4517	10.4326	9.7305	10.9979	10.6547	8.12715	7.83062	9.63317
ASPH	4.79587	4.79587	4.79587	4.79587	4.79587	4.79587	4.79587	4.79587	4.79587	4.79587	4.79587	4.79587	4.79587	4.79587	4.79587	4.79587	4.79587	4.79587	4.79587	4.79587	4.79587	4.79587	4.79587	4.79587	4.79587	4.79587	4.79587	4.79587	4.79587	4.79587	4.79587	4.79587	4.79587	4.79587	4.79587	4.79587	4.79587	4.79587	4.79587	4.79587	4.79587	4.79587	4.79587	4.79587	4.79587	4.79587	4.79587	4.79587	4.79587
ASPH	2.13626	2.13626	2.13626	2.13626	2.13626	2.13626	2.13626	2.13626	2.13626	2.13626	2.13626	2.13626	2.13626	2.13626	2.13626	2.13626	2.13626	2.13626	2.13626	2.13626	2.13626	2.13626	2.13626	2.13626	2.13626	2.13626	2.13626	2.13626	2.13626	2.13626	2.13626	2.13626	2.13626	2.13626	2.13626	2.13626	2.13626	2.13626	2.13626	2.13626	2.13626	2.13626	2.13626	2.13626	2.13626	2.13626	2.13626	2.13626	2.13626
ASPRV1	1.34685	1.34685	1.34685	1.34685	1.34685	1.34685	1.34685	1.34685	1.34685	1.34685	1.34685	1.34685	1.34685	1.34685	1.34685	1.34685	1.34685	1.34685	1.34685	1.34685	1.34685	1.34685	1.34685	1.34685	1.34685	1.34685	1.34685	1.34685	1.34685	1.34685	1.34685	1.34685	1.34685	1.34685	1.34685	1.34685	1.34685	1.34685	1.34685	1.34685	1.34685	1.34685	1.34685	1.34685	1.34685	1.34685	1.34685	1.34685	1.34685
ASPSCR1	4.73118	4.73118	4.73118	4.73118	4.73118	4.73118	4.73118	4.73118	4.73118	4.73118	4.73118	4.73118	4.73118	4.73118	4.73118	4.73118	4.73118	4.73118	4.73118	4.73118	4.73118	4.73118	4.73118	4.73118	4.73118	4.73118	4.73118	4.73118	4.73118	4.73118	4.73118	4.73118	4.73118	4.73118	4.73118	4.73118	4.73118	4.73118	4.73118	4.73118	4.73118	4.73118	4.73118	4.73118	4.73118	4.73118	4.73118	4.73118	4.73118
ASRGL1	12.1499	13.1051	12.8243	12.8365	12.5834	1.38052	1.38052	12.1476	11.171	10.8333	1.38052	12.6367	12.4266	1.38052	1.38052	12.9737	12.1896	12.4854	11.6535	12.3883	1.38052	11.3649	12.1845	12.0106	11.7986	11.5269	12.0598	1.38052	10.8987	11.7522	11.3514	11.5533	1.38052	11.1666	1.38052	11.0062	1.38052	1.38052	11.9355	11.7678	11.0511	11.0182	12.0856	13.2869	12.3057	11.4887	10.2861	11.0142	11.6675
ASRGL1	10.7078	11.6373	11.364	11.3759	11.1297	0.228019	0.228019	10.7056	9.75526	9.4266	0.228019	11.1815	10.9771	0.228019	0.228019	11.5094	10.7465	11.0343	10.2248	10.9398	0.228019	9.9439	10.7415	10.5723	10.3659	10.1016	10.6201	0.228019	9.49026	10.3207	9.93081	10.1272	0.228019	9.75097	0.228019	9.59485	0.228019	0.228019	10.4991	10.3359	9.63854	9.60653	10.6452	11.8142	10.8594	10.0643	8.89411	9.60265	10.2384
ASS1	15.6097	15.5782	15.3262	15.076	15.6798	16.2304	14.9602	15.0212	15.7366	14.8663	15.5858	14.2635	15.1692	15.2371	14.6722	15.9371	15.3716	15.0666	14.1687	15.9761	14.6942	15.5861	15.1704	14.1107	14.9894	14.2829	14.8864	14.2088	16.9853	14.7559	15.7572	13.5033	14.5855	15.8943	14.6903	15.2496	14.134	14.5944	14.5115	15.4753	14.7836	15.5181	14.3414	15.3173	15.6884	15.1593	14.1735	14.7476	14.9377
ATF6	11.5315	1.03869	1.03869	1.03869	1.03869	11.3183	1.03869	12.5278	1.03869	1.03869	1.03869	10.8779	1.03869	1.03869	12.5882	1.03869	11.9134	1.03869	1.03869	12.1855	11.8312	10.9219	10.575	1.03869	1.03869	11.0053	1.03869	1.03869	11.6969	10.7908	11.946	1.03869	1.03869	1.03869	11.8097	1.03869	1.03869	1.03869	1.03869	1.03869	1.03869	11.9857	1.03869	10.7146	11.4393	1.03869	8.93607	11.8391	8.909
ATF6B	12.9526	12.8251	0.811379	12.0681	0.811379	12.317	0.811379	13.2204	12.3825	0.811379	12.8955	12.5739	12.4878	0.811379	12.143	0.811379	10.9471	0.811379	12.1042	11.506	12.4887	12.5087	12.1437	10.8156	0.811379	12.0616	12.3442	13.401	11.3968	11.9853	12.3697	11.729	0.811379	0.811379	10.7605	11.8846	0.811379	0.811379	11.4691	11.9535	0.811379	12.4795	11.8446	11.9511	12.3422	10.9319	11.2482	12.0622	12.1855
ATG3	4.42258	4.42258	4.42258	21.93	4.42258	19.5905	19.2925	22.7313	4.42258	4.42258	4.42258	4.42258	21.6665	4.42258	20.1164	4.42258	4.42258	4.42258	4.42258	21.4596	4.42258	4.42258	4.42258	4.42258	4.42258	4.42258	4.42258	4.42258	4.42258	4.42258	4.42258	4.42258	4.42258	4.42258	4.42258	4.42258	4.42258	4.42258	4.42258	4.42258	4.42258	4.42258	4.42258	4.42258	4.42258	4.42258	4.42258	4.42258	4.42258
ATG4B	0.569965	0.569965	0.569965	0.569965	0.569965	0.569965	0.569965	0.569965	0.569965	0.569965	0.569965	0.569965	0.569965	0.569965	0.569965	0.569965	0.569965	0.569965	0.569965	0.569965	0.569965	0.569965	0.569965	0.569965	0.569965	0.569965	0.569965	0.569965	0.569965	0.569965	0.569965	0.569965	0.569965	0.569965	0.569965	0.569965	0.569965	0.569965	0.569965	0.569965	0.569965	0.569965	0.569965	0.569965	0.569965	0.569965	0.569965	0.569965	0.569965
ATG7	2.62157	2.62157	2.62157	2.62157	2.62157	2.62157	2.62157	2.62157	2.62157	2.62157	2.62157	2.62157	2.62157	2.62157	2.62157	2.62157	2.62157	2.62157	2.62157	2.62157	2.62157	2.62157	2.62157	2.62157	2.62157	2.62157	2.62157	2.62157	2.62157	2.62157	2.62157	2.62157	2.62157	2.62157	2.62157	2.62157	2.62157	2.62157	2.62157	2.62157	2.62157	2.62157	2.62157	2.62157	2.62157	2.62157	2.62157	2.62157	2.62157
ATIC	10.2239	10.4115	9.70803	10.4775	-2.39403	10.0202	9.22955	9.08209	10.5036	10.2626	10.0265	9.73052	10.8402	-2.39403	9.69963	12.4013	9.76855	9.9547	9.34835	10.0758	9.19911	9.3422	9.98567	-2.39403	-2.39403	9.88689	9.8859	9.69079	10.2525	8.85485	10.0979	9.56097	-2.39403	9.13118	-2.39403	9.9566	-2.39403	9.96028	9.48921	9.6439	6.45156	9.70486	10.3443	10.0713	10.0354	7.53591	9.38919	10.1228	9.76063
ATIC	12.7299	12.8293	12.4565	12.8643	6.04417	12.6219	12.203	12.1249	12.8781	12.7504	12.6253	12.4684	13.0564	6.04417	12.4521	13.8836	12.4886	12.5872	12.2659	12.6514	12.1869	12.2627	12.6036	6.04417	6.04417	12.5513	12.5508	12.4474	12.745	12.0045	12.6631	12.3786	6.04417	12.1509	6.04417	12.5882	6.04417	12.5902	12.3406	12.4225	10.7311	12.4548	12.7937	12.649	12.63	11.3056	12.2876	12.6763	12.4844
ATL3	0.814291	0.814291	0.814291	0.814291	0.814291	0.814291	0.814291	0.814291	0.814291	0.814291	0.814291	0.814291	0.814291	0.814291	0.814291	0.814291	0.814291	0.814291	0.814291	0.814291	0.814291	0.814291	0.814291	0.814291	0.814291	0.814291	0.814291	0.814291	0.814291	0.814291	0.814291	0.814291	0.814291	0.814291	0.814291	0.814291	0.814291	0.814291	0.814291	0.814291	0.814291	0.814291	0.814291	0.814291	0.814291	0.814291	0.814291	0.814291	0.814291
ATOX1	12.336	11.9404	13.992	11.1738	12.3009	12.7679	13.0299	11.4813	11.3483	12.5414	12.2064	11.7326	11.6265	13.5088	12.1694	-1.70426	11.4857	12.6733	11.2855	12.3331	11.6231	12.4991	12.5504	11.5249	13.6516	11.8882	11.7338	11.6606	11.684	12.7003	11.2124	11.6364	12.4513	11.4683	12.3699	11.6696	12.81	11.1345	13.321	12.341	12.8816	11.4493	12.6293	11.9296	11.4878	13.0791	12.2295	11.9377	12.7855
ATP10A	2.92906	2.92906	2.92906	2.92906	2.92906	2.92906	2.92906	2.92906	2.92906	2.92906	2.92906	2.92906	2.92906	2.92906	2.92906	2.92906	2.92906	2.92906	2.92906	2.92906	2.92906	2.92906	2.92906	2.92906	2.92906	2.92906	2.92906	2.92906	2.92906	2.92906	2.92906	2.92906	2.92906	2.92906	2.92906	2.92906	2.92906	2.92906	2.92906	2.92906	2.92906	2.92906	2.92906	2.92906	2.92906	2.92906	2.92906	2.92906	2.92906
ATP11A	3.43	3.43	3.43	3.43	3.43	3.43	3.43	3.43	3.43	3.43	3.43	3.43	3.43	3.43	3.43	3.43	3.43	3.43	3.43	3.43	3.43	3.43	3.43	3.43	3.43	3.43	3.43	3.43	3.43	3.43	3.43	3.43	3.43	3.43	3.43	3.43	3.43	3.43	3.43	3.43	3.43	3.43	3.43	3.43	3.43	3.43	3.43	3.43	3.43
ATP11B	0.187733	0.187733	0.187733	0.187733	0.187733	0.187733	0.187733	0.187733	0.187733	0.187733	0.187733	0.187733	0.187733	0.187733	0.187733	0.187733	0.187733	0.187733	0.187733	0.187733	0.187733	0.187733	0.187733	0.187733	0.187733	0.187733	0.187733	0.187733	0.187733	0.187733	0.187733	0.187733	0.187733	0.187733	0.187733	0.187733	0.187733	0.187733	0.187733	0.187733	0.187733	0.187733	0.187733	0.187733	0.187733	0.187733	0.187733	0.187733	0.187733
ATP12A	10.6473	1.82362	1.82362	1.82362	1.82362	1.82362	1.82362	11.4889	1.82362	1.82362	11.0244	11.1031	10.956	1.82362	1.82362	13.0136	1.82362	1.82362	10.6284	11.0849	11.5345	11.0096	11.6927	1.82362	1.82362	10.4349	10.9796	1.82362	1.82362	10.3978	11.0127	12.342	1.82362	1.82362	1.82362	9.77084	1.82362	10.8823	9.67506	1.82362	1.82362	11.2851	1.82362	1.82362	11.6678	1.82362	11.9897	9.47133	10.9186
ATP12A;ATP1A1;ATP1A2;ATP1A3;ATP1A4	11.0167	11.0167	11.0167	11.0167	11.0167	11.0167	11.0167	11.0167	11.0167	11.0167	11.0167	11.0167	11.0167	11.0167	11.0167	11.0167	11.0167	11.0167	11.0167	11.0167	11.0167	11.0167	11.0167	11.0167	11.0167	11.0167	11.0167	11.0167	11.0167	11.0167	11.0167	11.0167	11.0167	11.0167	11.0167	11.0167	11.0167	11.0167	11.0167	11.0167	11.0167	11.0167	11.0167	11.0167	11.0167	11.0167	11.0167	11.0167	11.0167
ATP12A;ATP1A1;ATP1A2;ATP1A3;ATP1A4;ATP4A	5.88509	5.88509	5.88509	5.88509	5.88509	5.88509	5.88509	5.88509	5.88509	5.88509	5.88509	5.88509	5.88509	5.88509	5.88509	5.88509	5.88509	5.88509	5.88509	5.88509	5.88509	5.88509	5.88509	5.88509	5.88509	5.88509	5.88509	5.88509	5.88509	5.88509	5.88509	5.88509	5.88509	5.88509	5.88509	5.88509	5.88509	5.88509	5.88509	5.88509	5.88509	5.88509	5.88509	5.88509	5.88509	5.88509	5.88509	5.88509	5.88509
ATP1A1	13.6792	13.4286	12.7634	14.5378	12.6139	13.1063	14.3599	14.2905	13.4669	14.7927	13.9113	14.3147	14.8534	14.2367	13.5558	15.4882	13.9414	14.2742	12.8845	15.3088	14.3568	14.0377	14.0864	13.3752	13.6706	13.655	14.7309	14.5021	14.5083	13.8288	13.5894	14.1052	13.7028	14.8307	13.307	13.7047	13.7112	13.5345	13.2008	12.5854	13.2971	13.4069	14.6853	13.9605	13.9974	13.5762	14.2869	14.5784	15.3468
ATP1A1;ATP1A2	2.45947	2.45947	2.45947	2.45947	2.45947	2.45947	2.45947	2.45947	2.45947	2.45947	2.45947	2.45947	2.45947	2.45947	2.45947	2.45947	2.45947	2.45947	2.45947	2.45947	2.45947	2.45947	2.45947	2.45947	2.45947	2.45947	2.45947	2.45947	2.45947	2.45947	2.45947	2.45947	2.45947	2.45947	2.45947	2.45947	2.45947	2.45947	2.45947	2.45947	2.45947	2.45947	2.45947	2.45947	2.45947	2.45947	2.45947	2.45947	2.45947
ATP1A1;ATP1A2;ATP1A3	8.72633	8.72633	8.72633	8.72633	8.72633	8.72633	8.72633	8.72633	8.72633	8.72633	8.72633	8.72633	8.72633	8.72633	8.72633	8.72633	8.72633	8.72633	8.72633	8.72633	8.72633	8.72633	8.72633	8.72633	8.72633	8.72633	8.72633	8.72633	8.72633	8.72633	8.72633	8.72633	8.72633	8.72633	8.72633	8.72633	8.72633	8.72633	8.72633	8.72633	8.72633	8.72633	8.72633	8.72633	8.72633	8.72633	8.72633	8.72633	8.72633
ATP1A1;ATP1A2;ATP1A3;ATP1A4	8.66791	8.66791	8.66791	8.66791	8.66791	8.66791	8.66791	8.66791	8.66791	8.66791	8.66791	8.66791	8.66791	8.66791	8.66791	8.66791	8.66791	8.66791	8.66791	8.66791	8.66791	8.66791	8.66791	8.66791	8.66791	8.66791	8.66791	8.66791	8.66791	8.66791	8.66791	8.66791	8.66791	8.66791	8.66791	8.66791	8.66791	8.66791	8.66791	8.66791	8.66791	8.66791	8.66791	8.66791	8.66791	8.66791	8.66791	8.66791	8.66791
ATP1A1;ATP1A2;ATP1A3;ATP4A	8.98123	8.98123	8.98123	8.98123	8.98123	8.98123	8.98123	8.98123	8.98123	8.98123	8.98123	8.98123	8.98123	8.98123	8.98123	8.98123	8.98123	8.98123	8.98123	8.98123	8.98123	8.98123	8.98123	8.98123	8.98123	8.98123	8.98123	8.98123	8.98123	8.98123	8.98123	8.98123	8.98123	8.98123	8.98123	8.98123	8.98123	8.98123	8.98123	8.98123	8.98123	8.98123	8.98123	8.98123	8.98123	8.98123	8.98123	8.98123	8.98123
ATP1A1;ATP1A3	9.13076	9.13076	9.13076	9.13076	9.13076	9.13076	9.13076	9.13076	9.13076	9.13076	9.13076	9.13076	9.13076	9.13076	9.13076	9.13076	9.13076	9.13076	9.13076	9.13076	9.13076	9.13076	9.13076	9.13076	9.13076	9.13076	9.13076	9.13076	9.13076	9.13076	9.13076	9.13076	9.13076	9.13076	9.13076	9.13076	9.13076	9.13076	9.13076	9.13076	9.13076	9.13076	9.13076	9.13076	9.13076	9.13076	9.13076	9.13076	9.13076
ATP1B1	14.4198	15.334	14.0954	13.9646	15.1066	13.6345	14.2992	14.4902	13.9513	15.5702	14.2061	13.9062	14.7146	15.4556	14.1342	16.6356	14.5224	12.9424	13.7937	15.3683	14.4199	14.5111	14.3624	13.5312	13.8371	13.8104	13.8937	13.9287	14.5047	14.0226	14.0297	13.6363	12.2626	15.2189	13.9265	14.0093	14.4449	13.2039	14.1723	12.9799	13.9162	14.3049	14.4011	13.9129	13.1689	13.3824	13.3176	14.1656	14.8547
ATP1B1	6.03076	9.46789	4.8112	4.31921	8.61327	3.07833	5.57729	6.29543	4.26953	10.3563	5.22744	4.09997	7.13942	9.92537	4.95711	14.362	6.41673	0.476185	3.67694	9.59686	6.03131	6.37401	5.81517	2.68975	3.84002	3.73969	4.0528	4.18439	6.34993	4.53757	4.56428	3.08517	-2.07994	9.03538	4.17618	4.48743	6.12509	1.45938	5.10029	0.617024	4.13746	5.59887	5.9606	4.12498	1.32752	2.13028	1.88691	5.07499	7.66583
ATP1B3	9.75743	0.133638	0.133638	0.133638	0.133638	0.133638	9.00507	0.133638	0.133638	13.1253	0.133638	8.92245	9.50199	0.133638	0.133638	0.133638	10.2363	0.133638	0.133638	10.2326	10.0058	0.133638	0.133638	0.133638	0.133638	9.19838	0.133638	0.133638	10.0787	0.133638	9.6308	9.51645	0.133638	0.133638	0.133638	9.6942	9.92798	0.133638	0.133638	0.133638	10.1175	0.133638	0.133638	0.133638	9.11801	0.133638	9.70387	10.005	10.0345
ATP1B4	2.1002	2.1002	2.1002	2.1002	2.1002	2.1002	2.1002	2.1002	2.1002	2.1002	2.1002	2.1002	2.1002	2.1002	2.1002	2.1002	2.1002	2.1002	2.1002	2.1002	2.1002	2.1002	2.1002	2.1002	2.1002	2.1002	2.1002	2.1002	2.1002	2.1002	2.1002	2.1002	2.1002	2.1002	2.1002	2.1002	2.1002	2.1002	2.1002	2.1002	2.1002	2.1002	2.1002	2.1002	2.1002	2.1002	2.1002	2.1002	2.1002
ATP2A1	0.448558	0.448558	0.448558	0.448558	0.448558	0.448558	0.448558	0.448558	0.448558	0.448558	0.448558	0.448558	0.448558	0.448558	0.448558	0.448558	0.448558	0.448558	0.448558	0.448558	0.448558	0.448558	0.448558	0.448558	0.448558	0.448558	0.448558	0.448558	0.448558	0.448558	0.448558	0.448558	0.448558	0.448558	0.448558	0.448558	0.448558	0.448558	0.448558	0.448558	0.448558	0.448558	0.448558	0.448558	0.448558	0.448558	0.448558	0.448558	0.448558
ATP2A1;ATP2A2	1.19965	1.19965	1.19965	1.19965	1.19965	1.19965	1.19965	1.19965	1.19965	1.19965	1.19965	1.19965	1.19965	1.19965	1.19965	1.19965	1.19965	1.19965	1.19965	1.19965	1.19965	1.19965	1.19965	1.19965	1.19965	1.19965	1.19965	1.19965	1.19965	1.19965	1.19965	1.19965	1.19965	1.19965	1.19965	1.19965	1.19965	1.19965	1.19965	1.19965	1.19965	1.19965	1.19965	1.19965	1.19965	1.19965	1.19965	1.19965	1.19965
ATP2A1;ATP2A2;ATP2A3	2.20961	2.20961	2.20961	2.20961	2.20961	2.20961	2.20961	2.20961	2.20961	2.20961	2.20961	2.20961	2.20961	2.20961	2.20961	2.20961	2.20961	2.20961	2.20961	2.20961	2.20961	2.20961	2.20961	2.20961	2.20961	2.20961	2.20961	2.20961	2.20961	2.20961	2.20961	2.20961	2.20961	2.20961	2.20961	2.20961	2.20961	2.20961	2.20961	2.20961	2.20961	2.20961	2.20961	2.20961	2.20961	2.20961	2.20961	2.20961	2.20961
ATP2A2	1.85716	1.85716	1.85716	1.85716	1.85716	1.85716	1.85716	1.85716	1.85716	1.85716	1.85716	1.85716	1.85716	1.85716	1.85716	1.85716	1.85716	1.85716	1.85716	1.85716	1.85716	1.85716	1.85716	1.85716	1.85716	1.85716	1.85716	1.85716	1.85716	1.85716	1.85716	1.85716	1.85716	1.85716	1.85716	1.85716	1.85716	1.85716	1.85716	1.85716	1.85716	1.85716	1.85716	1.85716	1.85716	1.85716	1.85716	1.85716	1.85716
ATP2A2;ATP2A3	1.89102	1.89102	1.89102	1.89102	1.89102	1.89102	1.89102	1.89102	1.89102	1.89102	1.89102	1.89102	1.89102	1.89102	1.89102	1.89102	1.89102	1.89102	1.89102	1.89102	1.89102	1.89102	1.89102	1.89102	1.89102	1.89102	1.89102	1.89102	1.89102	1.89102	1.89102	1.89102	1.89102	1.89102	1.89102	1.89102	1.89102	1.89102	1.89102	1.89102	1.89102	1.89102	1.89102	1.89102	1.89102	1.89102	1.89102	1.89102	1.89102
ATP2A3	0.549814	0.549814	0.549814	0.549814	0.549814	0.549814	0.549814	0.549814	0.549814	0.549814	0.549814	0.549814	0.549814	0.549814	0.549814	0.549814	0.549814	0.549814	0.549814	0.549814	0.549814	0.549814	0.549814	0.549814	0.549814	0.549814	0.549814	0.549814	0.549814	0.549814	0.549814	0.549814	0.549814	0.549814	0.549814	0.549814	0.549814	0.549814	0.549814	0.549814	0.549814	0.549814	0.549814	0.549814	0.549814	0.549814	0.549814	0.549814	0.549814
ATP2B4	1.16001	1.16001	1.16001	1.16001	1.16001	1.16001	1.16001	1.16001	1.16001	1.16001	1.16001	1.16001	1.16001	1.16001	1.16001	1.16001	1.16001	1.16001	1.16001	1.16001	1.16001	1.16001	1.16001	1.16001	1.16001	1.16001	1.16001	1.16001	1.16001	1.16001	1.16001	1.16001	1.16001	1.16001	1.16001	1.16001	1.16001	1.16001	1.16001	1.16001	1.16001	1.16001	1.16001	1.16001	1.16001	1.16001	1.16001	1.16001	1.16001
ATP5F1A	13.4563	13.9302	11.8115	14.0038	4.32461	12.8537	12.9419	13.1382	13.0622	4.32461	13.0245	12.5689	14.1186	4.32461	12.7354	4.32461	12.9878	12.7631	12.8459	13.8548	4.32461	12.1279	4.32461	12.6691	12.4717	12.6098	13.0804	10.9181	13.9284	12.4371	12.4562	12.5595	13.3584	4.32461	4.32461	13.3123	4.32461	12.219	4.32461	4.32461	4.32461	13.0586	13.4352	12.6426	12.8808	4.32461	4.32461	11.6567	13.5296
ATP5F1B	11.9067	12.903	12.2545	13.8617	1.60411	12.1958	12.5169	12.2797	12.204	1.60411	12.3881	11.392	13.8428	1.60411	12.2247	1.60411	11.9785	11.5604	11.8872	13.7196	11.4943	11.8127	11.4077	11.8532	11.8285	11.9422	12.0158	11.4449	14.4571	13.4974	13.1144	12.3282	13.1688	1.60411	11.9925	12.3152	11.8281	12.2989	13.4303	11.1232	11.446	11.5378	11.5994	13.2195	13.1189	11.6973	11.7415	11.3073	13.5627
ATP5F1C	4.08797	4.08797	4.08797	4.08797	4.08797	4.08797	4.08797	4.08797	4.08797	4.08797	4.08797	4.08797	4.08797	4.08797	4.08797	4.08797	4.08797	4.08797	4.08797	4.08797	4.08797	4.08797	4.08797	4.08797	4.08797	4.08797	4.08797	4.08797	4.08797	4.08797	4.08797	4.08797	4.08797	4.08797	4.08797	4.08797	4.08797	4.08797	4.08797	4.08797	4.08797	4.08797	4.08797	4.08797	4.08797	4.08797	4.08797	4.08797	4.08797
ATP5F1D	0.72729	0.72729	13.5155	0.72729	0.72729	0.72729	0.72729	0.72729	0.72729	0.72729	0.72729	0.72729	14.622	0.72729	0.72729	0.72729	0.72729	0.72729	0.72729	15.0695	0.72729	0.72729	0.72729	0.72729	0.72729	0.72729	0.72729	0.72729	14.1058	0.72729	0.72729	0.72729	0.72729	0.72729	0.72729	0.72729	0.72729	0.72729	0.72729	0.72729	14.4278	0.72729	0.72729	0.72729	0.72729	0.72729	0.72729	0.72729	12.9894
ATP5ME	5.08649	5.08649	5.08649	5.08649	5.08649	5.08649	5.08649	5.08649	5.08649	5.08649	5.08649	5.08649	5.08649	5.08649	5.08649	5.08649	5.08649	5.08649	5.08649	5.08649	5.08649	5.08649	5.08649	5.08649	5.08649	5.08649	5.08649	5.08649	5.08649	5.08649	5.08649	5.08649	5.08649	5.08649	5.08649	5.08649	5.08649	5.08649	5.08649	5.08649	5.08649	5.08649	5.08649	5.08649	5.08649	5.08649	5.08649	5.08649	5.08649
ATP5MF	0.95581	0.95581	0.95581	0.95581	0.95581	0.95581	0.95581	0.95581	0.95581	0.95581	0.95581	0.95581	0.95581	0.95581	0.95581	0.95581	0.95581	0.95581	0.95581	0.95581	0.95581	0.95581	0.95581	0.95581	0.95581	0.95581	0.95581	0.95581	0.95581	0.95581	0.95581	0.95581	0.95581	0.95581	0.95581	0.95581	0.95581	0.95581	0.95581	0.95581	0.95581	0.95581	0.95581	0.95581	0.95581	0.95581	0.95581	0.95581	0.95581
ATP5MG	2.30308	2.30308	2.30308	2.30308	2.30308	2.30308	2.30308	2.30308	2.30308	2.30308	2.30308	2.30308	2.30308	2.30308	2.30308	2.30308	2.30308	2.30308	2.30308	2.30308	2.30308	2.30308	2.30308	2.30308	2.30308	2.30308	2.30308	2.30308	2.30308	2.30308	2.30308	2.30308	2.30308	2.30308	2.30308	2.30308	2.30308	2.30308	2.30308	2.30308	2.30308	2.30308	2.30308	2.30308	2.30308	2.30308	2.30308	2.30308	2.30308
ATP5MK	0.666965	0.666965	0.666965	0.666965	0.666965	0.666965	0.666965	0.666965	0.666965	0.666965	0.666965	0.666965	0.666965	0.666965	0.666965	0.666965	0.666965	0.666965	0.666965	0.666965	0.666965	0.666965	0.666965	0.666965	0.666965	0.666965	0.666965	0.666965	0.666965	0.666965	0.666965	0.666965	0.666965	0.666965	0.666965	0.666965	0.666965	0.666965	0.666965	0.666965	0.666965	0.666965	0.666965	0.666965	0.666965	0.666965	0.666965	0.666965	0.666965
ATP5PB	2.33439	2.33439	2.33439	2.33439	2.33439	2.33439	2.33439	2.33439	2.33439	2.33439	2.33439	2.33439	2.33439	2.33439	2.33439	2.33439	2.33439	2.33439	2.33439	2.33439	2.33439	2.33439	2.33439	2.33439	2.33439	2.33439	2.33439	2.33439	2.33439	2.33439	2.33439	2.33439	2.33439	2.33439	2.33439	2.33439	2.33439	2.33439	2.33439	2.33439	2.33439	2.33439	2.33439	2.33439	2.33439	2.33439	2.33439	2.33439	2.33439
ATP5PD	5.15404	5.15404	5.15404	5.15404	5.15404	5.15404	5.15404	5.15404	5.15404	5.15404	5.15404	5.15404	5.15404	5.15404	5.15404	5.15404	5.15404	5.15404	5.15404	5.15404	5.15404	5.15404	5.15404	5.15404	5.15404	5.15404	5.15404	5.15404	5.15404	5.15404	5.15404	5.15404	5.15404	5.15404	5.15404	5.15404	5.15404	5.15404	5.15404	5.15404	5.15404	5.15404	5.15404	5.15404	5.15404	5.15404	5.15404	5.15404	5.15404
ATP5PF	1.09147	1.09147	1.09147	1.09147	1.09147	1.09147	1.09147	1.09147	1.09147	1.09147	1.09147	1.09147	1.09147	1.09147	1.09147	1.09147	1.09147	1.09147	1.09147	1.09147	1.09147	1.09147	1.09147	1.09147	1.09147	1.09147	1.09147	1.09147	1.09147	1.09147	1.09147	1.09147	1.09147	1.09147	1.09147	1.09147	1.09147	1.09147	1.09147	1.09147	1.09147	1.09147	1.09147	1.09147	1.09147	1.09147	1.09147	1.09147	1.09147
ATP5PO	2.99948	2.99948	2.99948	15.4779	2.99948	2.99948	12.9961	2.99948	2.99948	2.99948	13.397	2.99948	16.4933	2.99948	2.99948	2.99948	2.99948	2.99948	2.99948	16.042	2.99948	2.99948	2.99948	2.99948	2.99948	2.99948	2.99948	2.99948	16.1279	2.99948	13.4004	2.99948	2.99948	2.99948	2.99948	13.7649	2.99948	2.99948	2.99948	2.99948	2.99948	2.99948	2.99948	2.99948	11.8867	2.99948	2.99948	2.99948	15.7968
ATP6AP1	7.27241	7.84499	7.57293	4.70345	7.03062	5.38276	3.98849	6.61272	5.43307	5.78201	5.39573	6.28056	5.55134	5.45656	5.00742	4.26113	6.80484	5.11942	6.03814	3.15562	5.59269	4.45753	6.38523	4.98395	5.14986	6.68791	5.34676	5.99018	3.11443	5.99267	6.18106	2.53413	5.32197	4.10075	6.22918	4.14324	6.93159	6.74388	6.8604	6.16832	5.89936	6.56812	4.53247	5.2877	6.02751	6.59619	7.49608	6.49586	5.01704
ATP6AP1	15.6376	15.7967	15.7211	14.924	15.5705	15.1127	14.7253	15.4544	15.1267	15.2236	15.1163	15.3621	15.1595	15.1332	15.0084	14.8011	15.5077	15.0395	15.2947	14.494	15.171	14.8556	15.3912	15.0019	15.048	15.4753	15.1027	15.2814	14.4825	15.2821	15.3345	14.3213	15.0958	14.7565	15.3478	14.7683	15.543	15.4908	15.5232	15.3309	15.2562	15.442	14.8765	15.0863	15.2918	15.4498	15.6998	15.4219	15.0111
ATP6AP2	14.8652	13.8777	13.469	12.4549	13.5462	14.1627	12.9204	13.1585	14.269	11.8775	14.9137	13.384	14.4933	13.7355	14.5702	12.1389	13.6661	13.9958	13.0694	12.7137	15.0068	13.0733	14.5181	13.0663	13.0386	14.4309	13.6728	14.5764	14.0701	13.357	14.8598	14.1104	12.947	13.5398	13.7466	14.9511	15.0244	14.275	13.7967	13.5206	13.4199	14.3818	14.5861	14.0517	14.4873	13.2816	13.8621	13.8923	13.7285
ATP6V0A1	12.1026	-2.4128	12.0332	12.1965	12.2953	11.1921	11.2427	12.8968	11.2151	12.1909	11.2964	10.9688	11.097	13.2388	10.9676	13.1035	11.2683	11.6192	11.1713	11.1208	12.1129	11.797	10.9099	12.5011	12.1648	10.1684	10.9826	11.5668	12.3042	11.4312	10.9697	10.4206	12.6215	12.6072	12.102	11.7445	11.6938	11.4935	11.2604	11.457	11.7046	12.1909	11.6105	10.9175	11.1407	12.4765	12.2639	11.329	11.6104
ATP6V0A4	10.2657	0.618307	11.0646	11.0915	0.618307	11.2657	11.0481	11.1762	11.2064	0.618307	11.0669	11.3625	11.0849	0.618307	11.5407	12.4245	10.5863	10.1335	10.7824	11.6503	10.9101	10.7731	10.2462	11.5539	0.618307	10.9695	12.3412	11.8748	11.1476	12.0853	11.2366	11.9873	12.1968	0.618307	11.4874	0.618307	10.772	11.4794	0.618307	10.3471	11.5199	11.3075	12.6681	10.9957	10.6165	0.618307	11.7554	11.063	11.6013
ATP6V0D1	12.2735	12.835	10.9802	11.235	-0.405076	11.8318	11.9352	12.1974	12.3376	12.1952	12.3417	11.809	12.7782	-0.405076	12.2081	-0.405076	12.1835	12.6799	9.90605	12.8916	12.781	11.9813	11.3603	11.5436	11.8679	11.6814	12.9874	12.4229	12.4861	12.4565	11.9008	12.1078	11.1821	12.1152	12.0422	12.633	12.1979	11.5004	-0.405076	11.1875	11.8689	12.1612	11.0244	12.2855	12.3483	12.3825	12.4799	12.5873	12.593
ATP6V0D2	0.662275	0.662275	0.662275	0.662275	0.662275	0.662275	0.662275	0.662275	0.662275	0.662275	0.662275	0.662275	0.662275	0.662275	0.662275	0.662275	0.662275	0.662275	0.662275	0.662275	0.662275	0.662275	0.662275	12.6623	0.662275	11.7981	13.7645	13.1337	0.662275	13.9463	13.2054	13.5962	0.662275	0.662275	0.662275	0.662275	0.662275	0.662275	0.662275	0.662275	0.662275	0.662275	0.662275	0.662275	0.662275	0.662275	0.662275	0.662275	0.662275
ATP6V1A	12.8384	13.2183	13.5389	12.5162	14.2499	13.3298	13.0684	12.6394	13.451	13.2774	12.9899	12.9594	13.7661	12.88	14.0567	16.5298	13.5121	13.5816	12.8116	14.7364	12.983	12.9346	12.7345	12.0773	12.4568	13.1107	15.2123	14.0656	13.9877	14.4003	13.6717	13.7492	13.2475	13.0391	12.896	13.2906	12.5959	13.5002	12.4986	12.4432	12.212	13.1737	13.2711	12.7665	13.3034	12.1399	12.2215	13.3945	13.3297
ATP6V1B1	10.4927	10.5391	11.6065	10.8003	10.998	11.3794	11.088	10.8991	12.0271	11.6954	11.4946	11.6415	11.0834	11.3609	12.7324	14.5689	10.7868	12.2827	11.3851	13.2194	11.1564	10.9984	11.2898	11.0639	10.7735	11.2748	14.7984	13.4883	11.8683	13.9718	12.1954	12.808	12.4128	11.2712	11.367	11.3989	9.97484	11.9901	10.946	10.0333	10.1567	11.5308	12.5619	11.1654	11.681	10.4772	11.0643	12.2849	11.7949
ATP6V1B1;ATP6V1B2	9.4455	9.4455	9.4455	9.4455	9.4455	9.4455	9.4455	9.4455	9.4455	9.4455	9.4455	9.4455	9.4455	9.4455	9.4455	9.4455	9.4455	9.4455	9.4455	9.4455	9.4455	9.4455	9.4455	9.4455	9.4455	9.4455	9.4455	9.4455	9.4455	9.4455	9.4455	9.4455	9.4455	9.4455	9.4455	9.4455	9.4455	9.4455	9.4455	9.4455	9.4455	9.4455	9.4455	9.4455	9.4455	9.4455	9.4455	9.4455	9.4455
ATP6V1B2	12.105	13.6781	9.68744	13.0404	11.8976	12.0466	11.104	12.7793	12.5685	12.6302	11.4039	13.0001	13.6801	-0.507751	9.91596	11.9053	12.2688	11.5027	12.4589	11.9811	9.71584	11.6806	13.3541	13.336	12.2277	10.1079	10.0988	12.7132	12.5848	12.5936	9.96008	12.7401	11.9031	11.9813	14.1114	10.4318	12.0799	9.32984	12.9841	11.6936	10.6122	12.6376	11.4278	12.1351	11.911	12.3178	12.7417	12.2601	12.5339
ATP6V1C1	3.60349	3.60349	3.60349	3.60349	3.60349	3.60349	3.60349	3.60349	15.9259	3.60349	16.031	3.60349	15.4274	3.60349	14.1704	17.9354	3.60349	16.239	3.60349	16.1778	3.60349	14.4839	3.60349	3.60349	3.60349	3.60349	14.6726	3.60349	14.3782	3.60349	13.7255	14.4786	3.60349	3.60349	3.60349	13.9283	3.60349	3.60349	3.60349	3.60349	3.60349	3.60349	3.60349	3.60349	14.8881	3.60349	3.60349	3.60349	3.60349
ATP6V1C2	-0.0351681	-0.0351681	9.71981	-0.0351681	-0.0351681	9.03619	-0.0351681	-0.0351681	-0.0351681	-0.0351681	-0.0351681	10.3097	-0.0351681	-0.0351681	10.335	-0.0351681	-0.0351681	-0.0351681	-0.0351681	10.516	-0.0351681	-0.0351681	-0.0351681	-0.0351681	-0.0351681	-0.0351681	10.2373	9.86286	-0.0351681	9.96153	9.70641	-0.0351681	-0.0351681	-0.0351681	-0.0351681	-0.0351681	-0.0351681	-0.0351681	-0.0351681	-0.0351681	-0.0351681	-0.0351681	-0.0351681	-0.0351681	8.72691	-0.0351681	-0.0351681	-0.0351681	7.25601
ATP6V1D	4.71612	4.71612	12.6177	11.744	4.71612	4.71612	10.8814	4.71612	11.257	13.8666	12.117	11.2856	11.7352	4.71612	12.1139	12.9994	12.0049	12.7812	4.71612	12.4571	12.6338	12.5987	12.0332	4.71612	11.8075	11.8314	12.4564	12.4352	12.5884	12.041	12.2439	11.7955	11.9055	12.2954	12.3494	11.8497	4.71612	11.81	11.8418	4.71612	11.5474	11.8488	11.9765	4.71612	11.678	4.71612	4.71612	11.943	11.9376
ATP6V1E1	9.8121	9.00638	8.57761	9.24544	-12.0096	8.96552	8.72544	9.6675	10.1178	9.05079	10.1341	9.5308	9.56769	-12.0096	10.6178	12.8936	9.83781	11.077	9.4099	11.1677	9.54824	9.26785	8.12743	9.4679	8.48103	9.49637	12.4562	11.2496	11.1312	11.9439	10.1341	11.0894	10.7508	10.0402	10.158	10.5293	9.35927	10.0155	8.78451	9.58607	9.70656	10.1543	8.26462	9.56403	9.82127	9.84089	9.97124	10.8342	10.3868
ATP6V1E1;ATP6V1E2	1.40332	1.40332	1.40332	1.40332	1.40332	1.40332	1.40332	1.40332	1.40332	1.40332	1.40332	1.40332	1.40332	1.40332	1.40332	1.40332	1.40332	1.40332	1.40332	1.40332	1.40332	1.40332	1.40332	1.40332	1.40332	1.40332	1.40332	1.40332	1.40332	1.40332	1.40332	1.40332	1.40332	1.40332	1.40332	1.40332	1.40332	1.40332	1.40332	1.40332	1.40332	1.40332	1.40332	1.40332	1.40332	1.40332	1.40332	1.40332	1.40332
ATP6V1E1;ATP6V1E2	7.1779	7.1779	7.1779	7.1779	7.1779	7.1779	7.1779	7.1779	7.1779	7.1779	7.1779	7.1779	7.1779	7.1779	7.1779	7.1779	7.1779	7.1779	7.1779	7.1779	7.1779	7.1779	7.1779	7.1779	7.1779	7.1779	7.1779	7.1779	7.1779	7.1779	7.1779	7.1779	7.1779	7.1779	7.1779	7.1779	7.1779	7.1779	7.1779	7.1779	7.1779	7.1779	7.1779	7.1779	7.1779	7.1779	7.1779	7.1779	7.1779
ATP6V1F	9.08569	-2.82103	9.18526	8.07237	-2.82103	10.9706	9.76208	13.0434	8.56855	-2.82103	12.4768	11.2619	11.0542	-2.82103	9.5911	12.9745	11.6774	10.7446	12.1187	10.7282	12.2418	11.9763	9.82154	-2.82103	-2.82103	11.1338	10.6004	10.7206	11.7968	10.3894	10.5726	9.35613	-2.82103	9.59167	8.88131	9.88665	13.7935	8.88119	9.18723	9.20439	-2.82103	9.30185	9.64959	-2.82103	11.5185	-2.82103	-2.82103	9.39168	10.1281
ATP6V1G1	11.7358	10.6944	10.9671	11.7488	-4.88971	12.4819	11.3962	-4.88971	12.3784	-4.88971	12.768	11.7284	11.6161	-4.88971	11.8961	14.8727	11.7456	12.2263	11.0202	12.6559	11.4594	11.1982	12.2989	10.5736	11.7946	12.7978	12.7637	12.1816	12.4956	12.6231	11.6611	13.0424	12.7854	12.2544	11.5192	12.5124	11.3741	11.3442	11.7481	11.1381	11.095	11.6504	12.9352	11.9481	11.6624	11.1492	11.0922	12.4164	13.3544
ATP6V1H	11.1532	0.970046	12.7486	11.8372	0.970046	12.0977	12.4928	12.5679	12.4862	0.970046	11.9218	12.2571	11.8236	0.970046	12.3278	14.0504	11.543	12.314	12.116	12.6831	11.3487	11.8137	12.5412	12.5082	11.9887	12.3726	13.399	12.5008	12.4873	12.6482	12.1428	12.5381	12.8258	11.5665	11.7332	12.1556	11.7946	12.0814	11.501	11.2952	10.9249	11.6298	11.5478	11.6527	12.0514	11.6965	11.18	12.2204	11.9569
ATP8A1	2.09447	2.09447	2.09447	2.09447	2.09447	2.09447	2.09447	2.09447	2.09447	2.09447	2.09447	2.09447	2.09447	2.09447	2.09447	2.09447	2.09447	2.09447	2.09447	2.09447	2.09447	2.09447	2.09447	2.09447	2.09447	2.09447	2.09447	2.09447	2.09447	2.09447	2.09447	2.09447	2.09447	2.09447	2.09447	2.09447	2.09447	2.09447	2.09447	2.09447	2.09447	2.09447	2.09447	2.09447	2.09447	2.09447	2.09447	2.09447	2.09447
ATP8A1;ATP8A2	0.417334	0.417334	0.417334	0.417334	0.417334	0.417334	0.417334	0.417334	0.417334	0.417334	0.417334	0.417334	0.417334	0.417334	0.417334	0.417334	0.417334	0.417334	0.417334	0.417334	0.417334	0.417334	0.417334	0.417334	0.417334	0.417334	0.417334	0.417334	0.417334	0.417334	0.417334	0.417334	0.417334	0.417334	0.417334	0.417334	0.417334	0.417334	0.417334	0.417334	0.417334	0.417334	0.417334	0.417334	0.417334	0.417334	0.417334	0.417334	0.417334
ATP8B2	6.90087	6.90087	6.90087	6.90087	6.90087	6.90087	6.90087	6.90087	6.90087	6.90087	6.90087	6.90087	6.90087	6.90087	6.90087	6.90087	6.90087	6.90087	6.90087	6.90087	6.90087	6.90087	6.90087	6.90087	6.90087	6.90087	6.90087	6.90087	6.90087	6.90087	6.90087	6.90087	6.90087	6.90087	6.90087	6.90087	6.90087	6.90087	6.90087	6.90087	6.90087	6.90087	6.90087	6.90087	6.90087	6.90087	6.90087	6.90087	6.90087
ATP9A	2.63401	2.63401	2.63401	2.63401	2.63401	2.63401	2.63401	2.63401	2.63401	2.63401	2.63401	2.63401	2.63401	2.63401	2.63401	2.63401	2.63401	2.63401	2.63401	2.63401	2.63401	2.63401	2.63401	2.63401	2.63401	2.63401	2.63401	2.63401	2.63401	2.63401	2.63401	2.63401	2.63401	2.63401	2.63401	2.63401	2.63401	2.63401	2.63401	2.63401	2.63401	2.63401	2.63401	2.63401	2.63401	2.63401	2.63401	2.63401	2.63401
ATRAID	1.88269	1.88269	1.88269	1.88269	1.88269	1.88269	1.88269	1.88269	1.88269	1.88269	1.88269	1.88269	1.88269	1.88269	1.88269	1.88269	1.88269	1.88269	1.88269	1.88269	1.88269	1.88269	1.88269	1.88269	1.88269	1.88269	1.88269	1.88269	1.88269	1.88269	1.88269	1.88269	1.88269	1.88269	1.88269	1.88269	1.88269	1.88269	1.88269	1.88269	1.88269	1.88269	1.88269	1.88269	1.88269	1.88269	1.88269	1.88269	1.88269
ATRN	15.2944	15.0836	15.1135	14.9214	16.2302	14.4434	15.6548	14.9414	15.0073	15.7339	15.5439	15.6286	15.0973	15.3668	15.7204	15.9078	15.5494	15.0313	15.3673	15.5496	14.8319	14.6747	15.9147	14.6894	15.0302	15.1417	15.1778	15.3205	14.8963	15.625	15.1728	15.6386	14.4476	15.8305	15.325	14.9843	15.0474	15.0304	15.5104	15.1344	15.8383	15.7251	15.276	14.9494	15.0354	15.035	15.2335	15.6312	15.401
ATRN	15.246	14.8551	14.9106	14.5542	16.9813	13.668	15.9143	14.5914	14.7136	16.061	15.7087	15.8658	14.8806	15.3802	16.0359	16.3835	15.7188	14.758	15.3811	15.7192	14.3883	14.0968	16.3962	14.1241	14.756	14.9628	15.0297	15.2944	14.5078	15.8591	15.0204	15.8842	13.6757	16.2401	15.3027	14.6709	14.7879	14.7563	15.6465	14.9493	16.2545	16.0446	15.2118	14.6063	14.7657	14.765	15.1331	15.8705	15.4436
ATRN	15.5117	15.5822	9.85194	15.262	15.0787	14.9806	14.8768	15.3185	15.4444	15.3331	14.8962	15.4376	15.115	9.85194	15.0364	9.85194	14.7783	14.8025	15.5565	14.6831	15.0593	14.9559	14.9362	15.3068	14.9957	14.7571	15.4537	15.3148	14.6747	15.1499	14.7825	15.4455	15.5035	15.1335	15.0816	15.0099	15.0897	15.3075	15.2618	15.0377	14.7642	14.882	14.7721	14.9696	14.8993	15.2532	15.3083	15.1006	14.8566
ATRN	15.5029	15.5883	8.64287	15.2002	14.978	14.8592	14.7334	15.2688	15.4213	15.2864	14.7568	15.4131	15.0221	8.64287	14.9269	8.64287	14.614	14.6433	15.5572	14.4986	14.9546	14.8293	14.8054	15.2545	14.8775	14.5883	15.4326	15.2643	14.4884	15.0644	14.6191	15.4227	15.493	15.0445	14.9816	14.8947	14.9915	15.2554	15.2001	14.9284	14.5969	14.7397	14.6065	14.8458	14.7607	15.1895	15.2564	15.0047	14.7089
ATRNL1	1.0886	1.0886	1.0886	1.0886	1.0886	1.0886	1.0886	1.0886	1.0886	1.0886	1.0886	1.0886	1.0886	1.0886	1.0886	1.0886	1.0886	1.0886	1.0886	1.0886	1.0886	1.0886	1.0886	1.0886	1.0886	1.0886	1.0886	1.0886	1.0886	1.0886	1.0886	1.0886	1.0886	1.0886	1.0886	1.0886	1.0886	1.0886	1.0886	1.0886	1.0886	1.0886	1.0886	1.0886	1.0886	1.0886	1.0886	1.0886	1.0886
ATXN10	1.98645	1.98645	1.98645	1.98645	1.98645	1.98645	1.98645	1.98645	1.98645	1.98645	1.98645	1.98645	1.98645	1.98645	1.98645	1.98645	1.98645	1.98645	1.98645	1.98645	1.98645	1.98645	1.98645	1.98645	1.98645	1.98645	1.98645	1.98645	1.98645	1.98645	1.98645	1.98645	1.98645	1.98645	1.98645	1.98645	1.98645	1.98645	1.98645	1.98645	1.98645	1.98645	1.98645	1.98645	1.98645	1.98645	1.98645	1.98645	1.98645
ATXN3	1.72257	1.72257	1.72257	1.72257	1.72257	1.72257	1.72257	1.72257	1.72257	1.72257	1.72257	1.72257	1.72257	1.72257	1.72257	1.72257	1.72257	1.72257	1.72257	1.72257	1.72257	1.72257	1.72257	1.72257	1.72257	1.72257	1.72257	1.72257	1.72257	1.72257	1.72257	1.72257	1.72257	1.72257	1.72257	1.72257	1.72257	1.72257	1.72257	1.72257	1.72257	1.72257	1.72257	1.72257	1.72257	1.72257	1.72257	1.72257	1.72257
AVIL;VIL1	1.17743	1.17743	1.17743	1.17743	1.17743	1.17743	1.17743	1.17743	1.17743	1.17743	1.17743	1.17743	1.17743	1.17743	1.17743	1.17743	1.17743	1.17743	1.17743	1.17743	1.17743	1.17743	1.17743	1.17743	1.17743	1.17743	1.17743	1.17743	1.17743	1.17743	1.17743	1.17743	1.17743	1.17743	1.17743	1.17743	1.17743	1.17743	1.17743	1.17743	1.17743	1.17743	1.17743	1.17743	1.17743	1.17743	1.17743	1.17743	1.17743
AXL	18.9385	20.542	18.7214	19.4583	18.3588	18.6262	17.8653	19.3989	18.6423	18.6033	18.7533	18.4152	17.8693	18.1732	19.0276	16.9913	18.5599	17.516	18.8362	17.9066	18.9073	19.1252	18.3956	18.8554	17.5374	18.5593	18.4571	17.8225	18.2525	18.3904	18.8573	19.0694	19.1489	18.7535	19.0426	17.7925	18.4513	18.7405	18.1878	18.2658	19.6904	19.121	18.2203	18.2588	18.0767	18.681	18.4907	17.6516	17.1404
AZGP1	0.633807	3.80453	15.4462	0.62458	13.84	12.3041	14.395	1.23391	4.21395	11.4714	3.95472	2.11049	7.30053	18.092	3.94124	6.14774	8.09924	9.86754	9.59884	11.192	9.2646	8.64831	4.11179	8.26576	13.7932	6.47362	8.56577	7.02742	7.51934	11.922	4.94854	7.19698	18.2619	7.57717	17.4639	12.4902	11.9637	7.47262	12.8312	6.20248	15.6653	8.97167	9.61287	4.72254	-1.15798	16.7361	12.327	3.60529	7.3862
AZGP1	17.1584	18.1138	21.6216	17.1556	21.1377	20.6749	21.3049	17.3392	18.2371	20.4239	18.159	17.6033	19.1672	22.4189	18.155	18.8198	19.4079	19.9407	19.8597	20.3398	19.759	19.5733	18.2064	19.458	21.1236	18.918	19.5484	19.0849	19.2331	20.5597	18.4585	19.136	22.4701	19.2506	22.2296	20.7309	20.5723	19.219	20.8337	18.8363	21.6877	19.6707	19.8639	18.3904	16.6185	22.0103	20.6818	18.0537	19.193
AZU1	11.3047	11.6843	7.33677	12.7853	-4.08518	7.51726	9.08277	13.6825	8.97044	-4.08518	12.486	9.32932	10.311	-4.08518	7.94616	-4.08518	-4.08518	8.32047	11.8517	7.35033	9.33898	11.2554	-4.08518	7.55165	7.58541	8.77385	7.79069	8.1731	11.4822	5.93076	7.54344	8.42438	10.4464	-4.08518	10.6751	7.91725	-4.08518	9.39052	6.31077	-4.08518	7.37825	10.4412	-4.08518	6.21091	10.6149	7.58154	7.8446	-4.08518	7.38672
B2M	12.2774	10.1427	15.2568	10.1423	7.67267	8.06362	14.0371	10.8124	9.33104	12.1582	0.395712	11.6359	6.46339	11.6538	6.74441	-2.5445	9.09236	14.6202	7.75174	4.00208	5.82889	13.1575	12.5288	12.3118	19.3224	10.8637	7.14522	6.40635	2.55841	9.74983	5.26987	12.632	13.0262	6.95227	9.93774	3.13587	7.70248	8.41729	10.1687	9.44296	8.56868	10.7186	3.26161	5.1088	5.50354	11.405	8.06646	10.3071	6.44738
B2M	18.9769	18.4015	19.78	18.4013	17.7357	17.8411	19.4512	18.582	18.1827	18.9447	15.7742	18.804	17.4097	18.8088	17.4855	14.9817	18.1184	19.6084	17.757	16.7463	17.2387	19.2141	19.0446	18.9861	20.8758	18.5958	17.5935	17.3944	16.3572	18.2956	17.088	19.0724	19.1787	17.5415	18.3462	16.5128	17.7437	17.9364	18.4085	18.2129	17.9772	18.5567	16.5467	17.0446	17.151	18.7417	17.8418	18.4458	17.4054
B3GALNT1	3.73541	3.73541	3.73541	3.73541	3.73541	3.73541	3.73541	3.73541	3.73541	3.73541	3.73541	3.73541	3.73541	3.73541	18.3768	3.73541	17.2022	3.73541	3.73541	18.1544	17.8013	3.73541	17.9494	3.73541	3.73541	18.2094	18.1229	3.73541	3.73541	3.73541	17.4446	3.73541	3.73541	3.73541	3.73541	3.73541	3.73541	3.73541	3.73541	3.73541	16.8879	3.73541	3.73541	3.73541	18.2062	3.73541	3.73541	17.2149	17.0086
B3GAT3	4.68991	4.68991	4.68991	4.68991	4.68991	4.68991	4.68991	4.68991	4.68991	4.68991	4.68991	4.68991	4.68991	4.68991	4.68991	4.68991	4.68991	4.68991	4.68991	4.68991	4.68991	4.68991	4.68991	4.68991	4.68991	4.68991	4.68991	4.68991	4.68991	4.68991	4.68991	4.68991	4.68991	4.68991	4.68991	4.68991	4.68991	4.68991	4.68991	4.68991	4.68991	4.68991	4.68991	4.68991	4.68991	4.68991	4.68991	4.68991	4.68991
B3GNT2	15.1624	10.6831	13.4824	10.2976	14.1891	13.1251	11.7648	12.5496	10.9382	12.5876	13.3631	11.8095	12.7351	13.2307	13.7816	16.1176	13.8951	12.1876	11.9129	11.6217	13.2312	11.5762	15.0076	11.4791	10.7662	13.8844	11.7829	11.9219	13.1252	11.8154	14.6463	11.9427	10.4718	12.7952	11.371	10.546	12.9837	13.5663	13.1378	12.3564	13.7928	13.46	14.5993	12.0804	13.0987	12.0033	11.4771	12.4716	11.9375
B3GNT3	12.0257	0.0486528	10.0499	0.0486528	0.0486528	0.0486528	9.59361	10.7724	11.4326	0.0486528	0.0486528	0.0486528	12.4316	0.0486528	10.7931	0.0486528	0.0486528	10.9773	0.0486528	10.2506	0.0486528	0.0486528	11.0649	0.0486528	10.9416	11.3563	11.5801	11.2919	9.53597	10.8692	10.3655	0.0486528	0.0486528	9.6019	10.562	0.0486528	9.78461	10.6854	11.4527	10.671	10.7822	11.1816	10.9906	11.3593	11.2514	10.3914	0.0486528	10.9115	11.6473
B3GNT8	7.16492	7.16492	7.16492	7.16492	7.16492	7.16492	7.16492	7.16492	7.16492	7.16492	7.16492	7.16492	7.16492	7.16492	7.16492	7.16492	7.16492	7.16492	7.16492	7.16492	7.16492	7.16492	7.16492	7.16492	7.16492	7.16492	7.16492	7.16492	7.16492	7.16492	7.16492	7.16492	7.16492	7.16492	7.16492	7.16492	7.16492	7.16492	7.16492	7.16492	7.16492	7.16492	7.16492	7.16492	7.16492	7.16492	7.16492	7.16492	7.16492
B3GNT9	8.24025	-3.50196	7.39909	-3.50196	-3.50196	7.03308	6.63735	-3.50196	-3.50196	-3.50196	6.4942	8.03032	7.8998	-3.50196	8.33205	-3.50196	8.00616	8.11378	-3.50196	7.44904	8.42495	7.42572	7.57142	7.92456	7.09399	7.51365	-3.50196	7.07563	6.83421	7.62005	7.18605	-3.50196	-3.50196	7.90205	7.55897	6.94851	6.8204	7.98511	7.23942	7.41701	7.54207	8.20612	6.66092	8.09266	7.85597	6.26705	6.16551	8.01366	7.61981
B4GALNT2	1.41103	1.41103	1.41103	1.41103	1.41103	1.41103	1.41103	1.41103	1.41103	1.41103	1.41103	1.41103	1.41103	1.41103	1.41103	1.41103	1.41103	1.41103	1.41103	1.41103	1.41103	1.41103	1.41103	1.41103	1.41103	1.41103	1.41103	1.41103	1.41103	1.41103	1.41103	1.41103	1.41103	1.41103	1.41103	1.41103	1.41103	1.41103	1.41103	1.41103	1.41103	1.41103	1.41103	1.41103	1.41103	1.41103	1.41103	1.41103	1.41103
B4GALT1	15.7135	15.1242	14.28	13.6532	15.705	14.6455	14.5818	13.5981	13.7411	15.0967	14.3365	13.1624	14.9396	14.6953	15.5807	14.8483	15.4407	15.0093	14.7094	14.6523	15.1684	13.9621	14.368	13.2544	13.7969	15.1219	13.7759	13.0391	14.9726	13.2811	15.0977	13.2233	12.6459	14.4952	13.5864	13.9012	14.8158	14.0121	13.6608	14.337	14.543	15.1438	13.6637	14.5806	14.8706	13.2596	13.8319	15.4578	14.3967
B4GALT2	2.12923	2.12923	2.12923	2.12923	2.12923	2.12923	2.12923	2.12923	2.12923	2.12923	2.12923	2.12923	2.12923	2.12923	2.12923	2.12923	2.12923	2.12923	2.12923	2.12923	2.12923	2.12923	2.12923	2.12923	2.12923	2.12923	2.12923	2.12923	2.12923	2.12923	2.12923	2.12923	2.12923	2.12923	2.12923	2.12923	2.12923	2.12923	2.12923	2.12923	2.12923	2.12923	2.12923	2.12923	2.12923	2.12923	2.12923	2.12923	2.12923
B4GALT3	5.29758	5.29758	5.29758	5.29758	5.29758	5.29758	5.29758	5.29758	5.29758	5.29758	5.29758	5.29758	5.29758	5.29758	5.29758	5.29758	5.29758	5.29758	5.29758	5.29758	5.29758	5.29758	5.29758	5.29758	5.29758	5.29758	5.29758	5.29758	5.29758	5.29758	5.29758	5.29758	5.29758	5.29758	5.29758	5.29758	5.29758	5.29758	5.29758	5.29758	5.29758	5.29758	5.29758	5.29758	5.29758	5.29758	5.29758	5.29758	5.29758
B4GALT4	6.81792	6.81792	6.81792	6.81792	6.81792	6.81792	6.81792	6.81792	6.81792	6.81792	6.81792	6.81792	6.81792	6.81792	6.81792	6.81792	6.81792	6.81792	6.81792	6.81792	6.81792	6.81792	6.81792	6.81792	6.81792	6.81792	6.81792	6.81792	6.81792	6.81792	6.81792	6.81792	6.81792	6.81792	6.81792	6.81792	6.81792	6.81792	6.81792	6.81792	6.81792	6.81792	6.81792	6.81792	6.81792	6.81792	6.81792	6.81792	6.81792
B4GALT5	6.63781	6.63781	6.63781	6.63781	6.63781	6.63781	6.63781	6.63781	6.63781	6.63781	6.63781	6.63781	6.63781	6.63781	6.63781	6.63781	6.63781	6.63781	6.63781	6.63781	6.63781	6.63781	6.63781	6.63781	6.63781	6.63781	6.63781	6.63781	6.63781	6.63781	6.63781	6.63781	6.63781	6.63781	6.63781	6.63781	6.63781	6.63781	6.63781	6.63781	6.63781	6.63781	6.63781	6.63781	6.63781	6.63781	6.63781	6.63781	6.63781
B4GAT1	15.8767	13.5494	13.1588	13.1374	15.2769	14.9278	15.0496	13.0828	12.4698	14.7248	13.9485	12.5372	14.7696	15.0942	15.9643	16.9324	14.213	12.8604	13.8459	15.3965	14.9962	14.0054	14.6355	12.6109	12.1102	14.0907	11.9902	11.7246	14.7881	12.1909	15.6725	12.3843	11.3755	13.3167	12.6266	12.987	13.5742	13.3552	13.8469	13.4517	15.8091	15.4606	14.3095	14.4542	15.2151	13.6503	12.5411	14.2996	13.511
BABAM2	2.13089	2.13089	2.13089	2.13089	2.13089	2.13089	2.13089	2.13089	2.13089	2.13089	2.13089	2.13089	2.13089	2.13089	2.13089	2.13089	2.13089	2.13089	2.13089	2.13089	2.13089	2.13089	2.13089	2.13089	2.13089	2.13089	2.13089	2.13089	2.13089	2.13089	2.13089	2.13089	2.13089	2.13089	2.13089	2.13089	2.13089	2.13089	2.13089	2.13089	2.13089	2.13089	2.13089	2.13089	2.13089	2.13089	2.13089	2.13089	2.13089
BAG2	1.7285	1.7285	1.7285	1.7285	1.7285	1.7285	1.7285	1.7285	1.7285	1.7285	1.7285	1.7285	1.7285	1.7285	1.7285	1.7285	1.7285	1.7285	1.7285	1.7285	1.7285	1.7285	1.7285	1.7285	1.7285	1.7285	1.7285	1.7285	1.7285	1.7285	1.7285	1.7285	1.7285	1.7285	1.7285	1.7285	1.7285	1.7285	1.7285	1.7285	1.7285	1.7285	1.7285	1.7285	1.7285	1.7285	1.7285	1.7285	1.7285
BAG3	5.87785	17.8816	5.87785	5.87785	5.87785	17.1172	5.87785	17.6261	5.87785	5.87785	5.87785	5.87785	17.0282	5.87785	5.87785	5.87785	5.87785	5.87785	18.64	5.87785	17.6074	5.87785	5.87785	5.87785	5.87785	5.87785	5.87785	5.87785	5.87785	5.87785	5.87785	18.1587	5.87785	5.87785	5.87785	5.87785	22.4152	21.1781	5.87785	5.87785	5.87785	5.87785	5.87785	5.87785	20.034	5.87785	5.87785	5.87785	5.87785
BAG5	1.44324	1.44324	1.44324	1.44324	1.44324	1.44324	1.44324	1.44324	1.44324	1.44324	1.44324	1.44324	1.44324	1.44324	1.44324	1.44324	1.44324	1.44324	1.44324	1.44324	1.44324	1.44324	1.44324	1.44324	1.44324	1.44324	1.44324	1.44324	1.44324	1.44324	1.44324	1.44324	1.44324	1.44324	1.44324	1.44324	1.44324	1.44324	1.44324	1.44324	1.44324	1.44324	1.44324	1.44324	1.44324	1.44324	1.44324	1.44324	1.44324
BAG6	3.88937	3.88937	3.88937	3.88937	3.88937	3.88937	3.88937	3.88937	3.88937	3.88937	3.88937	3.88937	3.88937	3.88937	3.88937	3.88937	3.88937	3.88937	3.88937	3.88937	3.88937	3.88937	3.88937	3.88937	3.88937	3.88937	3.88937	3.88937	3.88937	3.88937	3.88937	3.88937	3.88937	3.88937	3.88937	3.88937	3.88937	3.88937	3.88937	3.88937	3.88937	3.88937	3.88937	3.88937	3.88937	3.88937	3.88937	3.88937	3.88937
BAIAP2	5.75269	7.48527	2.38732	4.7567	2.48681	3.18939	3.60312	4.65577	6.40127	8.88362	5.0124	4.40653	4.54422	-26.4866	4.54976	9.16182	7.29102	3.75378	2.9391	5.52353	4.60392	3.68575	8.38347	3.78203	4.76964	4.52879	4.87123	5.13133	3.95424	3.15253	3.91627	5.04179	6.2924	5.01604	2.60454	3.91123	2.99253	6.3978	4.46614	1.76564	4.86132	3.89681	4.61621	2.95511	3.60132	3.6639	4.38415	3.68578	5.06999
BAIAP2	0.891869	0.891869	0.891869	10.063	0.891869	0.891869	0.891869	0.891869	9.70666	0.891869	0.891869	0.891869	9.41245	0.891869	10.0364	0.891869	0.891869	0.891869	0.891869	10.0816	0.891869	0.891869	0.891869	0.891869	0.891869	0.891869	0.891869	0.891869	9.88639	0.891869	9.2029	0.891869	0.891869	0.891869	0.891869	0.891869	0.891869	0.891869	0.891869	0.891869	0.891869	0.891869	0.891869	0.891869	9.58806	0.891869	0.891869	9.6604	0.891869
BAIAP2	12.979	13.5248	11.9187	12.6652	11.9501	12.1714	12.3018	12.6334	13.1833	13.9653	12.7457	12.5549	12.5983	2.8222	12.6	14.053	13.4636	12.3492	12.0926	12.9068	12.6171	12.3278	13.8078	12.3581	12.6693	12.5934	12.7013	12.7832	12.4124	12.1598	12.4004	12.755	13.149	12.7469	11.9872	12.3988	12.1094	13.1822	12.5737	11.7229	12.6982	12.3943	12.6209	12.0976	12.3012	12.3209	12.5478	12.3278	12.7639
BAIAP2	10.3489	10.3489	10.3489	14.7118	10.3489	10.3489	10.3489	10.3489	14.5423	10.3489	10.3489	10.3489	14.4023	10.3489	14.6991	10.3489	10.3489	10.3489	10.3489	14.7206	10.3489	10.3489	10.3489	10.3489	10.3489	10.3489	10.3489	10.3489	14.6278	10.3489	14.3026	10.3489	10.3489	10.3489	10.3489	10.3489	10.3489	10.3489	10.3489	10.3489	10.3489	10.3489	10.3489	10.3489	14.4858	10.3489	10.3489	14.5203	10.3489
BAIAP2L1	9.86928	11.6321	10.14	10.8965	0.349026	11.2189	10.2062	11.6842	12.0377	11.3303	11.542	11.0727	11.2598	0.349026	10.2511	0.349026	10.7935	11.409	10.9986	12.1678	11.0323	10.7886	11.5631	11.5523	0.349026	10.7591	11.3825	10.6289	10.8454	11.2194	10.6024	12.2765	12.4209	10.4668	11.1427	10.6037	11.4827	11.7572	0.349026	10.8077	11.1166	10.602	11.9044	10.7618	11.0773	0.349026	12.0277	11.2034	10.743
BAMBI	15.1274	15.94	14.1604	15.4255	4.98	15.4172	4.98	15.5675	15.1595	4.98	14.9099	14.9377	14.9451	4.98	14.8039	4.98	4.98	4.98	15.0527	4.98	14.5492	14.5338	4.98	15.1882	14.6355	13.9606	14.8064	14.8729	13.7914	14.7245	14.6846	15.1829	15.7481	4.98	14.2489	14.7464	14.8749	15.1726	14.7463	14.2777	14.4625	13.7866	15.2873	14.4003	13.871	14.9388	15.1792	14.5294	13.7834
BANF1	12.6423	12.9237	14.056	12.5388	12.7002	13.9437	12.6635	13.2646	12.8468	12.05	13.2349	12.0597	13.6074	11.9016	12.6894	12.8318	12.9685	13.5096	12.5028	10.4355	13.4808	12.9008	13.1395	11.793	13.1027	13.0107	11.466	12.9084	10.3829	13.1217	11.9932	12.663	13.5803	12.3619	12.4164	12.6414	14.339	12.9034	13.7736	11.258	10.7728	11.5292	13.676	13.1202	12.2353	12.9097	12.749	12.1521	12.1848
BARGIN;SH3BP1	0.389596	0.389596	0.389596	0.389596	0.389596	0.389596	0.389596	0.389596	0.389596	0.389596	0.389596	0.389596	0.389596	0.389596	0.389596	0.389596	0.389596	0.389596	0.389596	0.389596	0.389596	0.389596	0.389596	0.389596	0.389596	0.389596	0.389596	0.389596	0.389596	0.389596	0.389596	0.389596	0.389596	0.389596	0.389596	0.389596	0.389596	0.389596	0.389596	0.389596	0.389596	0.389596	0.389596	0.389596	0.389596	0.389596	0.389596	0.389596	0.389596
BASP1	12.7733	13.7054	11.7485	13.8746	12.3895	13.7416	12.192	14.9314	13.2293	13.3963	13.2596	13.0204	14.0572	12.4931	12.5221	14.1819	11.9781	13.0398	13.9863	11.6356	13.2754	12.9607	13.3436	13.1651	12.7024	12.3787	14.937	13.432	12.7127	13.2132	12.7823	13.2656	14.5726	13.0426	13.1401	13.0236	13.8287	13.7312	12.6566	12.3751	12.3297	12.5905	12.8612	13.314	12.4571	13.3359	13.7226	14.0498	13.2432
BAX	6.6516	6.6516	6.6516	6.6516	6.6516	6.6516	6.6516	6.6516	6.6516	6.6516	6.6516	6.6516	20.8921	6.6516	22.1438	6.6516	6.6516	6.6516	6.6516	6.6516	6.6516	6.6516	6.6516	6.6516	27.2819	6.6516	6.6516	6.6516	6.6516	6.6516	6.6516	6.6516	6.6516	6.6516	6.6516	6.6516	6.6516	6.6516	6.6516	6.6516	6.6516	6.6516	6.6516	6.6516	6.6516	6.6516	6.6516	6.6516	6.6516
BAZ1A	4.94385	4.94385	4.94385	4.94385	4.94385	4.94385	4.94385	4.94385	4.94385	4.94385	4.94385	4.94385	4.94385	4.94385	4.94385	4.94385	4.94385	4.94385	4.94385	4.94385	4.94385	4.94385	4.94385	4.94385	4.94385	4.94385	4.94385	4.94385	4.94385	4.94385	4.94385	4.94385	4.94385	4.94385	4.94385	4.94385	4.94385	4.94385	4.94385	4.94385	4.94385	4.94385	4.94385	4.94385	4.94385	4.94385	4.94385	4.94385	4.94385
BBOF1	2.56598	2.56598	2.56598	2.56598	2.56598	2.56598	2.56598	2.56598	2.56598	2.56598	2.56598	2.56598	2.56598	2.56598	2.56598	2.56598	2.56598	2.56598	2.56598	2.56598	2.56598	2.56598	2.56598	2.56598	2.56598	2.56598	2.56598	2.56598	2.56598	2.56598	2.56598	2.56598	2.56598	2.56598	2.56598	2.56598	2.56598	2.56598	2.56598	2.56598	2.56598	2.56598	2.56598	2.56598	2.56598	2.56598	2.56598	2.56598	2.56598
BBOX1	14.4188	13.3322	12.1971	12.3971	13.9153	13.5334	12.5266	11.2966	13.4868	10.8132	13.0104	11.2499	12.98	12.6605	11.4826	19.6634	13.1375	11.6063	12.6136	13.2523	10.9231	13.2381	12.6162	10.8511	11.7038	12.8046	10.6159	9.33042	15.3444	10.3309	13.588	9.26441	12.1499	13.8014	11.5938	14.3221	11.2736	11.0401	11.9958	11.1973	9.26388	13.426	13.558	12.2549	14.8353	11.2286	9.89591	11.8659	11.2708
BCAM	15.7038	15.633	15.3428	15.4239	14.8263	14.2687	14.8465	15.4676	15.2606	15.5828	14.0067	15.5836	14.8953	15.0046	15.4222	14.0281	15.406	15.0853	15.724	14.0458	15.0973	15.2947	15.6249	15.7699	15.2699	15.2539	15.4615	15.407	14.7628	15.3359	15.1814	15.8039	15.557	14.9962	15.3414	13.5355	14.3777	14.7751	15.3829	15.3648	15.2974	15.2318	14.3045	14.8281	15.2198	15.347	15.2729	15.3793	15.122
BCAN	15.6936	16.5652	11.9946	16.134	10.6685	16.7378	11.7206	16.9553	15.4877	12.0793	14.9845	15.4407	14.9853	11.672	14.2495	10.8131	11.2923	12.0212	16.4016	12.2723	16.677	16.4427	11.5978	14.0201	15.4738	12.8189	16.9097	15.4645	11.7085	15.5347	15.4553	13.2547	16.8262	11.2523	16.0743	14.6656	16.7614	16.1248	15.2855	13.7771	12.026	12.5176	14.8523	15.5342	15.3225	15.2636	15.62	14.306	13.0371
BCAP31	2.38028	2.38028	2.38028	2.38028	2.38028	2.38028	2.38028	2.38028	2.38028	2.38028	2.38028	2.38028	2.38028	2.38028	2.38028	2.38028	2.38028	2.38028	2.38028	2.38028	2.38028	2.38028	2.38028	2.38028	2.38028	2.38028	2.38028	2.38028	2.38028	2.38028	2.38028	2.38028	2.38028	2.38028	2.38028	2.38028	2.38028	2.38028	2.38028	2.38028	2.38028	2.38028	2.38028	2.38028	2.38028	2.38028	2.38028	2.38028	2.38028
BCAS1	10.6584	12.0792	-0.190483	12.6458	-0.190483	11.9818	11.0306	12.302	10.5543	11.7496	10.919	10.9334	13.0294	-0.190483	10.9988	-0.190483	10.2027	11.015	12.1649	9.14131	11.2207	10.5033	11.6404	11.9252	11.3568	-0.190483	12.6486	12.3111	10.5401	11.4369	11.3985	-0.190483	13.5462	-0.190483	11.0798	12.194	11.7032	12.5725	-0.190483	11.0459	11.3107	11.8162	-0.190483	11.1175	11.6754	11.8445	12.228	12.629	11.1296
BCAT2	0.613399	0.613399	0.613399	0.613399	0.613399	0.613399	0.613399	0.613399	0.613399	0.613399	0.613399	0.613399	0.613399	0.613399	0.613399	0.613399	0.613399	0.613399	0.613399	0.613399	0.613399	0.613399	0.613399	0.613399	0.613399	0.613399	0.613399	0.613399	0.613399	0.613399	0.613399	0.613399	0.613399	0.613399	0.613399	0.613399	0.613399	0.613399	0.613399	0.613399	0.613399	0.613399	0.613399	0.613399	0.613399	0.613399	0.613399	0.613399	0.613399
BCHE	1.44586	1.44586	1.44586	11.8934	14.0628	1.44586	11.2471	12.4893	1.44586	12.3956	1.44586	1.44586	1.44586	1.44586	11.2942	1.44586	12.1717	11.8654	1.44586	1.44586	10.78	11.1941	1.44586	1.44586	1.44586	11.8001	1.44586	1.44586	11.209	1.44586	1.44586	1.44586	1.44586	12.225	1.44586	1.44586	1.44586	1.44586	1.44586	11.443	1.44586	11.6847	1.44586	11.0566	1.44586	1.44586	1.44586	1.44586	11.1032
BCKDHA	0.53325	0.53325	0.53325	0.53325	0.53325	0.53325	0.53325	0.53325	0.53325	0.53325	0.53325	0.53325	0.53325	0.53325	0.53325	0.53325	0.53325	0.53325	0.53325	0.53325	0.53325	0.53325	0.53325	0.53325	0.53325	0.53325	0.53325	0.53325	0.53325	0.53325	0.53325	0.53325	0.53325	0.53325	0.53325	0.53325	0.53325	0.53325	0.53325	0.53325	0.53325	0.53325	0.53325	0.53325	0.53325	0.53325	0.53325	0.53325	0.53325
BCL10	0.463285	0.463285	0.463285	0.463285	0.463285	0.463285	0.463285	0.463285	0.463285	0.463285	0.463285	0.463285	0.463285	0.463285	0.463285	0.463285	0.463285	0.463285	0.463285	0.463285	0.463285	0.463285	0.463285	0.463285	0.463285	0.463285	0.463285	0.463285	0.463285	0.463285	0.463285	0.463285	0.463285	0.463285	0.463285	0.463285	0.463285	0.463285	0.463285	0.463285	0.463285	0.463285	0.463285	0.463285	0.463285	0.463285	0.463285	0.463285	0.463285
BCL2L1	0.75573	0.75573	0.75573	0.75573	0.75573	0.75573	0.75573	0.75573	0.75573	0.75573	0.75573	0.75573	0.75573	0.75573	0.75573	0.75573	0.75573	0.75573	0.75573	0.75573	0.75573	0.75573	0.75573	0.75573	0.75573	0.75573	0.75573	0.75573	0.75573	0.75573	0.75573	0.75573	0.75573	0.75573	0.75573	0.75573	0.75573	0.75573	0.75573	0.75573	0.75573	0.75573	0.75573	0.75573	0.75573	0.75573	0.75573	0.75573	0.75573
BCL2L2;PABPN1	0.889196	0.889196	0.889196	0.889196	0.889196	0.889196	0.889196	0.889196	0.889196	0.889196	0.889196	0.889196	0.889196	0.889196	0.889196	0.889196	0.889196	0.889196	0.889196	0.889196	0.889196	0.889196	0.889196	0.889196	0.889196	0.889196	0.889196	0.889196	0.889196	0.889196	0.889196	0.889196	0.889196	0.889196	0.889196	0.889196	0.889196	0.889196	0.889196	0.889196	0.889196	0.889196	0.889196	0.889196	0.889196	0.889196	0.889196	0.889196	0.889196
BCR	1.58635	1.58635	1.58635	1.58635	1.58635	1.58635	1.58635	1.58635	1.58635	1.58635	1.58635	17.8756	1.58635	1.58635	1.58635	1.58635	1.58635	1.58635	1.58635	19.4265	1.58635	1.58635	1.58635	1.58635	1.58635	15.522	1.58635	1.58635	1.58635	1.58635	1.58635	1.58635	1.58635	1.58635	1.58635	1.58635	1.58635	1.58635	1.58635	1.58635	1.58635	1.58635	1.58635	1.58635	1.58635	1.58635	1.58635	1.58635	1.58635
BDH1	1.02074	1.02074	1.02074	1.02074	1.02074	1.02074	1.02074	1.02074	1.02074	1.02074	1.02074	1.02074	1.02074	1.02074	1.02074	1.02074	1.02074	1.02074	1.02074	1.02074	1.02074	1.02074	1.02074	1.02074	1.02074	1.02074	1.02074	1.02074	1.02074	1.02074	1.02074	1.02074	1.02074	1.02074	1.02074	1.02074	1.02074	1.02074	1.02074	1.02074	1.02074	1.02074	1.02074	1.02074	1.02074	1.02074	1.02074	1.02074	1.02074
BDH2	14.614	15.5296	12.1533	13.584	14.8807	15.0333	12.9288	14.6928	14.5257	13.1605	13.5103	11.2551	12.1355	13.6664	13.4876	17.7266	13.3134	13.0171	13.5256	13.8068	12.2885	12.9052	13.6957	10.8715	13.5096	13.1109	12.7686	11.8304	14.3632	12.4494	14.1404	11.3865	12.5088	14.4512	11.7329	13.2788	12.1087	14.0065	12.4737	12.4135	11.0629	13.0214	13.5777	12.8954	14.9652	11.9363	10.8216	11.6883	12.6873
BDH2	14.5616	15.7094	11.4769	13.2705	14.896	15.0872	12.4491	14.6604	14.4509	12.7395	13.1781	10.3509	11.4546	13.3737	13.1496	18.4634	12.9312	12.5597	13.1971	13.5497	11.6464	12.4195	13.4104	9.87008	13.1772	12.6774	12.2483	11.0721	14.2472	11.8481	13.9679	10.5156	11.9226	14.3575	10.9499	12.8878	11.421	13.8001	11.8786	11.8032	10.1101	12.5652	13.2625	12.4072	15.0019	11.2049	9.80749	10.8941	12.1464
BFSP1	1.41404	1.41404	1.41404	1.41404	1.41404	1.41404	1.41404	1.41404	1.41404	1.41404	1.41404	1.41404	1.41404	1.41404	1.41404	1.41404	1.41404	1.41404	1.41404	1.41404	1.41404	1.41404	1.41404	1.41404	1.41404	1.41404	1.41404	1.41404	1.41404	1.41404	1.41404	1.41404	1.41404	1.41404	1.41404	1.41404	1.41404	1.41404	1.41404	1.41404	1.41404	1.41404	1.41404	1.41404	1.41404	1.41404	1.41404	1.41404	1.41404
BGN	15.418	15.3594	15.4908	14.4815	15.3619	14.8377	14.7661	15.0431	15.4379	15.2287	14.8635	15.3753	15.2761	15.3434	15.6006	7.08326	15.1355	14.8858	15.2952	14.7578	15.4447	14.8954	15.5717	14.8267	15.0267	15.1811	15.1801	15.0147	14.4768	14.9854	14.9068	15.0779	14.8521	14.8679	15.0546	14.8624	15.0236	15.3347	15.5593	15.1225	14.9189	15.1744	14.409	15.418	14.9245	15.1281	15.3342	15.542	15.166
BHMT	15.966	15.163	15.2509	14.9555	14.5459	15.7852	14.4346	15.5527	15.7701	15.1901	14.3528	13.6604	15.4463	15.1434	14.9401	17.3889	15.311	14.7124	14.7492	16.168	14.5911	16.0622	15.9704	15.4823	14.6231	16.144	15.3015	13.2769	17.0481	14.4161	16.6163	15.0831	16.0873	15.7507	14.5892	15.8334	14.1991	15.3672	15.3895	15.9804	14.6598	16.5147	16.6385	15.8803	17.1433	14.9691	13.8488	14.9768	15.2425
BHMT2	16.2324	15.5877	12.8248	13.6969	14.0966	16.2214	10.8703	14.7435	14.6691	12.2882	10.8093	9.30576	13.7691	15.6945	13.038	16.6607	13.6427	11.0201	12.0516	15.4861	11.2625	15.1249	13.1358	12.6699	10.3347	13.7018	12.547	8.6571	17.6525	10.4521	16.4631	11.1311	15.0238	12.8213	11.3308	13.7922	11.0333	12.9763	12.2266	13.966	11.0448	14.7885	15.1451	13.885	17.1846	11.8643	9.26287	12.0071	12.3287
BHMT;BHMT2	11.796	11.796	11.796	11.796	11.796	11.796	11.796	11.796	11.796	11.796	11.796	11.796	11.796	11.796	11.796	11.796	11.796	11.796	11.796	11.796	11.796	11.796	11.796	11.796	11.796	11.796	11.796	11.796	11.796	11.796	11.796	11.796	11.796	11.796	11.796	11.796	11.796	11.796	11.796	11.796	11.796	11.796	11.796	11.796	11.796	11.796	11.796	11.796	11.796
BICDL2	2.3844	2.3844	2.3844	2.3844	2.3844	2.3844	2.3844	2.3844	2.3844	2.3844	2.3844	2.3844	2.3844	2.3844	2.3844	2.3844	2.3844	2.3844	2.3844	2.3844	2.3844	2.3844	2.3844	2.3844	2.3844	2.3844	2.3844	2.3844	2.3844	2.3844	2.3844	2.3844	2.3844	2.3844	2.3844	2.3844	2.3844	2.3844	2.3844	2.3844	2.3844	2.3844	2.3844	2.3844	2.3844	2.3844	2.3844	2.3844	2.3844
BID	24.8009	15.6714	8.499	10.0843	15.8952	12.4303	14.2846	12.9187	14.4626	14.4538	12.1825	9.29113	25.4173	17.7748	18.0157	21.0745	13.8228	16.7415	10.0766	8.02933	8.99536	8.75681	16.1586	10.2109	9.76499	14.048	11.2669	15.6037	10.7931	12.0153	10.1323	13.5183	13.4791	12.0527	8.48764	10.3308	12.9744	9.20223	12.7183	8.46729	12.4528	12.3553	11.061	10.4606	12.1328	7.40328	10.439	10.9481	11.0349
BIN1	12.6521	13.6962	13.2122	12.699	3.65307	14.2777	14.1073	12.6959	13.2001	12.6528	12.8857	12.8336	12.9449	13.2403	13.056	3.65307	12.524	13.2849	13.0507	12.3716	12.9506	12.6364	13.129	13.6852	13.6451	12.3227	12.7001	13.4839	12.3327	13.4331	12.9092	12.9358	13.3561	12.3117	12.9514	13.5158	13.5382	12.6797	13.0108	12.669	13.2561	12.8695	13.0807	13.1405	12.3536	13.0446	13.2368	12.5634	12.9955
BIN2	0.588473	0.588473	0.588473	0.588473	0.588473	0.588473	0.588473	14.6916	15.596	0.588473	0.588473	0.588473	12.7956	0.588473	0.588473	0.588473	0.588473	0.588473	0.588473	14.528	0.588473	0.588473	0.588473	0.588473	0.588473	0.588473	0.588473	0.588473	0.588473	0.588473	0.588473	0.588473	0.588473	0.588473	0.588473	0.588473	0.588473	0.588473	0.588473	0.588473	0.588473	0.588473	0.588473	0.588473	0.588473	0.588473	0.588473	0.588473	0.588473
BLMH	15.5594	6.46939	14.5939	15.0585	6.46939	6.46939	6.46939	16.3466	13.8073	6.46939	16.7463	13.914	6.46939	6.46939	6.46939	13.6865	6.46939	6.46939	15.4158	14.1604	6.46939	14.535	6.46939	14.5084	13.8702	16.3616	6.46939	6.46939	15.7374	13.1442	15.96	14.5985	6.46939	6.46939	15.7311	6.46939	6.46939	13.9394	6.46939	16.1456	6.46939	16.3541	6.46939	14.6323	15.672	14.8814	13.6038	6.46939	6.46939
BLVRA	11.4472	13.1879	11.5261	12.2373	12.0191	12.0399	10.8541	12.5815	0.404155	11.9193	12.601	11.5962	12.0151	0.404155	11.6428	13.0328	11.9402	11.9313	11.7322	12.0125	11.5553	11.4481	11.2051	10.4367	11.0665	11.9004	11.9136	0.404155	11.7108	11.1278	11.6096	11.6991	13.0853	12.407	11.2308	12.4332	11.9514	11.9461	11.055	11.4764	11.5762	11.398	11.7576	11.7686	12.4483	0.404155	10.8716	11.0794	11.7293
BLVRB	11.3347	10.6613	12.2297	11.5577	17.4143	14.2434	10.851	11.8527	8.98011	16.3243	12.7807	8.46592	10.537	17.062	8.97365	11.9962	13.9265	10.2492	7.22711	9.42436	7.99656	6.97022	12.9371	5.90946	13.8972	11.5683	11.0805	9.94584	12.3527	10.7822	9.83651	10.6731	12.5209	14.0952	6.41963	11.7842	13.5057	11.3778	12.6143	11.8318	11.7552	12.074	15.9836	9.51052	10.0645	11.2053	10.4141	8.6096	12.9144
BMP1	0.451071	0.451071	0.451071	0.451071	0.451071	0.451071	0.451071	0.451071	0.451071	0.451071	0.451071	0.451071	0.451071	0.451071	0.451071	0.451071	0.451071	0.451071	0.451071	0.451071	0.451071	0.451071	0.451071	0.451071	0.451071	0.451071	0.451071	0.451071	0.451071	0.451071	0.451071	0.451071	0.451071	0.451071	0.451071	0.451071	0.451071	0.451071	0.451071	0.451071	0.451071	0.451071	0.451071	0.451071	0.451071	0.451071	0.451071	0.451071	0.451071
BMP6	3.50356	3.50356	3.50356	3.50356	3.50356	3.50356	3.50356	3.50356	3.50356	3.50356	3.50356	3.50356	3.50356	3.50356	3.50356	3.50356	3.50356	3.50356	3.50356	3.50356	3.50356	3.50356	3.50356	3.50356	3.50356	3.50356	3.50356	3.50356	3.50356	3.50356	3.50356	3.50356	3.50356	3.50356	3.50356	3.50356	3.50356	3.50356	3.50356	3.50356	3.50356	3.50356	3.50356	3.50356	3.50356	3.50356	3.50356	3.50356	3.50356
BMPR2	14.4619	15.8055	0.825165	15.4847	0.825165	15.1118	11.7753	15.3944	15.1512	0.825165	14.8492	14.8826	14.4096	0.825165	14.1713	0.825165	11.9649	11.3828	15.169	0.825165	14.7848	14.8878	11.9765	14.0484	14.0634	12.6865	14.7806	15.0365	12.0748	14.6526	14.5198	14.5612	15.7518	0.825165	14.3375	14.8404	15.3749	15.4535	14.5962	13.598	13.2414	14.1991	14.8454	14.816	14.3138	14.674	15.2604	15.218	13.7622
BNC2	12.9302	10.6042	12.2335	9.90973	13.0088	11.3293	12.7308	11.5769	10.1463	12.1141	13.0588	10.7417	13.3066	12.9	14.4575	15.8986	13.1152	12.3495	10.0595	12.543	12.8589	11.8222	13.8659	11.8005	11.1379	13.1828	10.1808	10.4156	11.7031	10.4194	14.0165	12.1501	10.4396	10.8055	11.7188	12.3823	11.2476	11.233	13.4325	12.343	12.1774	14.2162	12.132	11.9364	13.0328	10.0963	10.3537	11.4157	11.8588
BNIPL	0.84678	0.84678	0.84678	0.84678	0.84678	0.84678	0.84678	0.84678	0.84678	0.84678	0.84678	0.84678	0.84678	0.84678	0.84678	0.84678	0.84678	0.84678	0.84678	0.84678	0.84678	0.84678	0.84678	0.84678	0.84678	0.84678	0.84678	0.84678	0.84678	0.84678	0.84678	0.84678	0.84678	0.84678	0.84678	0.84678	0.84678	0.84678	0.84678	0.84678	0.84678	0.84678	0.84678	0.84678	0.84678	0.84678	0.84678	0.84678	0.84678
BOC	11.2653	5.09704	11.1324	5.09704	5.09704	12.2716	11.9728	5.09704	11.7815	5.09704	12.2527	11.9449	11.9664	5.09704	12.1804	5.09704	11.7747	10.5324	11.363	5.09704	11.5877	11.6837	12.4634	11.794	11.0554	11.0149	5.09704	11.1905	5.09704	11.2043	11.4949	11.8724	5.09704	5.09704	11.826	12.1395	5.09704	11.7428	5.09704	11.9362	12.146	12.0696	11.5473	12.1291	11.6436	11.7245	11.8563	12.1098	12.059
BOLA2	12.7926	5.28583	13.0733	5.28583	5.28583	5.28583	13.7699	5.28583	5.28583	5.28583	5.28583	5.28583	13.1564	5.28583	12.8896	5.28583	12.2801	12.9217	5.28583	12.563	12.9408	13.4464	5.28583	5.28583	13.8371	13.0115	12.5983	5.28583	5.28583	13.3581	13.1449	5.28583	5.28583	5.28583	5.28583	12.9318	13.5331	12.9138	13.2943	13.0974	12.6013	12.5299	13.0444	12.8664	12.8022	13.6613	5.28583	13.104	13.3601
BPGM	3.16337	3.16337	3.16337	3.16337	3.16337	3.16337	3.16337	3.16337	3.16337	3.16337	3.16337	3.16337	14.2064	3.16337	3.16337	3.16337	14.1647	3.16337	14.7188	14.1172	14.5815	13.6774	3.16337	3.16337	3.16337	13.9498	3.16337	3.16337	3.16337	11.1847	13.1582	3.16337	3.16337	3.16337	3.16337	13.6525	3.16337	3.16337	3.16337	14.3987	13.7965	14.407	3.16337	3.16337	13.5772	14.0404	3.16337	3.16337	13.2494
BPHL	2.0082	2.0082	2.0082	2.0082	2.0082	2.0082	2.0082	2.0082	2.0082	2.0082	2.0082	2.0082	2.0082	2.0082	2.0082	2.0082	2.0082	2.0082	2.0082	2.0082	2.0082	2.0082	2.0082	2.0082	2.0082	2.0082	2.0082	2.0082	2.0082	2.0082	2.0082	2.0082	2.0082	2.0082	2.0082	2.0082	2.0082	2.0082	2.0082	2.0082	2.0082	2.0082	2.0082	2.0082	2.0082	2.0082	2.0082	2.0082	2.0082
BPI	1.89272	1.89272	1.89272	14.5406	1.89272	1.89272	11.5194	15.6367	1.89272	1.89272	15.653	13.3037	14.2747	1.89272	1.89272	1.89272	1.89272	1.89272	13.0174	1.89272	1.89272	12.4661	1.89272	1.89272	1.89272	14.4872	1.89272	1.89272	16.1468	1.89272	1.89272	12.2563	1.89272	1.89272	13.1128	1.89272	1.89272	1.89272	1.89272	10.7521	10.8868	15.2516	1.89272	1.89272	14.5286	1.89272	1.89272	1.89272	11.9804
BPIFA1	0.382776	0.382776	0.382776	0.382776	0.382776	0.382776	0.382776	0.382776	0.382776	0.382776	0.382776	0.382776	0.382776	0.382776	0.382776	0.382776	0.382776	0.382776	0.382776	0.382776	0.382776	0.382776	0.382776	0.382776	0.382776	0.382776	0.382776	0.382776	0.382776	0.382776	0.382776	0.382776	0.382776	0.382776	0.382776	0.382776	0.382776	0.382776	0.382776	0.382776	0.382776	0.382776	0.382776	0.382776	0.382776	0.382776	0.382776	0.382776	0.382776
BPIFB1	15.3793	14.7995	13.7422	12.9636	3.49051	3.49051	13.1301	12.3491	3.49051	3.49051	12.9563	3.49051	16.8297	3.49051	13.1964	3.49051	14.1989	10.2898	14.9327	12.5906	12.7248	12.9604	3.49051	16.0099	15.3091	3.49051	16.0354	14.5977	3.49051	13.0058	3.49051	11.2653	13.3769	3.49051	12.9317	13.6815	3.49051	13.0589	16.3402	12.5659	14.0454	3.49051	14.648	13.4394	14.7507	3.49051	13.8274	13.5482	15.7941
BPIFB2	1.54997	1.54997	13.8014	1.54997	14.3308	13.2741	12.34	1.54997	16.0576	1.54997	1.54997	1.54997	16.8069	1.54997	13.8181	13.7351	14.0646	14.8517	1.54997	13.7649	13.3389	1.54997	1.54997	1.54997	1.54997	1.54997	15.216	9.65803	12.787	1.54997	1.54997	1.54997	1.54997	11.7266	1.54997	13.9542	1.54997	1.54997	12.6248	1.54997	1.54997	1.54997	12.8033	13.1025	1.54997	1.54997	1.54997	13.0342	15.7171
BPNT1	6.34054	-6.43707	6.48782	5.38568	-6.43707	5.46984	6.0193	6.14472	7.20359	-6.43707	6.18793	5.88904	5.85592	5.44673	5.0354	6.35388	5.92283	6.72071	6.678	6.28525	6.13738	5.64533	5.90904	6.46931	5.532	6.19466	6.31583	-6.43707	6.3522	6.34005	5.61364	6.2034	-6.43707	6.2601	6.28295	5.90475	6.17806	7.50668	4.9499	5.62986	-6.43707	6.07942	-6.43707	5.53079	6.26259	5.95705	6.47876	6.3614	5.96707
BPNT1	11.0875	-0.356016	11.2194	10.2323	-0.356016	10.3077	10.7998	10.9121	11.8604	-0.356016	10.9508	10.6831	10.6535	10.287	9.91861	11.0994	10.7134	11.428	11.3897	11.038	10.9055	10.4649	10.701	11.2028	10.3634	10.9568	11.0654	-0.356016	11.0979	11.087	10.4365	10.9647	-0.356016	11.0154	11.0359	10.6972	10.942	12.1319	9.84203	10.451	-0.356016	10.8536	-0.356016	10.3623	11.0177	10.744	11.2113	11.1062	10.753
BPNT2	6.00972	6.00972	6.00972	6.00972	6.00972	6.00972	6.00972	6.00972	6.00972	6.00972	6.00972	6.00972	6.00972	6.00972	6.00972	6.00972	6.00972	6.00972	6.00972	6.00972	6.00972	6.00972	6.00972	6.00972	6.00972	6.00972	6.00972	6.00972	6.00972	6.00972	6.00972	6.00972	6.00972	6.00972	6.00972	6.00972	6.00972	6.00972	6.00972	6.00972	6.00972	6.00972	6.00972	6.00972	6.00972	6.00972	6.00972	6.00972	6.00972
BRK1	3.11244	3.11244	3.11244	3.11244	3.11244	3.11244	3.11244	3.11244	3.11244	3.11244	3.11244	3.11244	3.11244	3.11244	3.11244	3.11244	3.11244	3.11244	3.11244	3.11244	3.11244	3.11244	3.11244	3.11244	3.11244	3.11244	3.11244	3.11244	3.11244	3.11244	3.11244	3.11244	3.11244	3.11244	3.11244	3.11244	3.11244	3.11244	3.11244	3.11244	3.11244	3.11244	3.11244	3.11244	3.11244	3.11244	3.11244	3.11244	3.11244
BROX	14.4431	14.6508	13.1747	14.8482	14.1531	14.3923	13.9783	15.0003	14.321	14.8655	14.9764	14.8749	14.5066	14.4973	15.2214	15.6872	13.7711	13.843	14.4235	14.6345	14.7577	14.6774	15.0946	13.7386	13.6467	14.4834	14.2665	14.2003	13.8675	14.2624	14.6694	15.2044	14.3633	14.7919	13.9533	14.7162	14.4765	14.4069	14.3644	13.2455	14.6383	14.6638	14.7818	14.3167	14.5599	13.8695	14.4994	14.4603	14.0179
BRSK1	8.90885	8.90885	8.90885	8.90885	8.90885	8.90885	8.90885	8.90885	8.90885	8.90885	8.90885	8.90885	8.90885	8.90885	8.90885	8.90885	8.90885	8.90885	8.90885	8.90885	8.90885	8.90885	8.90885	8.90885	8.90885	8.90885	8.90885	8.90885	8.90885	8.90885	8.90885	8.90885	8.90885	8.90885	8.90885	8.90885	8.90885	8.90885	8.90885	8.90885	8.90885	8.90885	8.90885	8.90885	8.90885	8.90885	8.90885	8.90885	8.90885
BSG	11.4426	12.9374	12.9063	11.6901	-10.5381	12.363	9.73428	11.7555	11.781	9.00652	10.5917	11.2037	10.7265	-10.5381	11.2572	-10.5381	8.89455	11.1607	11.401	8.8728	10.7925	11.1763	11.3112	12.3542	10.288	8.02229	11.5819	11.5481	7.25394	10.7388	9.82453	12.4029	12.6189	8.3288	10.5091	11.2299	12.1615	11.2755	11.6136	10.0272	9.0458	10.0277	10.8601	10.6211	9.69648	11.443	11.9316	11.0358	10.4075
BSG	10.0566	11.6485	11.6154	10.3202	-13.3518	11.0369	8.23734	10.3898	10.4171	7.46231	9.15051	9.80221	9.29402	-13.3518	9.85913	-13.3518	7.34306	9.75639	10.0124	7.31991	9.36434	9.77303	9.91665	11.0274	8.82707	6.41415	10.2049	10.169	5.59589	9.30706	8.33345	11.0793	11.3093	6.74057	9.06249	9.83011	10.8222	9.87868	10.2387	8.54929	7.50414	8.54978	9.43634	9.18174	8.19709	10.057	10.5774	9.62344	8.95429
BSG	14.9986	15.5078	15.4972	15.083	7.51149	15.3122	14.4167	15.1052	15.1139	14.1689	14.7088	14.9173	14.7547	7.51149	14.9355	7.51149	14.1307	14.9026	14.9845	14.1233	14.7772	14.9079	14.9539	15.3092	14.6054	13.8336	15.0461	15.0346	13.5719	14.7589	14.4475	15.3257	15.3993	13.938	14.6807	14.9262	15.2435	14.9417	15.0569	14.5165	14.1822	14.5167	14.8002	14.7188	14.4039	14.9988	15.1652	14.8601	14.6461
BSG	13.7118	14.4694	14.4536	13.8372	2.57131	14.1783	12.846	13.8704	13.8833	12.4771	13.2805	13.5907	13.3488	2.57131	13.6178	2.57131	12.4204	13.5689	13.6907	12.4093	13.3823	13.5768	13.6452	14.1738	13.1266	11.9783	13.7824	13.7653	11.5888	13.3551	12.8917	14.1985	14.308	12.1336	13.2387	13.604	14.0761	13.6271	13.7984	12.9944	12.497	12.9947	13.4166	13.2954	12.8268	13.712	13.9596	13.5056	13.1872
BST1	13.6142	11.9544	13.2641	13.1809	13.122	13.5284	13.1449	13.3667	13.0477	6.16344	13.5654	12.034	13.4671	6.16344	13.7626	6.16344	13.0839	12.2133	13.7084	13.9393	13.8202	12.6902	12.8087	12.5046	13.9009	12.8289	13.5915	12.1604	13.0766	12.4062	13.7837	12.0032	6.16344	6.16344	13.3209	12.9718	13.5285	13.0558	13.1692	13.3621	13.0096	6.16344	6.16344	12.7888	13.6914	12.474	13.1533	11.7593	12.5491
BST2	12.8707	12.3326	10.8958	12.3097	-1.46292	11.3756	10.8552	12.4907	11.9871	10.6005	11.5059	12.195	11.4319	-1.46292	10.9467	10.5569	11.3465	10.7492	11.9165	11.1083	11.6564	12.8843	10.9312	10.1113	12.7274	11.5907	11.5568	12.1172	9.98237	11.605	10.9133	12.2242	11.3335	-1.46292	12.3712	11.363	12.0541	12.0414	11.0215	11.8888	11.8728	11.305	12.2138	12.0903	10.9701	10.1257	11.9185	12.6303	11.3605
BTD	16.4771	17.3417	16.5823	16.2276	16.3269	16.6454	16.6148	16.729	16.0279	16.9885	15.4137	16.4555	16.1021	17.1469	15.6307	15.3614	15.945	15.9157	16.4872	16.12	16.0556	15.9429	15.4567	15.7038	16.1147	15.2205	16.3235	16.6255	14.9254	16.045	15.2933	15.7971	18.267	15.7601	16.6204	15.6912	15.9227	15.6213	15.85	15.433	16.6053	15.9983	15.5867	15.567	14.8379	16.374	16.9906	15.3221	15.229
BTF3	1.41408	1.41408	1.41408	1.41408	1.41408	1.41408	1.41408	1.41408	1.41408	1.41408	1.41408	1.41408	1.41408	1.41408	1.41408	1.41408	1.41408	1.41408	1.41408	1.41408	1.41408	1.41408	1.41408	1.41408	1.41408	1.41408	1.41408	1.41408	1.41408	1.41408	1.41408	1.41408	1.41408	1.41408	1.41408	1.41408	1.41408	1.41408	1.41408	1.41408	1.41408	1.41408	1.41408	1.41408	1.41408	1.41408	1.41408	1.41408	1.41408
BTF3L4	0.780065	0.780065	0.780065	0.780065	0.780065	0.780065	0.780065	0.780065	0.780065	0.780065	0.780065	0.780065	0.780065	0.780065	0.780065	0.780065	0.780065	0.780065	0.780065	0.780065	0.780065	0.780065	0.780065	0.780065	0.780065	0.780065	0.780065	0.780065	0.780065	0.780065	0.780065	0.780065	0.780065	0.780065	0.780065	0.780065	0.780065	0.780065	0.780065	0.780065	0.780065	0.780065	0.780065	0.780065	0.780065	0.780065	0.780065	0.780065	0.780065
BTF3L4	1.04753	1.04753	1.04753	1.04753	1.04753	1.04753	1.04753	1.04753	1.04753	1.04753	1.04753	1.04753	1.04753	1.04753	1.04753	1.04753	1.04753	1.04753	1.04753	1.04753	1.04753	1.04753	1.04753	1.04753	1.04753	1.04753	1.04753	1.04753	1.04753	1.04753	1.04753	1.04753	1.04753	1.04753	1.04753	1.04753	1.04753	1.04753	1.04753	1.04753	1.04753	1.04753	1.04753	1.04753	1.04753	1.04753	1.04753	1.04753	1.04753
BTLA	12.9434	13.8317	11.8545	13.1982	3.59988	13.3024	11.4127	13.931	13.4056	3.59988	12.8861	13.074	12.6362	3.59988	12.6817	3.59988	11.1306	12.3959	13.5476	11.5546	13.4482	13.3757	11.9239	13.623	13.1165	12.8767	13.5618	13.6124	12.4368	13.6594	13.1646	13.4696	14.0861	3.59988	13.6223	13.7633	13.7628	13.3586	13.241	13.5303	12.8322	13.2268	13.0751	13.2331	12.9301	13.1122	13.4971	13.2571	12.4718
BTN2A1	4.60328	6.16148	2.90324	5.36337	2.12694	3.15711	3.70489	5.2864	5.38998	2.47838	3.29672	4.50745	3.96634	2.10603	3.95348	1.33126	2.96474	2.31252	4.72817	0.183696	3.50388	4.2008	5.1711	5.11575	3.69619	3.71299	4.77854	5.16042	2.84439	4.09073	3.92778	5.80098	5.62065	3.26143	4.15499	2.86508	3.75595	4.39222	3.62949	3.18774	3.51882	4.45106	4.23682	4.39594	4.1855	3.89213	4.6275	5.00473	3.56896
BTN2A1;BTN2A2	13.5993	13.5993	13.5993	13.5993	13.5993	13.5993	13.5993	13.5993	13.5993	13.5993	13.5993	13.5993	13.5993	13.5993	13.5993	13.5993	13.5993	13.5993	13.5993	13.5993	13.5993	13.5993	13.5993	13.5993	13.5993	13.5993	13.5993	13.5993	13.5993	13.5993	13.5993	13.5993	13.5993	13.5993	13.5993	13.5993	13.5993	13.5993	13.5993	13.5993	13.5993	13.5993	13.5993	13.5993	13.5993	13.5993	13.5993	13.5993	13.5993
BTN3A1;BTN3A2	7.09809	7.09809	7.09809	7.09809	7.09809	7.09809	7.09809	7.09809	7.09809	7.09809	7.09809	7.09809	7.09809	7.09809	7.09809	7.09809	7.09809	7.09809	7.09809	7.09809	7.09809	7.09809	7.09809	7.09809	7.09809	7.09809	7.09809	7.09809	7.09809	7.09809	7.09809	7.09809	7.09809	7.09809	7.09809	7.09809	7.09809	7.09809	7.09809	7.09809	7.09809	7.09809	7.09809	7.09809	7.09809	7.09809	7.09809	7.09809	7.09809
BTNL3	7.36099	7.22693	8.494	7.90179	9.16151	7.33263	7.76404	6.76911	6.62112	8.63877	4.92767	9.00407	6.44257	-5.67715	7.32651	-5.67715	5.40962	7.51106	6.76752	-5.67715	7.78081	7.62665	8.2644	5.91057	4.78216	-5.67715	-5.67715	7.73966	6.26741	7.26902	7.2345	7.95178	-5.67715	6.70626	7.26882	-5.67715	7.39596	6.98974	8.3961	8.66101	-5.67715	7.38218	6.33754	7.88805	7.49139	7.99941	7.21615	6.70573	6.6423
BTNL9	1.44717	1.44717	1.44717	1.44717	1.44717	1.44717	1.44717	1.44717	1.44717	1.44717	1.44717	1.44717	1.44717	1.44717	1.44717	1.44717	1.44717	1.44717	1.44717	1.44717	1.44717	1.44717	1.44717	1.44717	1.44717	1.44717	1.44717	1.44717	1.44717	1.44717	1.44717	1.44717	1.44717	1.44717	1.44717	1.44717	1.44717	1.44717	1.44717	1.44717	1.44717	1.44717	1.44717	1.44717	1.44717	1.44717	1.44717	1.44717	1.44717
BUB3	1.31975	1.31975	1.31975	1.31975	1.31975	1.31975	1.31975	1.31975	1.31975	1.31975	1.31975	1.31975	1.31975	1.31975	1.31975	1.31975	1.31975	1.31975	1.31975	1.31975	1.31975	1.31975	1.31975	1.31975	1.31975	1.31975	1.31975	1.31975	1.31975	1.31975	1.31975	1.31975	1.31975	1.31975	1.31975	1.31975	1.31975	1.31975	1.31975	1.31975	1.31975	1.31975	1.31975	1.31975	1.31975	1.31975	1.31975	1.31975	1.31975
BZW1	2.78595	2.78595	2.78595	2.78595	2.78595	2.78595	2.78595	2.78595	2.78595	2.78595	2.78595	2.78595	2.78595	2.78595	2.78595	2.78595	2.78595	2.78595	2.78595	2.78595	2.78595	2.78595	2.78595	2.78595	2.78595	2.78595	2.78595	2.78595	2.78595	2.78595	2.78595	2.78595	2.78595	2.78595	2.78595	2.78595	2.78595	2.78595	2.78595	2.78595	2.78595	2.78595	2.78595	2.78595	2.78595	2.78595	2.78595	2.78595	2.78595
BZW2	1.50723	1.50723	1.50723	1.50723	1.50723	1.50723	1.50723	1.50723	1.50723	1.50723	1.50723	1.50723	1.50723	1.50723	1.50723	1.50723	1.50723	1.50723	1.50723	1.50723	1.50723	1.50723	1.50723	1.50723	1.50723	1.50723	1.50723	1.50723	1.50723	1.50723	1.50723	1.50723	1.50723	1.50723	1.50723	1.50723	1.50723	1.50723	1.50723	1.50723	1.50723	1.50723	1.50723	1.50723	1.50723	1.50723	1.50723	1.50723	1.50723
C11orf52	11.7511	12.5226	10.0861	11.9958	10.6007	11.6802	10.9083	12.2096	12.136	11.7353	11.8219	11.9009	11.6111	-0.27909	11.6358	12.231	10.6545	11.1164	11.8326	11.2685	11.7056	11.6604	11.4805	11.8781	10.4268	10.7445	11.0764	11.6024	11.3028	11.521	11.4065	12.0651	12.1442	11.2259	11.4884	12.0395	11.7299	11.8405	10.5031	10.6715	11.7348	11.6423	11.1451	11.2877	11.6068	11.3486	11.7502	11.3391	10.9614
C11orf54	15.6661	17.5571	14.2498	16.3768	14.4617	15.8869	13.3702	16.1531	15.8077	14.8072	13.9949	15.0493	14.3845	14.1408	13.7975	16.3405	13.843	13.8592	15.5707	13.9128	13.5432	15.0129	13.9873	14.6207	13.7266	13.0156	15.4567	14.027	14.329	14.3783	14.6162	14.6513	16.9285	14.5523	14.4317	14.4627	14.1849	15.1452	14.4215	13.8	13.4273	14.2477	14.6447	14.0608	14.6986	14.6514	13.9737	12.6958	13.9424
C11orf68	2.577	2.577	2.577	2.577	2.577	2.577	2.577	2.577	2.577	2.577	2.577	2.577	2.577	2.577	2.577	2.577	2.577	2.577	2.577	2.577	2.577	2.577	2.577	2.577	2.577	2.577	2.577	2.577	2.577	2.577	2.577	2.577	2.577	2.577	2.577	2.577	2.577	2.577	2.577	2.577	2.577	2.577	2.577	2.577	2.577	2.577	2.577	2.577	2.577
C12orf57	0.822168	0.822168	0.822168	0.822168	0.822168	0.822168	0.822168	0.822168	0.822168	0.822168	0.822168	0.822168	0.822168	0.822168	0.822168	0.822168	0.822168	0.822168	0.822168	0.822168	0.822168	0.822168	0.822168	0.822168	0.822168	0.822168	0.822168	0.822168	0.822168	0.822168	0.822168	0.822168	0.822168	0.822168	0.822168	0.822168	0.822168	0.822168	0.822168	0.822168	0.822168	0.822168	0.822168	0.822168	0.822168	0.822168	0.822168	0.822168	0.822168
C16orf89	13.3598	12.1616	10.9416	12.465	-0.0704647	11.6426	11.281	10.6189	12.4713	-0.0704647	12.6026	12.9276	11.8146	-0.0704647	13.2846	-0.0704647	11.6307	12.6595	11.8775	12.0948	12.4295	11.7391	12.9135	11.7218	9.4108	8.95798	11.7025	10.9092	12.2829	11.0477	13.0609	12.939	11.8488	12.0567	13.0222	10.3517	11.7746	11.6242	11.8962	11.282	12.0544	12.5383	11.9182	12.8734	12.3147	12.1254	11.2197	12.8949	11.0435
C16orf89;PHLDB3	3.09674	3.09674	3.09674	3.09674	3.09674	3.09674	3.09674	3.09674	3.09674	3.09674	3.09674	3.09674	3.09674	3.09674	3.09674	3.09674	3.09674	3.09674	3.09674	3.09674	3.09674	3.09674	3.09674	3.09674	3.09674	3.09674	3.09674	3.09674	3.09674	3.09674	3.09674	3.09674	3.09674	3.09674	3.09674	3.09674	3.09674	3.09674	3.09674	3.09674	3.09674	3.09674	3.09674	3.09674	3.09674	3.09674	3.09674	3.09674	3.09674
C18orf63	13.135	2.89595	15.0422	12.7901	16.856	5.67302	12.4412	12.1055	6.18426	16.6038	12.6622	12.88	8.3703	16.1998	11.1754	17.9387	9.3099	11.6137	4.91929	8.55741	8.25016	8.39175	14.8116	12.7104	13.2244	13.9072	11.8066	12.4533	10.7741	12.4029	8.72782	12.3435	10.2624	14.7332	12.9885	13.0664	7.07825	6.56583	15.1687	13.1533	11.3417	12.46	14.5285	13.3759	12.6688	13.3167	8.93107	5.94552	9.83806
C1GALT1C1	3.56936	3.56936	3.56936	3.56936	3.56936	3.56936	3.56936	3.56936	3.56936	3.56936	3.56936	3.56936	3.56936	3.56936	3.56936	3.56936	3.56936	3.56936	3.56936	3.56936	3.56936	3.56936	3.56936	3.56936	3.56936	3.56936	3.56936	3.56936	3.56936	3.56936	3.56936	3.56936	3.56936	3.56936	3.56936	3.56936	3.56936	3.56936	3.56936	3.56936	3.56936	3.56936	3.56936	3.56936	3.56936	3.56936	3.56936	3.56936	3.56936
C1QA	7.69321	9.3281	-7.93966	8.09725	-7.93966	8.31454	-7.93966	6.52656	8.07937	-7.93966	6.11326	7.21177	6.39145	-7.93966	-7.93966	-7.93966	4.45183	6.34209	7.85354	-7.93966	7.35407	7.28894	2.2742	5.88819	7.00791	5.05256	7.64507	8.02277	3.95161	7.95194	7.061	6.26689	8.70791	-7.93966	6.75339	7.5591	9.01175	8.47889	6.61052	5.69601	3.80634	-7.93966	8.03733	8.45442	5.43914	7.24257	7.75847	6.30919	4.26046
C1QB	7.67743	10.6606	9.09267	9.52474	-5.10718	-5.10718	7.68458	7.43043	7.58552	5.39494	7.1645	8.0264	9.86098	-5.10718	7.78751	-5.10718	-5.10718	9.38717	6.12979	6.18651	8.47484	8.16149	-5.10718	11.2084	9.48476	7.48316	-5.10718	7.60277	7.39775	8.61148	7.23371	8.11038	7.70528	8.76475	6.37116	-5.10718	9.86616	-5.10718	7.3769	7.93052	-5.10718	6.58079	-5.10718	6.26685	6.76753	7.41754	-5.10718	10.2909	-5.10718
C1QBP	8.14049	8.14049	8.14049	8.14049	8.14049	8.14049	8.14049	8.14049	8.14049	8.14049	8.14049	8.14049	8.14049	8.14049	8.14049	8.14049	8.14049	8.14049	8.14049	8.14049	8.14049	8.14049	8.14049	8.14049	8.14049	8.14049	8.14049	8.14049	8.14049	8.14049	8.14049	8.14049	8.14049	8.14049	8.14049	8.14049	8.14049	8.14049	8.14049	8.14049	8.14049	8.14049	8.14049	8.14049	8.14049	8.14049	8.14049	8.14049	8.14049
C1QC	11.8636	0.551212	0.551212	11.5106	11.9301	0.551212	9.27213	12.2147	10.5135	11.3448	11.8582	10.4341	11.2898	0.551212	10.8884	0.551212	10.1686	14.2228	0.551212	10.4644	0.551212	10.6495	0.551212	0.551212	11.7283	12.6803	0.551212	11.5492	11.9857	10.5264	0.551212	0.551212	0.551212	0.551212	12.2462	10.828	0.551212	11.5224	0.551212	13.0475	0.551212	0.551212	0.551212	0.551212	11.6466	0.551212	0.551212	0.551212	10.6699
C1QTNF1	0.257497	0.257497	0.257497	0.257497	0.257497	0.257497	0.257497	0.257497	0.257497	0.257497	0.257497	0.257497	0.257497	0.257497	0.257497	0.257497	0.257497	0.257497	0.257497	0.257497	0.257497	0.257497	0.257497	0.257497	0.257497	0.257497	0.257497	0.257497	0.257497	0.257497	0.257497	0.257497	0.257497	0.257497	0.257497	0.257497	0.257497	0.257497	0.257497	0.257497	0.257497	0.257497	0.257497	0.257497	0.257497	0.257497	0.257497	0.257497	0.257497
C1QTNF5	12.2605	-3.84408	10.6661	12.0973	-3.84408	8.42453	9.35328	12.2878	12.0435	11.0525	12.4867	11.921	11.357	-3.84408	11.6622	-3.84408	9.12257	-3.84408	11.2477	11.3498	12.2021	11.8765	11.8335	11.1351	10.0429	11.2863	11.8924	11.9777	10.6038	10.9649	11.9951	11.4534	-3.84408	12.0512	-3.84408	12.1561	11.4092	12.3934	-3.84408	10.784	9.12158	11.0468	11.3369	11.114	10.8826	11.4105	10.9132	10.3465	11.8227
C1R	12.6822	11.6536	10.9901	12.3139	13.1315	12.2844	12.2959	11.8348	11.9081	11.8833	12.2151	11.6314	12.6271	12.056	15.0851	11.5152	12.9429	13.2852	11.7338	12.0654	10.9972	12.0324	12.649	12.114	13.0371	11.9662	11.8862	11.928	12.5748	11.6077	11.7435	11.2012	-4.09	12.4787	12.4001	12.7072	12.0201	11.8816	11.7764	12.8848	11.8049	12.1879	12.1083	12.1612	12.2694	11.2142	10.4704	11.6333	11.4128
C1R;C1RL	2.65069	2.65069	2.65069	2.65069	2.65069	2.65069	2.65069	2.65069	2.65069	2.65069	2.65069	2.65069	2.65069	2.65069	2.65069	2.65069	2.65069	2.65069	2.65069	2.65069	2.65069	2.65069	2.65069	2.65069	2.65069	2.65069	2.65069	2.65069	2.65069	2.65069	2.65069	2.65069	2.65069	2.65069	2.65069	2.65069	2.65069	2.65069	2.65069	2.65069	2.65069	2.65069	2.65069	2.65069	2.65069	2.65069	2.65069	2.65069	2.65069
C1RL	9.23799	10.7118	6.72085	10.7267	9.12345	9.59559	8.59168	10.3568	11.1741	-1.58382	9.36759	9.64322	7.76552	5.5736	10.138	4.49139	7.67952	1.03709	11.0748	2.94639	7.93666	8.51997	6.01778	10.5207	2.45742	4.22164	5.44486	7.87157	5.34331	6.62442	7.07799	10.9095	8.78209	7.12389	8.38527	8.02226	7.74405	8.03754	6.43182	4.70792	9.68378	9.22627	3.90251	6.97969	7.987	6.78577	9.04804	4.56975	0.772342
C1RL	17.5424	17.8197	17.0689	17.8225	17.5209	17.6097	17.4208	17.7529	17.9067	15.5064	17.5668	17.6187	17.2654	16.853	17.7118	16.6494	17.2492	15.9995	17.888	16.3587	17.2976	17.4074	16.9366	17.7838	16.2667	16.5987	16.8288	17.2854	16.8097	17.0507	17.1361	17.8569	17.4567	17.1447	17.382	17.3137	17.2614	17.3166	17.0145	16.6901	17.6263	17.5402	16.5386	17.1176	17.3071	17.0811	17.5067	16.6642	15.9497
C1S	13.4819	14.1716	14.1712	13.2042	14.5055	13.3136	13.5846	13.9095	13.87	13.8132	12.5777	13.2855	12.9618	14.4703	12.9364	12.8708	13.4813	14.2228	13.1311	12.7062	12.9239	13.1103	13.7305	13.5095	14.1029	13.4627	13.3029	13.8205	12.9665	13.7032	12.7235	13.6327	14.6793	13.3281	13.5738	13.4488	13.6207	13.1233	13.9384	13.6261	13.6301	12.9905	13.1866	13.0361	13.0162	13.8361	14.0485	12.9462	13.0537
C1orf159	12.9457	14.0125	2.61885	13.8122	2.61885	12.9571	2.61885	13.9021	13.562	2.61885	12.7398	13.5993	12.4826	2.61885	2.61885	2.61885	2.61885	2.61885	13.7927	2.61885	13.2683	13.4292	2.61885	11.7843	2.61885	2.61885	13.8282	13.7565	2.61885	13.0462	12.0218	12.161	14.0326	2.61885	12.7928	11.9676	13.5832	13.6736	2.61885	2.61885	2.61885	2.61885	2.61885	12.265	2.61885	13.4116	13.7847	13.6107	2.61885
C2	11.0023	13.6381	11.4853	11.5708	12.0143	11.1245	11.5231	12.429	12.6617	13.1552	11.8803	11.3033	11.7575	15.2287	11.7338	14.2319	12.1367	13.6775	11.039	11.9871	11.5197	11.4951	10.7335	11.5362	12.7222	11.677	11.9329	12.3676	13.5005	11.5467	11.0324	11.4709	-3.67358	12.0548	12.5263	12.6102	12.7892	11.9069	11.4886	13.6949	11.7021	10.601	12.2471	11.5724	11.5135	11.9204	12.4044	11.7438	11.1858
C20orf27	2.21774	2.21774	2.21774	2.21774	2.21774	2.21774	2.21774	2.21774	2.21774	2.21774	2.21774	2.21774	2.21774	2.21774	2.21774	2.21774	2.21774	2.21774	2.21774	2.21774	2.21774	2.21774	2.21774	2.21774	2.21774	2.21774	2.21774	2.21774	2.21774	2.21774	2.21774	2.21774	2.21774	2.21774	2.21774	2.21774	2.21774	2.21774	2.21774	2.21774	2.21774	2.21774	2.21774	2.21774	2.21774	2.21774	2.21774	2.21774	2.21774
C2CD6	7.83865	7.83865	7.83865	7.83865	7.83865	7.83865	7.83865	7.83865	7.83865	7.83865	7.83865	7.83865	7.83865	7.83865	7.83865	7.83865	7.83865	7.83865	7.83865	7.83865	7.83865	7.83865	7.83865	7.83865	7.83865	7.83865	7.83865	7.83865	7.83865	7.83865	7.83865	7.83865	7.83865	7.83865	7.83865	7.83865	7.83865	7.83865	7.83865	7.83865	7.83865	7.83865	7.83865	7.83865	7.83865	7.83865	7.83865	7.83865	7.83865
C3	4.11971	3.08423	3.04632	5.29966	7.66902	0.76924	3.69929	2.54216	5.53074	8.9989	7.25441	3.29538	4.92433	15.0888	4.57635	11.5585	7.30001	11.9567	2.46866	6.79464	3.89013	3.22645	1.90687	1.1023	7.69145	8.36325	1.52012	4.52733	11.1103	2.22998	2.2718	0.214726	0.908997	8.09991	8.06116	1.87455	4.09922	3.63986	1.54773	9.68566	1.97203	6.0375	2.8959	1.30321	6.33088	0.584267	1.78951	2.60997	4.5559
C3	15.6995	15.3869	15.3754	16.0558	16.7712	14.6879	15.5726	15.2232	16.1256	17.1727	16.646	15.4506	15.9425	19.0115	15.8374	17.9456	16.6598	18.0658	15.201	16.5072	15.6302	15.4298	15.0314	14.7884	16.778	16.9808	14.9146	15.8226	17.8102	15.1289	15.1416	14.5204	14.7301	16.9013	16.8896	15.0216	15.6933	15.5546	14.9229	17.3801	15.051	16.2786	15.33	14.8491	16.3671	14.632	14.9959	15.2437	15.8312
C3AR1	2.6498	2.6498	2.6498	2.6498	2.6498	2.6498	2.6498	2.6498	2.6498	2.6498	2.6498	2.6498	2.6498	2.6498	2.6498	2.6498	2.6498	2.6498	2.6498	2.6498	2.6498	2.6498	2.6498	2.6498	2.6498	2.6498	2.6498	2.6498	2.6498	2.6498	2.6498	2.6498	2.6498	2.6498	2.6498	2.6498	2.6498	2.6498	2.6498	2.6498	2.6498	2.6498	2.6498	2.6498	2.6498	2.6498	2.6498	2.6498	2.6498
C3orf85	0.982122	0.982122	0.982122	0.982122	0.982122	0.982122	0.982122	0.982122	0.982122	0.982122	0.982122	0.982122	0.982122	0.982122	0.982122	0.982122	0.982122	0.982122	0.982122	0.982122	0.982122	0.982122	0.982122	0.982122	0.982122	0.982122	0.982122	0.982122	0.982122	0.982122	0.982122	0.982122	0.982122	0.982122	0.982122	0.982122	0.982122	0.982122	0.982122	0.982122	0.982122	0.982122	0.982122	0.982122	0.982122	0.982122	0.982122	0.982122	0.982122
C4A	9.31601	10.0197	14.3428	10.7281	14.6476	10.6524	16.649	9.69836	11.0655	15.0162	12.1723	11.9309	14.6289	20.194	12.2531	16.7499	12.9956	16.6618	11.303	13.3922	12.6839	12.9936	12.0166	12.491	15.5688	13.9122	10.8964	13.8166	15.4014	13.0329	12.8913	12.1906	11.4634	15.7978	14.3775	11.1472	13.054	12.2654	15.1665	16.6205	13.8429	13.2659	11.3616	15.0215	12.9753	13.8216	14.1009	11.4104	13.6221
C4A;C4B	12.8037	12.8037	12.8037	12.8037	12.8037	12.8037	12.8037	12.8037	12.8037	12.8037	12.8037	12.8037	12.8037	12.8037	12.8037	12.8037	12.8037	12.8037	12.8037	12.8037	12.8037	12.8037	12.8037	12.8037	12.8037	12.8037	12.8037	12.8037	12.8037	12.8037	12.8037	12.8037	12.8037	12.8037	12.8037	12.8037	12.8037	12.8037	12.8037	12.8037	12.8037	12.8037	12.8037	12.8037	12.8037	12.8037	12.8037	12.8037	12.8037
C4A;C4B	6.30089	6.30089	6.30089	6.30089	6.30089	6.30089	6.30089	6.30089	6.30089	6.30089	6.30089	6.30089	6.30089	6.30089	6.30089	6.30089	6.30089	6.30089	6.30089	6.30089	6.30089	6.30089	6.30089	6.30089	6.30089	6.30089	6.30089	6.30089	6.30089	6.30089	6.30089	6.30089	6.30089	6.30089	6.30089	6.30089	6.30089	6.30089	6.30089	6.30089	6.30089	6.30089	6.30089	6.30089	6.30089	6.30089	6.30089	6.30089	6.30089
C4B	14.8266	14.1825	17.2259	13.6609	16.3575	16.9003	19.9062	12.9742	14.2511	16.213	13.7485	15.3326	16.1784	18.3734	13.1071	12.3236	16.0858	16.147	15.2567	14.3849	15.0949	16.2665	13.1282	16.0575	16.6167	14.4918	13.5433	15.7052	16.3328	16.4385	15.2515	13.6172	12.7201	15.9751	15.186	15.3078	15.6077	15.0579	17.2371	16.2543	15.0575	14.5551	12.6524	16.3606	14.1837	14.1283	14.9497	15.172	17.2871
C4BPA	13.8096	14.3501	4.53194	13.5795	4.53194	4.53194	4.53194	13.3184	12.9225	4.53194	13.4648	12.6945	4.53194	4.53194	4.53194	4.53194	13.036	14.7842	4.53194	12.6014	4.53194	12.5045	4.53194	4.53194	14.0511	13.5157	4.53194	13.2688	13.6366	4.53194	4.53194	4.53194	4.53194	4.53194	4.53194	4.53194	4.53194	12.9912	4.53194	14.079	4.53194	4.53194	4.53194	4.53194	13.4049	11.7745	13.0023	4.53194	4.53194
C4BPB	12.6103	12.3931	15.3855	12.6206	14.1778	14.2715	13.7908	12.0982	13.4174	14.8187	12.8938	12.7435	13.1378	2.44524	12.7737	2.44524	13.7464	13.7532	12.4682	13.8802	13.1403	12.8255	2.44524	13.0897	13.2887	11.9364	12.2052	12.5884	13.3592	12.9786	12.6881	12.9905	10.0115	2.44524	12.8958	13.4284	2.44524	12.681	13.7172	12.915	13.6784	12.9413	13.2677	12.7309	12.2632	13.0713	13.1839	12.414	14.222
C4orf19	0.915255	0.915255	13.2097	0.915255	0.915255	0.915255	0.915255	0.915255	11.8949	0.915255	12.2395	0.915255	12.4517	0.915255	0.915255	0.915255	0.915255	0.915255	0.915255	0.915255	0.915255	11.6597	0.915255	0.915255	0.915255	12.0328	0.915255	11.8123	11.9463	0.915255	10.8903	13.0767	0.915255	0.915255	0.915255	0.915255	0.915255	0.915255	0.915255	10.5948	0.915255	0.915255	0.915255	0.915255	0.915255	0.915255	0.915255	11.4552	0.915255
C5	10.0136	11.0341	7.74842	10.6113	10.8036	9.46135	10.1257	9.64381	9.43679	11.3082	10.9875	9.01936	9.50784	13.0846	9.75948	15.1569	10.6721	14.1252	9.28486	11.1559	8.78698	8.06972	11.8547	8.25649	11.2096	12.0122	8.93078	9.41754	12.8812	8.89617	9.20807	8.53093	18.067	10.5901	11.1719	8.77056	8.48628	9.10501	8.77112	12.8215	7.76595	9.67919	9.59273	14.4212	10.684	6.9717	8.80999	8.59296	9.46447
C5AR1	2.36724	2.36724	2.36724	2.36724	2.36724	2.36724	2.36724	2.36724	2.36724	2.36724	2.36724	2.36724	2.36724	2.36724	2.36724	2.36724	2.36724	2.36724	2.36724	2.36724	2.36724	2.36724	2.36724	2.36724	2.36724	2.36724	2.36724	2.36724	2.36724	2.36724	2.36724	2.36724	2.36724	2.36724	2.36724	2.36724	2.36724	2.36724	2.36724	2.36724	2.36724	2.36724	2.36724	2.36724	2.36724	2.36724	2.36724	2.36724	2.36724
C6	12.8863	13.1017	14.5475	13.3336	14.5316	13.6519	12.7348	13.287	12.9556	5.4631	14.3729	12.9951	13.2388	16.7482	12.9698	16.3689	15.5318	14.3882	13.5236	14.3271	12.8903	13.3447	12.3192	13.2141	13.5797	12.5894	12.9045	13.3695	12.5411	12.9739	12.0396	13.4418	13.1767	13.0254	12.3757	12.949	13.1378	13.3933	12.9325	12.8371	13.1484	12.6135	13.2478	12.8805	13.5552	13.1904	13.1604	12.408	12.368
C6orf120	13.7253	12.6637	12.9954	14.221	12.8904	13.181	14.1453	13.8606	13.5323	13.1885	12.5017	13.8832	12.8663	12.1546	13.6367	13.2162	13.4344	13.0262	13.4107	12.7584	12.6806	13.2862	13.8652	13.2714	13.4653	13.3374	13.6293	14.0467	12.9484	13.6983	13.147	13.6377	12.942	13.2788	13.0654	12.7679	12.6773	12.5101	13.662	13.0122	13.1938	13.4927	12.3789	13.174	13.075	12.7645	13.418	13.4081	13.0588
C6orf132	3.94228	3.94228	3.94228	3.94228	3.94228	12.9098	3.94228	17.3277	3.94228	3.94228	3.94228	3.94228	15.3771	3.94228	3.94228	3.94228	3.94228	3.94228	3.94228	3.94228	3.94228	3.94228	16.6259	13.0848	3.94228	15.5078	16.3457	3.94228	3.94228	3.94228	15.2896	3.94228	3.94228	3.94228	3.94228	3.94228	3.94228	17.0405	3.94228	13.8217	13.875	3.94228	3.94228	3.94228	3.94228	3.94228	3.94228	3.94228	3.94228
C7	16.6979	17.1798	15.6877	16.823	14.2037	16.3589	15.1043	16.5539	17.0892	15.8376	16.7987	17.2081	15.1085	15.699	15.3698	16.3188	14.2641	15.5732	16.1982	14.0069	16.2257	16.4908	13.966	17.2687	16.2251	15.146	16.9431	16.8309	15.6222	15.9617	15.7838	16.8415	17.6405	15.3499	16.6524	16.852	17.4404	16.6004	16.2326	16.0347	15.2375	15.2576	16.2321	16.0016	15.5578	16.4515	16.7847	15.9995	15.2668
C7orf26	1.79491	1.79491	1.79491	1.79491	1.79491	1.79491	1.79491	1.79491	1.79491	1.79491	1.79491	1.79491	1.79491	1.79491	1.79491	1.79491	1.79491	1.79491	1.79491	1.79491	1.79491	1.79491	1.79491	1.79491	1.79491	1.79491	1.79491	1.79491	1.79491	1.79491	1.79491	1.79491	1.79491	1.79491	1.79491	1.79491	1.79491	1.79491	1.79491	1.79491	1.79491	1.79491	1.79491	1.79491	1.79491	1.79491	1.79491	1.79491	1.79491
C8A	10.7608	-3.6393	9.74074	10.973	11.9513	-3.6393	11.4511	10.6122	10.0149	12.2107	11.3505	11.1087	10.6452	14.2696	10.9111	15.3694	11.1467	13.2494	10.4907	11.5948	10.6542	10.3258	10.7263	10.0132	12.3351	11.9186	10.1058	11.1458	12.5292	10.6526	10.3131	9.21335	14.5212	12.0333	12.1933	11.5417	11.5142	10.8926	10.7407	12.9574	11.3396	11.7935	10.976	10.8869	11.3792	10.2214	10.0801	10.009	11.0967
C8B	3.85247	3.60449	1.41575	2.98379	4.00402	2.92389	1.88403	2.54279	2.26328	4.9237	2.54296	3.00825	2.53034	7.345	1.4669	6.17074	2.75954	5.37379	1.95914	3.24566	2.49929	2.45447	1.15422	2.83793	3.83087	2.90964	3.63094	4.13106	4.92326	2.27284	1.27873	2.92212	2.9329	4.1941	4.49777	4.00488	3.57408	3.15009	3.1013	5.23591	4.76304	2.37261	2.83575	2.7084	2.62531	4.13766	3.2775	2.61655	2.35226
C8B	12.4152	12.213	10.4286	11.707	12.5387	11.6581	10.8103	11.3474	11.1195	13.2885	11.3476	11.7269	11.3373	15.2626	10.4703	14.3052	11.5241	13.6555	10.8716	11.9205	11.3119	11.2754	10.2153	11.588	12.3976	11.6465	12.2346	12.6423	13.2882	11.1273	10.3168	11.6567	11.6655	12.6937	12.9413	12.5394	12.1882	11.8425	11.8028	13.5431	13.1575	11.2087	11.5863	11.4824	11.4147	12.6477	11.9464	11.4075	11.1921
C8G	10.9603	-2.64242	11.6804	11.6872	13.0878	11.4593	12.7568	12.0519	11.9001	13.315	12.7943	11.3124	11.8979	15.5902	12.0886	17.0664	12.4477	14.3996	11.8784	12.8352	11.3048	10.2019	11.6031	10.7358	12.7884	12.0854	10.8806	11.756	13.6518	11.0093	11.2982	11.5273	-2.64242	13.0398	12.8331	10.7876	13.0109	11.524	11.6105	13.6887	11.5493	11.7968	11.4987	12.0357	12.5056	11.6036	-2.64242	11.7731	12.4005
C9	13.8241	14.0429	14.696	14.2135	14.9169	14.0562	14.7639	14.448	14.4949	15.4727	14.7641	14.1524	13.9418	16.7813	14.1799	15.7298	14.4396	15.6775	13.76	14.3455	14.0771	13.971	14.0084	13.9764	14.8763	14.9574	13.8048	14.4672	15.5906	14.0323	14.0206	13.868	14.1927	15.1585	15.2523	13.2297	14.3689	14.3786	14.5856	15.1606	13.6748	14.1056	14.096	14.0969	14.9847	14.3352	13.9112	13.5068	13.9922
C9orf152	0.704557	0.704557	0.704557	0.704557	0.704557	0.704557	0.704557	0.704557	0.704557	0.704557	0.704557	0.704557	0.704557	0.704557	0.704557	0.704557	0.704557	0.704557	0.704557	0.704557	0.704557	0.704557	0.704557	0.704557	0.704557	0.704557	0.704557	0.704557	0.704557	0.704557	0.704557	0.704557	0.704557	0.704557	0.704557	0.704557	0.704557	0.704557	0.704557	0.704557	0.704557	0.704557	0.704557	0.704557	0.704557	0.704557	0.704557	0.704557	0.704557
C9orf64	0.800835	0.800835	0.800835	0.800835	0.800835	0.800835	0.800835	0.800835	0.800835	0.800835	0.800835	0.800835	0.800835	0.800835	0.800835	0.800835	0.800835	0.800835	0.800835	0.800835	0.800835	0.800835	0.800835	0.800835	0.800835	0.800835	0.800835	0.800835	0.800835	0.800835	0.800835	0.800835	0.800835	0.800835	0.800835	0.800835	0.800835	0.800835	0.800835	0.800835	0.800835	0.800835	0.800835	0.800835	0.800835	0.800835	0.800835	0.800835	0.800835
CA1	14.7852	15.3243	16.517	15.8023	17.3236	16.4161	16.3582	14.6142	13.7801	16.4145	14.2403	14.0772	14.4333	17.4855	14.7447	6.12406	16.2995	16.0977	15.2774	15.6355	15.3877	14.9675	14.4159	15.2541	17.3276	15.5756	14.3461	14.7604	14.5631	15.1778	14.6132	14.8836	16.5135	15.4193	16.1637	15.8632	15.1437	15.1574	16.0975	16.043	16.0514	14.8139	16.5774	14.3166	13.6106	16.5268	14.8595	13.8124	15.2737
CA11	4.42064	4.42064	4.42064	4.42064	4.42064	4.42064	4.42064	4.42064	4.42064	4.42064	4.42064	4.42064	4.42064	4.42064	4.42064	4.42064	4.42064	4.42064	4.42064	4.42064	4.42064	4.42064	4.42064	4.42064	4.42064	4.42064	4.42064	4.42064	4.42064	4.42064	4.42064	4.42064	4.42064	4.42064	4.42064	4.42064	4.42064	4.42064	4.42064	4.42064	4.42064	4.42064	4.42064	4.42064	4.42064	4.42064	4.42064	4.42064	4.42064
CA12	12.3676	13.0895	13.5087	10.6901	2.85805	11.9478	12.3789	12.3781	11.932	11.9958	12.2085	12.0497	11.8493	12.4502	12.1282	2.85805	12.5036	11.9762	11.8176	12.3705	16.1229	12.6579	12.4673	13.298	12.5383	12.682	12.3957	12.525	12.2889	12.9744	12.5811	12.7376	12.5083	12.9932	12.6604	12.6139	11.9189	12.2328	12.9288	13.0906	12.4782	12.6513	12.0615	12.6678	12.6864	11.8378	12.9151	13.0618	12.6239
CA14	5.16815	5.16815	5.16815	5.16815	5.16815	5.16815	5.16815	5.16815	5.16815	5.16815	5.16815	5.16815	5.16815	5.16815	5.16815	5.16815	5.16815	5.16815	5.16815	5.16815	5.16815	5.16815	5.16815	5.16815	5.16815	5.16815	5.16815	5.16815	5.16815	5.16815	5.16815	5.16815	5.16815	5.16815	5.16815	5.16815	5.16815	5.16815	5.16815	5.16815	5.16815	5.16815	5.16815	5.16815	5.16815	5.16815	5.16815	5.16815	5.16815
CA2	14.7915	14.722	14.4886	14.0077	15.6346	14.1396	15.3516	14.1431	15.1534	15.2226	14.4277	15.1099	14.8771	15.2436	15.2157	17.0101	15.4749	15.148	13.2305	16.1684	14.7384	15.0142	14.3834	13.9886	13.4216	15.3594	14.5324	13.8806	15.6059	14.9403	14.7491	15.322	14.2227	16.5612	13.7996	13.931	14.6819	14.4107	14.5696	14.8718	13.904	15.2746	14.2827	14.7671	15.6643	13.6071	13.3424	14.9617	14.9012
CA3	1.47582	1.47582	1.47582	1.47582	1.47582	1.47582	1.47582	1.47582	1.47582	1.47582	1.47582	1.47582	1.47582	1.47582	1.47582	1.47582	1.47582	1.47582	1.47582	1.47582	1.47582	1.47582	1.47582	1.47582	1.47582	1.47582	12.7002	1.47582	1.47582	1.47582	1.47582	1.47582	1.47582	16.2127	1.47582	1.47582	1.47582	1.47582	1.47582	11.8227	1.47582	1.47582	1.47582	1.47582	12.3003	1.47582	1.47582	1.47582	1.47582
CA4	12.1527	12.298	11.7589	12.4699	2.07606	12.5006	12.3045	12.9982	12.1617	12.4063	12.4461	12.1569	12.1454	2.07606	11.4729	13.0187	11.9665	12.0594	11.9574	12.6379	12.3511	11.8818	12.2174	12.097	11.5923	11.7429	12.1392	11.8889	12.1899	11.9971	12.4686	12.3607	12.5278	12.2953	12.2398	12.3565	12.6926	12.3438	11.7937	11.6117	12.1514	11.6938	12.3119	12.1887	12.5074	11.8229	11.8469	11.794	11.229
CAB39	12.0234	-8.554	10.8528	9.34015	8.62206	8.96055	8.76218	10.8173	10.1351	-8.554	10.6375	10.6183	10.9761	-8.554	10.4895	12.4286	8.76707	10.6448	10.6117	11.0193	9.81599	9.33325	10.6175	10.2634	8.84505	10.0085	8.35326	9.272	9.80046	10.1758	9.73144	10.2937	10.075	11.0088	11.7692	9.1933	10.6741	8.27886	9.03428	8.15307	9.06381	10.9891	10.4288	7.7659	9.63981	8.42049	8.79054	9.63639	9.2891
CAB39;CAB39L	1.69106	1.69106	1.69106	1.69106	1.69106	1.69106	1.69106	1.69106	1.69106	1.69106	1.69106	1.69106	1.69106	1.69106	1.69106	1.69106	1.69106	1.69106	1.69106	1.69106	1.69106	1.69106	1.69106	1.69106	1.69106	1.69106	1.69106	1.69106	1.69106	1.69106	1.69106	1.69106	1.69106	1.69106	1.69106	1.69106	1.69106	1.69106	1.69106	1.69106	1.69106	1.69106	1.69106	1.69106	1.69106	1.69106	1.69106	1.69106	1.69106
CAB39L	2.83296	2.83296	2.83296	2.83296	2.83296	12.087	2.83296	12.3215	2.83296	2.83296	13.1835	2.83296	12.3795	2.83296	12.7804	2.83296	13.9649	2.83296	2.83296	13.0045	12.6213	11.7407	2.83296	11.7305	2.83296	13.2095	12.9328	2.83296	2.83296	2.83296	11.81	13.0526	2.83296	2.83296	2.83296	12.2714	2.83296	11.5045	2.83296	13.4484	2.83296	2.83296	2.83296	2.83296	2.83296	2.83296	2.83296	12.3352	12.3737
CACHD1	3.93484	3.93484	3.93484	3.93484	3.93484	3.93484	3.93484	3.93484	3.93484	3.93484	3.93484	3.93484	3.93484	3.93484	3.93484	3.93484	3.93484	3.93484	3.93484	3.93484	3.93484	3.93484	3.93484	3.93484	3.93484	3.93484	3.93484	3.93484	3.93484	3.93484	3.93484	3.93484	3.93484	3.93484	3.93484	3.93484	3.93484	3.93484	3.93484	3.93484	3.93484	3.93484	3.93484	3.93484	3.93484	3.93484	3.93484	3.93484	3.93484
CACNA1C	3.55116	3.55116	3.55116	3.55116	3.55116	3.55116	3.55116	3.55116	3.55116	3.55116	3.55116	3.55116	3.55116	3.55116	3.55116	3.55116	3.55116	3.55116	3.55116	3.55116	3.55116	3.55116	3.55116	3.55116	3.55116	3.55116	3.55116	3.55116	3.55116	3.55116	3.55116	3.55116	3.55116	3.55116	3.55116	3.55116	3.55116	3.55116	3.55116	3.55116	3.55116	3.55116	3.55116	3.55116	3.55116	3.55116	3.55116	3.55116	3.55116
CACNA2D1	12.8936	13.1332	12.5809	13.1824	13.1339	12.8244	12.646	12.7233	12.8187	13.0922	12.8217	12.9445	12.9982	5.30891	13.1676	5.30891	12.7643	13.0686	12.9629	12.2715	12.7372	12.8004	13.044	12.7864	12.5482	12.5488	12.7127	12.546	12.6614	12.7993	12.7464	12.9843	12.8002	13.1581	12.9277	12.4108	12.6619	13.2302	12.8338	12.6837	12.9124	12.7542	13.0143	12.8473	12.9466	12.3389	12.8142	12.7648	12.8269
CACNA2D1;CACNA2D2	3.92472	3.92472	3.92472	3.92472	3.92472	3.92472	3.92472	3.92472	3.92472	3.92472	3.92472	3.92472	3.92472	3.92472	3.92472	3.92472	3.92472	3.92472	3.92472	3.92472	3.92472	3.92472	3.92472	3.92472	3.92472	3.92472	3.92472	3.92472	3.92472	3.92472	3.92472	3.92472	3.92472	3.92472	3.92472	3.92472	3.92472	3.92472	3.92472	3.92472	3.92472	3.92472	3.92472	3.92472	3.92472	3.92472	3.92472	3.92472	3.92472
CACNA2D2	5.51721	5.51721	5.51721	5.51721	5.51721	5.51721	5.51721	5.51721	5.51721	5.51721	5.51721	5.51721	5.51721	5.51721	5.51721	5.51721	5.51721	5.51721	5.51721	5.51721	5.51721	5.51721	5.51721	5.51721	5.51721	5.51721	5.51721	5.51721	5.51721	5.51721	5.51721	5.51721	5.51721	5.51721	5.51721	5.51721	5.51721	5.51721	5.51721	5.51721	5.51721	5.51721	5.51721	5.51721	5.51721	5.51721	5.51721	5.51721	5.51721
CACNG1	4.02194	4.02194	4.02194	4.02194	4.02194	4.02194	4.02194	4.02194	4.02194	4.02194	4.02194	4.02194	4.02194	4.02194	4.02194	4.02194	4.02194	4.02194	4.02194	4.02194	4.02194	4.02194	4.02194	4.02194	4.02194	4.02194	4.02194	4.02194	4.02194	4.02194	4.02194	4.02194	4.02194	4.02194	4.02194	4.02194	4.02194	4.02194	4.02194	4.02194	4.02194	4.02194	4.02194	4.02194	4.02194	4.02194	4.02194	4.02194	4.02194
CACYBP	6.563	6.563	6.563	6.563	6.563	6.563	6.563	6.563	6.563	6.563	6.563	6.563	6.563	6.563	6.563	6.563	6.563	6.563	6.563	6.563	6.563	6.563	6.563	6.563	6.563	6.563	6.563	6.563	6.563	6.563	6.563	6.563	6.563	6.563	6.563	6.563	6.563	6.563	6.563	6.563	6.563	6.563	6.563	6.563	6.563	6.563	6.563	6.563	6.563
CAD	4.44911	4.44911	4.44911	4.44911	4.44911	4.44911	4.44911	4.44911	4.44911	4.44911	4.44911	4.44911	4.44911	4.44911	4.44911	4.44911	4.44911	4.44911	4.44911	4.44911	4.44911	4.44911	4.44911	4.44911	4.44911	4.44911	4.44911	4.44911	4.44911	4.44911	4.44911	4.44911	4.44911	4.44911	4.44911	4.44911	4.44911	4.44911	4.44911	4.44911	4.44911	4.44911	4.44911	4.44911	4.44911	4.44911	4.44911	4.44911	4.44911
CADM1	11.6998	13.8592	9.42118	12.3499	8.40902	11.1551	9.12564	12.1955	11.0791	8.2505	9.59839	11.9384	9.39676	8.4855	10.4355	5.43455	9.5473	7.96991	12.2127	5.07248	10.6461	11.2457	11.7523	11.5479	9.69022	10.4714	10.943	11.1526	9.32561	11.0025	10.2301	11.9911	12.3657	8.65773	10.7864	8.59783	10.0228	11.5488	11.0489	10.516	10.6768	11.119	9.47596	9.90271	9.70028	11.2945	11.4812	11.2469	9.06958
CADM1	16.183	16.8457	15.4836	16.3825	15.173	16.0158	15.3929	16.3351	15.9925	15.1243	15.538	16.2562	15.4761	15.1965	15.7949	14.2601	15.5223	15.0382	16.3404	14.1489	15.8596	16.0436	16.1991	16.1364	15.5662	15.806	15.9507	16.015	15.4543	15.969	15.7319	16.2724	16.3874	15.2493	15.9026	15.2309	15.6683	16.1366	15.9832	15.8197	15.869	16.0047	15.5004	15.6314	15.5693	16.0586	16.1159	16.044	15.3757
CADM2	13.6123	13.8443	13.7018	13.6422	13.736	14.0546	13.7732	13.0993	13.4954	13.2869	13.5608	14.0086	13.3546	12.918	13.5968	2.20655	13.1775	13.3635	13.7921	12.6732	13.7676	13.6292	13.7231	13.9733	13.583	13.1415	13.6218	13.7759	13.3399	13.8772	13.7289	13.7925	14.5746	12.8667	13.9608	13.6576	14.1812	14.0206	13.8777	13.6593	13.8483	13.3142	13.7104	13.519	13.0472	13.8447	13.9544	13.4419	13.3659
CADM3	12.6602	12.2843	15.8304	11.2281	14.4028	13.8769	15.0322	11.842	13.1353	14.1547	11.8657	12.5047	12.2208	15.3633	13.0649	12.9614	12.3215	13.5432	12.9377	13.6505	13.3248	14.4087	14.2529	14.1033	14.9442	13.4189	13.0443	14.0942	12.8132	14.1743	12.8738	13.9093	16.5947	11.3985	12.5743	13.7143	14.4655	13.3425	14.774	13.8904	14.0321	11.252	14.2892	13.3591	11.4627	15.0626	13.6962	12.2132	14.3196
CADM4	16.7009	17.1807	16.57	17.4741	16.1744	16.6142	16.3443	17.342	16.8529	16.8399	16.8992	17.3005	16.5793	16.0834	16.9415	16.3328	16.7432	15.9652	17.0601	16.117	16.8635	16.8077	17.328	17.3037	16.0367	17.1323	16.7136	16.9269	16.8749	16.7824	17.046	17.3628	16.9011	16.5797	16.4827	16.8088	17.5538	17.1878	16.7489	16.6303	17.0222	17.1971	16.7579	16.735	16.3203	16.1499	16.9821	16.8232	16.5615
CALB1	15.3001	15.2898	15.0318	14.1802	14.7847	14.4031	14.6431	13.7357	14.7628	14.6295	14.1867	14.7953	15.3692	14.4078	14.8106	16.4472	14.711	14.6192	13.9903	15.5351	14.4518	14.0433	15.1754	14.3825	14.5168	14.8241	14.8059	14.502	14.5546	14.4233	14.7543	15.1053	5.2837	15.2228	14.94	13.9768	14.6629	13.966	14.8183	14.4134	15.4789	15.1159	14.6186	14.4775	14.8522	14.5387	14.1187	14.7212	15.0431
CALCA	14.5449	14.3754	12.3333	14.205	2.38853	13.8694	2.38853	14.5247	13.897	2.38853	13.8257	14.1056	13.1821	2.38853	13.32	2.38853	12.2798	12.8429	14.2431	2.38853	14.0046	13.9171	11.4822	13.2523	13.2006	12	14.1326	14.2799	2.38853	13.9382	14.2551	13.2476	13.7716	2.38853	13.0598	13.3674	13.4717	14.5491	13.5525	13.4574	12.1143	12.3987	13.1629	13.6863	14.3923	14.1136	13.923	13.7609	12.4583
CALCA	12.3586	12.1577	9.73776	11.9559	-2.04767	11.5581	-2.04767	12.3347	11.5909	-2.04767	11.5063	11.838	10.7436	-2.04767	10.907	-2.04767	9.67434	10.3417	12.001	-2.04767	11.7184	11.6147	8.72905	10.8269	10.7655	9.34278	11.8701	12.0446	-2.04767	11.6396	12.0153	10.8212	11.4422	-2.04767	10.5987	10.9632	11.0868	12.3637	11.1825	11.0699	9.47815	9.81524	10.7209	11.3412	12.1778	11.8475	11.6217	11.4296	9.8859
CALD1	5.4185	5.4185	5.4185	5.4185	5.4185	5.4185	5.4185	5.4185	5.4185	5.4185	5.4185	5.4185	5.4185	5.4185	5.4185	5.4185	5.4185	5.4185	5.4185	5.4185	5.4185	5.4185	5.4185	5.4185	5.4185	5.4185	5.4185	5.4185	5.4185	5.4185	5.4185	5.4185	5.4185	5.4185	5.4185	5.4185	5.4185	5.4185	5.4185	5.4185	5.4185	5.4185	5.4185	5.4185	5.4185	5.4185	5.4185	5.4185	5.4185
CALM3	12.876	12.876	12.876	12.876	12.876	12.876	12.876	12.876	12.876	12.876	12.876	12.876	12.876	12.876	12.876	12.876	12.876	12.876	12.876	12.876	12.876	12.876	12.876	12.876	12.876	12.876	12.876	12.876	12.876	12.876	12.876	12.876	12.876	12.876	12.876	12.876	12.876	12.876	12.876	12.876	12.876	12.876	12.876	12.876	12.876	12.876	12.876	12.876	12.876
CALM3;CALML3	9.07459	9.07459	9.07459	9.07459	9.07459	9.07459	9.07459	9.07459	9.07459	9.07459	9.07459	9.07459	9.07459	9.07459	9.07459	9.07459	9.07459	9.07459	9.07459	9.07459	9.07459	9.07459	9.07459	9.07459	9.07459	9.07459	9.07459	9.07459	9.07459	9.07459	9.07459	9.07459	9.07459	9.07459	9.07459	9.07459	9.07459	9.07459	9.07459	9.07459	9.07459	9.07459	9.07459	9.07459	9.07459	9.07459	9.07459	9.07459	9.07459
CALML3	11.9027	20.0418	12.5864	14.7645	13.9183	17.3004	9.7455	20.1123	11.2598	17.7376	11.2748	11.8106	15.046	14.0091	12.527	21.141	13.6845	11.9895	18.259	6.26425	11.0636	10.3126	13.0434	14.2278	12.35	8.89749	14.6288	15.0367	8.40682	13.0901	9.33953	15.4136	16.0447	9.88787	10.7902	13.7319	15.4226	11.0704	10.9382	12.1667	8.97598	11.0255	16.971	10.0716	12.3575	11.9811	9.7985	12.7925	8.22564
CALML5	15.0889	15.8119	13.5174	16.1943	6.04576	14.6227	13.8214	16.7561	14.0472	15.5786	16.0982	15.3937	13.666	6.04576	13.4168	6.04576	13.3436	14.0788	16.927	13.6517	14.2365	14.8402	14.8266	14.5146	14.9705	15.1503	13.9913	14.0453	15.3654	13.8773	15.4438	16.0061	15.944	13.8897	15.416	14.468	14.5125	15.2341	14.2097	16.1095	14.9474	16.0878	15.7548	14.2162	15.7135	14.6241	15.146	13.6293	14.2888
CALR	13.3497	13.533	15.4325	14.167	15.077	13.307	13.9312	14.4421	12.8762	14.8531	13.227	13.5791	13.4711	15.8627	12.5467	11.1824	14.0751	13.8048	13.6017	13.0495	12.7763	13.4672	13.563	14.2514	14.7611	13.6646	13.7226	12.6225	13.6625	13.8442	13.1401	14.4201	14.8414	13.52	14.9978	13.8512	13.2777	12.891	14.4106	13.7115	14.1719	13.7038	13.246	12.3973	13.3924	14.7562	13.5567	13.5942	13.1032
CALU	8.79365	8.88533	7.21375	8.85248	4.43585	7.1024	6.02164	8.59179	7.98189	-10.0804	7.95577	8.72571	8.54746	-10.0804	7.53905	-10.0804	6.1672	7.68216	8.81688	7.12401	7.83165	7.83957	8.88883	8.51465	7.44228	8.02807	8.33738	8.377	6.67083	7.91427	8.45789	8.98447	8.38344	-10.0804	7.83012	7.44154	7.24581	8.13512	8.18721	7.99378	7.33084	7.73366	7.40264	8.04737	8.40537	8.01387	8.20326	8.32877	7.96012
CALU	13.2566	13.3065	12.3965	13.2886	10.8842	12.3358	11.7475	13.1467	12.8146	2.98153	12.8004	13.2196	13.1225	2.98153	12.5736	2.98153	11.8267	12.6515	13.2692	12.3476	12.7328	12.7372	13.3084	13.1047	12.5209	12.8398	13.0082	13.0297	12.1009	12.7778	13.0738	13.3604	13.0332	2.98153	12.732	12.5205	12.4139	12.898	12.9264	12.8211	12.4602	12.6795	12.4993	12.8503	13.0452	12.832	12.9351	13.0035	12.8028
CALU	13.6712	13.7253	12.7385	13.7059	11.0986	12.6728	12.0348	13.552	13.192	2.52917	13.1766	13.6311	13.5259	2.52917	12.9306	2.52917	12.1207	13.015	13.6849	12.6855	13.1033	13.108	13.7274	13.5065	12.8734	13.2192	13.4018	13.4252	12.418	13.1521	13.473	13.7838	13.429	2.52917	13.1024	12.873	12.7574	13.2824	13.3132	13.199	12.8076	13.0454	12.85	13.2306	13.442	13.2109	13.3227	13.3968	13.1791
CALU	11.5059	11.5873	10.1041	11.5581	7.63939	10.0053	9.04642	11.3268	10.7857	-5.24046	10.7625	11.4457	11.2875	-5.24046	10.3928	-5.24046	9.17557	10.5198	11.5266	10.0245	10.6524	10.6594	11.5904	11.2584	10.3069	10.8267	11.1011	11.1363	9.62243	10.7257	11.208	11.6753	11.142	-5.24046	10.651	10.3063	10.1326	10.9216	10.9679	10.7962	10.208	10.5654	10.2717	10.8438	11.1614	10.8141	10.9821	11.0935	10.7664
CALU	13.8737	13.9292	12.9177	13.9093	11.2368	12.8504	12.1964	13.7516	13.3825	2.45308	13.3667	13.8326	13.7248	2.45308	13.1146	2.45308	12.2845	13.2012	13.8878	12.8634	13.2916	13.2964	13.9313	13.7049	13.056	13.4105	13.5977	13.6216	12.5892	13.3416	13.6706	13.9892	13.6255	2.45308	13.2907	13.0556	12.9371	13.4753	13.5068	13.3897	12.9886	13.2323	13.032	13.4222	13.6388	13.4019	13.5165	13.5924	13.3694
CALU	11.9458	12.0292	10.5095	11.9993	7.984	10.4082	9.42569	11.7623	11.2078	-5.21317	11.1841	11.884	11.722	-5.21317	10.8052	-5.21317	9.55802	10.9353	11.9669	10.4279	11.0712	11.0784	12.0323	11.6922	10.7172	11.2498	11.531	11.567	10.0159	11.1463	11.6406	12.1193	11.5729	-5.21317	11.0698	10.7166	10.5386	11.3471	11.3945	11.2186	10.6159	10.9821	10.6812	11.2673	11.5928	11.2369	11.4091	11.5232	11.188
CAMK2B;CAMK2D	3.44472	3.44472	3.44472	3.44472	3.44472	3.44472	3.44472	3.44472	3.44472	3.44472	3.44472	3.44472	3.44472	3.44472	3.44472	3.44472	3.44472	3.44472	3.44472	3.44472	3.44472	3.44472	3.44472	3.44472	3.44472	3.44472	3.44472	3.44472	3.44472	3.44472	3.44472	3.44472	3.44472	3.44472	3.44472	3.44472	3.44472	3.44472	3.44472	3.44472	3.44472	3.44472	3.44472	3.44472	3.44472	3.44472	3.44472	3.44472	3.44472
CAMK2B;CAMK2D;CAMK2G	5.14252	5.14252	5.14252	5.14252	5.14252	5.14252	5.14252	5.14252	5.14252	5.14252	5.14252	5.14252	5.14252	5.14252	5.14252	5.14252	5.14252	5.14252	5.14252	5.14252	5.14252	5.14252	5.14252	5.14252	5.14252	5.14252	5.14252	5.14252	5.14252	5.14252	5.14252	5.14252	5.14252	5.14252	5.14252	5.14252	5.14252	5.14252	5.14252	5.14252	5.14252	5.14252	5.14252	5.14252	5.14252	5.14252	5.14252	5.14252	5.14252
CAMK2B;CAMK2G	0.773517	0.773517	0.773517	0.773517	0.773517	0.773517	0.773517	0.773517	0.773517	0.773517	0.773517	0.773517	0.773517	0.773517	0.773517	0.773517	0.773517	0.773517	0.773517	0.773517	0.773517	0.773517	0.773517	0.773517	0.773517	0.773517	0.773517	0.773517	0.773517	0.773517	0.773517	0.773517	0.773517	0.773517	0.773517	0.773517	0.773517	0.773517	0.773517	0.773517	0.773517	0.773517	0.773517	0.773517	0.773517	0.773517	0.773517	0.773517	0.773517
CAMK2D	4.51462	4.51462	4.51462	4.51462	4.51462	4.51462	4.51462	4.51462	4.51462	4.51462	4.51462	4.51462	4.51462	4.51462	4.51462	4.51462	4.51462	4.51462	4.51462	4.51462	4.51462	4.51462	4.51462	4.51462	4.51462	4.51462	4.51462	4.51462	4.51462	4.51462	4.51462	4.51462	4.51462	4.51462	4.51462	4.51462	4.51462	4.51462	4.51462	4.51462	4.51462	4.51462	4.51462	4.51462	4.51462	4.51462	4.51462	4.51462	4.51462
CAMK2G	3.95644	3.95644	3.95644	3.95644	3.95644	3.95644	3.95644	3.95644	3.95644	3.95644	3.95644	3.95644	3.95644	3.95644	3.95644	3.95644	3.95644	3.95644	3.95644	3.95644	3.95644	3.95644	3.95644	3.95644	3.95644	3.95644	3.95644	3.95644	3.95644	3.95644	3.95644	3.95644	3.95644	3.95644	3.95644	3.95644	3.95644	3.95644	3.95644	3.95644	3.95644	3.95644	3.95644	3.95644	3.95644	3.95644	3.95644	3.95644	3.95644
CAMP	12.8199	13.689	12.1444	13.3968	11.9866	13.1179	12.9191	14.8313	12.9032	-1.77033	13.2359	12.5425	12.4314	-1.77033	12.2756	13.3204	12.1904	12.576	12.9786	12.7366	13.0788	12.5415	12.1336	13.0887	13.1238	12.386	12.5025	12.8201	12.6986	12.4707	12.8622	12.4605	13.5103	11.5965	12.835	12.9642	14.2354	12.7248	12.902	11.6638	12.588	12.5584	12.8916	12.9617	12.7146	12.82	12.8143	11.8957	12.6708
CAMSAP3	0.657919	0.657919	0.657919	0.657919	0.657919	0.657919	0.657919	0.657919	0.657919	0.657919	0.657919	0.657919	0.657919	0.657919	0.657919	0.657919	0.657919	0.657919	0.657919	0.657919	0.657919	0.657919	0.657919	0.657919	0.657919	0.657919	0.657919	0.657919	0.657919	0.657919	0.657919	0.657919	0.657919	0.657919	0.657919	0.657919	0.657919	0.657919	0.657919	0.657919	0.657919	0.657919	0.657919	0.657919	0.657919	0.657919	0.657919	0.657919	0.657919
CAND1	12.4948	13.0553	12.3582	12.803	11.8854	12.367	12.0523	12.4565	12.6373	3.09917	12.8274	12.01	12.7935	3.09917	12.9058	13.6543	12.169	12.5637	12.8258	12.3557	12.1271	12.5176	12.3995	12.4244	13.7604	12.5755	12.4562	11.7647	12.6811	12.0756	12.3189	12.4825	12.2295	12.8989	12.8697	13.0527	11.5647	12.5059	11.9191	13.9308	12.582	12.5072	12.1231	12.7932	12.5254	13.976	12.3071	12.1656	12.9402
CAND1	9.73859	10.5513	9.54042	10.1855	8.85481	9.55317	9.09684	9.68294	9.9452	-3.88676	10.2209	9.03551	10.1717	-3.88676	10.3345	11.42	9.26603	9.83845	10.2185	9.53686	9.20538	9.77153	9.60034	9.63648	11.5739	9.85552	9.68254	8.67982	10.0087	9.13061	9.48346	9.72066	9.35386	10.3246	10.2822	10.5476	8.38968	9.75461	8.90368	11.821	9.86505	9.75645	9.19952	10.1713	9.78295	11.8865	9.46628	9.26113	10.3844
CAND1;CAND2	1.39218	1.39218	1.39218	1.39218	1.39218	1.39218	1.39218	1.39218	1.39218	1.39218	1.39218	1.39218	1.39218	1.39218	1.39218	1.39218	1.39218	1.39218	1.39218	1.39218	1.39218	1.39218	1.39218	1.39218	1.39218	1.39218	1.39218	1.39218	1.39218	1.39218	1.39218	1.39218	1.39218	1.39218	1.39218	1.39218	1.39218	1.39218	1.39218	1.39218	1.39218	1.39218	1.39218	1.39218	1.39218	1.39218	1.39218	1.39218	1.39218
CANT1	13.9145	13.8746	13.5469	13.7202	13.7973	13.4139	13.647	13.6878	13.3993	13.6144	13.3933	13.7658	13.8949	6.72862	13.7538	14.4109	13.6494	13.6429	13.559	13.4888	13.7577	13.7441	13.8835	13.6537	13.4778	13.6259	13.8215	13.5477	13.5102	13.5795	13.8724	13.9736	13.6436	13.6751	13.5543	13.4682	13.6119	13.699	13.6325	13.4881	13.6261	13.8608	13.5291	13.7421	13.645	13.6083	13.6542	13.733	13.8469
CANX	11.2552	12.1371	14.6889	11.5564	13.5299	14.1462	13.5803	11.8181	11.1779	13.2838	11.5065	10.6157	11.9892	14.5058	11.6191	-5.79414	12.9307	12.9019	12.2202	12.5979	12.0669	12.8813	12.6837	13.3378	14.6919	11.9038	11.5607	12.5456	12.5221	13.4403	11.4084	11.9447	14.6644	11.105	14.0997	13.2745	13.0174	12.0804	14.2618	12.1562	12.9144	11.4408	12.7733	11.1245	10.6795	14.3147	13.1301	11.6541	11.836
CAP1	13.4702	13.8045	13.2598	13.268	13.9757	13.6106	13.6468	15.6708	13.7829	13.7484	14.9305	12.1279	14.2824	13.6245	12.4642	14.3314	13.3966	14.5809	13.0925	13.8776	12.2813	13.8476	13.2367	12.1246	13.7055	14.4825	13.0267	12.8583	16.0236	12.5629	13.2703	12.3238	13.7237	13.8076	13.7986	13.6782	13.301	12.8284	12.3502	14.0728	14.6785	14.232	13.1732	13.28	14.8858	12.707	12.7202	12.7356	13.5692
CAP1;CAP2	2.42577	2.42577	2.42577	2.42577	2.42577	2.42577	2.42577	2.42577	2.42577	2.42577	2.42577	2.42577	2.42577	2.42577	2.42577	2.42577	2.42577	2.42577	2.42577	2.42577	2.42577	2.42577	2.42577	2.42577	2.42577	2.42577	2.42577	2.42577	2.42577	2.42577	2.42577	2.42577	2.42577	2.42577	2.42577	2.42577	2.42577	2.42577	2.42577	2.42577	2.42577	2.42577	2.42577	2.42577	2.42577	2.42577	2.42577	2.42577	2.42577
CAP2	1.2934	1.2934	1.2934	1.2934	1.2934	1.2934	1.2934	1.2934	1.2934	1.2934	1.2934	1.2934	1.2934	1.2934	1.2934	1.2934	1.2934	1.2934	1.2934	1.2934	1.2934	1.2934	1.2934	1.2934	1.2934	1.2934	1.2934	1.2934	1.2934	1.2934	1.2934	1.2934	1.2934	1.2934	1.2934	1.2934	1.2934	1.2934	1.2934	1.2934	1.2934	1.2934	1.2934	1.2934	1.2934	1.2934	1.2934	1.2934	1.2934
CAPG	13.1619	13.7008	13.5369	13.6459	13.8937	12.9231	13.1053	14.8637	12.2311	14.4504	13.3946	12.5985	14.4221	14.9611	13.5153	15.3359	13.2181	14.0687	13.0444	13.6488	13.1663	13.0577	13.7873	12.7775	12.3558	13.9256	12.9801	13.1803	14.3085	13.1831	13.1878	13.0268	14.003	13.5578	12.8387	13.9133	13.8225	13.9774	12.2917	13.2772	14.6614	13.9108	13.5524	13.4533	13.8422	12.8886	11.9938	14.1134	13.1703
CAPN1	13.8529	14.2024	12.9237	13.7216	13.3349	13.355	12.6082	14.0644	13.6525	15.1308	14.2679	13.0623	13.9309	4.1495	13.2656	14.0437	13.1235	13.2703	13.6814	13.5901	13.2536	13.4176	13.4079	13.2806	13.2719	14.2582	13.6157	13.1847	13.9226	13.2828	13.5796	13.618	13.8812	12.9733	13.1503	13.2447	13.4598	14.0328	13.2124	14.0351	13.6763	14.2243	13.198	12.9068	14.0696	4.1495	13.1599	13.1316	13.6363
CAPN2	9.40427	10.215	4.56963	8.64443	-10.5607	8.99533	8.91265	10.0479	9.42955	9.68434	10.1839	8.74965	8.83055	-10.5607	7.75918	11.8361	8.34973	9.0462	9.63496	9.19919	7.96747	7.73449	9.53846	7.99939	7.12554	9.33321	8.82626	8.21993	10.1282	8.91172	9.28155	9.25332	9.52715	9.52821	8.59829	8.91984	8.88038	9.30095	8.79776	9.07741	9.64811	10.0284	10.1487	8.64698	9.20305	8.0112	8.25816	8.27884	9.69451
CAPN2	11.181	11.9284	6.72393	10.4805	-7.22489	10.804	10.7278	11.7744	11.2043	11.4392	11.8998	10.5775	10.6521	-7.22489	9.66441	13.4229	10.2088	10.8509	11.3937	10.992	9.85643	9.64165	11.3047	9.88586	9.08025	11.1155	10.6482	10.0892	11.8484	10.7269	11.0679	11.0419	11.2943	11.2953	10.438	10.7344	10.6981	11.0858	10.6219	10.8797	11.4058	11.7564	11.8673	10.4829	10.9955	9.89675	10.1244	10.1435	11.4486
CAPN5	11.213	12.2028	10.083	10.8998	1.35147	11.2817	10.3483	11.6839	11.5254	1.35147	11.689	11.3225	11.8968	1.35147	11.2843	11.6165	10.8929	11.3548	11.5002	11.3346	10.8451	11.0699	11.3544	11.7788	11.2728	11.0155	11.7604	10.7898	11.1362	11.0193	11.3056	11.4524	12.4847	11.6366	11.7991	11.628	11.8982	11.9765	9.55253	10.7118	11.4857	11.4385	11.7636	10.7944	11.0072	11.1618	11.3582	11.763	11.4609
CAPN7	13.1134	12.7171	17.2815	14.5691	12.3811	14.2478	12.7375	14.4692	14.9001	12.9225	14.9851	13.3294	13.0254	17.7078	13.524	13.6513	12.4906	12.4915	12.8662	13.1422	13.5033	13.1188	13.2974	14.2331	14.2583	13.1841	12.604	13.542	12.4863	14.3853	15.4642	13.6536	14.0645	13.4005	13.0354	13.4166	14.9199	14.1243	14.287	14.6977	13.7874	13.2551	13.4949	15.2648	13.2773	12.4154	13.0649	13.0857	12.7537
CAPNS1	12.7894	13.1505	12.4522	12.7718	11.8578	12.8312	12.8809	12.865	12.3659	13.425	13.3932	12.8073	13.1721	1.83265	12.4012	14.5203	12.5008	12.811	11.7943	13.363	12.513	12.7027	13.0485	1.83265	12.3997	13.1633	12.6062	11.249	13.0609	12.6086	12.9209	12.6571	1.83265	12.6543	13.0719	12.98	12.7484	12.9067	12.8157	12.9666	13.3883	13.3165	13.3283	13.2541	12.9619	12.8372	13.4105	12.6229	13.0562
CAPNS1;CAPNS2	3.87619	3.87619	3.87619	3.87619	3.87619	3.87619	3.87619	3.87619	3.87619	3.87619	3.87619	3.87619	3.87619	3.87619	3.87619	3.87619	3.87619	3.87619	3.87619	3.87619	3.87619	3.87619	3.87619	3.87619	3.87619	3.87619	3.87619	3.87619	3.87619	3.87619	3.87619	3.87619	3.87619	3.87619	3.87619	3.87619	3.87619	3.87619	3.87619	3.87619	3.87619	3.87619	3.87619	3.87619	3.87619	3.87619	3.87619	3.87619	3.87619
CAPNS2	0.386639	0.386639	0.386639	0.386639	0.386639	0.386639	0.386639	0.386639	0.386639	0.386639	12.0765	0.386639	0.386639	0.386639	0.386639	0.386639	0.386639	0.386639	11.6393	0.386639	0.386639	0.386639	0.386639	0.386639	0.386639	12.4604	0.386639	0.386639	12.8303	0.386639	0.386639	12.7308	0.386639	0.386639	0.386639	12.6752	0.386639	13.2744	0.386639	12.4852	0.386639	11.5815	0.386639	0.386639	12.1981	0.386639	12.3982	0.386639	0.386639
CAPRIN1	1.22622	1.22622	1.22622	1.22622	1.22622	1.22622	1.22622	1.22622	1.22622	1.22622	1.22622	1.22622	1.22622	1.22622	1.22622	1.22622	1.22622	1.22622	1.22622	1.22622	1.22622	1.22622	1.22622	1.22622	1.22622	1.22622	1.22622	1.22622	1.22622	1.22622	1.22622	1.22622	1.22622	1.22622	1.22622	1.22622	1.22622	1.22622	1.22622	1.22622	1.22622	1.22622	1.22622	1.22622	1.22622	1.22622	1.22622	1.22622	1.22622
CAPRIN2	5.82473	5.82473	5.82473	5.82473	5.82473	5.82473	5.82473	5.82473	5.82473	5.82473	5.82473	5.82473	5.82473	5.82473	5.82473	5.82473	5.82473	5.82473	5.82473	5.82473	5.82473	5.82473	5.82473	5.82473	5.82473	5.82473	5.82473	5.82473	5.82473	5.82473	5.82473	5.82473	5.82473	5.82473	5.82473	5.82473	5.82473	5.82473	5.82473	5.82473	5.82473	5.82473	5.82473	5.82473	5.82473	5.82473	5.82473	5.82473	5.82473
CAPS	11.1227	12.2015	12.5673	12.1362	12.1073	11.7583	11.885	12.4932	12.5236	13.2483	12.3786	12.5747	13.1279	1.16186	13.0278	13.0733	12.3901	12.4627	12.404	12.8539	12.0379	11.9526	12.4786	11.9989	11.4541	12.3571	12.5936	12.4362	12.2015	12.338	12.2877	12.4796	12.106	13.1084	11.8449	12.2811	12.3318	12.3224	12.2087	12.1339	12.7101	12.0973	12.4963	12.2398	12.4182	12.2501	12.2932	12.899	12.8625
CAPZA1	10.274	12.103	10.8424	12.3921	-1.80016	12.6447	11.2853	12.4454	11.2335	-1.80016	12.0577	11.2047	11.9918	-1.80016	11.4323	13.9493	11.5756	12.4295	11.7613	11.2948	12.2267	11.1694	11.4636	11.6844	11.1847	11.8574	11.4091	-1.80016	12.7222	11.1431	11.7059	11.1206	-1.80016	12.761	12.2116	12.0517	12.0212	11.8163	-1.80016	11.7758	12.0271	12.459	12.9199	11.3868	12.2899	11.2295	11.2335	11.7366	11.6719
CAPZA1;CAPZA2	9.42339	9.42339	9.42339	9.42339	9.42339	9.42339	9.42339	9.42339	9.42339	9.42339	9.42339	9.42339	9.42339	9.42339	9.42339	9.42339	9.42339	9.42339	9.42339	9.42339	9.42339	9.42339	9.42339	9.42339	9.42339	9.42339	9.42339	9.42339	9.42339	9.42339	9.42339	9.42339	9.42339	9.42339	9.42339	9.42339	9.42339	9.42339	9.42339	9.42339	9.42339	9.42339	9.42339	9.42339	9.42339	9.42339	9.42339	9.42339	9.42339
CAPZA1;CAPZA2	2.88751	2.88751	2.88751	2.88751	2.88751	2.88751	2.88751	2.88751	2.88751	2.88751	2.88751	2.88751	2.88751	2.88751	2.88751	2.88751	2.88751	2.88751	2.88751	2.88751	2.88751	2.88751	2.88751	2.88751	2.88751	2.88751	2.88751	2.88751	2.88751	2.88751	2.88751	2.88751	2.88751	2.88751	2.88751	2.88751	2.88751	2.88751	2.88751	2.88751	2.88751	2.88751	2.88751	2.88751	2.88751	2.88751	2.88751	2.88751	2.88751
CAPZA2	8.68552	10.1857	7.88429	9.0059	-13.0256	8.6908	8.41475	11.4752	8.65469	7.99316	8.50641	7.63007	9.03284	-13.0256	8.36992	10.3443	8.19492	8.16309	10.5134	8.60866	7.71171	7.90502	7.53473	6.50367	8.76624	8.12735	9.59669	8.791	9.73309	8.26241	8.53422	8.22065	-13.0256	9.12547	8.17954	8.95944	9.55259	8.47749	7.67093	9.39633	10.3626	9.145	7.95309	8.91789	9.21696	8.55754	8.35165	9.17256	8.97612
CAPZA2	8.62797	10.1805	7.7988	8.95953	-13.8406	8.63344	8.34775	11.515	8.59607	7.91146	8.44262	7.5357	8.98742	-13.8406	8.30136	10.3446	8.12026	8.08732	10.5197	8.54843	7.62019	7.82025	7.43703	6.37001	8.71151	8.05033	9.57094	8.73714	9.71209	8.19011	8.4714	8.14689	-13.8406	9.08328	8.10434	8.91145	9.52529	8.41268	7.57799	9.36358	10.3636	9.10349	7.86999	8.86845	9.17796	8.49553	8.28246	9.132	8.92872
CAPZB	9.86238	11.9652	9.60115	10.8874	11.7319	11.4713	9.52804	12.5608	9.2165	10.2502	11.6759	9.41688	12.2981	-18.6356	10.99	15.3478	10.4567	11.2856	12.2774	11.5991	9.93995	10.564	10.2868	8.26388	9.9049	12.0392	9.91098	7.44757	12.6504	9.58813	10.9811	10.7007	9.25819	11.9832	8.83293	11.6208	8.45337	9.92955	11.4514	11.2224	11.7577	11.1466	10.1524	10.1484	12.9055	9.78972	9.31863	10.5797	11.1068
CAPZB	11.1934	13.045	10.9634	12.0959	12.8395	12.6101	10.899	13.5695	10.6247	11.5349	12.7903	10.8011	13.3381	-13.9	12.1863	16.0235	11.7167	12.4466	13.3199	12.7226	11.2617	11.8112	11.5671	9.78586	11.2308	13.1101	11.2362	9.06707	13.6484	10.9519	12.1784	11.9315	10.6614	13.0609	10.2869	12.7418	9.95271	11.2525	12.5926	12.391	12.8623	12.3242	11.4487	11.4452	13.8729	11.1294	10.7146	11.825	12.2892
CARD18	0.402557	12.3752	0.402557	0.402557	0.402557	0.402557	0.402557	11.2052	0.402557	0.402557	12.26	10.8554	0.402557	0.402557	0.402557	0.402557	0.402557	0.402557	12.3324	0.402557	0.402557	8.64115	0.402557	0.402557	11.0982	7.92849	0.402557	0.402557	0.402557	0.402557	0.402557	0.402557	0.402557	0.402557	0.402557	0.402557	0.402557	0.402557	0.402557	0.402557	0.402557	0.402557	0.402557	0.402557	0.402557	0.402557	0.402557	0.402557	0.402557
CARD9	4.63781	4.63781	4.63781	4.63781	4.63781	4.63781	4.63781	4.63781	4.63781	4.63781	4.63781	4.63781	4.63781	4.63781	4.63781	4.63781	4.63781	4.63781	4.63781	4.63781	4.63781	4.63781	4.63781	4.63781	4.63781	4.63781	4.63781	4.63781	4.63781	4.63781	4.63781	4.63781	4.63781	4.63781	4.63781	4.63781	4.63781	4.63781	4.63781	4.63781	4.63781	4.63781	4.63781	4.63781	4.63781	4.63781	4.63781	4.63781	4.63781
CARHSP1	11.8255	12.7411	11.3997	12.2823	1.5927	1.5927	10.1401	12.2961	11.5397	1.5927	12.0036	10.6912	11.5166	1.5927	10.858	10.9752	1.5927	11.249	11.1484	10.818	10.409	11.2989	10.9069	1.5927	10.7537	11.1777	10.9292	11.03	11.3387	10.7626	11.1022	1.5927	1.5927	10.4317	10.4274	12.116	1.5927	11.6636	11.0932	11.5946	11.1021	10.7352	11.0589	1.5927	11.5952	1.5927	1.5927	10.7633	11.0181
CARM1	0.67839	0.67839	0.67839	0.67839	0.67839	0.67839	0.67839	0.67839	0.67839	0.67839	0.67839	0.67839	0.67839	0.67839	0.67839	0.67839	0.67839	0.67839	0.67839	0.67839	0.67839	0.67839	0.67839	0.67839	0.67839	0.67839	0.67839	0.67839	0.67839	0.67839	0.67839	0.67839	0.67839	0.67839	0.67839	0.67839	0.67839	0.67839	0.67839	0.67839	0.67839	0.67839	0.67839	0.67839	0.67839	0.67839	0.67839	0.67839	0.67839
CARMIL1	6.44736	6.44736	12.0884	14.2776	6.44736	6.44736	15.9856	6.44736	12.5977	15.3307	13.9262	14.1099	13.5423	6.44736	15.1074	6.44736	12.9504	6.44736	15.8704	13.7765	12.9923	13.9362	12.0818	16.1575	6.44736	11.3534	13.2924	6.44736	13.4804	6.44736	13.7934	13.9066	6.44736	6.44736	6.44736	13.8512	13.71	13.8048	6.44736	13.2315	6.44736	13.4081	6.44736	13.2947	14.5301	12.9612	6.44736	13.3425	6.44736
CARS1	1.30118	1.30118	1.30118	1.30118	1.30118	1.30118	1.30118	1.30118	1.30118	1.30118	1.30118	1.30118	1.30118	1.30118	1.30118	1.30118	1.30118	1.30118	1.30118	1.30118	1.30118	1.30118	1.30118	1.30118	1.30118	1.30118	1.30118	1.30118	1.30118	1.30118	1.30118	1.30118	1.30118	1.30118	1.30118	1.30118	1.30118	1.30118	1.30118	1.30118	1.30118	1.30118	1.30118	1.30118	1.30118	1.30118	1.30118	1.30118	1.30118
CASK	0.422339	0.422339	0.422339	0.422339	0.422339	0.422339	0.422339	0.422339	0.422339	0.422339	0.422339	0.422339	0.422339	0.422339	0.422339	0.422339	0.422339	0.422339	0.422339	0.422339	0.422339	0.422339	0.422339	0.422339	0.422339	0.422339	0.422339	0.422339	0.422339	0.422339	0.422339	0.422339	0.422339	0.422339	0.422339	0.422339	0.422339	0.422339	0.422339	0.422339	0.422339	0.422339	0.422339	0.422339	0.422339	0.422339	0.422339	0.422339	0.422339
CASP1	0.402801	0.402801	0.402801	0.402801	0.402801	0.402801	0.402801	0.402801	0.402801	0.402801	0.402801	0.402801	0.402801	0.402801	0.402801	0.402801	0.402801	0.402801	0.402801	0.402801	0.402801	0.402801	0.402801	0.402801	0.402801	0.402801	0.402801	0.402801	0.402801	0.402801	0.402801	0.402801	0.402801	0.402801	0.402801	0.402801	0.402801	0.402801	0.402801	0.402801	0.402801	0.402801	0.402801	0.402801	0.402801	0.402801	0.402801	0.402801	0.402801
CASP10	0.814052	0.814052	0.814052	0.814052	0.814052	0.814052	0.814052	0.814052	0.814052	0.814052	0.814052	0.814052	0.814052	0.814052	0.814052	0.814052	0.814052	0.814052	0.814052	0.814052	0.814052	0.814052	0.814052	0.814052	0.814052	0.814052	0.814052	0.814052	0.814052	0.814052	0.814052	0.814052	0.814052	0.814052	0.814052	0.814052	0.814052	0.814052	0.814052	0.814052	0.814052	0.814052	0.814052	0.814052	0.814052	0.814052	0.814052	0.814052	0.814052
CASP14	14.5783	15.434	19.0754	14.4111	16.603	15.3817	17.5756	14.1511	14.3394	13.8204	13.4326	14.0226	14.8491	17.5522	16.1185	-6.87799	16.3596	18.5889	14.694	17.2485	15.7283	14.5279	16.1848	7.04373	8.67758	11.2821	8.30507	15.6188	13.5708	18.058	10.6277	11.4958	12.4998	15.6776	11.0021	16.2421	17.4204	11.8112	17.3085	12.8793	7.20106	12.595	16.3369	13.2316	10.8998	6.90721	10.3815	15.7026	16.5713
CASP3	3.24731	3.24731	3.24731	3.24731	3.24731	3.24731	3.24731	3.24731	3.24731	3.24731	3.24731	3.24731	3.24731	3.24731	3.24731	3.24731	3.24731	3.24731	3.24731	3.24731	3.24731	3.24731	3.24731	3.24731	3.24731	3.24731	3.24731	3.24731	3.24731	3.24731	3.24731	3.24731	3.24731	3.24731	3.24731	3.24731	3.24731	3.24731	3.24731	3.24731	3.24731	3.24731	3.24731	3.24731	3.24731	3.24731	3.24731	3.24731	3.24731
CASP6	2.41387	2.41387	2.41387	2.41387	2.41387	2.41387	2.41387	2.41387	2.41387	2.41387	2.41387	2.41387	2.41387	2.41387	2.41387	2.41387	2.41387	2.41387	2.41387	2.41387	2.41387	2.41387	2.41387	2.41387	2.41387	2.41387	2.41387	2.41387	2.41387	2.41387	2.41387	2.41387	2.41387	2.41387	2.41387	2.41387	2.41387	2.41387	2.41387	2.41387	2.41387	2.41387	2.41387	2.41387	2.41387	2.41387	2.41387	2.41387	2.41387
CASP7	1.77289	1.77289	1.77289	1.77289	1.77289	1.77289	1.77289	1.77289	1.77289	1.77289	1.77289	1.77289	1.77289	1.77289	1.77289	1.77289	1.77289	1.77289	1.77289	1.77289	1.77289	1.77289	1.77289	1.77289	1.77289	1.77289	1.77289	1.77289	1.77289	1.77289	1.77289	1.77289	1.77289	1.77289	1.77289	1.77289	1.77289	1.77289	1.77289	1.77289	1.77289	1.77289	1.77289	1.77289	1.77289	1.77289	1.77289	1.77289	1.77289
CAST	9.49508	12.0193	-5.70592	10.7851	-5.70592	8.25671	10.1192	11.5907	8.23554	8.7629	9.67474	9.33888	9.70099	-5.70592	8.96297	-5.70592	2.23873	-5.70592	11.4827	-5.70592	9.136	8.52376	-5.70592	5.50127	4.97509	7.75283	10.5215	8.20423	3.65527	8.68195	9.24143	9.27362	10.8699	-5.70592	7.19722	8.95193	9.53515	10.5392	7.97636	9.29916	6.83636	8.08579	10.077	8.28933	9.89864	8.76396	9.75579	6.24181	8.14386
CAST	13.4377	15.3972	1.63785	14.4392	1.63785	12.4764	13.9222	15.0645	12.46	12.8694	13.5772	13.3165	13.5976	1.63785	13.0247	1.63785	7.80494	1.63785	14.9806	1.63785	13.159	12.6837	1.63785	10.3375	9.92906	12.0853	14.2345	12.4357	8.90454	12.8065	13.2408	13.2658	14.505	1.63785	11.654	13.0161	13.4688	14.2483	12.2588	13.2857	11.3739	12.3438	13.8895	12.5018	13.751	12.8702	13.6401	10.9124	12.3888
CAT	12.8487	14.4118	12.1865	15.2663	13.6051	12.1989	12.9121	15.7437	12.6697	12.7057	13.0617	12.2653	13.7074	12.6613	11.7911	14.106	14.0147	12.2062	13.8832	13.3741	12.9753	13.3266	11.8752	13.2479	11.646	12.8874	12.6418	12.6759	13.4719	11.1649	12.0641	13.7177	14.2242	11.8186	12.8917	14.1493	12.4088	13.4932	10.9318	12.1521	14.1176	13.6475	12.8181	11.5997	13.6105	12.5292	11.7691	11.681	12.3845
CBR1	14.9069	14.8037	14.3122	12.6115	14.8246	14.3153	13.7623	13.6429	13.4322	14.7565	14.5804	13.8622	14.8703	14.7353	14.4874	16.5862	14.4807	15.2857	12.9457	15.6999	14.0758	13.3612	13.8146	12.3394	13.1567	15.3331	14.3724	13.2813	15.5399	14.0991	14.1887	13.6847	12.6931	15.0064	12.6036	13.2844	14.2578	13.9946	13.6886	13.4576	13.2879	14.8195	13.7105	12.8863	13.8905	12.2933	13.1827	14.4115	14.515
CBR1;CBR3	8.85798	8.85798	8.85798	8.85798	8.85798	8.85798	8.85798	8.85798	8.85798	8.85798	8.85798	8.85798	8.85798	8.85798	8.85798	8.85798	8.85798	8.85798	8.85798	8.85798	8.85798	8.85798	8.85798	8.85798	8.85798	8.85798	8.85798	8.85798	8.85798	8.85798	8.85798	8.85798	8.85798	8.85798	8.85798	8.85798	8.85798	8.85798	8.85798	8.85798	8.85798	8.85798	8.85798	8.85798	8.85798	8.85798	8.85798	8.85798	8.85798
CBR3	5.73614	5.73614	5.73614	5.73614	5.73614	5.73614	5.73614	5.73614	5.73614	5.73614	5.73614	5.73614	5.73614	5.73614	5.73614	5.73614	5.73614	5.73614	5.73614	5.73614	5.73614	5.73614	5.73614	5.73614	5.73614	5.73614	5.73614	5.73614	5.73614	5.73614	5.73614	5.73614	5.73614	5.73614	5.73614	5.73614	5.73614	5.73614	5.73614	5.73614	5.73614	5.73614	5.73614	5.73614	5.73614	5.73614	5.73614	5.73614	5.73614
CBR4	0.708621	0.708621	0.708621	0.708621	0.708621	0.708621	0.708621	0.708621	0.708621	0.708621	0.708621	0.708621	0.708621	0.708621	0.708621	0.708621	0.708621	0.708621	0.708621	0.708621	0.708621	0.708621	0.708621	0.708621	0.708621	0.708621	0.708621	0.708621	0.708621	0.708621	0.708621	0.708621	0.708621	0.708621	0.708621	0.708621	0.708621	0.708621	0.708621	0.708621	0.708621	0.708621	0.708621	0.708621	0.708621	0.708621	0.708621	0.708621	0.708621
CBX1	0.845081	0.845081	0.845081	0.845081	0.845081	0.845081	0.845081	0.845081	0.845081	0.845081	0.845081	0.845081	0.845081	0.845081	0.845081	0.845081	0.845081	0.845081	0.845081	0.845081	0.845081	0.845081	0.845081	0.845081	0.845081	0.845081	0.845081	0.845081	0.845081	0.845081	0.845081	0.845081	0.845081	0.845081	0.845081	0.845081	0.845081	0.845081	0.845081	0.845081	0.845081	0.845081	0.845081	0.845081	0.845081	0.845081	0.845081	0.845081	0.845081
CBX3	4.10213	4.10213	4.10213	4.10213	4.10213	4.10213	4.10213	4.10213	4.10213	4.10213	4.10213	4.10213	4.10213	4.10213	4.10213	4.10213	4.10213	4.10213	4.10213	4.10213	4.10213	4.10213	4.10213	4.10213	4.10213	4.10213	4.10213	4.10213	4.10213	4.10213	4.10213	4.10213	4.10213	4.10213	4.10213	4.10213	4.10213	4.10213	4.10213	4.10213	4.10213	4.10213	4.10213	4.10213	4.10213	4.10213	4.10213	4.10213	4.10213
CC2D1A	4.07964	4.07964	4.07964	12.2561	4.07964	12.2621	11.3756	12.0429	12.1591	4.07964	12.5511	12.2351	12.1708	4.07964	12.4331	4.07964	12.3386	11.5115	12.3776	13.1022	12.4268	12.1225	12.0334	12.7847	4.07964	12.6772	11.7439	4.07964	11.9072	4.07964	12.1678	13.0368	4.07964	4.07964	4.07964	12.1117	4.07964	12.4347	4.07964	4.07964	12.7482	12.3911	4.07964	4.07964	12.381	4.07964	4.07964	4.07964	11.8341
CC2D1B	5.7376	5.7376	5.7376	5.7376	5.7376	5.7376	5.7376	5.7376	5.7376	5.7376	5.7376	5.7376	5.7376	5.7376	5.7376	5.7376	5.7376	5.7376	5.7376	5.7376	5.7376	5.7376	5.7376	5.7376	5.7376	5.7376	5.7376	5.7376	5.7376	5.7376	5.7376	5.7376	5.7376	5.7376	5.7376	5.7376	5.7376	5.7376	5.7376	5.7376	5.7376	5.7376	5.7376	5.7376	5.7376	5.7376	5.7376	5.7376	5.7376
CCAR2	1.87374	1.87374	1.87374	1.87374	1.87374	1.87374	1.87374	1.87374	1.87374	1.87374	1.87374	1.87374	1.87374	1.87374	1.87374	1.87374	1.87374	1.87374	1.87374	1.87374	1.87374	1.87374	1.87374	1.87374	1.87374	1.87374	1.87374	1.87374	1.87374	1.87374	1.87374	1.87374	1.87374	1.87374	1.87374	1.87374	1.87374	1.87374	1.87374	1.87374	1.87374	1.87374	1.87374	1.87374	1.87374	1.87374	1.87374	1.87374	1.87374
CCDC122	4.9245	4.9245	4.9245	4.9245	4.9245	4.9245	4.9245	4.9245	4.9245	4.9245	4.9245	4.9245	4.9245	4.9245	4.9245	4.9245	4.9245	4.9245	4.9245	4.9245	4.9245	4.9245	4.9245	4.9245	4.9245	4.9245	4.9245	4.9245	4.9245	4.9245	4.9245	4.9245	4.9245	4.9245	4.9245	4.9245	4.9245	4.9245	4.9245	4.9245	4.9245	4.9245	4.9245	4.9245	4.9245	4.9245	4.9245	4.9245	4.9245
CCDC126;MGAT5	2.36633	2.36633	2.36633	2.36633	2.36633	2.36633	2.36633	2.36633	2.36633	2.36633	2.36633	2.36633	2.36633	2.36633	2.36633	2.36633	2.36633	2.36633	2.36633	2.36633	2.36633	2.36633	2.36633	2.36633	2.36633	2.36633	2.36633	2.36633	2.36633	2.36633	2.36633	2.36633	2.36633	2.36633	2.36633	2.36633	2.36633	2.36633	2.36633	2.36633	2.36633	2.36633	2.36633	2.36633	2.36633	2.36633	2.36633	2.36633	2.36633
CCDC144A	2.98757	2.98757	2.98757	2.98757	2.98757	2.98757	2.98757	2.98757	2.98757	2.98757	2.98757	2.98757	2.98757	2.98757	2.98757	2.98757	2.98757	2.98757	2.98757	2.98757	2.98757	2.98757	2.98757	2.98757	2.98757	2.98757	2.98757	2.98757	2.98757	2.98757	2.98757	2.98757	2.98757	2.98757	2.98757	2.98757	2.98757	2.98757	2.98757	2.98757	2.98757	2.98757	2.98757	2.98757	2.98757	2.98757	2.98757	2.98757	2.98757
CCDC22	2.05136	2.05136	2.05136	2.05136	2.05136	2.05136	2.05136	2.05136	2.05136	2.05136	2.05136	2.05136	2.05136	2.05136	2.05136	2.05136	2.05136	2.05136	2.05136	2.05136	2.05136	2.05136	2.05136	2.05136	2.05136	2.05136	2.05136	2.05136	2.05136	2.05136	2.05136	2.05136	2.05136	2.05136	2.05136	2.05136	2.05136	2.05136	2.05136	2.05136	2.05136	2.05136	2.05136	2.05136	2.05136	2.05136	2.05136	2.05136	2.05136
CCDC47	0.63859	0.63859	0.63859	0.63859	0.63859	0.63859	0.63859	0.63859	0.63859	0.63859	0.63859	0.63859	0.63859	0.63859	0.63859	0.63859	0.63859	0.63859	0.63859	0.63859	0.63859	0.63859	0.63859	0.63859	0.63859	0.63859	0.63859	0.63859	0.63859	0.63859	0.63859	0.63859	0.63859	0.63859	0.63859	0.63859	0.63859	0.63859	0.63859	0.63859	0.63859	0.63859	0.63859	0.63859	0.63859	0.63859	0.63859	0.63859	0.63859
CCDC6	1.82364	1.82364	1.82364	1.82364	1.82364	1.82364	1.82364	1.82364	1.82364	1.82364	1.82364	1.82364	1.82364	1.82364	1.82364	1.82364	1.82364	1.82364	1.82364	1.82364	1.82364	1.82364	1.82364	1.82364	1.82364	1.82364	1.82364	1.82364	1.82364	1.82364	1.82364	1.82364	1.82364	1.82364	1.82364	1.82364	1.82364	1.82364	1.82364	1.82364	1.82364	1.82364	1.82364	1.82364	1.82364	1.82364	1.82364	1.82364	1.82364
CCDC80	3.59386	3.59386	3.59386	3.59386	3.59386	3.59386	3.59386	3.59386	3.59386	3.59386	3.59386	3.59386	3.59386	3.59386	3.59386	3.59386	3.59386	3.59386	3.59386	3.59386	3.59386	3.59386	3.59386	3.59386	3.59386	3.59386	3.59386	3.59386	3.59386	3.59386	3.59386	3.59386	3.59386	3.59386	3.59386	3.59386	3.59386	3.59386	3.59386	3.59386	3.59386	3.59386	3.59386	3.59386	3.59386	3.59386	3.59386	3.59386	3.59386
CCL14	1.67716	1.67716	1.67716	1.67716	1.67716	1.67716	1.67716	1.67716	1.67716	1.67716	1.67716	1.67716	1.67716	1.67716	1.67716	1.67716	1.67716	1.67716	1.67716	1.67716	1.67716	1.67716	1.67716	1.67716	1.67716	1.67716	1.67716	1.67716	1.67716	1.67716	1.67716	1.67716	1.67716	1.67716	1.67716	1.67716	1.67716	1.67716	1.67716	1.67716	1.67716	1.67716	1.67716	1.67716	1.67716	1.67716	1.67716	1.67716	1.67716
CCL14	7.23945	7.23945	7.23945	7.23945	7.23945	7.23945	7.23945	7.23945	7.23945	7.23945	7.23945	7.23945	7.23945	7.23945	7.23945	7.23945	7.23945	7.23945	7.23945	7.23945	7.23945	7.23945	7.23945	7.23945	7.23945	7.23945	7.23945	7.23945	7.23945	7.23945	7.23945	7.23945	7.23945	7.23945	7.23945	7.23945	7.23945	7.23945	7.23945	7.23945	7.23945	7.23945	7.23945	7.23945	7.23945	7.23945	7.23945	7.23945	7.23945
CCL15	11.4622	12.5423	10.8062	13.1953	-2.44093	12.0805	9.27139	11.7253	11.9548	10.2274	10.9805	11.0621	11.4952	-2.44093	10.9759	-2.44093	9.33421	9.45276	12.4226	-2.44093	10.5403	11.4685	10.6703	11.9188	10.9182	10.7887	11.9172	11.8583	-2.44093	10.4528	10.8194	11.0243	13.1109	-2.44093	11.1239	11.6978	12.3587	12.1247	10.7022	10.8552	10.475	11.6999	12.0784	9.70202	11.1607	10.9307	11.7215	12.368	11.1917
CCL16	1.86934	1.86934	1.86934	1.86934	1.86934	1.86934	1.86934	1.86934	1.86934	1.86934	1.86934	1.86934	1.86934	1.86934	1.86934	1.86934	1.86934	1.86934	1.86934	1.86934	1.86934	1.86934	1.86934	1.86934	1.86934	1.86934	1.86934	1.86934	1.86934	1.86934	1.86934	1.86934	1.86934	1.86934	1.86934	1.86934	1.86934	1.86934	1.86934	1.86934	1.86934	1.86934	1.86934	1.86934	1.86934	1.86934	1.86934	1.86934	1.86934
CCL18	6.94458	6.94458	6.94458	6.94458	6.94458	6.94458	6.94458	6.94458	6.94458	6.94458	6.94458	6.94458	6.94458	6.94458	6.94458	6.94458	6.94458	6.94458	6.94458	6.94458	6.94458	6.94458	6.94458	6.94458	6.94458	6.94458	6.94458	6.94458	6.94458	6.94458	6.94458	6.94458	6.94458	6.94458	6.94458	6.94458	6.94458	6.94458	6.94458	6.94458	6.94458	6.94458	6.94458	6.94458	6.94458	6.94458	6.94458	6.94458	6.94458
CCL2	1.76039	1.76039	1.76039	1.76039	1.76039	1.76039	1.76039	1.76039	1.76039	1.76039	1.76039	1.76039	1.76039	1.76039	1.76039	1.76039	1.76039	1.76039	1.76039	1.76039	1.76039	1.76039	1.76039	1.76039	1.76039	1.76039	1.76039	1.76039	1.76039	1.76039	1.76039	1.76039	1.76039	1.76039	1.76039	1.76039	1.76039	1.76039	1.76039	1.76039	1.76039	1.76039	1.76039	1.76039	1.76039	1.76039	1.76039	1.76039	1.76039
CCM2	1.78124	1.78124	1.78124	1.78124	1.78124	1.78124	1.78124	1.78124	1.78124	1.78124	1.78124	1.78124	1.78124	1.78124	1.78124	1.78124	1.78124	1.78124	1.78124	1.78124	1.78124	1.78124	1.78124	1.78124	1.78124	1.78124	1.78124	1.78124	1.78124	1.78124	1.78124	1.78124	1.78124	1.78124	1.78124	1.78124	1.78124	1.78124	1.78124	1.78124	1.78124	1.78124	1.78124	1.78124	1.78124	1.78124	1.78124	1.78124	1.78124
CCN1	13.8799	14.9914	11.1651	14.4316	4.96194	14.1332	4.96194	14.1681	14.8088	4.96194	12.3711	13.7366	13.0652	4.96194	12.5051	4.96194	4.96194	4.96194	14.0344	4.96194	13.3223	13.1391	12.5195	13.1491	12.1574	4.96194	14.4365	14.3812	4.96194	13.4082	12.8792	13.2958	14.947	4.96194	13.1299	13.0835	13.946	14.1168	12.8015	11.9464	4.96194	12.3833	12.0356	13.1469	12.4683	14.1375	14.332	13.2015	13.4492
CCN2	7.21892	8.10707	5.87077	7.11806	-10.4725	7.30706	5.43977	6.66784	7.79144	-10.4725	6.90397	7.16482	5.97945	-10.4725	6.4352	-10.4725	4.10373	5.22411	7.20052	3.37437	6.86766	6.84825	5.83909	7.76736	7.79453	5.85236	7.49226	7.62854	4.82529	7.12139	6.29687	7.06221	7.88521	4.64002	7.08095	6.86887	7.47165	7.53389	7.2927	6.26762	6.40256	5.39909	7.27298	7.13258	6.13804	7.30566	7.39309	6.93907	6.03763
CCN2	16.326	16.7647	15.6601	16.2762	7.58724	16.3696	15.4472	16.0538	16.6088	7.58724	16.1704	16.2993	15.7138	7.58724	15.9389	7.58724	14.7872	15.3407	16.3169	14.427	16.1525	16.1429	15.6444	16.5969	16.6104	15.651	16.461	16.5284	15.1437	16.2778	15.8706	16.2486	16.6551	15.0522	16.2579	16.1531	16.4509	16.4816	16.3625	15.8561	15.9228	15.4271	16.3527	16.2834	15.7921	16.3689	16.4121	16.1878	15.7425
CCN3	16.3055	16.8198	14.3096	16.7583	5.49037	16.0594	14.236	16.1832	16.8558	12.9863	15.5244	16.7527	15.394	14.5773	14.7406	5.49037	13.909	14.0953	16.5247	12.8116	15.6731	15.9233	14.1523	16.1571	16.6751	14.059	16.6778	16.9077	13.8291	15.9654	14.973	15.8109	17.4853	13.7779	16.3383	16.1535	16.2403	16.5967	15.9701	15.7211	14.5894	14.9465	16.27	15.9363	14.8698	16.7301	17.043	16.0477	15.4767
CCN4	5.40741	5.40741	5.40741	5.40741	5.40741	5.40741	5.40741	5.40741	5.40741	5.40741	5.40741	5.40741	5.40741	5.40741	5.40741	5.40741	5.40741	5.40741	5.40741	5.40741	5.40741	5.40741	5.40741	5.40741	5.40741	5.40741	5.40741	5.40741	5.40741	5.40741	5.40741	5.40741	5.40741	5.40741	5.40741	5.40741	5.40741	5.40741	5.40741	5.40741	5.40741	5.40741	5.40741	5.40741	5.40741	5.40741	5.40741	5.40741	5.40741
CCN5	11.233	11.233	11.233	11.233	11.233	11.233	11.233	11.233	11.233	11.233	11.233	11.233	11.233	11.233	11.233	11.233	11.233	11.233	11.233	11.233	11.233	11.233	11.233	11.233	11.233	11.233	11.233	11.233	11.233	11.233	11.233	11.233	11.233	11.233	11.233	11.233	11.233	11.233	11.233	11.233	11.233	11.233	11.233	11.233	11.233	11.233	11.233	11.233	11.233
CCN5	2.59262	2.59262	2.59262	2.59262	2.59262	2.59262	2.59262	2.59262	2.59262	2.59262	2.59262	2.59262	2.59262	2.59262	2.59262	2.59262	2.59262	2.59262	2.59262	2.59262	2.59262	2.59262	2.59262	2.59262	2.59262	2.59262	2.59262	2.59262	2.59262	2.59262	2.59262	2.59262	2.59262	2.59262	2.59262	2.59262	2.59262	2.59262	2.59262	2.59262	2.59262	2.59262	2.59262	2.59262	2.59262	2.59262	2.59262	2.59262	2.59262
CCN5	13.1417	13.1417	13.1417	13.1417	13.1417	13.1417	13.1417	13.1417	13.1417	13.1417	13.1417	13.1417	13.1417	13.1417	13.1417	13.1417	13.1417	13.1417	13.1417	13.1417	13.1417	13.1417	13.1417	13.1417	13.1417	13.1417	13.1417	13.1417	13.1417	13.1417	13.1417	13.1417	13.1417	13.1417	13.1417	13.1417	13.1417	13.1417	13.1417	13.1417	13.1417	13.1417	13.1417	13.1417	13.1417	13.1417	13.1417	13.1417	13.1417
CCNY	1.70012	1.70012	1.70012	1.70012	1.70012	1.70012	1.70012	1.70012	1.70012	1.70012	1.70012	1.70012	1.70012	1.70012	1.70012	1.70012	1.70012	1.70012	1.70012	1.70012	1.70012	1.70012	1.70012	1.70012	1.70012	1.70012	1.70012	1.70012	1.70012	1.70012	1.70012	1.70012	1.70012	1.70012	1.70012	1.70012	1.70012	1.70012	1.70012	1.70012	1.70012	1.70012	1.70012	1.70012	1.70012	1.70012	1.70012	1.70012	1.70012
CCS	12.4012	4.22479	12.3581	12.3592	4.22479	12.7157	12.4293	12.3474	12.3457	4.22479	12.2689	12.5149	12.5401	4.22479	12.6356	4.22479	12.3378	12.0978	12.2918	12.3563	12.2439	12.3177	12.4709	12.4479	12.5985	12.2788	12.0712	12.6841	12.1167	12.7208	12.4588	12.3548	4.22479	12.0681	12.0118	12.3135	12.2266	12.0936	12.6205	12.1603	12.5373	12.2065	12.8037	12.3159	12.2925	12.4504	12.2538	12.4167	12.4428
CCT2	10.8761	14.2837	11.4038	10.4463	1.30967	11.1359	12.1916	10.0233	11.2228	1.30967	10.6153	10.7226	11.7838	1.30967	11.1683	12.1237	12.4219	11.4859	11.0447	12.0793	9.65667	11.7028	11.0169	1.30967	1.30967	11.1329	10.9935	1.30967	12.3559	11.5949	11.49	1.30967	1.30967	10.5238	1.30967	11.232	1.30967	10.9079	11.215	11.4434	1.30967	11.1723	9.94941	11.2422	11.8341	10.3327	1.30967	11.1728	11.6954
CCT3	11.9978	12.3112	11.4611	11.6672	11.2648	11.7101	11.287	10.814	11.4262	11.6793	11.4873	10.5592	11.831	-0.322444	11.0484	12.1538	11.4262	11.1951	11.4549	11.4232	11.4454	11.341	11.6633	11.8434	11.6605	11.2175	11.7711	11.0564	12.4944	13.2915	12.2508	12.1247	15.333	11.6581	12.8243	12.9411	14.1447	14.571	11.9902	11.9697	11.4371	11.8596	12.624	12.219	12.0972	14.2537	14.8861	13.1266	11.8744
CCT4	12.2108	4.08913	11.7017	11.9849	4.08913	12.4594	11.846	12.0775	12.1248	4.08913	12.2725	11.7138	12.5544	4.08913	11.8519	12.446	12.1786	11.6046	11.7539	11.9844	11.8778	11.9378	11.95	11.5668	11.8362	11.4949	12.071	11.6268	12.1745	11.3903	12.0622	11.9283	12.0183	4.08913	11.7414	12.2419	11.9209	12.0312	11.6006	12.1783	11.799	11.5838	12.1515	12.0381	12.2015	11.8015	4.08913	11.6042	12.3111
CCT5	11.0674	0.559956	10.6388	10.1016	10.3009	11.5763	0.559956	11.6354	11.2873	0.559956	11.148	10.5165	12.3627	0.559956	10.9617	12.0453	11.1887	11.2788	11.274	11.4833	11.1965	10.8633	11.077	0.559956	10.9791	10.8837	11.4718	10.5636	12.1021	11.2527	11.4773	0.559956	10.5862	0.559956	0.559956	11.1981	10.5192	11.0287	11.0446	11.2157	11.0415	11.5451	11.461	11.2232	11.6064	11.2429	10.7564	10.8371	11.5727
CCT6A	10.8195	11.495	1.81685	1.81685	1.81685	12.0334	11.9004	1.81685	11.5205	1.81685	10.8535	10.3871	11.4797	1.81685	10.9169	1.81685	11.2802	11.9456	11.5196	11.6432	10.6385	11.5487	11.8037	10.2216	11.2614	11.3575	12.2713	1.81685	12.3992	11.6977	11.6673	1.81685	1.81685	10.9992	10.755	11.1364	1.81685	10.6134	10.0577	12.6811	1.81685	14.6542	1.81685	10.6434	11.9074	1.81685	1.81685	12.0492	11.8574
CCT6A;CCT6B	1.93601	1.93601	1.93601	1.93601	1.93601	1.93601	1.93601	1.93601	1.93601	1.93601	1.93601	1.93601	1.93601	1.93601	1.93601	1.93601	1.93601	1.93601	1.93601	1.93601	1.93601	1.93601	1.93601	1.93601	1.93601	1.93601	1.93601	1.93601	1.93601	1.93601	1.93601	1.93601	1.93601	1.93601	1.93601	1.93601	1.93601	1.93601	1.93601	1.93601	1.93601	1.93601	1.93601	1.93601	1.93601	1.93601	1.93601	1.93601	1.93601
CCT6A;CCT6B	3.43352	3.43352	3.43352	3.43352	3.43352	3.43352	3.43352	3.43352	3.43352	3.43352	3.43352	3.43352	3.43352	3.43352	3.43352	3.43352	3.43352	3.43352	3.43352	3.43352	3.43352	3.43352	3.43352	3.43352	3.43352	3.43352	3.43352	3.43352	3.43352	3.43352	3.43352	3.43352	3.43352	3.43352	3.43352	3.43352	3.43352	3.43352	3.43352	3.43352	3.43352	3.43352	3.43352	3.43352	3.43352	3.43352	3.43352	3.43352	3.43352
CCT6A;CCT6B	1.41592	1.41592	1.41592	1.41592	1.41592	1.41592	1.41592	1.41592	1.41592	1.41592	1.41592	1.41592	1.41592	1.41592	1.41592	1.41592	1.41592	1.41592	1.41592	1.41592	1.41592	1.41592	1.41592	1.41592	1.41592	1.41592	1.41592	1.41592	1.41592	1.41592	1.41592	1.41592	1.41592	1.41592	1.41592	1.41592	1.41592	1.41592	1.41592	1.41592	1.41592	1.41592	1.41592	1.41592	1.41592	1.41592	1.41592	1.41592	1.41592
CCT6B	8.6653	8.6653	8.6653	8.6653	8.6653	8.6653	8.6653	8.6653	8.6653	8.6653	8.6653	8.6653	8.6653	8.6653	8.6653	8.6653	8.6653	8.6653	8.6653	8.6653	8.6653	8.6653	8.6653	8.6653	8.6653	8.6653	8.6653	8.6653	8.6653	8.6653	8.6653	8.6653	8.6653	8.6653	8.6653	8.6653	8.6653	8.6653	8.6653	8.6653	8.6653	8.6653	8.6653	8.6653	8.6653	8.6653	8.6653	8.6653	8.6653
CCT7	12.1466	2.79186	11.7674	11.6548	12.5841	12.1487	11.7446	12.1672	12.3601	2.79186	11.5786	11.4376	12.3808	2.79186	12.3786	13.6614	11.5577	11.8177	11.4528	11.9668	10.9808	12.1239	11.9563	11.4823	11.2739	11.7248	11.825	11.2947	12.9641	11.4927	11.8885	2.79186	2.79186	11.4797	2.79186	11.647	2.79186	12.0954	11.2096	11.6293	11.2306	11.5039	11.8449	12.8518	12.7494	2.79186	2.79186	12.1476	12.6853
CCT8	11.9101	12.1242	15.3038	11.509	11.4584	11.7236	10.9464	11.4021	11.2411	10.7136	11.5609	15.2974	12.207	-0.94504	11.3192	13.1846	11.3723	11.9146	12.2378	11.9475	11.404	11.4035	11.8675	10.8472	11.3587	11.3265	11.4223	12.7524	13.6816	11.0963	11.9173	11.3712	-0.94504	15.5303	11.5611	11.1761	12.4749	10.7129	11.7336	11.9252	11.7147	12.0796	12.0652	11.308	12.2601	12.4477	12.0373	11.3167	11.9091
CD109	10.0242	0.639155	10.2168	9.93755	11.3255	9.34339	11.0456	10.82	0.639155	10.2402	0.639155	10.2632	10.7578	0.639155	10.5738	12.3373	10.5916	10.9816	0.639155	11.0621	10.3391	9.82035	10.8703	0.639155	0.639155	0.639155	10.4245	10.2535	9.82983	0.639155	10.0409	0.639155	0.639155	0.639155	0.639155	10.0899	0.639155	10.3031	10.4566	9.68941	11.2127	10.4277	11.3447	10.5572	0.639155	0.639155	0.639155	9.69104	10.8385
CD14	17.8599	16.2876	20.0941	16.2134	19.9116	18.7606	20.1496	16.1854	17.0608	18.6271	17.3854	17.9802	17.4844	20.2366	18.7032	18.4258	18.3372	19.6548	18.0175	18.3679	18.6197	18.921	19.0218	18.1741	19.4977	18.372	16.9118	17.7954	18.056	18.858	18.3711	17.6113	18.4664	17.943	18.5189	18.2505	18.2072	18.1286	19.9532	18.9843	19.339	17.5719	18.7421	17.9473	17.3605	19.5628	18.3345	17.4121	18.8551
CD151	-8.42366	8.91757	6.87432	7.14768	6.50612	6.44258	8.74894	10.1266	9.518	7.29086	9.74877	9.99193	10.7336	-8.42366	7.78101	10.3348	9.39301	9.04945	9.1343	8.90354	9.15068	9.71565	6.14683	10.2904	9.49092	8.07783	10.6858	9.64422	6.30313	8.58183	8.7836	9.94805	-8.42366	7.33717	7.75833	9.12779	9.30953	9.43387	7.57534	9.24581	9.32863	6.57358	9.36946	8.27156	7.47181	9.60007	9.52463	8.75999	6.99222
CD160	13.3825	13.4393	13.7372	13.5419	13.2661	13.6442	13.8409	13.5864	13.4332	13.036	12.5275	13.4744	13.4486	12.8449	13.596	12.1514	13.615	13.1478	13.1564	12.8612	13.8622	13.7365	13.6322	13.6884	13.6629	13.5746	13.7094	14.0501	13.1874	13.7772	13.7646	13.6023	12.9008	13.5455	12.9153	13.079	14.1292	13.8704	13.437	13.7169	13.6526	13.5552	13.0987	13.8599	12.9466	13.4807	13.7167	13.6711	13.5478
CD163	12.2823	12.5547	3.7409	12.2349	3.7409	12.0213	12.0056	12.9912	12.584	3.7409	11.9245	11.9268	11.7261	3.7409	11.1611	3.7409	3.7409	3.7409	11.8615	3.7409	11.3432	11.1326	11.5622	12.5491	12.148	11.9271	12.5576	12.2137	10.5332	11.8694	11.9085	12.4488	12.747	3.7409	11.8284	12.1517	12.335	12.1563	12.5034	11.6773	11.7722	11.8041	12.118	12.0253	11.8461	12.462	11.4253	12.0234	12.4514
CD163L1	9.1271	11.4526	8.16372	10.1889	-2.36205	9.99214	8.27763	9.69446	9.91728	-2.36205	9.06247	9.65515	8.75089	-2.36205	8.9705	-2.36205	7.85319	-2.36205	9.46869	8.76429	9.39262	9.87726	9.24836	-2.36205	8.44081	7.62154	-2.36205	9.5179	7.98677	9.19324	8.37929	9.2392	-2.36205	8.42631	9.54653	9.3039	10.6913	9.96302	8.94273	9.04824	9.1266	8.77013	9.99285	10.2263	8.57519	9.77908	9.14409	9.4349	8.23928
CD177	11.4648	12.5567	12.6779	10.4689	11.9964	12.2117	12.0554	15.7506	12.8793	11.6494	10.0131	11.8759	12.9741	12.8199	12.6536	12.6432	12.4225	13.3652	10.8104	12.4585	12.1087	11.6643	11.9171	12.9804	12.0405	10.1153	12.6619	11.9566	10.2545	11.5313	13.1627	11.222	12.5183	12.9938	12.2545	8.48806	12.059	10.6163	8.91445	11.0445	11.1436	10.7093	11.6569	11.9701	6.33118	11.2681	13.0894	14.8659	12.8977
CD177	9.54326	10.8317	10.9747	8.36796	10.1706	10.4246	10.2402	14.6008	11.2125	9.76104	7.83012	10.0284	11.3243	11.1424	10.946	10.9338	10.6733	11.7858	8.77097	10.7158	10.3031	9.77866	10.0769	11.3318	10.2225	7.95072	10.9558	10.1236	8.11498	9.62168	11.5469	9.25667	10.7865	11.3475	10.4751	6.03048	10.2444	8.54195	6.53365	9.04722	9.1642	8.65165	9.76992	10.1395	3.48523	9.31107	11.4604	13.5568	11.2341
CD1D	0.629962	0.629962	0.629962	0.629962	0.629962	0.629962	0.629962	0.629962	0.629962	0.629962	0.629962	0.629962	0.629962	0.629962	0.629962	0.629962	0.629962	0.629962	0.629962	0.629962	0.629962	0.629962	0.629962	0.629962	0.629962	0.629962	0.629962	0.629962	0.629962	0.629962	0.629962	0.629962	0.629962	0.629962	0.629962	0.629962	0.629962	0.629962	0.629962	0.629962	0.629962	0.629962	0.629962	0.629962	0.629962	0.629962	0.629962	0.629962	0.629962
CD200	8.3205	12.1571	9.80763	10.3982	8.54566	10.624	10.3276	9.89164	10.3026	-3.70646	9.59844	10.4222	9.30836	-3.70646	10.7983	10.6338	9.68827	10.9793	10.4496	8.84272	10.3918	10.4491	10.6407	10.9843	9.33159	10.7217	9.78139	10.0575	9.93939	10.2478	10.4428	10.8049	10.8992	11.2882	9.50079	9.01901	10.046	10.2005	10.5622	10.3026	11.0593	9.91571	9.10538	10.1942	9.98849	10.8384	9.98007	10.1185	9.22849
CD200R1	3.6027	3.6027	3.6027	3.6027	3.6027	3.6027	3.6027	3.6027	3.6027	3.6027	3.6027	3.6027	3.6027	3.6027	3.6027	3.6027	3.6027	3.6027	3.6027	3.6027	3.6027	3.6027	3.6027	3.6027	3.6027	3.6027	3.6027	3.6027	3.6027	3.6027	3.6027	3.6027	3.6027	3.6027	3.6027	3.6027	3.6027	3.6027	3.6027	3.6027	3.6027	3.6027	3.6027	3.6027	3.6027	3.6027	3.6027	3.6027	3.6027
CD209	13.1607	13.7158	13.9575	13.1562	13.5404	13.692	13.9441	13.5695	13.7741	13.9134	13.2357	13.4526	13.4547	7.03876	13.6307	7.03876	13.2874	13.8254	13.604	13.724	13.2589	13.1492	13.8378	13.6919	13.8295	13.5334	13.4992	13.766	13.2536	13.4383	13.1953	13.5811	14.1096	13.6722	13.2395	13.8423	13.8091	13.5715	13.6544	13.1776	13.7581	7.03876	14.1685	13.4711	13.369	13.3412	13.5898	13.5561	13.9592
CD226	1.08776	1.08776	1.08776	1.08776	1.08776	1.08776	1.08776	1.08776	1.08776	1.08776	1.08776	1.08776	1.08776	1.08776	1.08776	1.08776	1.08776	1.08776	1.08776	1.08776	1.08776	1.08776	1.08776	1.08776	1.08776	1.08776	1.08776	1.08776	1.08776	1.08776	1.08776	1.08776	1.08776	1.08776	1.08776	1.08776	1.08776	1.08776	1.08776	1.08776	1.08776	1.08776	1.08776	1.08776	1.08776	1.08776	1.08776	1.08776	1.08776
CD248	17.0831	18.3942	18.1958	17.721	17.4729	17.1463	17.8805	17.0551	18.1645	17.0216	17.359	17.5412	17.284	17.6544	17.5309	18.3824	18.2191	17.0234	17.606	17.8261	17.8058	17.4921	18.6812	17.884	17.7559	17.5185	17.6744	18.1185	16.9867	17.3147	17.0239	17.9137	17.8278	17.736	16.4766	17.7282	18.3575	18.2121	17.8979	17.7181	17.9344	17.6002	18.0018	17.7311	16.7074	17.8247	17.6878	18.2595	17.7959
CD27	17.2169	18.1601	14.7291	17.4794	14.9108	17.3475	13.464	17.8499	17.8905	14.9831	16.4585	17.476	16.5284	2.86665	15.9332	2.86665	13.1965	13.9237	17.6097	13.255	16.4644	16.9694	13.9466	16.9452	16.0507	14.1357	17.8196	17.6206	14.0421	16.7154	16.2814	16.4929	18.3017	13.8038	17.0596	17.1777	17.8394	17.6831	16.1109	16.248	14.6932	15.5	16.772	16.6799	15.6261	17.5552	17.8145	17.0144	14.3999
CD276	11.7877	17.5908	11.1796	14.2861	12.6865	14.4958	13.5799	13.4713	17.1174	14.0243	14.1163	12.1728	12.1196	13.3621	12.3097	15.306	12.4488	8.71638	12.5858	10.0607	11.6703	11.039	15.8337	13.6296	11.1781	10.1092	11.8553	12.5734	9.18498	11.061	10.8401	14.9123	13.2362	10.7685	11.2714	13.1373	14.5039	12.3352	9.52881	7.86156	10.9934	12.4733	14.9999	10.5637	9.0779	10.1281	10.8793	11.7833	10.5459
CD2AP	13.0003	12.5301	12.5243	14.4054	11.6955	13.7085	12.0354	14.8407	13.4612	13.0534	14.3274	13.4249	13.6685	12.1408	13.712	14.8729	11.2844	12.9367	12.779	13.2559	13.3525	13.7991	13.2117	12.8749	12.38	12.4814	13.1573	12.9676	12.8604	12.858	13.0899	12.913	12.989	14.058	12.5485	14.0981	12.7405	13.2272	11.92	12.0758	12.6528	12.9644	12.9922	12.631	13.2687	11.7738	12.307	12.6906	12.5258
CD300A	16.0783	17.274	16.2539	16.4765	16.1214	16.5112	16.0212	16.9097	16.712	15.7365	16.7497	16.5986	16.0657	15.8109	16.1682	16.1699	16.1166	15.5689	16.3081	15.98	16.2474	16.4748	16.6125	16.9084	16.7366	16.3174	16.5829	16.5531	15.9674	16.5063	16.6725	16.5285	16.841	16.2909	16.5256	16.4328	16.8537	16.7558	16.511	16.4239	16.4522	16.1637	16.7243	16.6454	16.2733	16.4353	16.5977	16.4821	16.5389
CD300C	10.2542	11.7805	10.2412	10.2435	-4.59348	11.5937	11.1342	11.323	12.5824	-4.59348	11.2298	11.005	11.0344	-4.59348	10.8351	-4.59348	12.3784	10.56	10.6928	10.9073	11.3635	12.6372	9.55571	-4.59348	11.1635	10.5878	11.1079	11.1591	10.6449	11.5626	11.2044	11.3421	11.8635	10.4982	10.9911	12.5553	12.0312	12.003	11.3969	11.9124	12.8412	12.1677	9.61197	11.1724	10.7756	11.2453	12.9045	11.131	11.6109
CD300E	12.8319	12.9252	12.1936	12.5499	1.83852	12.5963	12.3494	13.1974	12.8341	10.5826	12.5596	12.5676	12.006	10.2137	12.3451	10.8112	12.2947	10.2493	12.1874	11.1823	12.2825	12.2412	11.9961	12.3894	12.3032	12.1002	12.1019	12.6478	12.2356	12.2216	12.6121	12.3034	12.0826	11.6806	11.9995	12.525	12.6055	12.6158	12.4011	11.8321	12.4303	12.8531	12.5613	12.0289	11.9157	12.4192	12.632	12.9501	12.3421
CD300LF	9.50817	10.6762	8.67466	8.40125	-12.6661	12.8098	11.6237	8.70432	9.60626	-12.6661	9.89545	9.49792	8.00428	10.1494	10.634	-12.6661	9.17151	9.91395	10.307	10.707	9.67054	9.63835	10.0898	9.88332	10.6713	8.3211	8.32879	10.3293	8.10405	10.1134	8.62209	8.45937	10.7327	8.87655	10.5015	10.8254	11.0377	10.4393	9.25966	7.79581	10.0193	7.42476	9.92413	9.72047	8.33968	9.61519	10.5805	8.28244	11.1292
CD300LG	9.30875	13.8194	6.13299	10.4468	2.63258	12.5022	0.552184	11.3451	11.2816	4.79198	9.95696	11.6545	6.81748	3.10305	6.50744	-2.76946	3.10814	0.0453931	10.478	0.230718	7.3295	8.4711	3.3293	9.17325	3.59423	3.60842	8.6346	9.19201	5.35289	6.63847	8.57319	10.603	9.7786	5.24172	8.05341	8.97264	11.9313	12.0909	5.77291	4.17309	7.1177	3.17306	6.99106	5.71528	6.87272	6.57308	6.86252	6.97748	0.511225
CD300LG	11.1355	15.812	7.84293	12.3153	4.21381	14.4463	2.05692	13.2467	13.1808	6.45262	11.8075	13.5674	8.55259	4.70158	8.23115	-1.38686	4.70686	1.5315	12.3477	1.72364	9.08344	10.267	4.93615	10.995	5.21082	5.22554	10.4365	11.0144	7.03415	8.36699	10.3729	12.4773	11.6226	6.91889	9.83397	10.787	13.8545	14.0199	7.46961	5.81097	8.86385	4.77416	8.73255	7.40986	8.60986	8.2992	8.59928	8.71847	2.01446
CD300LG	16.8957	18.5688	15.7177	17.3178	14.4193	18.0802	13.6476	17.651	17.6275	15.2203	17.1361	17.7658	15.9716	14.5938	15.8566	12.4155	14.5957	13.4596	17.3294	13.5284	16.1615	16.585	14.6777	16.8454	14.776	14.7812	16.6456	16.8524	15.4283	15.9052	16.6228	17.3758	17.0699	15.3871	16.43	16.771	17.8685	17.9276	15.5841	14.9907	16.0829	14.6198	16.036	15.5627	15.9921	15.8809	15.9883	16.0309	13.6324
CD320	17.2421	18.2152	15.8111	18.1642	9.36995	17.6474	9.36995	18.6723	18.3139	16.8661	17.1535	17.8704	17.3634	9.36995	15.7106	9.36995	16.1812	9.36995	18.4401	9.36995	17.6528	17.6635	9.36995	17.3233	9.36995	18.4625	18.2382	17.8717	9.36995	17.4218	17.1612	17.098	18.8045	9.36995	17.239	17.5766	18.1872	18.1877	16.9376	16.3595	9.36995	16.0462	16.6583	17.2293	16.1806	17.8715	18.0256	17.4925	15.8374
CD33	14.0492	13.685	12.9274	13.365	13.2972	13.2468	13.4742	13.9919	12.3992	13.7858	13.06	13.0572	12.6194	13.0898	13.2698	11.5368	12.892	12.5627	13.6958	12.4257	13.1525	13.0591	12.9903	12.0467	12.6672	13.4728	13.0453	13.3515	13.0376	13.3948	12.58	13.0049	13.1442	13.3119	12.7233	13.0037	13.0437	12.7373	13.3022	12.8617	14.213	13.7102	12.2041	13.1779	12.8787	13.2612	13.2235	13.2095	12.4829
CD36	3.07506	3.07506	3.07506	3.07506	3.07506	3.07506	3.07506	3.07506	3.07506	3.07506	3.07506	3.07506	3.07506	3.07506	3.07506	3.07506	3.07506	3.07506	3.07506	3.07506	3.07506	3.07506	3.07506	3.07506	3.07506	3.07506	3.07506	3.07506	3.07506	3.07506	3.07506	3.07506	3.07506	3.07506	3.07506	3.07506	3.07506	3.07506	3.07506	3.07506	3.07506	3.07506	3.07506	3.07506	3.07506	3.07506	3.07506	3.07506	3.07506
CD38	-2.97154	10.544	10.7615	9.75429	10.781	-2.97154	7.19493	-2.97154	8.92729	9.68633	7.59275	8.562	9.07234	-2.97154	8.92507	10.3087	8.1764	9.37501	-2.97154	7.88065	8.23703	9.5401	8.71993	10.4489	9.73342	-2.97154	9.03742	8.94412	-2.97154	7.67311	9.46571	9.8002	-2.97154	13.3695	-2.97154	9.98207	-2.97154	9.15242	8.45292	-2.97154	10.1393	7.74036	10.3234	7.96516	-2.97154	9.96458	8.36768	7.20778	8.5456
CD40	14.5501	14.6157	2.38757	14.5056	2.38757	13.7656	2.38757	14.8953	14.7115	2.38757	12.9397	13.8377	2.38757	2.38757	12.8135	2.38757	2.38757	2.38757	14.4989	2.38757	13.865	14.1239	2.38757	13.9347	13.6375	2.38757	14.4273	14.346	2.38757	13.5527	13.1599	13.4937	14.9311	2.38757	13.3003	13.7344	13.8357	13.7265	13.353	13.3783	2.38757	19.4469	13.1117	13.4139	12.3327	14.1574	14.2147	13.6689	12.2259
CD44	9.06287	16.145	2.55026	13.0538	-1.90333	13.1033	6.89302	15.113	10.9307	3.58271	11.9351	11.3322	6.80882	0.241642	9.10596	-5.74969	3.86675	4.77507	12.9202	1.08888	10.8619	9.09535	9.13876	15.3058	4.79819	6.81821	9.14481	10.9484	7.57506	8.36477	7.18214	14.6121	14.6276	1.75167	10.093	9.52246	12.11	13.3801	5.29827	6.1236	8.53086	11.7009	7.4443	8.29287	7.55991	6.16305	10.3882	9.11417	5.3497
CD44	6.19383	11.3538	1.44885	9.10155	-1.79596	9.13762	4.61291	10.6018	7.55468	2.20107	8.28647	7.84719	4.55156	-0.233175	6.22522	-4.59836	2.40802	3.06981	9.00418	0.384106	7.50459	6.21749	6.24912	10.7423	3.08665	4.5584	6.25352	7.56762	5.10983	5.6852	4.82356	10.2369	10.2482	0.867008	6.94436	6.52868	8.4139	9.33932	3.451	4.05232	5.80621	8.11586	5.01456	5.63282	5.09879	4.08106	7.15947	6.2312	3.48847
CD44	18.3033	20.3021	16.4654	19.4297	15.2085	19.4436	17.691	20.0108	18.8305	16.7568	19.1139	18.9438	17.6672	15.8138	18.3155	14.123	16.8369	17.0933	19.3919	16.053	18.8111	18.3125	18.3248	20.0652	17.0998	17.6699	18.3265	18.8355	17.8835	18.1063	17.7726	19.8694	19.8738	16.24	18.5941	18.4331	19.1633	19.5218	17.2409	17.4738	18.1532	19.0479	17.8466	18.086	17.8792	17.485	18.6774	18.3178	17.2554
CD44	19.8616	20.8918	18.9142	20.4421	18.2664	20.4493	19.546	20.7417	20.1333	19.0644	20.2794	20.1917	19.5337	18.5784	19.8679	17.7069	19.1057	19.2379	20.4227	18.7017	20.1233	19.8663	19.8726	20.7697	19.2412	19.5351	19.8735	20.1359	19.6452	19.76	19.588	20.6688	20.6711	18.7981	20.0114	19.9285	20.3048	20.4896	19.314	19.434	19.7842	20.2453	19.6262	19.7496	19.643	19.4398	20.0544	19.8691	19.3215
CD46	10.7556	11.0716	11.0747	10.2411	11.2602	11.7138	10.3803	10.3441	10.9181	-6.17199	10.5486	10.5626	9.73356	-6.17199	9.47761	-6.17199	9.97117	9.00402	9.55798	9.5908	10.5902	11.1463	10.8583	10.9972	10.8334	10.6408	10.3648	10.7256	10.2628	11.1306	10.3313	10.2894	11.7348	-6.17199	11.1827	10.4419	11.4347	10.8504	10.4435	10.535	10.0183	-6.17199	11.7523	10.0547	10.1243	10.9607	11.3048	10.0122	10.0223
CD47	9.6458	9.6458	9.6458	9.6458	9.6458	9.6458	9.6458	9.6458	9.6458	9.6458	9.6458	9.6458	9.6458	9.6458	9.6458	9.6458	9.6458	9.6458	9.6458	9.6458	9.6458	9.6458	9.6458	9.6458	9.6458	9.6458	9.6458	9.6458	9.6458	9.6458	9.6458	9.6458	9.6458	9.6458	9.6458	9.6458	9.6458	9.6458	9.6458	9.6458	9.6458	9.6458	9.6458	9.6458	9.6458	9.6458	9.6458	9.6458	9.6458
CD48	1.77861	1.77861	1.77861	1.77861	1.77861	1.77861	1.77861	1.77861	1.77861	1.77861	1.77861	1.77861	1.77861	1.77861	1.77861	1.77861	1.77861	1.77861	1.77861	1.77861	1.77861	1.77861	1.77861	1.77861	1.77861	1.77861	1.77861	1.77861	1.77861	1.77861	1.77861	1.77861	1.77861	1.77861	1.77861	1.77861	1.77861	1.77861	1.77861	1.77861	1.77861	1.77861	1.77861	1.77861	1.77861	1.77861	1.77861	1.77861	1.77861
CD55	16.9299	18.1703	18.7398	15.7253	14.4514	18.6285	15.8945	16.1853	17.63	14.4946	15.7656	16.8496	14.6882	16.8242	15.3377	12.3833	13.6363	14.0235	16.3348	13.3146	16.617	16.3827	14.4364	17.3641	16.4158	13.516	16.7407	17.8154	12.793	17.4525	15.0798	15.4303	19.987	12.8578	16.5076	17.084	18.2387	17.3598	17.8728	14.8346	15.1936	13.7333	16.5573	15.5733	12.0435	18.7533	18.2362	14.6566	15.3246
CD58	15.112	16.159	13.4418	14.7515	13.1889	15.614	13.5342	14.5417	14.5624	13.9873	14.3311	14.9809	12.8678	14.598	13.9896	13.0508	13.8518	12.639	15.0414	11.7611	14.2737	13.6715	15.0824	14.6262	12.4815	13.5501	14.2702	14.5271	13.2937	14.1292	14.1042	14.5856	15.1105	13.4408	14.1635	13.7328	14.0642	14.8528	14.4942	13.7839	15.2593	14.5949	13.5878	13.9703	13.5887	13.7153	14.0839	13.8586	13.5311
CD59	20.5476	22.0391	18.465	20.888	16.3095	20.5919	16.5041	20.9992	21.4355	16.8762	20.0157	20.4703	19.5633	17.069	19.7333	15.2099	16.4315	17.0336	20.9501	15.6594	20.4289	20.0786	16.1562	20.9961	19.476	17.516	21.1108	20.653	16.4693	20.0856	19.5375	20.3393	21.7757	16.1191	19.4449	20.3609	20.7164	20.6867	20.1719	19.4577	18.2185	18.5494	19.1389	19.5185	18.5853	20.8247	20.7612	19.8559	18.8975
CD5L	15.7473	16.1483	12.2319	15.4112	7.81329	15.647	7.81329	15.9323	15.4632	7.81329	14.0511	15.8852	16.0663	7.81329	14.7442	7.81329	7.81329	16.9294	16.4687	7.81329	14.8496	15.4588	7.81329	16.0214	15.3378	13.2622	16.1802	15.5861	14.2749	15.3183	16.261	16.2242	16.3829	7.81329	15.3126	16.4575	16.7157	15.5015	16.6796	15.0968	16.7918	14.7671	15.1545	16.3348	15.8542	15.9938	15.6791	15.4805	16.5559
CD68	1.80602	1.80602	1.80602	1.80602	1.80602	1.80602	1.80602	1.80602	1.80602	1.80602	1.80602	1.80602	1.80602	1.80602	1.80602	1.80602	1.80602	1.80602	1.80602	1.80602	1.80602	1.80602	1.80602	1.80602	1.80602	1.80602	1.80602	1.80602	1.80602	1.80602	1.80602	1.80602	1.80602	1.80602	1.80602	1.80602	1.80602	1.80602	1.80602	1.80602	1.80602	1.80602	1.80602	1.80602	1.80602	1.80602	1.80602	1.80602	1.80602
CD7	15.6931	16.2956	15.2205	15.9914	15.1464	15.4964	15.2434	15.7618	15.3774	15.5032	15.3127	15.8409	15.24	6.62293	15.279	15.1811	14.9599	15.2172	15.5985	15.0054	15.3992	15.5152	16.0507	15.9599	15.5447	15.4816	15.6285	15.305	14.9355	15.3017	15.3092	15.9036	15.9335	15.7432	15.4774	15.3446	15.9824	15.5813	15.4306	15.473	15.4333	15.3205	15.4229	15.7293	15.263	15.5623	15.5019	15.627	15.179
CD74	8.62465	10.1235	6.83807	8.96059	-5.74438	7.39152	-5.74438	9.77181	9.03076	-5.74438	6.31459	8.69648	7.90524	-5.74438	-5.74438	-5.74438	-5.74438	-5.74438	8.04058	5.59092	8.0784	7.78925	-5.74438	10.7692	8.94998	5.80907	10.1289	9.11658	3.77178	9.09436	7.13449	9.21332	11.4556	-5.74438	8.36837	7.91009	10.1126	9.19107	9.5986	7.99803	-5.74438	7.29326	8.39654	9.33444	6.66026	10.6965	10.4509	8.62158	5.83881
CD74	7.62741	9.17848	5.77857	7.97506	-7.24238	6.35131	-7.24238	8.81455	8.04767	-7.24238	5.23684	7.70174	6.88293	-7.24238	-7.24238	-7.24238	-7.24238	-7.24238	7.02298	4.48796	7.06212	6.7629	-7.24238	9.84672	7.96408	4.7137	9.18407	8.13648	2.60542	8.11349	6.08532	8.2366	10.557	-7.24238	7.3622	6.88795	9.16725	8.21358	8.63531	6.97895	-7.24238	6.24962	7.39135	8.36194	5.59456	9.77147	9.51732	7.62423	4.74449
CD74	9.29496	10.513	7.84306	9.56797	-2.38227	8.29284	-2.38227	10.2272	9.62499	-2.38227	7.41765	9.35333	8.71032	-2.38227	-2.38227	-2.38227	-2.38227	-2.38227	8.8203	6.82955	8.85104	8.61606	-2.38227	11.0378	9.55934	7.00683	10.5174	9.69473	5.3512	9.67668	8.08395	9.77335	11.5956	-2.38227	9.08669	8.71426	10.5042	9.75527	10.0865	8.78572	-2.38227	8.21298	9.10958	9.87178	7.69856	10.9787	10.7791	9.29246	7.031
CD74	8.31898	9.60132	6.79045	8.6064	-3.97455	7.26397	-3.97455	9.30044	8.66643	-3.97455	6.34259	8.38043	7.70348	-3.97455	-3.97455	-3.97455	-3.97455	-3.97455	7.81927	5.72345	7.85163	7.60425	-3.97455	10.1538	8.59732	5.91009	9.60594	8.73985	4.16707	8.72084	7.04406	8.82262	10.741	-3.97455	8.09972	7.70763	9.59203	8.80359	9.15225	7.78287	-3.97455	7.1799	8.12382	8.92624	6.63833	10.0916	9.88145	8.31635	5.93553
CD74	11.2257	12.8625	9.27458	11.5926	-4.46648	9.879	-4.46648	12.4785	11.6692	-4.46648	8.7029	11.3041	10.44	-4.46648	-4.46648	-4.46648	-4.46648	-4.46648	10.5878	7.9126	10.6291	10.3134	-4.46648	13.5677	11.581	8.15083	12.8684	11.7629	5.92595	11.7386	9.5983	11.8686	14.3173	-4.46648	10.9458	10.4453	12.8507	11.8443	12.2893	10.5414	-4.46648	9.77169	10.9766	12.0008	9.0804	13.4883	13.2201	11.2223	8.18331
[truncated: 6,028 more rows]
[truncated: 63 more columns]

## Sheet: LCC
Genes	2	3	4	6	7	8	9	10	12	14	15	16	19	20	21	24	25	26	28	29	30	32	33	34	35	36	37	38	39	40	41	42	44	45	48	49	50	51	53	54	55	57	58	59	61	62	63	70	71
[truncated: 7,019 more rows]
[truncated: 60 more columns]

[truncated: 1 more sheets: PPMI]
