# Supplementary material for: Multi-cohort, cross-species urinary proteomics reveals signatures of LRRK2 dysfunction in Parkinson’s disease
Source: Mol Syst Biol. 2026 Jan 29;22(5):712–37. doi: 10.1038/s44320-026-00190-0 (PMC13144513; doi:10.1038/s44320-026-00190-0)
Supplement: Supplementary file 8 — Dataset EV6 [file 44320_2026_190_MOESM8_ESM.xlsx]

## Sheet: Description
Data Table	Description
A	Brain unpaired two-tailed student's t-test data.
B	Kidney unpaired two-tailed student's t-test data.
C	Lung unpaired two-tailed student's t-test data.
D	Urine unpaired two-tailed student's t-test data.
Table Heading	Description
Protein.Group	Protein Group
Protein.Ids	Uniprot IDs retrieved from FASTA file
Protein.Names	Protein Name retrieved from FASTA file
Genes	Gene name retrieved from FASTA file
First.Protein.Description	Protein Description of the first protein from protein group

## Sheet: A. BrainStatsData
First.Protein.Description	Protein.Ids	Genes	LRRK2 KO - HOM/WT (log2 fold change)	LRRK2 G2019S Het/WT (log2 fold change)	MLi-2/Vehicle (log2 fold change)	PF-475/Vehicle (log2 fold change)	LRRK2 KO - HOM/WT (-log10 pvalue)	LRRK2 G2019S Het/WT (-log10 pvalue)	MLi-2/Vehicle (-log10 pvalue)	PF-475/Vehicle (-log10 pvalue)	LRRK2 KO - HOM/WT (qvalue)	LRRK2 G2019S Het/WT (qvalue)	MLi-2/Vehicle (qvalue)	PF-475/Vehicle (qvalue)
ATP-binding cassette subfamily F member 2	F1M8H5;A2VD14;A0A096MJ15;A0A096MIV5	Abcf2	-0.129979	0.0217901	-0.0421547	0.0446661	1.21362	0.209796	0.10041	0.175022	0.414165	0.959821	0.967362	0.905291
Polypeptide N-acetylgalactosaminyltransferase 17 (Fragment)	A0A096MIV6	Galnt17	-0.166902	-0.0518369	-0.0418845	0.0718238	1.24797	0.324902	0.161763	0.58327	0.409697	0.93752	0.953273	0.724128
FRY microtubule-binding protein (Fragment)	A0A096MIW7;E9PTY6	Fry	-0.0985363				0.544547				0.617065
MORC family CW-type zinc finger 3	D4A552;A0A096MIX0	Morc3	-0.06521	0.0494452			0.289477	0.232596			0.744049	0.953315
1,4-alpha-glucan-branching enzyme 1 (Fragment)	A0A0G2JTB2;A0A096MIX1	Gbe1	-0.0771971	0.0388264	-0.00400187	0.0128441	0.880514	0.462214	0.0133678	0.0824177	0.496493	0.924583	0.995434	0.957365
RNA helicase	A0A096MIX2;E9PT29	Ddx17	-0.0770817	0.0217037	0.0267473	0.0457887	1.26242	0.174514	0.191402	0.555628	0.40902	0.969641	0.948368	0.734003
Thymine-DNA glycosylase	F7EYN3;A1L1J2;A0A096MIY3	Tdg	-1.20035				1.33274				0.399943
Paralemmin 2	A0A096MK80;A0A096MIZ1	Palm2	0.125388	0.0040701	0.196622	0.141623	0.342486	0.0321167	0.579259	0.583736	0.710412	0.993123	0.915707	0.723923
Gasdermin D	A0A096MJ11	Gsdmd	-0.12334	0.091917	-0.0609724	-0.0456017	1.30752	0.552837	0.234777	0.253408	0.400494	0.924583	0.934227	0.860104
RCG21373, isoform CRA_b	B2GV76;A0A096MJ16	Vps37d	0.397081	0.0463144	0.942792	0.743245	0.578323	0.144191	0.857815	1.0894	0.6008	0.976013	0.915707	0.645887
RCG35712, isoform CRA_e	A0A096MJ37;F1M5F4	Urgcp	-0.139111	0.0231127	-0.0741982	-0.050156	0.993209	0.253057	0.408216	0.394404	0.466864	0.951021	0.916001	0.796746
RELT-like 1	B0BNL7;A0A096MJ67	Rell1	0.449656	-0.0511825	0.23639	0.154823	1.02766	0.0901537	1.35394	0.67556	0.458057	0.983834	0.915707	0.705662
Similar to SPRED-3 (Predicted), isoform CRA_a	A0A096MJ78;A0A0G2K3F4	Spred3	-0.0198769		-0.212905	-0.277116	0.0723141		0.307317	0.724008	0.931167		0.926639	0.686564
Lymphocyte antigen 6 family member H (Fragment)	F1LNW6;A0A096MJ90	Ly6h	0.18569	0.0771838	0.0915335	-0.150017	0.353429	0.41628	0.183883	0.364338	0.702316	0.924583	0.948368	0.805774
Lymphocyte antigen 6 family member E (Fragment)	Q6AY73;A0A096MJ95;A0A096MJK7	Ly6e	0.584549	0.26411	2.02609	1.86411	0.434272	1.01801	0.602766	0.952885	0.65857	0.924583	0.915707	0.654296
Vesicle-associated membrane protein 4	A0A096MJ99;D4A560	Vamp4	0.054742	0.0972103	0.0877328	-0.0860042	0.125815	1.20092	0.489155	0.36479	0.87682	0.924583	0.915707	0.805572
G1 to S phase transition 2	A0A096MJE3	Gspt2	-0.000138117	-0.00237466	0.00312555	0.00268658	0.0008456	0.0177486	0.0147184	0.0146813	0.99937	0.994087	0.994583	0.989214
Tenascin R, isoform CRA_b	Q05546;Q05546-2;A0A096MJE6;F1LQ63	Tnr	0.0969693	0.0132154	0.0772966	0.0595704	1.22044	0.153505	0.31916	0.448455	0.412658	0.974002	0.926639	0.777259
Phosphorylase b kinase regulatory subunit	A0A096MJV9;F1LLZ7;A0A096MJF7	Phka1	-0.144677	0.155022	-0.0277085	-0.117035	1.56856	1.06469	0.121376	0.604685	0.346845	0.924583	0.963018	0.723723
Polypeptide N-acetylgalactosaminyltransferase 17 (Fragment)	A0A096MJF8	Galnt17	-0.0424356	0.0485731	-0.103171	0.000271951	0.257879	0.286019	0.53618	0.00116292	0.763063	0.945104	0.915707	0.998826
Transmembrane protein 132E	D4A2A3;A0A096MJF9	Tmem132e	-0.0177225	-0.0568431	-0.116723	-0.0757397	0.0927881	0.532699	0.210634	0.221018	0.910367	0.924583	0.944767	0.877517
Cartilage acidic protein 1	F1LQP7;A0A096MJG4;A0A096MJM0	Crtac1	0.134538	-0.0214987	0.0832822	0.0776376	1.01372	0.408703	1.18504	0.995352	0.460413	0.924583	0.915707	0.650479
Nebulette (Fragment)	F1LVX3;A0A096MJG7	Nebl	0.291355	0.0644524	0.344916	0.296341	0.571848	0.286634	0.43858	0.546165	0.602648	0.944391	0.915707	0.738349
Ubiquitin-conjugating enzyme E2, J1 (Fragment)	A0A096MJH0	Ube2j1	0.000394662	0.155126	1.41426	1.09526	0.000261582	0.367037	1.27604	1.68949	0.999725	0.928351	0.915707	0.645887
GRB10-interacting GYF protein 2 (Fragment)	A0A096MJI4	Gigyf2	0.013482	0.0247471	0.0519456	0.0597306	0.0504861	0.24767	0.423947	0.630454	0.95272	0.951021	0.915707	0.715337
Ras homolog family member G (Fragment)	Q32PX6;A0A096MJM1;A0A096MK75	Rhog	0.1166	0.0538612	0.324075	0.30349	0.477912	0.262585	0.582191	1.05572	0.639801	0.951021	0.915707	0.645887
Neuralized E3 ubiquitin protein ligase 1	A0A096MJM7	Neurl1	-0.910139		-0.230712	-0.153916	1.00991		1.02988	0.675011	0.46125		0.915707	0.706007
LAS1-like, ribosome biogenesis factor (Fragment)	A0A096MJM8;F7FJR8	Las1l	-0.128299	0.101586	0.0982678	0.0235546	0.91303	1.49771	0.235568	0.0719913	0.485481	0.924583	0.933623	0.960924
Septin-4	A0A096MJN4;A0JN02;A0A0G2JVC7;E9PST0;A0A096MJT3;A0A096MJW0;A0A096MIX9	Septin4	0.14263	0.0329895	0.10253	0.145196	2.58401	0.234179	0.578402	1.97735	0.266649	0.952851	0.915707	0.627305
Centrosomal protein of 41 kDa	Q4KM37;A0A096MJP4	Cep41	-0.102756	0.0278213	-0.176439	-0.250462	0.526185	0.113383	0.900352	1.02918	0.626633	0.983517	0.915707	0.645887
DNA damage-inducible 1 homolog 2	Q4V8J5;A0A096MJP9	Ddi2	0.0419228	0.0150412	0.172702	0.13254	0.392524	0.190777	0.598434	0.676689	0.68233	0.968441	0.915707	0.704649
Poly [ADP-ribose] polymerase (Fragment)	A0A096MJR6	A0A096MJR6	-0.115344	0.176692	0.0497965	-0.0363803	0.379201	0.831329	0.0514043	0.088723	0.688618	0.924583	0.982226	0.953325
BRMS1-like transcriptional repressor (Fragment)	D3Z9D3;A0A096MJV0;B1WC78;A0A096MJS4;A0A0G2K4G6	Brms1l	1.80932	-0.235504	0.115525	0.114249	2.78633	0.534244	0.325894	0.508485	0.266649	0.924583	0.926639	0.752259
Tyrosine-protein phosphatase non-receptor type	F1LQQ5;A0A096MJT2	Ptpn3	-0.0154946	0.0554004	0.145525	-0.0240659	0.109865	0.37189	0.413573	0.0753348	0.89145	0.928351	0.916001	0.960066
Similar to RIKEN cDNA D630029K19	A0A096MJT6;F1LVK0	RGD1307100	-0.0743787	0.0617673	0.0265788	0.0245888	1.02082	1.10397	0.31673	0.403277	0.458057	0.924583	0.926639	0.793357
Fatty acyl-CoA reductase	A0A096MJW2	Far1	-1.43511				2.40683				0.268366
Interleukin-1 receptor accessory protein-like 1	P59824;A0A096MJW6	Il1rapl1	-0.0863726	-0.0100284	0.0328468	0.00618661	0.925717	0.0804231	0.158498	0.0329951	0.479759	0.984595	0.95514	0.981376
G protein-coupled receptor 165 (Fragment)	D4A9K0;A0A096MJX2	Gpr165	-0.372991	-0.0342601			1.38847	0.076473			0.3904	0.984595
Similar to Hypothetical protein MGC11690	D3ZKZ0;A0A096MJX5	RGD1305178	0.166908	0.0385831	0.0905115	0.150038	0.377938	0.34881	0.31891	0.793391	0.68956	0.930949	0.926639	0.681945
DNA helicase	D4AD08;A0A0G2KA92;A0A096MJY0	Chd2	0.139833	0.0415782	0.0361284	0.0205249	1.92401	0.416788	0.122519	0.0923496	0.310555	0.924583	0.963018	0.952368
Glypican 6	A0A096MJY1	Gpc6	-0.0709577	0.0678254	0.0842305	-0.0466385	0.385925	0.639627	1.14182	0.299095	0.685845	0.924583	0.915707	0.833971
Myocyte-specific enhancer factor 2C	A0A096MJY4;A0A096MJ23;A0A096MK88;M0R6R7;A0A096MKI4	Mef2c	0.147079		1.09134	0.945708	0.267815		0.613129	0.8911	0.756042		0.915707	0.66702
1,4-alpha-glucan-branching enzyme 1 (Fragment)	A0A0G2JTB2;A0A096MJY6	Gbe1	-0.0316903	0.0193387	-0.0200641	0.0707257	0.521582	0.407018	0.146727	0.844576	0.626772	0.924583	0.957364	0.675353
Dynein axonemal light chain 1	A0A096MJZ0	Dnal1	0.185202	0.0696849	0.219325	0.119139	0.506714	0.767295	0.726436	0.501269	0.631655	0.924583	0.915707	0.754838
RCG21429, isoform CRA_b	A0A096MJZ2;M0RCS2	Tbl2	-0.174637		-0.00175224	0.0214974	1.45665		0.00403012	0.0634389	0.374733		0.999708	0.966056
Rho-GAP domain-containing protein (Fragment)	Q5FVT1;A0A0G2K694;A0A096MJZ4	Ralbp1	-0.164845		0.324152	0.162021	0.205419		1.02356	0.357621	0.805698		0.915707	0.807628
[Histone H3]-trimethyl-L-lysine(4) demethylase	A0A096MJZ8;A0A0G2JTU9	Kdm5a	0.757345	-0.0655375	0.105174	0.0406271	1.13736	0.421831	0.588343	0.237497	0.429329	0.924583	0.915707	0.868299
Inositol hexakisphosphate and diphosphoinositol-pentakisphosphate kinase (Fragment)	A0A096MK18	Ppip5k2	0.227277		0.00924333	0.239059	1.3433		0.0135538	0.691392	0.398388		0.995364	0.699724
Moesin	A0A096MK30;A0A1W2Q6E9	Msn	0.198746	-0.0121468	0.544095	0.568178	0.51352	0.0438269	0.79221	1.49299	0.629856	0.992809	0.915707	0.645887
BMS1 ribosome biogenesis factor (Fragment)	A0A096MK44	Bms1	0.0764343		0.105531	0.0554986	0.522321		0.444475	0.247819	0.626772		0.915707	0.862865
Isoform 3 of Muscular LMNA-interacting protein	A0A096MK47-3;A0A5H1ZRU6	Mlip	0.364769	-0.287338	0.394137	-0.113842	0.69344	0.680228	0.683171	0.234884	0.559784	0.924583	0.915707	0.870059
Muscular LMNA-interacting protein	A0A096MK47;A0A096MK47-2;A0A096MK47-3;A0A5H1ZRU6;A0A096MJS3	Mlip	0.164506	0.0645592	0.0277276	-0.106694	0.572206	0.417272	0.0674928	0.420093	0.602648	0.924583	0.981071	0.786488
Similar to small EDRK-rich factor 1 (Predicted), isoform CRA_a	A0A096MK48;D3ZDW2	Serf1	-0.0581276		-0.110545	0.0768465	0.0980707		0.0513596	0.0592606	0.904169		0.982226	0.96817
Intraflagellar transport 88	D4ACI9;A0A096MK92	Ift88	0.23848	-0.0605729			1.1569	0.119425			0.427065	0.982247
Schlafen family member 5	F1LX81;A0A096MK98	Slfn5	0.00279874	-0.369422	-0.273279	-0.0690278	0.00598249	1.07123	1.16982	0.203938	0.995369	0.924583	0.915707	0.884581
Max dimerization protein 3	A0A096MKB0	Rab24	-0.0839698	-0.0553042			0.940001	0.854881			0.476589	0.924583
GRB10-interacting GYF protein 2 (Fragment)	B2RYE6;A0A096MKC0	Gigyf2	-0.047338	0.0264623	0.125637	0.0547154	0.249787	0.294426	0.750044	0.448195	0.77074	0.944305	0.915707	0.777259
Sorting nexin 12	D4A719;A0A096MKE2;A0A096MKG7	Snx12	0.180411	0.0265673	0.0797357	0.0521562	0.905954	0.243055	0.353953	0.285243	0.489782	0.951021	0.920399	0.842173
DNA ligase	A0A096MKE9;Q5U2M4	Lig3	-0.0317977	-0.0351218	-0.15436	0.00191942	0.217697	0.197259	1.50833	0.00910446	0.798147	0.965256	0.915707	0.992842
Mediator complex subunit 12	A0A0G2K4W3;A0A096MKF8;D3ZDE6	Med12	-0.131823	-0.0497075	-0.096671	0.181552	0.306311	0.117845	0.203207	0.576369	0.733802	0.982267	0.94589	0.726815
Nucleolar protein 6	A0A096MKG2;A0A0G2QC27	Nol6	0.0886733	-0.0110818	0.111688	0.0370092	0.241934	0.0518801	0.214773	0.205488	0.776916	0.992649	0.942706	0.884072
Similar to RIKEN cDNA 1110059P08	A0A096MKH2;Q4KM55	Vta1	0.0523497	-0.0320092	0.0842798	0.182845	0.191745	0.227819	0.195918	0.819867	0.817027	0.954441	0.948368	0.678737
Ubiquitin-conjugating enzyme E2, J1 (Fragment)	A0A096MKH4;D4ABY4	Ube2j1	-0.0159176	0.00555671	-0.0659083	-0.072591	0.106594	0.0305736	0.181627	0.362836	0.894848	0.993123	0.948368	0.806507
Sterile alpha motif domain-containing 12	M0R3J7;A0A096MKI3;A0A096MJ65	Samd12	-0.411128	-0.0143576	-0.25037	-0.299271	1.17513	0.036037	0.917492	1.0399	0.423458	0.993123	0.915707	0.645887
Diacylglycerol kinase	Q2YDU7;A0A096UWG9	Dgke	0.00267844	0.0752078	-0.0219624	0.00543423	0.0098675	0.509193	0.212991	0.0497064	0.991577	0.924583	0.943571	0.971886
Gamma-aminobutyric acid type B receptor subunit 2	O88871;A0A0A0MXV8	Gabbr2	-0.0864527	0.0175783	0.0168916	-0.00184236	0.861508	0.279341	0.103494	0.0120582	0.501607	0.94676	0.966918	0.989773
Probable G-protein-coupled receptor 158	D4A6L0;A0A0A0MY13	Gpr158	-0.026095	0.0473586	0.0553438	0.0400552	0.160427	0.569018	0.175071	0.209871	0.844398	0.924583	0.948368	0.881588
Inositol 1,4,5-trisphosphate receptor	C7E1V2;A0A0A0MY31;A0A0G2KAH9;F1LQX8;F1LNT1	Itpr1	-0.986426	0.316128	0.0121357	-0.21478	1.36094	0.646911	0.0100001	0.21227	0.396461	0.924583	0.997033	0.880964
Adenylate kinase 2, mitochondrial	P29410;P29410-2;A0A0G2JSG6	Ak2	0.0217418	0.0648065	0.0219052	-0.00526594	0.1262	0.648543	0.0525216	0.0222909	0.876539	0.924583	0.982226	0.988084
Albumin	P02770;A0A0G2JSH5	Alb	0.28044	0.0302651	0.257519	0.111892	0.134568	0.0571724	0.432827	0.363527	0.869518	0.990898	0.915707	0.806481
Albumin	P02770;A0A0G2JSH5	Alb	0.214438	0.0302651	0.257519	0.111892	0.27413	0.0571724	0.432827	0.363527	0.752757	0.990898	0.915707	0.806481
Peroxiredoxin-2	P35704;A0A0G2JSH9	Prdx2	0.208341	0.00242637	0.125523	0.103259	1.14303	0.0203243	0.266495	0.36572	0.427594	0.993967	0.932392	0.805435
Integrin beta	P49134;A0A0G2JSK5	Itgb1	0.0902951	0.110548	0.0117088	0.0519852	0.394355	1.22435	0.0458525	0.283505	0.680997	0.924583	0.982226	0.843549
Trafficking protein particle complex subunit	A0A0G2JSL2;A0A0G2JX69	Trappc4	0.233136	0.0198061	0.0952676	0.0544075	0.583221	0.121908	0.468889	0.348377	0.599184	0.982247	0.915707	0.810751
Cell division control protein 42 homolog	A0A0G2JSM8	Cdc42	0.719106	0.306899	1.3575	1.36808	0.440588	0.672946	0.491963	0.850851	0.657198	0.924583	0.915707	0.672665
Creatine kinase	P00564;A0A0G2JSP8	Ckm	0.74529	-0.20936			2.54426	0.222331			0.266649	0.956895
Serine/threonine-protein phosphatase 2A 55 kDa regulatory subunit B	A0A0G2JSQ0	Ppp2r2d	-0.148277				0.327586				0.719168
Modulator of non-genomic activity of estrogen receptor	A0A0G2JSQ9	Pelp1	-0.711937				0.763116				0.530717
Synaptotagmin III, isoform CRA_a	P40748;A0A0G2JSR2	Syt3	-0.00275111		0.00684568	0.0335083	0.0219801		0.100653	0.406677	0.981232		0.967362	0.792338
Matrin-3	P43244;A0A0G2JSR7	Matr3	-0.0216665	0.0726375	0.0322451	0.00113733	0.138968	0.68026	0.179588	0.00800044	0.864224	0.924583	0.948368	0.994641
Peroxiredoxin-5	Q9R063;Q9R063-2;A0A0G2JSS8	Prdx5	0.198123	0.0328439	0.180129	0.137789	1.82167	0.394433	0.939361	1.68646	0.331038	0.924583	0.915707	0.645887
Atlastin-3	A0A0G2JSS9	Atl3	-0.0298333	0.0258179	-0.026529	0.0744181	0.253495	0.209985	0.226247	1.20297	0.767802	0.959821	0.937582	0.645887
Carbonyl reductase (NADPH)	A0A0G2JSV2	Cbr1	1.01825	-0.255847	1.19104	1.09228	2.01111	1.00915	0.568335	0.808959	0.309228	0.924583	0.915707	0.679936
Globin c2	A0A0G2JSV6	Hba-a2	-0.391258	-0.465945	1.09223	0.931323	0.383493	0.530816	0.402084	0.542088	0.6868	0.924583	0.916011	0.739372
BBSome-interacting protein 1	A0A0G2JT03	Bbip1	0.379383		1.58546	0.981634	0.774703		0.876039	0.727588	0.525489		0.915707	0.686564
COP9 signalosome complex subunit 1	P97834;A0A0G2JT06;A0A0G2JW80	Gps1	-0.126895	0.0769459	0.00254896	-0.0196453	1.33006	2.59573	0.0113739	0.116684	0.399943	0.924583	0.9958	0.941435
Nuclear receptor-binding protein 2	A0A0G2JT23;D3ZA69	Nrbp2	-0.178404	0.0492787	-0.0466184	-0.0662153	1.69519	0.748316	0.692434	1.04423	0.34401	0.924583	0.915707	0.645887
Striatin-interacting protein 2	A0A0G2JT26	Strip2	-0.1857	-0.0319285	0.028846	0.13574	2.40941	0.503992	0.113081	0.860173	0.268366	0.924583	0.96377	0.66933
Meis homeobox 2	B1WC31;D4A2T5;A0A0G2JT27	Meis2	0.307313	0.0775994	-0.0426368	0.00903899	1.71611	0.210026	0.131385	0.0197969	0.34401	0.959821	0.961068	0.989065
Transmembrane protease, serine 5 (Spinesin), isoform CRA_c	A0A0G2JT29;F1LSP0	Tmprss5	-0.114802	0.0131719	-0.128099	0.113068	0.283613	0.0173936	0.208524	0.251406	0.747648	0.994087	0.945449	0.860168
Growth arrest-specific protein 7	M0RD55;M0R4R4;A0A0G2JT50	Gas7	-0.0773125	0.174956	-0.082078	-0.0248092	0.17041	0.455455	0.0741497	0.0449052	0.83483	0.924583	0.978517	0.975416
Protein-tyrosine-phosphatase	G3V8P4;A0A0G2JT62	Ptprf	0.0145421	0.0392022			0.0128064	0.0831712			0.989987	0.984327
Cytoplasmic FMR1-interacting protein 2	A0A0G2JT63	Cyfip2	-0.125846	0.0495143	0.0324677	-0.0287668	1.44838	1.10056	0.194227	0.206566	0.374733	0.924583	0.948368	0.883333
Regulating synaptic membrane exocytosis protein 1	A0A0G2JT77;A0A0G2KA18;A0A0G2KAV8;F1LYS1;A0A0G2K708	Rims1	0.258761	0.0391053	2.6726	2.2546	0.181753	0.0691907	0.801716	1.15137	0.824367	0.986556	0.915707	0.645887
RAB6B, member RAS oncogene family	F1LVC3;A0A0G2JT78	Rab6b	-0.048286	-0.0223046	0.202306	0.220636	0.0883947	0.206689	0.42056	0.771131	0.915244	0.960542	0.915707	0.684502
Uncharacterized protein	A0A0G2JT86;A0A0G2JVT8	A0A0G2JT86	0.0117738	0.114153	0.110383	0.00568704	0.0558652	0.626539	0.344793	0.015311	0.947183	0.924583	0.923641	0.989214
ASH2-like histone lysine methyltransferase complex subunit	D3ZTV7;A0A0G2JT90	Ash2l	-0.0913799	-0.0628914	0.00829774	0.0653956	0.611471	0.599079	0.0319653	0.425814	0.586696	0.924583	0.988759	0.782305
Catenin (Cadherin associated protein), beta 1, isoform CRA_a	Q9WU82;A0A0G2JT93	Ctnnb1	-0.0950326	0.0316219	-0.0393649	-0.00490118	1.56609	0.694613	0.417369	0.0586966	0.346845	0.924583	0.916001	0.96817
FAS-associated factor 2	Q5BK32;A0A0G2JTA0	Faf2	0.00474722	0.0985352	-0.00776404	-0.0187525	0.0300633	1.19579	0.050385	0.118339	0.974008	0.924583	0.982226	0.941157
Serine/threonine-protein phosphatase 2A 56 kDa regulatory subunit	D3ZHI9;A0A0G2JTA1	Ppp2r5e	0.0154948	0.0427286	0.0232293	-0.00621759	0.186861	1.21583	0.21412	0.0411081	0.820908	0.924583	0.942936	0.978247
RAS protein activator-like 2	D4AAY3;A0A0G2JTA7	Rasal2	-0.0841957	0.0391268	0.077348	0.00595374	0.721955	0.440602	0.665553	0.0443125	0.552278	0.924583	0.915707	0.975771
Actin-binding LIM protein 2	Q6KC51;Q6KC51-2;A0A0G2JXC7;A0A140TAH7;A0A0G2JTB5;A0A0H2UHF9	Ablim2	0.0641409	0.0874501	0.0343078	0.0330587	0.311782	0.916309	0.22425	0.228948	0.729895	0.924583	0.939328	0.874131
Centrin 3	G3V821;A0A0G2JTC2	Cetn3	0.0483133	0.499834	0.0986873	0.181075	0.0787932	1.08825	0.12211	0.41495	0.924936	0.924583	0.963018	0.790932
Prelamin-A/C	Q6P6U3;A0A1B0GWU9;G3V8L3;A0A0G2JTC5;A0A0G2K3R2	Lmna	0.471432	0.0919495	0.300264	0.343789	0.605236	0.717293	0.381072	0.728234	0.589205	0.924583	0.916094	0.686564
Regulation of nuclear pre-mRNA domain-containing 2	A0A0G2JTD1	Rprd2	0.138191	-0.0644989	0.034149	-0.0335471	0.574107	0.418101	0.106875	0.108839	0.602401	0.924583	0.965641	0.946632
Cytoplasmic linker-associated protein 1	A0A0G2JUI5;A0A0G2JTD7	Clasp1	0.301323	-0.0683639	0.263612	0.242413	0.846844	0.18609	0.422337	0.374699	0.504418	0.969093	0.915707	0.802916
Microtubule affinity-regulating kinase 4	A0A0G2JTD8;D4A6T9	Mark4	-0.0321901	0.0273121	0.114979	0.127822	0.280446	0.29573	0.336675	0.623646	0.749839	0.944305	0.926639	0.716904
RAB17, member RAS oncogene family	A0A0G2JTD9	Rab17	-0.398614	0.0243395	-0.149344	-0.0434975	1.32576	0.149279	0.954244	0.286503	0.399943	0.974735	0.915707	0.841788
Disabled homolog 2-interacting protein	A0A0G2JTS0;A0A0G2JTF2	Dab2ip	-0.096071	-0.101996	0.114998	-0.0989942	0.867435	0.310541	0.081724	0.109033	0.501138	0.941322	0.974629	0.946632
Ubiquitinyl hydrolase 1	A0A0G2JTF5	Usp34	-0.197002	0.0572904	0.109306	0.0321499	1.6213	0.540564	0.628129	0.187684	0.346845	0.924583	0.915707	0.895363
Heterogeneous nuclear ribonucleoprotein H	A0A0G2JTG7;G3V9Q3	Hnrnph1	0.0697396	0.251791	1.0918	-0.997892	0.104798	0.575079	1.36646	0.633859	0.896501	0.924583	0.915707	0.71394
NFKB repressing factor-like	A0A0U1RRZ3;A0A0G2JTH1	Nkrfl	-0.0528212	0.151799			0.259222	1.07243			0.762322	0.924583
Ral GEF with PH domain and SH3-binding motif 2	Q0VGK1;A0A0G2JTI5	Ralgps2	-0.127759	-0.279439	-0.163417	0.154215	0.420281	1.71577	0.444479	0.992414	0.665696	0.924583	0.915707	0.650479
Pre-mRNA-splicing factor 3	D3ZI99;A0A0G2JTI7	Prpf3	0.0451615	0.0502126	0.0290795	0.0170763	0.315065	0.789344	0.0870696	0.138107	0.72793	0.924583	0.972292	0.928838
RCG50655	A0A0G2JTJ9;G3V969	Tfcp2	0.0154533	-0.026594	-0.0624767	-0.0167192	0.0602663	0.171122	0.176157	0.0589715	0.943369	0.969933	0.948368	0.96817
Protein phosphatase 6, regulatory subunit 1	D3ZG37;A0A0G2JTK4	Ppp6r1	-0.0742561	0.0357994	0.0098291	-0.0565292	0.933395	0.886957	0.17303	1.10459	0.47773	0.924583	0.948368	0.645887
Metastasis-associated 1 family, member 3	A0A0G2JTK6;D3ZPH3	Mta3	-0.129135	0.0631941	-0.0490855	-0.00382339	1.39107	0.716725	0.236379	0.0239277	0.390138	0.924583	0.933393	0.987226
Mast/stem cell growth factor receptor	Q63116;A0A0G2JTL4	Kit	-0.0849057	0.0121352	-0.08129	-0.0517781	1.01058	0.099444	0.305538	0.273097	0.46125	0.983834	0.926639	0.851772
Uncharacterized protein	A0A0G2JTM1	A0A0G2JTM1	-0.21566	0.010643	0.128901	0.194753	2.66749	0.0457916	0.389812	0.917195	0.266649	0.992736	0.916094	0.663846
Bromodomain-containing 7	A0A0G2JTM7	Brd7	0.137897	0.0118641	0.076776	0.0421102	0.386997	0.061398	0.197647	0.12358	0.685157	0.988386	0.947784	0.936987
DnaJ heat shock protein family (Hsp40) member B14	A0A0G2JTM9	Dnajb14	0.128972	0.00252098	0.171553	0.332754	1.03874	0.0214438	0.286793	1.19146	0.455989	0.993368	0.929993	0.645887
Inactive ubiquitin carboxyl-terminal hydrolase 54	Q6IE24;Q6IE24-2;A0A0G2JTN3	Usp54	0.0968822	0.0467508			1.83959	0.270381			0.326035	0.949672
Formylglycinamide ribonucleotide amidotransferase	A0A0G2JTN4;D4AB17	Pfas	-0.00119741	0.0699638	0.0586921	0.136492	0.0101378	0.842544	0.360396	1.73764	0.991306	0.924583	0.919524	0.645887
Active breakpoint cluster region-related protein	A0A0G2JTR4;A0A4X0W8E9;A0A0G2JZZ7	Abr	-0.0384051	-0.00176553	-0.027418	-0.0428335	0.353068	0.0235792	0.276505	0.741761	0.702374	0.993123	0.932337	0.685564
F-box protein 42	A0A0G2JTS9	Fbxo42	-0.156674	0.0764041	0.0204827	0.00965799	1.13657	0.74346	0.0643199	0.0378147	0.429402	0.924583	0.981175	0.979552
RAB30, member RAS oncogene family	A0A0G2JTT4;Q5BK72	Rab30	-0.0342895	0.0146752	0.121016	0.0538698	0.0409562	0.116897	0.304085	0.177292	0.962618	0.982267	0.926639	0.903607
HECT and RLD domain-containing E3 ubiquitin protein ligase family member 1	A0A0G2JTT6	Herc1	-0.0870952	0.016294	0.0173946	-0.0177751	1.69104	0.220287	0.124236	0.172245	0.34401	0.956895	0.963018	0.906655
Rho GTPase-activating protein 22	A0A0G2JTT7	Arhgap22	0.0557309	0.0829298	-0.0134062	-0.124885	0.519528	0.175727	0.0328927	0.322544	0.627652	0.969641	0.987995	0.82495
Non-muscle caldesmon	G3V9E3;A0A0G2JTV2	Cald1	0.390884	0.0931388	0.250187	0.0297841	0.469093	0.377044	0.889058	0.0965636	0.64474	0.928129	0.915707	0.950841
Ras-related protein Rap-2	A0A0G2JTW1	Rap2a	0.156703	-0.037794	0.0041967	0.14575	0.900575	0.498147	0.00887728	0.883743	0.491678	0.924583	0.997769	0.667397
26S proteasome non-ATPase regulatory subunit 1	G3V8B6;A0A0G2JTW5	Psmd1	-0.0879376	-0.0449245	0.0885539	-0.0615632	0.339747	0.179333	0.779377	0.348421	0.71215	0.969641	0.915707	0.810751
PRA1 family protein	A0A0G2JTX2	Praf2	0.0232838	-0.0413502	0.075677	0.268329	0.126641	0.287766	0.156964	1.34389	0.876513	0.944305	0.956004	0.645887
G-rich RNA sequence-binding factor 1	F1LRK4;A0A0G2JTY6	Grsf1	0.142379	-0.00920856	0.0473716	0.0710951	1.12118	0.0504841	0.170337	0.602827	0.432186	0.992649	0.95063	0.723923
Transcription factor SOX-6	A0A0G2JTZ2;A0A0G2JTZ2-2;A0A6I8PLH1;A0A6R0V8A0	Sox6	0.0322379				0.0359532				0.968638
ATP-binding cassette, subfamily G (WHITE), member 3-like 1	Q4KM08;D4A896;A0A0G2JTZ9;A0A0G2K251	Abcg3l1	0.230416	0.0875391	0.145229	0.203839	0.791649	0.452638	0.233093	0.560362	0.519176	0.924583	0.934914	0.733365
E1A-binding protein p400	D3ZQ89;A0A0G2JU09	Ep400	-0.363532	-0.0745994	-0.149613	0.040989	1.27474	0.350692	1.08533	0.286071	0.407618	0.930949	0.915707	0.841921
Cyclic nucleotide ras GEF	F1M386;A0A0G2JU11;A0A0A0MP77	Rapgef2	-0.0237374	-0.0134407	0.0309178	0.00701685	0.254303	0.201333	0.252656	0.077904	0.767552	0.964708	0.932392	0.957629
Pentatricopeptide repeat domain 3	A0A0G2JU15;D3ZGM1	Ptcd3	-0.145566	0.00523182	-0.172094	-0.0102827	0.812452	0.0563219	0.72393	0.0759518	0.514016	0.990898	0.915707	0.959776
Unc-80 homolog, NALCN channel complex subunit (Fragment)	A0A0G2JU17	Unc80	-0.165309				0.710233				0.556215
Polypeptide N-acetylgalactosaminyltransferase	D3ZFD2;A0A0G2JU25	Galnt2	0.0077859	0.0241342	-0.0814919	-0.00828377	0.0417621	0.195975	0.293885	0.0358126	0.962316	0.966026	0.92967	0.980311
Dynein light chain	A0A0G2JU43	LOC100361920	0.250907	-0.0235836	0.457118	0.34751	0.597417	0.0795902	0.682364	0.831847	0.591602	0.984595	0.915707	0.677159
tRNA (guanine(37)-N1)-methyltransferase	F1LYK6;A0A0G2JU45	Trmt5	-0.335024	0.286836	0.0724569	0.111283	0.597855	0.689667	0.323658	0.789294	0.591497	0.924583	0.926639	0.684496
Metaxin 1	A0A0G2JU49	Mtx1	0.00795615	0.064482	-0.00337137	-0.0012993	0.0358537	0.571498	0.00835116	0.00384353	0.96874	0.924583	0.997769	0.997562
Eukaryotic translation initiation factor 3 subunit K	A0A0G2JU77	Eif3k	0.0825929	0.16424	0.149264	0.0422098	0.366024	0.801373	0.231763	0.069385	0.695895	0.924583	0.934993	0.962277
3-beta-hydroxysterol Delta (14)-reductase	O08984;A0A0G2JU83	O08984	0.140639		0.915341	1.27381	0.350551		0.404614	1.06229	0.704045		0.916011	0.645887
E3 ubiquitin-protein ligase UBR4	F1LQI5;A0A0G2JU89	Ubr4	-0.39451	0.449649	-0.071654	-0.0809487	0.570631	0.664596	0.0599328	0.111449	0.603291	0.924583	0.981175	0.945138
Nuclear receptor co-repressor 2	D3ZXN9;A0A0G2JU91	Ncor2	-0.0262553	0.0567151	-0.0478472	-0.0508688	0.185247	0.943581	0.244239	0.302277	0.821993	0.924583	0.932917	0.83178
AHNAK nucleoprotein	A0A0G2JU96;A0A0G2JUA5	Ahnak	0.165642	0.0644135	0.138631	0.065934	0.528305	0.506448	0.401895	0.247798	0.625071	0.924583	0.916011	0.862865
NCK adaptor protein 1	G3V7X3;A0A0G2JUA7	Nck1	-0.0835131	0.0427327	0.0454329	0.0609299	1.2405	0.511726	0.228058	0.486968	0.410837	0.924583	0.937463	0.759822
Transmembrane protein 189	A0A0G2JUA8;A0A0G2KB37	Tmem189	-0.310037	0.205852	0.0662117	0.028488	1.71493	0.839253	0.299833	0.16681	0.34401	0.924583	0.92795	0.91013
HECT-type E3 ubiquitin transferase	D4ACN3;A0A0G2JUC9	Herc2	-0.137711	0.0101477	0.0263787	0.0228409	1.43498	0.0943867	0.122669	0.204933	0.377687	0.983834	0.963018	0.884213
Selenoprotein I	A0A0G2K763;A0A0G2K5C9;A0A0G2JUD4	Selenoi	-0.0490156	0.143763	-0.175788	-0.134789	0.104146	0.557694	1.14826	0.335016	0.896881	0.924583	0.915707	0.818079
Golgin subfamily A member 4	Q5U4E6;A0A0G2JUE4;A0A0G2K9I3	Golga4	-0.0853381	0.0175054	0.0247667	0.0276722	0.438213	0.156585	0.114178	0.283394	0.65742	0.973387	0.963336	0.843604
NCK-associated protein 1-like	D3Z8V4;A0A0G2JUF9	Nckap1l	-0.509414	0.0750593	0.067342	0.137348	2.07856	0.0886321	0.221663	0.646998	0.308014	0.983834	0.940286	0.711758
Regulator of G-protein-signaling 6	F1LS67;A0A0G2JUG4	Rgs6	-0.0561258	0.0141516	0.0657848	0.0548439	0.433924	0.22067	0.343409	0.334278	0.65857	0.956895	0.924329	0.8186
Leucine-rich repeat-containing 45	B1WBY9;A0A0G2JUG6	Lrrc45	-0.0295104				0.144675				0.858604
IQ motif and SEC7 domain-containing protein 1	A0A0G2JUG7	Iqsec1	-0.0265632	0.032529	0.00790088	-0.00666764	0.360049	0.614849	0.057203	0.0730651	0.699145	0.924583	0.981909	0.960066
Polynucleotide kinase 3'-phosphatase	Q6AXV0;A0A0G2JUH4	Pnkp	0.135273	-0.0163932	0.309784	0.223918	0.298163	0.0487486	0.677202	0.777507	0.739152	0.992649	0.915707	0.684502
Sorting nexin 13	D3ZCH3;A0A0G2JUH8	Snx13	-0.0428516	0.0558819	0.0226596	-0.015872	0.339507	0.487634	0.116976	0.0919961	0.712413	0.924583	0.963018	0.952368
Disks large-associated protein 2	F1LSL6;A0A0G2JUI3	Dlgap2	0.0649388	-0.00126851	0.092292	-0.0914312	0.329753	0.00660198	0.258884	0.431263	0.717784	0.996946	0.932392	0.781086
SEC63 homolog, protein translocation regulator	D4A2Z6;A0A0G2JUJ9	Sec63	-0.138645	0.0411698	0.0480974	-0.00957405	1.87865	0.511384	0.296348	0.0641692	0.316673	0.924583	0.929351	0.965451
LSM14A mRNA-processing body assembly factor	B2GV58;A0A0G2JUK2	Lsm14a	-0.0219473	0.117379	0.137391	0.0169192	0.0624155	1.3071	0.76509	0.0936898	0.94128	0.924583	0.915707	0.951651
Protein Smaug homolog 1	A0A0G2JUK8	Samd4a	0.00100858	0.122025	0.0502703	0.0673809	0.00416184	0.858477	0.246953	0.435917	0.99721	0.924583	0.932917	0.779471
VPS35 endosomal protein-sorting factor-like	Q5XI83;A0A0G2JUM2	Vps35l	-0.0715825	0.0421641	0.0125459	0.00364695	0.639094	0.553295	0.0646252	0.0316142	0.578682	0.924583	0.981175	0.982328
Protein XRP2	A0A0G2JUM3;D3ZTJ0	Rp2	0.186718	-0.0957728	-0.0481962	0.176704	0.802452	0.465567	0.0902446	0.645484	0.517411	0.924583	0.970929	0.711758
Cytochrome c oxidase assembly factor 6	A0A0G2JUM8	Coa6	0.379521	0.0733946	2.2801	2.12587	0.433939	0.320263	0.751446	1.22265	0.65857	0.940747	0.915707	0.645887
Similar to Serum amyloid A-3 protein precursor	Q7TP01;A0A0G2JUP9	LOC691143	-0.218712	-0.0700169			1.34201	0.189739			0.398388	0.968441
Myosin phosphatase Rho-interacting protein	A0A0G2JUR5	Mprip	-0.057213	0.0143101	0.0775282	0.180876	0.714713	0.253991	0.463791	2.08304	0.554824	0.951021	0.915707	0.623709
SWI/SNF-related, matrix-associated, actin-dependent regulator of chromatin, subfamily a, member 2	A0A0G2JUS4;E9PTG1	Smarca2	0.0793364	-0.00860024	0.0267489	0.058116	0.561611	0.0675831	0.116665	0.436818	0.609085	0.986556	0.963018	0.779407
Dolichyldiphosphatase	A0A0G2JUS5	Dolpp1	-0.172987	-0.00832828	-0.925813	-0.04981	0.531262	0.0145736	0.600331	0.077126	0.623529	0.994417	0.915707	0.958073
Cell adhesion molecule 1	Q6AYP5;Q6AYP5-2;A0A5H1ZRU4;A0A0G2JUT1	Cadm1	0.12542	0.0956918	0.165806	0.0354085	0.254065	0.787832	0.403162	0.108972	0.76763	0.924583	0.916011	0.946632
Beta 3-glucosyltransferase	A0A0G2JUT7	B3glct	-0.0810803	-0.0153139	0.00729598	-0.0109679	0.87415	0.110696	0.0357939	0.0505151	0.498284	0.983834	0.985464	0.971285
Gamma-tubulin complex component	D3ZMR7;A0A0G2JUU7	Tubgcp3	0.0484009	0.0112934	0.023449	0.0597364	0.567946	0.123626	0.172144	1.04303	0.604917	0.982247	0.949186	0.645887
Double-stranded RNA-specific editase 1	P51400;G3V649;A0A0G2JUX0	Adarb1	0.178252	-0.0506907	0.058747	-0.0089561	0.544336	0.596652	0.379758	0.0449173	0.617065	0.924583	0.916094	0.975416
Double-stranded RNA-specific editase 1	P51400;G3V649;A0A0G2JUX0	Adarb1	-0.0652475	-0.0506907	0.058747	-0.0089561	0.706639	0.596652	0.379758	0.0449173	0.556551	0.924583	0.916094	0.975416
Transcriptional activator protein Pur-beta	Q68A21;A0A0G2JUX5	Purb	0.567983	0.0485421	0.172164	0.106889	1.07356	0.259331	0.423037	0.355898	0.449502	0.951021	0.915707	0.807981
Transcriptional activator protein Pur-beta	Q68A21;A0A0G2JUX5	Purb	0.0846499	0.0485421	0.172164	0.106889	0.339775	0.259331	0.423037	0.355898	0.71215	0.951021	0.915707	0.807981
Phosphatidylinositol-3,5-bisphosphate 3-phosphatase	D3ZKK5;A0A0G2JUZ0	Mtmr1	-0.0242332	0.0121754	-0.0297674	-0.0202486	0.300011	0.257524	0.10875	0.123996	0.738088	0.951021	0.964243	0.936709
DCN1-like protein	D4A0F7;A0A0G2JUZ4	Dcun1d4	0.113714	0.0418463	0.130009	0.0702571	0.524445	0.240725	0.461095	0.268112	0.626702	0.952289	0.915707	0.85376
Glycine cleavage system P protein	D4A5Q9;A0A0G2JUZ5	Gldc	0.0607314	0.0155117	0.00649358	0.0111867	0.416436	0.148389	0.0229918	0.0658949	0.666511	0.975508	0.99113	0.964234
ADP-ribosylation factor-binding protein GGA3	A0A0G2JV04;D3ZHG8	Gga3	0.0605753	0.0167021	0.101702	0.108442	0.558191	0.415703	0.723159	1.39961	0.609961	0.924583	0.915707	0.645887
Maestro heat-like repeat family member 1	A0A0G2JV05	Mroh1	-0.112514	-0.0761316	-0.258715	0.159709	0.600028	0.290147	0.616243	0.287614	0.590266	0.944305	0.915707	0.841137
Collagen type XV alpha 1 chain	A0A0G2JV12;F1LPD0	Col15a1;LOC108348074	0.0775828	0.094938	-0.0230631	0.0540566	0.309244	0.29801	0.0511137	0.139254	0.7312	0.944305	0.982226	0.928033
Dedicator of cytokinesis 11	A0A0G2JV16	Dock11	0.020854				0.213007				0.801973
Transforming growth factor, beta receptor-associated protein 1	A0A0G2JV19	Tgfbrap1	-0.0526251	0.0432273	-0.0731111	-0.119433	0.388718	0.463031	0.298598	0.830298	0.683844	0.924583	0.928862	0.678149
Protein phosphatase 4, regulatory subunit 4	A0A0G2JV26	Ppp4r4	-0.0281274	-0.00245829	-0.0181204	0.0556375	0.159042	0.0116345	0.0463758	0.255209	0.845603	0.994919	0.982226	0.859165
X-prolyl aminopeptidase (Aminopeptidase P) 1, soluble, isoform CRA_a	O54975;A0A0G2JV31	Xpnpep1	-0.00331528	0.0060392	0.0663262	0.0737485	0.0225747	0.100414	0.298493	0.704152	0.980688	0.983834	0.928862	0.694921
Hyaluronoglucosaminidase 3, isoform CRA_d	A0A0G2JV35	Naa80	-0.0477087	-0.00572754	0.0637762	0.0492613	0.24708	0.0249383	0.162137	0.207828	0.772956	0.993123	0.953244	0.882518
RNA cytidine acetyltransferase	D4AEB4;G3V752;A0A0G2JV51	Nat10	-0.098872	-0.011571	-0.0967387	-0.0626719	1.43147	0.0964589	0.840703	0.385836	0.37772	0.983834	0.915707	0.799989
Alanine transaminase	Q7TP13;A0A0G2JV84	Gpt2	-0.188809	-0.0106576			1.08966	0.0401315			0.44219	0.993115
Minichromosome maintenance complex component 3-associated protein	A0A0G2JV99;D3ZTA3	Mcm3ap	-0.0695591	0.00749749	0.114747	0.057402	0.209513	0.0286373	0.352892	0.259393	0.803645	0.993123	0.920399	0.857038
SCY1-like pseudokinase 2	A0A0G2JVC2;D4A1Y0	Scyl2	-0.129241	0.0490164	0.0794277	0.0484003	1.3029	0.481501	0.514475	0.411556	0.402727	0.924583	0.915707	0.79103
[Histone H3]-lysine(4) N-methyltransferase	A0A0G2JVD6	Kmt2d	-0.13222	0.07572	-0.0832765	0.0150995	1.81458	1.0335	0.52787	0.095	0.331099	0.924583	0.915707	0.951218
F-box and WD repeat domain-containing 11	D3ZXC6;A0A0G2JVE0	Fbxw11	-0.125039	0.103166			0.253856	0.445497			0.76763	0.924583
Aminopeptidase	A0A0G2JVE6	Anpep	0.376143				0.403807				0.674109
MICOS complex subunit MIC60	Q3KR86;A0A140TAG5;A0A0G2JVH4	Immt	0.00308696	0.0134175	0.0516262	0.0770382	0.0262767	0.244223	0.737369	1.38717	0.977294	0.951021	0.915707	0.645887
Fucose kinase	D3ZDZ7;A0A0G2JVI4	Fcsk	0.221563	-0.103081	-0.0196384	0.0113186	1.69236	0.666576	0.324923	0.252588	0.34401	0.924583	0.926639	0.860104
Peripheral plasma membrane protein CASK	A0A0G2JVI6;A0A0G2K2L8;D4A8M2	Cask	-0.026332	-0.0504336	-0.0973172	0.0383605	0.062458	0.29622	0.394281	0.198313	0.94128	0.944305	0.916094	0.888762
EH domain-binding protein 1-like 1	A0A0G2JVJ5;A0A0G2K6R8	Ehbp1l1	-0.203022	-0.202341	-0.120665	-0.0227758	0.472202	0.348318	0.165028	0.0370034	0.64388	0.930949	0.950863	0.979629
5'-AMP-activated protein kinase subunit beta-2	Q9QZH4;A0A0G2JVK3	Prkab2	-0.00277932	0.0672196	0.0743092	-0.0111001	0.0157279	1.11208	0.533115	0.097154	0.986775	0.924583	0.915707	0.950714
Non-specific serine/threonine protein kinase	A0A0G2JVL3;D3ZL30	Mast3	-0.103906	0.0440492	0.0131986	-0.0835095	1.31254	0.320204	0.101717	1.3873	0.399943	0.940747	0.967362	0.645887
NADH dehydrogenase [ubiquinone] 1 alpha subcomplex subunit 8	A0A0G2JVL6;F7EXQ7	Ndufa8	0.0426062	0.110334	0.178032	0.157742	0.410376	1.23423	1.03032	1.40429	0.670844	0.924583	0.915707	0.645887
Isoleucyl-tRNA synthetase	F1LS86;A0A0G2JVL8;A0A0G2JZH2	Iars	-0.143538	0.0335143	-0.0284216	0.00555957	1.87954	0.458795	0.236836	0.0785469	0.316673	0.924583	0.93329	0.957365
Multifunctional fusion protein	P0C2X9;A0A0G2JUT5;A0A0G2JVM0;A0A0G2K9I7;A0A0G2JUB9	Aldh4a1	0.0481528	-0.000751572	0.152279	0.239483	0.212989	0.0137107	1.04675	2.33091	0.801973	0.994417	0.915707	0.623709
MIA SH3 domain ER export factor 3	A0A0G2K0A8;A0A0G2JVM2	Mia3	-0.0274595	0.0165393	0.0711599	0.053424	0.359378	0.302049	0.894405	1.0906	0.699145	0.944144	0.915707	0.645887
Poly(A)-binding protein-interacting protein 1	D3ZZF8;A0A0G2JVP5	Paip1	0.113074	0.0587371	0.174631	0.281807	0.326418	0.425952	0.251041	0.783446	0.720455	0.924583	0.932917	0.684496
Proteasome (prosome, macropain) activator subunit 1 (PA28 alpha), pseudo 1	Q6P9V7;A0A0G2JVP9	Psme1-ps1	0.450474		1.93669	1.71325	0.416892		0.781132	1.18596	0.666511		0.915707	0.645887
Ankyrin repeat domain 27	A0A0G2JVS9;A0A0G2K7U7	Ankrd27	-0.242507	0.0282914	-0.0865329	0.175191	1.35747	0.209474	0.244605	1.01465	0.396461	0.959821	0.932917	0.647207
Integrin beta	D3ZP06;A0A0G2JVU1	Itgb8	-0.0975362	0.0432474	-0.0533044	-0.0136952	0.88591	0.572015	0.189183	0.0732008	0.496059	0.924583	0.948368	0.960066
SOS Ras/Rho guanine nucleotide exchange factor 2	F1MAI3;A0A0G2JVU2	Sos2	-0.0593004	-0.0269358	-0.046856	-0.0537322	0.302118	0.155789	0.16163	0.287679	0.735931	0.973387	0.953413	0.841137
Ankyrin repeat domain 17	A0A0G2JVW3	Ankrd17	-0.0792178				0.708872				0.556215
HECT-type E3 ubiquitin transferase	E9PSZ5;A0A0G2JVW5	Huwe1	-0.0316268	0.0583643	-0.011536	-0.0113863	0.379831	1.89724	0.209994	0.124007	0.688423	0.924583	0.945129	0.936709
Sterile alpha motif domain-containing 9	A0A0G2JVW6	Samd9	0.0462033	-0.00819242	-0.0529024	0.0056976	0.398381	0.0691059	0.202919	0.0247934	0.678525	0.986556	0.94598	0.986818
cAMP-regulated phosphoprotein 21	A0A0G2JVX9;D3ZQR3	Arpp21	-0.210307	0.0348712	0.380585	0.2388	0.45326	0.252037	0.637209	0.610121	0.651465	0.951021	0.915707	0.722877
Integrin subunit alpha V	F1LZX9;A0A0G2JVZ6	Itgav	0.0942432	0.0392491	0.101556	0.0797886	1.3086	0.622934	0.318855	0.45863	0.399943	0.924583	0.926639	0.770162
HP domain-containing protein	E9PT39;A0A0G2JW01;A0A0G2K5D0	E9PT39	0.0714955	0.0451846	-0.00760791	-0.00779369	0.49112	0.358777	0.077251	0.0700835	0.63558	0.930194	0.976742	0.961991
Phosphatidate phosphatase	Q5XIM8;A0A0G2JW03	Lpin1	-0.0422029	0.0464231	0.0258486	0.0252902	0.420006	0.441343	0.26014	0.208973	0.665696	0.924583	0.932392	0.881588
RT1 class Ib, locus M5	A0A0G2JW06;A0A0G2K4Y5;F1MAR7	RT1-M5	-0.00990919				0.0281176				0.975859
RING-type E3 ubiquitin transferase	F1LY63;A0A0G2JW11	Trim36	-0.0980983	0.0594381	-0.113517	0.0123176	0.885825	0.432464	0.432334	0.0646254	0.496059	0.924583	0.915707	0.965286
NACHT and WD repeat domain-containing protein 2-like	A0A0G2JW13	LOC103694210	0.42558	0.0115689	1.07448	1.02078	0.366514	0.044918	0.674882	1.10641	0.6954	0.992809	0.915707	0.645887
Roundabout homolog 1	F1LQI2;A0A0G2JW21	Robo1	-0.0512519	-0.0150198	0.122023	0.102466	0.267547	0.0689667	0.374926	0.546077	0.756064	0.986556	0.916094	0.738349
Gamma-adducin	D3ZCH7;G3V9D7;A0A0G2JW28	Add3	0.0217304	0.0205491	0.0396509	0.137213	0.106193	0.156169	0.0682952	0.494618	0.895433	0.973387	0.980949	0.758554
CDGSH iron sulfur domain 3	A0A0G2JW34	Cisd3	-0.292466	0.188347	-0.136054	-0.0628544	0.674254	0.544428	0.141711	0.0901614	0.567241	0.924583	0.959652	0.952368
Ribulose-phosphate 3-epimerase	A0A0G2JW38	Rpe	0.0531233	0.174037	-0.0608024	-0.0205329	0.0858762	1.35283	0.141967	0.0623671	0.91729	0.924583	0.959632	0.966063
Nicolin 1	Q3T1K9;A0A0G2JW73	Nicn1	-0.0183327	-0.0393654	0.0873103	0.22779	0.0818061	0.232945	0.69996	2.99373	0.921917	0.953315	0.915707	0.608344
Microtubule-associated protein	A0A0G2JW88	Map4	0.316302	0.113674	0.163455	0.126206	1.39988	0.609936	0.675488	0.80026	0.386941	0.924583	0.915707	0.679936
Pyruvate dehydrogenase E1 component subunit alpha	F7FKI5;A0A0G2JW90;D4A5G8	Pdha1;Pdha1l1	0.532222	0.465167	0.321693	-0.0442422	1.25391	0.775114	0.295587	0.0991614	0.409697	0.924583	0.929417	0.950128
Major facilitator superfamily domain-containing 6	D3ZCJ3;A0A0G2JW92	Mfsd6	-0.0429001	-0.0286289	0.0815337	0.0239116	0.258213	0.196839	0.288796	0.0868209	0.762743	0.965256	0.92967	0.95479
Clathrin interactor 1	A0A0G2JW94	Clint1	0.996805	0.0122073	0.123187	0.0283835	1.32871	0.117279	0.736853	0.200975	0.399943	0.982267	0.915707	0.886756
Scaffold attachment factor B1	A0A0G2JZI0;A0A0G2JW97;M0RBF0	Safb	0.0487065	0.0687256	0.301147	0.104943	0.100044	0.489837	0.732053	0.315355	0.9021	0.924583	0.915707	0.826129
Exportin 7	F1LQM9;A0A0G2JWA3	Xpo7	-0.109933	0.042977	0.0171086	0.0117052	1.119	0.72994	0.162471	0.169163	0.433192	0.924583	0.953244	0.908946
Microtubule-actin cross-linking factor 1	D3ZHV2;A0A0G2K9T4;M9MMM9;A0A0G2JWA8;A0A0G2JU82	Macf1	-0.0526475	0.020509	0.0086564	0.0276018	0.588652	0.457836	0.0866102	0.421345	0.596256	0.924583	0.972292	0.786109
Microtubule-actin cross-linking factor 1	D3ZHV2;A0A0G2K9T4;M9MMM9;A0A0G2JWA8;A0A0G2JU82	Macf1	-0.0852985	0.020509	0.0086564	0.0276018	0.819714	0.457836	0.0866102	0.421345	0.512712	0.924583	0.972292	0.786109
FERM domain-containing kindlin 2	Q5XI19;A0A0G2JWC7	Fermt2	-0.0441573	0.0266023	-0.00683014	0.0260772	0.472725	0.34509	0.0481658	0.440058	0.643677	0.931523	0.982226	0.779324
AP-3 complex subunit beta	D3ZIF5;A0A0G2JWD6	Ap3b1	-0.107787	0.0433968	0.12488	0.192985	0.836938	0.32906	0.411097	0.788257	0.506408	0.935709	0.916001	0.684496
ETS transcription factor ERG	A0A0G2JWE9;Q6IMZ7;D4A3D6	Erg	-0.0379099	0.439953	0.128094	0.244127	0.0530156	1.99485	0.184843	0.707971	0.950149	0.924583	0.948368	0.692299
ASPSCR1 tether for SLC2A4, UBX domain-containing	F1LR71;A0A0G2JWF4	Aspscr1	0.0908926	0.0696738	0.0191865	0.00726584	0.566286	0.825932	0.171369	0.0682551	0.605441	0.924583	0.950105	0.962515
N-terminal asparagine amidase	A0A1W2Q6M0;A0A0G2JWG0	Ntan1	0.0886372	0.0194768	0.0270984	0.0518463	0.740532	0.0964631	0.134099	0.521535	0.542201	0.983834	0.961068	0.74924
Alpha-mannosidase	D4A4J3;A0A0G2JWG1	Man2a2	-0.140324	0.0147377	0.0512316	-0.0949963	1.35545	0.144013	0.181583	0.522096	0.396461	0.976013	0.948368	0.749102
Golgin B1	G3V6A8;A0A0G2JWG6	Golgb1	0.0172717	0.0147222	-0.0934342	-0.0314806	0.0762426	0.15982	0.864437	0.407216	0.927473	0.973167	0.915707	0.792184
Dolichyl-diphosphooligosaccharide--protein glycotransferase	B4F7C9;A0A0G2JWH5	Stt3a	-0.161839	0.0194536	0.0206949	0.179618	1.01252	0.170773	0.190656	2.23233	0.460797	0.969933	0.948368	0.623709
RING-type E3 ubiquitin transferase	A0A0G2JWJ3	Mid2	-0.0593132	0.0177201	0.0127166	-0.308349	0.190321	0.0717041	0.0428149	0.780984	0.817925	0.985935	0.982403	0.684496
APC membrane recruitment protein 2	A0A0G2JWK6	Amer2	0.224494	0.0695212	0.328943	0.151008	0.707478	0.542327	1.45117	0.922164	0.556378	0.924583	0.915707	0.662456
Uncharacterized protein	A0A0G2JWL1	A0A0G2JWL1	-0.0547997	-0.0775961	-0.237733	-0.166007	0.134662	0.405517	0.433739	0.331757	0.869451	0.924583	0.915707	0.81862
Small integral membrane protein 15	D4A573;A0A0G2JWM3	Smim15	0.239547	0.0652901	-0.147857	0.0438092	1.22718	0.329404	0.667203	0.165164	0.412105	0.935709	0.915707	0.911185
Forkhead box J3	A0A0G2JWM4	Foxj3	0.159047	0.015493	0.100726	0.0228851	0.484289	0.0728225	1.11241	0.172426	0.637284	0.984997	0.915707	0.906655
TBC1 domain family, member 22B	A0A0G2JWM9	Tbc1d22b	0.0351388	0.00324621	0.0211368	-0.0685094	0.15007	0.0129964	0.0351412	0.161968	0.853829	0.994417	0.985723	0.912076
Bromodomain-containing 8	A0A0G2JWN9;E9PTN1	Brd8	0.171589		-0.124535	0.014766	0.522303		0.345493	0.0391682	0.626772		0.92259	0.979143
Cleavage stimulation factor subunit 2	B4F7F1;A0A0G2K6F9;A0A0G2JWP1	Cstf2	0.150442	-0.0388287	0.19027	0.197239	0.493982	0.249398	0.439991	0.809684	0.635402	0.951021	0.915707	0.679736
NACHT and WD repeat domain-containing 1	A0A0G2JWP6	Nwd1	-0.267253	-0.0115724	-0.262335	-0.255618	0.593879	0.0196744	0.504329	0.398177	0.593697	0.994014	0.915707	0.795777
General transcription factor IIH subunit 1	D3ZYG3;A0A0G2JWQ0	Gtf2h1	-0.0984774	-0.0793276	0.389153	0.303435	0.492431	0.346918	0.87752	0.928915	0.635402	0.930949	0.915707	0.661298
TATA-binding protein-associated factor 2N-like	B2RYG5;D3ZSS1;A0A0G2JWR5;A0A0G2JZ19	LOC103694865;Taf15	0.151232				0.297003				0.739386
Zic family member 2	F1M349;Q9JKY2;D4A6Z4;A0A096MIX7;A0A0G2JWR6;A0A096MJH5	Zic2	-0.0544665				0.0626289				0.94128
Nebulette	A0A0G2JWS2;F1M1J2;A0A096MK15;D4A164	Nebl	0.0894206	0.0845908	0.188597	0.00647817	0.552506	0.578372	1.41939	0.0209567	0.613371	0.924583	0.915707	0.988384
Peroxisomal membrane protein PEX16	A0A0G2JWT6;D3ZGV2;A0A0G2JV14	Pex16	-0.114489		0.0670785	-0.0237862	0.378656		0.0748301	0.0360103	0.689093		0.978211	0.980276
Triosephosphate isomerase	A0A0G2JWU1	A0A0G2JWU1	0.0674057		0.232853	-0.295755	0.176672		1.30066	0.0846444	0.82921		0.915707	0.956214
Mitochondrial ribosomal protein L1-like	F1M9A4;A0A0G2JWU3;D3ZFE9;A0A0G2JUV4	LOC100359687;Mrpl1	0.0525962		0.0785347	0.0191847	0.637111		0.730425	0.150659	0.5791		0.915707	0.919074
THO complex subunit 7 homolog	A0A0G2JWV8;A0A0G2K0L6;F1LXS6	Thoc7	0.00670618		-0.0350347	-0.0502357	0.0121696		0.0536301	0.114779	0.990176		0.982226	0.943269
Pre-B-cell leukemia transcription factor 1 (Predicted), isoform CRA_b	A0A0G2JWV9	Pbx1_predicted	0.289011	0.160483	-0.32957	-0.053772	0.444699	0.458603	0.158065	0.0438211	0.655104	0.924583	0.955446	0.97605
Mediator complex subunit 30	A0A0G2JWW8;D3ZG00	Med30	0.202068	-0.043846	0.255671	0.235899	0.84189	0.178123	0.545573	0.622128	0.504869	0.969641	0.915707	0.716904
StAR-related lipid transfer domain-containing 7	A0A0G2JWY8	Stard7	0.0102061	0.0269982	0.0788881	0.0464464	0.0683761	0.213961	0.134349	0.10892	0.935523	0.958938	0.961068	0.946632
Ankyrin repeat domain 44	A0A0G2JWZ9;F1LZH9	Ankrd44	0.0944275	0.130916	0.00142479	-0.109483	0.552018	0.456388	0.00537573	0.822554	0.613649	0.924583	0.999708	0.678737
Glutamine-rich 1	F1M4M7;A0A0G2JX16	Qrich1	-0.0261764	-0.0158082	-0.122866	0.01364	0.185896	0.065941	0.521135	0.0579021	0.821316	0.986624	0.915707	0.968405
Ecotropic viral integration site 5-like (Fragment)	A0A0G2JX24;D3ZCJ7	Evi5l	-0.0879172	0.0454802	0.00412579	-0.0234401	0.626474	0.375525	0.0106682	0.0686929	0.582208	0.928351	0.996437	0.962515
GMP reductase	Q5FVP6;A0A0G2JX25	Gmpr2	0.133973	0.139141	0.0452032	0.000155725	1.20098	0.827776	0.15733	0.00056656	0.418004	0.924583	0.955883	0.999392
Solute carrier family 2, facilitated glucose transporter member 3	A0A0G2JSJ3;A0A0G2JX37;A0A0G2JVB0	Slc2a3	0.719623				0.409372				0.670974
SRSF protein kinase 2	B1WBT4;A0A096MJB4;A0A0G2JX62	Srpk2	-0.102837	0.0330052	0.0296978	-0.0215894	1.98064	0.333466	0.138621	0.150766	0.309228	0.934165	0.960831	0.919028
Muscleblind-like-splicing regulator 1	F1M9N4;A0A0G2JX72	Mbnl1	0.0422903	0.345709			0.0795246	2.67321			0.924467	0.924583
WD repeat-containing protein 44	F1LSM3;A0A0G2JX77;A0A0G2K7S6	Wdr44	0.280997	0.475506	0.567896	-0.0872084	0.335921	1.06824	0.444297	0.0982279	0.714645	0.924583	0.915707	0.950714
GTPase-activating Rap/RanGAP domain-like 3	A0A0G2JX90	Garnl3	-0.0607427	0.0365066	-0.00898529	-0.000457894	0.642302	0.732253	0.0384934	0.00330127	0.576556	0.924583	0.982704	0.997762
SH3 and PX domains 2A	D3ZMW5;A0A0G2JX92	Sh3pxd2a	-0.099359	-0.0598136	0.28837	0.156481	0.460582	0.466419	0.797427	0.572528	0.647613	0.924583	0.915707	0.727029
Angiomotin	D4A9Q2;A0A0G2JX94	Amot	-0.0971928	-0.0344873	-0.0321082	-0.262403	0.850609	0.255265	0.134472	0.884837	0.504418	0.951021	0.961068	0.667397
Rab3 GTPase-activating protein catalytic subunit	A0A0G2JXA1;F1LP59	Rab3gap1	-0.0414638	0.00958477	0.216307	0.091327	0.223593	0.0723123	0.532527	0.298727	0.793053	0.985601	0.915707	0.833971
Protein ERGIC-53	A0A0G2JXC1;F1LRA1	Lman1	0.324778	-0.107075	0.134061	0.811697	0.425465	0.201001	0.121401	1.20951	0.662998	0.964708	0.963018	0.645887
Myocardin-related transcription factor A	A0A0G2K3Y9;F1LVR8;A0A0G2JXC5;F1LV40	Mrtfa	-0.0829541				0.13952				0.864066
Chimaerin	Q03070;G3V773;A0A0G2JXD5	Chn2	0.0807561	-0.00983883	-0.0057031	-0.0523599	0.931325	0.0466146	0.0205599	0.321117	0.477974	0.992649	0.993397	0.82495
Non-specific serine/threonine protein kinase	A0A0G2JXD7	Akt3	0.342405				0.299847				0.738088
DOP1 leucine zipper-like protein B	A0A0G2JXD9	Dop1b	0.00567843	-0.0118286	-0.0347674	0.0100051	0.0353888	0.0918467	0.151648	0.0630176	0.969176	0.983834	0.957364	0.966063
Cell cycle control protein	Q6AY41;A0A0G2JXG3;D3Z9E9	Tmem30a	0.0438059	0.015283			0.847682	0.143996			0.504418	0.976013
Uncharacterized protein	A0A0G2JXG5	A0A0G2JXG5	-0.044057	0.0203624	0.0467209	0.0940144	0.151105	0.146132	0.199192	0.514159	0.852828	0.975508	0.94774	0.750687
Capping protein regulator and myosin 1 linker 1	A0A0G2JXG7;F1M0N7	Carmil1	-0.056929	0.00569185	-0.0661922	0.0190082	0.619583	0.0677311	0.565191	0.219702	0.585188	0.986556	0.915707	0.877631
Tetratricopeptide repeat domain 7B	F1LUY5;A0A0G2JXJ6	Ttc7b	-0.0653927	0.0488666	-0.00213227	-0.0693741	0.47431	0.508225	0.0133807	0.836421	0.642367	0.924583	0.995434	0.67551
Voltage-dependent P/Q-type calcium channel subunit alpha	P54282;P54282-2;A0A0G2JXK1	Cacna1a	-0.0675924	0.0269029	0.0569154	0.0240877	1.03506	0.412473	0.339753	0.192992	0.457096	0.924583	0.926639	0.890687
DNA polymerase delta-interacting protein 3	D4A2B0;A0A0G2JXM5	Poldip3	0.111207	0.0620678	0.0139297	-0.0421666	0.576688	0.336222	0.0401651	0.233105	0.6008	0.934165	0.982704	0.870705
Transcription factor	A0A0G2JXN0	Tfdp1	-0.0694747	0.0644514	0.283089	0.181317	0.376136	0.18265	0.631847	0.377119	0.690244	0.969173	0.915707	0.802242
Tripartite motif-containing protein 46	A0A0G2JXN2;A0A5H1ZRV2	Trim46	-0.0862529	0.0220945	0.0307446	0.0949694	0.82835	0.26721	0.214723	0.774796	0.50875	0.949672	0.942706	0.684502
Oxysterol-binding protein	A0A0G2JXN8;A0A0G2JV78;G3V8S8	Osbpl8	-0.0703499	0.0234243	0.0242948	0.0237915	1.17596	0.411164	0.252372	0.335929	0.423458	0.924583	0.932392	0.817602
Glycogenin-1	A0A0G2JXP1	Gyg1	-0.347128				1.35023				0.396461
HECT-type E3 ubiquitin transferase	A0A0G2JXP3;F1LRN8	Nedd4l	-0.0067586	-0.0114149	0.0787623	0.0607272	0.0529222	0.115319	0.335397	0.416159	0.950149	0.983408	0.926639	0.789848
Transport and golgi organization 2 homolog	D3ZY86;A0A0G2JXP4	Tango2	-0.0246652	0.083763	0.0980239	0.0838656	0.130088	1.55554	0.796345	0.595258	0.873406	0.924583	0.915707	0.723923
Membrane-associated guanylate kinase, WW and PDZ domain-containing protein 2	D3ZY03;A0A0G2JXR9	Magi2	-0.0171936	0.0167743	0.128355	0.03085	0.0445279	0.0962234	0.436322	0.125474	0.958702	0.983834	0.915707	0.936659
Protein KRI1 homolog	A0A0G2JXS2;A0A0G2K868;A0A0G2K4X2	Kri1	-0.061374	0.155391	0.354186	0.144849	0.0198747	0.657259	1.57247	0.339693	0.98302	0.924583	0.915707	0.815829
Myotubularin-related protein 6	A0A0G2JXT6;D3ZC22	Mtmr6	-0.148943	0.0272339	-0.0220821	-0.0240816	1.34957	0.423658	0.184812	0.216297	0.396461	0.924583	0.948368	0.879153
Filamin B	D4A8D5;A0A0G2JXT8	Flnb	-0.00427963	0.0338831	0.069146	0.0641624	0.0444333	0.764884	0.689487	0.633577	0.958702	0.924583	0.915707	0.714006
Rho guanine nucleotide exchange factor 17	A0A0G2JXT9	Arhgef17	0.0149774	0.0319297	0.0364448	-0.0174959	0.1014	0.609863	0.429393	0.164002	0.900168	0.924583	0.915707	0.912026
AP complex subunit sigma	B2GV08;A0A0G2JXX9	Ap1s2	-0.0300072	-0.0845604	-0.0180904	0.137526	0.100072	0.697852	0.0635706	1.21901	0.9021	0.924583	0.981175	0.645887
Epsin-2	A0A0G2JXY9	Epn2	0.18099	0.334493	1.01951	-0.062159	0.494517	0.278956	0.47707	0.0175075	0.635402	0.947157	0.915707	0.989214
ATP-dependent helicase ATRX	A0A0G2JXZ3	Atrx	-0.094721	-0.0130669	0.0414343	-0.0155963	1.04599	0.125799	0.234228	0.129625	0.454679	0.982247	0.934714	0.934901
Protein-tyrosine-phosphatase	E9PTB7;A0A0G2JXZ9	Ptprj	-0.12785	-0.026954	0.120372	0.0561285	1.29333	0.427748	0.617018	0.362767	0.404814	0.924583	0.915707	0.806507
Alpha N-catenin	A0A0G2JY03	A0A0G2JY03	-0.100183	-0.018134	-0.0127304	0.0735169	0.946573	0.108356	0.0474157	0.528337	0.475303	0.983834	0.982226	0.745562
Unconventional myosin-XVIIIa	D3ZFD0;A0A0G2JY08	Myo18a	-0.0609034	0.0215933	-0.0316961	0.0183761	0.754795	0.508158	0.682052	0.465417	0.534459	0.924583	0.915707	0.767103
DNA fragmentation factor subunit alpha	Q498U6;A0A0G2JY18	Dffa	0.177485	0.0178643	0.00953064	0.0252016	0.961636	0.0794281	0.029121	0.0763713	0.470761	0.984595	0.989552	0.95923
Disco-interacting protein 2 homolog B	A0A0G2JY22	Dip2b	-0.0113411	0.0388867	0.0341175	0.0542806	0.0983598	0.92185	0.341367	0.755872	0.903929	0.924583	0.926171	0.684502
DnaJ heat shock protein family (Hsp40) member C6	D4A0I5;A0A0G2JY26	Dnajc6	-0.00962115	0.0743609	0.0198492	-0.0328076	0.060712	1.8589	0.0850622	0.234209	0.943287	0.924583	0.972538	0.870506
LPS-responsive beige-like anchor protein (Fragment)	A0A0G2JY32	Lrba	-0.199219		0.360731	0.148393	0.748724		0.282627	0.156381	0.538611		0.932149	0.915071
Cytoplasmic polyadenylation element-binding protein 2	A0A0G2K520;D3ZHK8;A0A0G2JY45	Cpeb2	-0.0322476	0.128165	-0.139397	-0.0604922	0.298844	0.963629	0.370565	0.229925	0.73897	0.924583	0.916094	0.87354
Receptor protein-tyrosine kinase	A0A0G2JY48;F1MAJ0	Ephb2	-0.137751	0.0681483	-0.101035	-0.243413	0.947888	0.5351	0.508384	2.67907	0.475303	0.924583	0.915707	0.612124
Pogo transposable element-derived with ZNF domain	D3ZV33;A0A0G2JY58	Pogz	-0.108371	-0.0586359	0.0175981	0.0650733	1.31009	0.554561	0.0285775	0.218802	0.399943	0.924583	0.989552	0.877631
Phosphatidate phosphatase	D3ZYB4;A0A0G2JY62	Lpin2	-0.0598841	-0.0356775	0.0244846	0.0945564	0.426905	0.410492	0.0651582	0.466928	0.662786	0.924583	0.981175	0.766811
Ribosomal L1 domain containing 1-like 1	A0A0G2JY68;M0RCH8	Rsl1d1l1	0.0810317				0.327152				0.719531
Peroxin-19	G3V907;A0A0G2JY69	LOC100911356;Pex19	0.347657		1.44464	0.862697	0.388898		0.980839	0.819668	0.683844		0.915707	0.678737
40S ribosomal protein S20	A0A0G2JY70	A0A0G2JY70	0.213347	0.130281			0.334952	0.118929			0.715118	0.982247
Eukaryotic translation initiation factor 4 gamma, 3	D4A554;A0A0G2JY73	Eif4g3	-0.0855819	0.0364216	0.0299262	0.0311844	1.01712	0.7289	0.45703	0.397836	0.459593	0.924583	0.915707	0.795777
General transcription factor IIIC subunit 2	A0A0G2K679;A0A0G2JY75	Gtf3c2	-0.269083		-0.0645809	-0.185542	0.811507		0.324192	0.657067	0.514016		0.926639	0.711758
Signal peptide peptidase-like 2A	A0A0G2JYA3;D3ZNG3	Sppl2a	0.704329				1.48551				0.36968
Calpain-5	A0A0G2JYD8;G3V7U6	Capn5	0.0834806	0.00323481	-0.0593211	0.035213	0.640043	0.0166982	0.297105	0.181954	0.578286	0.994087	0.929278	0.900147
SH2 domain containing 3C (Predicted)	A0A0G2JYH7;B0BN10	Sh2d3c	-0.0145187	0.0647426	-0.0632389	-0.123268	0.104398	0.553247	0.155965	0.565352	0.896603	0.924583	0.956285	0.731167
LPS-responsive beige-like anchor protein	A0A0G2JYR4;F1LZG6;A0A0G2JYI0	Lrba	-0.063782	0.00384181	-0.0295525	-0.0232613	0.973375	0.0392515	0.355505	0.367986	0.469713	0.993115	0.920399	0.804912
Uncharacterized protein	A0A0G2JYJ5	A0A0G2JYJ5	0.152831	0.0346504	0.0426835	-0.0497034	0.659351	0.118736	0.0950566	0.116919	0.571347	0.982247	0.969243	0.941435
ERGIC and golgi 2	A0A0G2JYN4	Ergic2	-0.143312	0.108892	-0.0542241	0.00850221	1.24262	1.16471	0.19088	0.0355693	0.410354	0.924583	0.948368	0.980525
PBX/knotted 1 homeobox 2	A0A096MJK1;A0A0G2JYQ2;A0A096MJU3;D4ACG5	Pknox2	0.320371	-0.117206	0.140921	0.00834899	0.648134	0.372973	0.24872	0.0146558	0.574096	0.928351	0.932917	0.989214
YLP motif-containing protein 1	A0A0G2JYQ3;A0A0G2K678	Ylpm1	-0.0670149	0.121048	0.266055	0.132886	0.2621	1.31448	1.04852	0.7114	0.759263	0.924583	0.915707	0.691029
Exocyst complex component	A0A0G2JYR1	Exoc6b	-0.0366662	0.0289863	-0.0573339	-0.0290842	0.371215	0.683044	1.26936	0.589772	0.693309	0.924583	0.915707	0.723923
ELKS/Rab6-interacting/CAST family member 1	Q811U3;A0A0G2JYT1;F1LPE9	Erc1	0.00160128	-0.0253471	0.10215	0.106824	0.00997719	0.167094	0.469629	0.82691	0.991554	0.97075	0.915707	0.678149
ELKS/Rab6-interacting/CAST family member 1	Q811U3;A0A0G2JYT1;F1LPE9	Erc1	-0.0147607	-0.0253471	0.10215	0.106824	0.0334056	0.167094	0.469629	0.82691	0.970243	0.97075	0.915707	0.678149
Exocyst complex component 1	F1LQN9;A0A0G2JYT4	Exoc1	-0.0660163	0.0423054	0.205069	0.0751199	0.374074	0.543747	1.69353	0.735872	0.691151	0.924583	0.915707	0.686564
Forkhead box N3	D3ZIJ7;A0A0G2JYT8;F1LZM0	Foxn2;Foxn3	0.0084068	0.0726524	0.0225692	0.153686	0.0144908	0.202347	0.0296213	0.44094	0.988397	0.964413	0.989552	0.779324
RNA binding protein fox-1 homolog 1	A0A0G2JYU0	Rbfox1	0.10948		0.893278	0.694153	0.318304		0.815217	1.00113	0.724744		0.915707	0.649219
Mitochondrial ribosomal protein L11	Q5XIE3;A0A0G2JYU2	mrpl11	-0.00584577	-0.0351896	0.0217041	0.0248683	0.0246136	0.18543	0.0797229	0.136105	0.979261	0.969093	0.975536	0.930508
Astrotactin 2	A0A0G2JYU3;A0A096MK06	Astn2	-0.0504303	-0.0195491	-0.0252065	-0.0863773	0.204219	0.279721	0.544161	1.05464	0.807128	0.94676	0.915707	0.645887
Formin-like 1	A0A0G2JYU6	Fmnl1	0.0479861	0.0286718	0.0154299	0.0243451	0.330857	0.218628	0.0691864	0.218287	0.717613	0.956895	0.980949	0.877631
Bromodomain-containing 4	D3ZWU1;B5DF71;D3ZGX8;A0A0G2JYV0	Brd4	0.0609034	0.0484957	0.0738863	0.0109122	0.179945	0.344838	0.430622	0.0772079	0.825729	0.93156	0.915707	0.958073
Coenzyme Q10A	D3ZX74;A0A0G2JYY6	Coq10a	0.206598	0.0181979	0.065685	0.241121	1.14899	0.160965	0.307296	1.2001	0.427065	0.973023	0.926639	0.645887
RNA binding protein fox-1 homolog 2	A0A0G2JYY7	Rbfox2	0.0206434	0.240802	0.107444	-0.0547477	0.0271752	0.480888	0.0621481	0.0415539	0.97666	0.924583	0.981175	0.97823
Tau tubulin kinase 2	D3ZN60;A0A0G2JYZ1	Ttbk2	0.0301768	0.00537378	0.0565634	0.00670102	0.157072	0.0246239	0.213312	0.0201311	0.846983	0.993123	0.943571	0.989065
SATB homeobox 1	Q5U2Y2;D3ZJ19;A0A0G2JYZ8	Satb1	0.401501		-0.302731	-0.0248097	1.26963		0.59154	0.0624839	0.407618		0.915707	0.966063
FH2 domain-containing protein	A0A0G2JZ27	A0A0G2JZ27	0.112614	0.0169787	0.0112242	-0.090576	0.392046	0.168625	0.0767183	1.21463	0.682619	0.97075	0.97694	0.645887
RCG54895, isoform CRA_a	A0A0G2JZ40;D4ABJ4	Reck	-0.0608434	0.0677355	0.502386	0.0994417	0.294676	0.194883	0.499105	0.0859998	0.741015	0.966273	0.915707	0.955177
RCG56136, isoform CRA_a	A0A0G2JZ48;A0A0G2K8G1;A0A0G2JYB3	Tmf1	0.117151	0.188804	0.198824	0.116147	0.445997	0.783493	0.549555	0.403784	0.654732	0.924583	0.915707	0.793183
Baculoviral IAP repeat-containing 6	F1LY70;A0A0G2JZ53	Birc6	-0.0472325	0.0510824	-0.0268468	0.0338276	0.504152	1.15398	0.123836	0.307041	0.631655	0.924583	0.963018	0.828962
Ankyrin 2	F1M5N3;F1LM42;A0A0G2JZ56;A0A0G2K6R9;A0A0G2KAS9;F1M9N9;A0A0G2KBB9	Ank2	-0.0269173	0.0330653	0.00843667	-0.0302367	0.33176	0.818246	0.0506408	0.361823	0.717102	0.924583	0.982226	0.806507
Fibronectin type III and SPRY domain-containing 1-like	A0A0G2JZ60	Fsd1l	0.190977	-0.0189596	0.0683153	0.0850005	2.96454	0.214314	0.537231	0.849083	0.266649	0.958895	0.915707	0.673977
Nucleoside-diphosphate kinase	A0A0G2JZ71	Ak7	-0.0339539	0.222541	-0.0168211	-0.0622979	0.0861065	0.827702	0.0171729	0.125879	0.917167	0.924583	0.993788	0.936624
ArfGAP with GTPase domain, ankyrin repeat and PH domain 3	A0A0G2K2D4;A0A0G2JZ83	Agap3	-0.067691	-0.037667	0.275029	0.353472	0.335018	0.305199	0.874135	2.10625	0.715118	0.942614	0.915707	0.623709
Ectopic P-granules autophagy protein 5 homolog	A0A0G2JZ84	Epg5	0.0413241	0.0632227	0.0518977	0.0876827	0.598349	1.10201	0.216241	0.877791	0.591314	0.924583	0.942706	0.667397
Similar to hypothetical protein A530094D01	A0A0G2JZ88	RGD1306556	0.103008	0.084408	0.160851	0.0266067	0.30064	0.538765	0.742591	0.105974	0.737431	0.924583	0.915707	0.948292
Roundabout guidance receptor 2	A0A1W2Q6F3;F1M950;A0A0G2JZA1	Robo2	0.000509866	-0.00450152	-0.09697	-0.141312	0.00386741	0.033429	0.478585	1.47908	0.997368	0.993123	0.915707	0.645887
Hyaluronoglucosaminidase	D3ZZ19;A0A0G2JZA7	Cemip2	-0.332501	0.00753408	0.100355	-0.0134609	2.78779	0.0218878	0.288983	0.0451171	0.266649	0.993163	0.92967	0.975352
Uncharacterized protein	A0A0G2JZB6	A0A0G2JZB6	0.110774	0.0300748	0.0550157	-0.0487265	0.486939	0.132105	0.709734	0.594055	0.636993	0.980126	0.915707	0.723923
Neuron navigator 3	A0A0G2JZB7	Nav3	-0.220265	-0.013185	0.142164	0.0573374	2.09683	0.0815079	0.823432	0.368838	0.308014	0.984595	0.915707	0.804912
Neuronal membrane glycoprotein M6-b	A0A0G2JZB8	Gpm6b	-0.0647911	0.104606	-0.0150322	-0.0452007	0.321104	0.734717	0.0290576	0.217841	0.723161	0.924583	0.989552	0.877631
Rho guanine nucleotide exchange factor 11	A0A0G2JZC6	Arhgef11	0.00230037		-0.280402	0.156125	0.00609992		0.713237	0.600755	0.995325		0.915707	0.723923
Serine/threonine-protein phosphatase 2A 56 kDa regulatory subunit	A0A0G2JZD1	Ppp2r5c	0.320479	0.09336	3.57218	3.34406	0.266674	0.272086	0.719445	1.17249	0.756125	0.949672	0.915707	0.645887
GRB2-associated-binding protein 1	A0A0G2JZD5;D3ZAL7	Gab1	0.0115529	0.156593	0.069929	-0.0657122	0.0263442	1.02871	0.231133	0.307469	0.977294	0.924583	0.935468	0.82863
Rho guanine nucleotide exchange factor 40	A0A0G2JZE7	Arhgef40	-0.185216	0.0284182	-0.141868	-0.0684897	1.99601	0.122346	1.02296	0.648404	0.309228	0.982247	0.915707	0.711758
SEC24 homolog C, COPII coat complex component	B5DEG8;A0A0G2JZF0	Sec24c	-0.0968891	0.0212559	0.0399211	0.0818513	0.865262	0.400149	0.25425	0.619625	0.501138	0.924583	0.932392	0.716904
CCM2 scaffold protein	A0A0G2JZF5;A0A0G2K1S9	Ccm2	-0.078115	0.0416556	-0.0381122	-0.0669596	0.683156	0.895295	0.1345	0.377657	0.562938	0.924583	0.961068	0.802152
NADH:ubiquinone oxidoreductase complex assembly factor 2	A0A0G2JZF6	Ndufaf2	0.329655	0.05356	0.0515078	0.0343622	2.16301	0.329762	0.209422	0.228805	0.301878	0.935709	0.945326	0.874131
Seryl-tRNA synthetase	Q6P799;A0A0G2JZG7	Sars	-0.0448653	0.0140854	0.0675712	0.0584704	0.626684	0.154556	0.318102	0.575671	0.582208	0.97397	0.926639	0.726815
Calcium-binding protein 39	D3ZJ77;Q5XIJ7;A0A0G2JZH0;A0A0G2JT45	Cab39	-0.0161483		-0.0799997	-0.0211458	0.12106		0.647251	0.210276	0.882218		0.915707	0.881517
Dihydrolipoamide acetyltransferase component of pyruvate dehydrogenase complex	Q7TQ85;A0A0G2JZH8	Pdhx	0.0772175	0.00451689	0.181332	0.156926	0.7255	0.037718	0.564712	1.20618	0.550741	0.993123	0.915707	0.645887
DExH-box helicase 57	A0A0G2JZH9	Dhx57	-0.793508	0.215899	0.0254342	-0.0225369	1.88369	0.794635	0.102472	0.107703	0.316016	0.924583	0.967362	0.946922
Glutamyl-prolyl-tRNA synthetase	Q6TXE9;A0A0G2JZI2	Eprs	-0.110903	0.0544659	0.0154146	0.0203939	1.24062	1.12758	0.102569	0.350545	0.410837	0.924583	0.967362	0.809955
26S proteasome non-ATPase regulatory subunit 10	A0A0G2JZI5	Psmd10	0.265988	-0.0059286	0.0174745	-0.0325558	1.65146	0.0121257	0.0441561	0.137187	0.34401	0.994417	0.982226	0.929431
TEN1 subunit of CST complex	A0A0G2JZI8;A0A0G2K213	Ten1	-0.176998	0.213341	0.00169	0.0679559	0.787778	0.417852	0.00582135	0.218166	0.520483	0.924583	0.999671	0.877631
A-kinase anchor protein 11	D3ZS99;A0A0G2JZI9	Akap11	-0.00315918	0.032062	-0.0375854	0.138727	0.0129972	0.136927	0.0683545	0.532694	0.989987	0.977718	0.980949	0.744201
Trinucleotide repeat-containing adaptor 6A	A0A0G2JZJ3;F1M9Y8	Tnrc6a	-0.267444				0.497337				0.635042
Membrane integral NOTCH2-associated receptor 2	A0A0G2JZK9	Minar2	0.568245	0.242592	0.467713	0.404038	1.12622	1.16629	0.217041	0.291401	0.430577	0.924583	0.942706	0.838957
NHS-like 1	A0A0G2JZL4	Nhsl1	0.0319931	0.118789	0.091919	0.0693681	0.0568223	1.64743	0.397195	0.432023	0.946763	0.924583	0.916094	0.780455
Intraflagellar transport protein 122 homolog	A0A0G2JZL6	Ift122	-0.05287	0.167329	0.110424	0.26476	0.164604	0.725036	0.208841	1.44449	0.840324	0.924583	0.945449	0.645887
CLIP-associating protein 2	A0A0G2JZM8	Clasp2	-0.0437527	-0.038953	-0.238655	-0.030294	0.270867	0.315129	0.740176	0.261646	0.75443	0.941224	0.915707	0.855508
Ring finger protein 25	D3ZQ26;A0A0G2JZP3	Rnf25	-0.00329474	0.0584855	-0.0171605	0.163261	0.00953367	0.383735	0.0217735	0.551191	0.991773	0.928129	0.992063	0.736638
SPG11 vesicle-trafficking-associated, spatacsin	D3Z9Z3;A0A0G2JZP7	Spg11	0.36055	0.00361542	0.214799	0.0551935	1.09004	0.00744222	0.778309	0.126665	0.44219	0.996889	0.915707	0.936034
Ring finger protein 11-like 1	A0A0G2JZP9	Rnf11l1	0.302374	0.0246518	0.222663	0.160331	1.21494	0.140533	1.27243	0.884165	0.414165	0.976481	0.915707	0.667397
Zinc finger protein 532	D4A659;A0A0G2JZQ5	Zfp532	-0.286885	-0.0196224	0.0377953	-0.0182551	1.25115	0.0639551	0.0786887	0.0540686	0.409697	0.987364	0.976005	0.969739
Oxysterol-binding protein	D4A0F3;A0A0G2JZR1	Osbpl6	-0.0055364	0.0118739	-0.0140583	0.0624525	0.0464879	0.2003	0.0819953	0.941762	0.956317	0.964708	0.974454	0.657819
Importin subunit alpha	A0A0G2JZS1;F1LT58	Kpna6	0.0120459	0.0976283	0.332966	0.285321	0.0181423	0.377338	0.392021	0.557495	0.984393	0.928129	0.916094	0.734003
NACHT and WD repeat domain-containing 2	A0A0G2JZT1	Nwd2	-0.183943	0.0245691	-0.0551396	-0.0275437	1.69895	0.327841	0.238568	0.136585	0.34401	0.935709	0.933225	0.930171
Transmembrane protein with EGF-like and two follistatin-like domains 2	A0A0G2JZU6	Tmeff2	-0.190175	0.281569	-0.0863942	-0.0918404	0.458128	1.28609	0.156226	0.263918	0.649374	0.924583	0.956285	0.854624
Tubulin-glutamate carboxypeptidase	G3V8G1;A0A0G2JZV3	Agtpbp1	-0.0739863	0.0124924	-0.0991564	-0.0853681	0.662265	0.12816	0.588204	1.12814	0.570197	0.981228	0.915707	0.645887
Integrin alpha FG-GAP repeat-containing 2	D4A716;A0A0G2JZW3;B0BN77	Itfg2	-0.066305	-0.165489	0.203711	0.162544	0.277475	2.86299	0.573042	0.564182	0.751221	0.924583	0.915707	0.732007
APC regulator of WNT-signaling pathway 2	A0A0G2JZW4;D4A205	Apc2	-0.114008	0.0118559	-0.0169273	-0.210997	1.00607	0.0931685	0.0563181	1.6842	0.462775	0.983834	0.981909	0.645887
IQ motif and Sec7 domain ArfGEF 2	A0A0G2JZX5	Iqsec2	-0.0443585	0.0165166	0.023804	0.00813392	0.614538	0.305965	0.111727	0.0505757	0.586574	0.941977	0.964104	0.971285
Phosphodiesterase	A0A0G2K2K1;A0A0G2JZX9	Pde1a	-0.0340062	0.00236478	0.062766	0.0127519	0.241127	0.0188594	0.282888	0.0683476	0.777564	0.994087	0.932149	0.962515
LSM family member 14B	A0A0G2JZY0	Lsm14b	0.119295	0.0375698	0.0418714	-0.00253158	0.452271	0.382548	0.292354	0.0184692	0.652381	0.928129	0.92967	0.98909
RALBP1-associated Eps domain-containing 1	A0A0G2KB70;A0A0G2JZY3	Reps1	-0.0466036	0.0442519	0.0450944	0.0384959	0.258985	0.716838	0.245773	0.40093	0.76249	0.924583	0.932917	0.794366
Cap-binding complex-dependent translation initiation factor	A0A0G2JZZ3	Ctif	0.0338991	0.149614	-0.08452	0.0727555	0.164448	0.908044	1.4522	1.52218	0.840369	0.924583	0.915707	0.645887
Selenoprotein M	A0A0G2JZZ4	Selenom	0.282257	0.0120169	0.158342	0.0502317	0.972874	0.0426325	1.4682	0.264971	0.469713	0.99281	0.915707	0.853847
Fibroblast growth factor receptor substrate 2	D4A244;A0A0G2JZZ5	Frs2	-0.0575222	0.0134035	0.16755	0.00267636	0.149237	0.0488644	0.576013	0.0102347	0.854251	0.992649	0.915707	0.991473
UBX domain protein 6	M0RAE4;A0A0G2K012	Ubxn6	0.0460948	0.0591459	0.0036437	0.0104403	0.490341	1.44377	0.0386037	0.153775	0.635666	0.924583	0.982704	0.916553
Lymphocyte cytosolic protein 1	Q5XI38;A0A0G2K014	Lcp1	0.129472	-0.0279614	0.0616868	0.132355	1.31498	0.313084	0.654885	1.61445	0.399943	0.941224	0.915707	0.645887
Sad1 and UNC84 domain-containing 1	Q5U2W0;A0A0G2K016	Sun1	0.0356673	0.0658941	-0.133385	-0.122511	0.277924	0.912628	0.473375	0.879783	0.751221	0.924583	0.915707	0.667397
Laminin subunit gamma 3	A0A0G2K023	Lamc3	0.2042	0.0308586	-0.161421	-0.289561	0.823275	0.180605	0.385756	1.97483	0.511795	0.969261	0.916094	0.627305
Oligoribonuclease, mitochondrial	Q5U1X1;A0A0G2K038	Rexo2	0.0810523	-0.0311792	0.204134	0.164224	0.235235	0.229904	0.657903	0.782407	0.782484	0.954277	0.915707	0.684496
Acyl-CoA synthetase short-chain family member 3, mitochondrial	A0A0G2K047	Acss3	0.00428301	0.0719155	0.0120291	0.00699244	0.0326517	0.751419	0.0327002	0.0298317	0.971113	0.924583	0.987995	0.98305
Early endosome antigen 1	A0A0G2K051;F1LUA1	Eea1	0.195193	0.0105465	0.165654	0.135568	0.798686	0.121451	0.685634	0.928813	0.518884	0.982247	0.915707	0.661298
Calcium uniporter protein	M0RDI5;A0A0G2K059	Mcu	0.0271547	-0.00514718	0.0645956	0.0735938	0.367083	0.0485559	0.518429	1.11603	0.695391	0.992649	0.915707	0.645887
Kinesin-like protein	G3V6L4;A0A0G2K070	Kif5c	0.047769	0.00558924	0.0137511	0.0244176	0.740856	0.0942733	0.105601	0.455931	0.542188	0.983834	0.965836	0.772583
Histone deacetylase	E5RQ38;A0A0G2K082	Hdac9	-0.0451497	0.10623	-0.0446624	-0.107064	0.157007	0.600957	0.26807	0.639683	0.846983	0.924583	0.932392	0.711758
Layilin	A0A0G2K085;D3Z895	Layn	0.1952	-0.0258316	0.11317	0.032093	0.693721	0.115023	0.654873	0.165088	0.559784	0.98347	0.915707	0.911204
DENN domain-containing 4C	A0A0G2K089;F1LTD7	Dennd4c	-0.00430955	-0.00213409	0.158579	0.0549828	0.0263316	0.0155749	0.984292	0.498245	0.977294	0.994087	0.915707	0.757102
MCC regulator of WNT-signaling pathway	F1LZS6;A0A0G2K6G7;A0A0G2K098	Mcc	0.140588		0.536327	0.457171	0.60394		0.703199	0.889919	0.589209		0.915707	0.667228
E3 ubiquitin-protein ligase	A0A0G2K8P3;A0A0G2K0B4	Nedd4	-0.0556698	0.0115597	0.0546295	-0.0761434	0.179296	0.033092	0.365704	0.442093	0.826206	0.993123	0.916662	0.778852
Fucose-1-phosphate guanylyltransferase	A0A0G2K0C0;E9PSM4	Fpgt	0.00793717	0.0112719	0.116948	0.0810736	0.0241181	0.0546796	0.168126	0.209084	0.979476	0.991085	0.950632	0.881588
Cell division cycle 40	F1LTB9;A0A0G2K0C5;A0A0G2JW64	Cdc40	-0.00581133	0.0880907	0.0775819	0.0646622	0.0124019	0.366599	0.342983	0.380251	0.990118	0.928351	0.924329	0.801108
Poly(A) polymerase	D3ZK96;A0A0G2K821;A0A0G2K0C9	Papola	-0.149023	-0.0163319	-0.0832149	-0.0415865	1.02426	0.191898	0.394906	0.199202	0.458057	0.968114	0.916094	0.88791
Leiomodin-1	A0A0G2K0D3	Lmod1	0.0540943	0.0473913	0.0788715	0.108966	0.190479	0.443705	0.414649	0.935247	0.81775	0.924583	0.916001	0.659569
Oxysterol-binding protein	D4A0G0;A0A0G2K0D5	Osbpl7	0.0659645	0.0905072			0.941099	0.66537			0.476589	0.924583
RNA helicase	Q6AYT6;A0A0G2K0E0	Ddx56	-0.263829	0.0850514	0.0298624	-0.0997123	1.10297	0.249286	0.106015	0.258061	0.437279	0.951021	0.965836	0.857816
SUI1 domain-containing protein	B0K008;F1LZE8;A0A0G2K0F1	Eif1	-0.0919381	0.650846	-0.143993	-0.0911081	0.113437	0.94193	0.0772423	0.0711725	0.889063	0.924583	0.976742	0.96122
Thioredoxin-disulfide reductase	A0A0G2K764;A0A0G2K0G3	Txnrd3	0.190249	0.0159047	0.0806018	0.0577027	2.06986	0.0782294	0.546965	0.706861	0.308014	0.984595	0.915707	0.692299
Ras and Rab interactor 3	D3ZFZ0;A0A0G2K0G9	Rin3	0.0298009				0.0605464				0.943301
Anoctamin	A0A0G2K0I0	Ano4	0.17293				0.998739				0.466555
Spermatogenesis-associated 5	D4A6T1;A0A0G2K0I1;F1M5A4	Katnal2;Spata5	0.13327				0.672868				0.567404
Transcription elongation factor spt6	A0A0G2K0J0;F1LR36	Supt6h	-0.12072	0.0587691	-0.0408116	0.00679127	1.29129	0.812876	0.200112	0.0517115	0.404814	0.924583	0.94718	0.970439
Voltage-dependent calcium channel subunit alpha-2/delta-2	Q8CFG6;F1M9X7;A0A0G2K0J2	Cacna2d2	0.203645	0.0112001	0.077784	0.113212	1.00907	0.0759616	0.423297	0.971333	0.461631	0.984595	0.915707	0.654296
Ankyrin-3	A0A0G2K1R9;A0A0G2K0J3	Ank3	0.202748	0.133721			0.413663	0.349485			0.66845	0.930949
Nipped-B protein	A0A0G2K0J4	Nipbl	-0.0389009	0.0103958	-0.0693099	-0.035611	0.210064	0.0342696	0.256745	0.164326	0.803645	0.993123	0.932392	0.912026
Protein-serine/threonine phosphatase	A0A0G2K0J7	Ctdp1	0.0583959	0.0235395	0.0918936	0.04553	0.793643	0.268772	0.594396	0.44109	0.519176	0.949672	0.915707	0.779324
Adaptor-related protein complex 1-associated regulatory protein	A0A0G2K0K6;F1M9P0	Ap1ar	0.152951	0.0798588	0.0933367	0.0978698	0.366499	0.420887	0.45926	0.359779	0.6954	0.924583	0.915707	0.806675
Next to BRCA1 gene 1 protein	F1LSE5;A0A0G2K0K7	Nbr1	-0.286832				0.938277				0.47666
Ral GTPase-activating protein subunit beta	A0A0G2K0K8	Ralgapb	0.143251		0.833608	0.804789	0.158906		0.699137	1.13076	0.845603		0.915707	0.645887
3'-phosphoadenosine 5'-phosphosulfate synthase 1	A0A0G2K0L0;A0A0G2KB21;F1LX70	Papss1	-0.0512451	0.0350934	0.00504093	0.00195482	0.81707	0.371378	0.0247526	0.0146601	0.513615	0.928351	0.990892	0.989214
Neural cell adhesion molecule 1	A0A0G2K0M8	Ncam1	0.0713049	-0.0087346	0.0483866	-0.0362387	0.345403	0.0532899	0.120066	0.117566	0.708398	0.99223	0.963018	0.941408
A-kinase-anchoring protein 8-like	Q5U306;A0A0G2K0P0	Akap8l	0.0753687	0.113527	0.108478	-0.135985	0.286975	0.718732	0.672566	0.783382	0.745802	0.924583	0.915707	0.684496
Kinesin-associated protein 3	A0A0G2K0P1;D3ZWA5	Kifap3	-0.0858639	0.0375856	0.0765811	0.0678612	0.746265	0.592161	0.50169	0.750695	0.53902	0.924583	0.915707	0.684502
Thyroid hormone receptor interactor 4	B5DEP5;A0A0G2K0P5	Trip4	0.00189887	0.00680339	-0.109246	-0.0877516	0.0160822	0.0337665	0.404117	0.340476	0.98636	0.993123	0.916011	0.815329
Kinesin heavy chain isoform 5A	F1M8F2;A0A0G2K0Q2	Kif5a	-0.157265	-0.618401	0.707108	0.725562	0.604251	0.627961	0.348461	0.61258	0.589209	0.924583	0.921036	0.721685
Sushi domain-containing 2	D3ZEV8;A0A0G2K0Q8	Susd2	0.298153	0.0677801	0.028289	0.000191324	2.50681	0.529453	0.139833	0.000908163	0.266649	0.924583	0.960352	0.998966
MYC-associated zinc finger protein	A0A0G2K0R4;A0A0G2KAJ3	Maz	-0.296378	0.243036			0.321995	0.316496			0.72284	0.940768
RAP1 GTPase-activating protein 2	D3ZPI4;A0A0G2K0S7	Rap1gap2	-0.042276	0.058847	0.0560142	0.0374875	0.417944	0.785246	0.488171	0.318127	0.666511	0.924583	0.915707	0.825077
Gamma-synuclein	Q63544;A0A0G2K0T6;F1LQ96	Sncg	0.700938	0.157776	0.578285	0.387408	1.17587	0.337341	0.737836	0.769325	0.423458	0.934165	0.915707	0.684502
Uncharacterized protein	A0A0G2K0U9	A0A0G2K0U9	0.349241	0.0200176	0.702116	0.487012	0.31579	0.0749519	1.4667	1.639	0.727039	0.984595	0.915707	0.645887
3'(2'),5'-bisphosphate nucleotidase 1	A0A0G2K0V3	Bpnt1	0.370454	-0.0526564			0.631706	0.288007			0.581189	0.944305
Proteasome subunit alpha type	F1M6I7;A0A0G2K0W9	Psma7;Psma8	0.570893	-0.00644307	1.33509	1.23953	0.71897	0.0226605	0.47026	0.749855	0.552326	0.993163	0.915707	0.684502
Pericentriolar material 1	G3V7E6;A0A0G2K0X1	Pcm1	-0.0635464	0.0503382	0.00971013	0.0761484	0.4094	0.650604	0.0278355	0.734504	0.670974	0.924583	0.989552	0.686564
Kelch repeat and BTB (POZ) domain containing 4 (Predicted), isoform CRA_c	A0A0G2K102	Kbtbd4	-0.140415	0.0668816	-0.177283	-0.126897	0.396449	0.432956	0.608544	0.664149	0.67951	0.924583	0.915707	0.710119
BK channel	A0A0G2K104	Kcnma1	0.201995				0.45626				0.649639
Formin-like 2	A0A0G2K132	Fmnl2	-0.0765308	0.059675	-0.00203807	0.044744	0.77385	0.434201	0.00844522	0.530359	0.525795	0.924583	0.997769	0.745185
G protein-coupled receptor kinase	A0A0G2K9S3;A0A0G2K145;A0A0G2JZ82	Grk3	0.0575013	-0.134228	0.131725	0.420115	0.160712	0.954099	0.185992	0.951311	0.844272	0.924583	0.948368	0.654296
LysM domain-containing 2	B2RZ41;A0A0G2K146	Lysmd2	-0.0218032	0.0305098	0.142911	0.0344428	0.0565043	0.183264	0.279914	0.0927824	0.946763	0.969093	0.932337	0.952368
AT hook-containing transcription factor 1	A0A0G2K160;D3ZZZ0	Ahctf1	-0.0247389	0.0525693	0.0528996	-0.0664438	0.152731	0.417523	0.20316	0.372227	0.851249	0.924583	0.94589	0.80419
Band 4.1	D4A9A6;A0A0G2KAK2;A0A0G2K161;D3ZKF7;D3ZIP3;D4A6Q4	Epb41	0.0198627	-0.0316393	0.0120724	-0.00520026	0.144993	0.167437	0.0539565	0.0305425	0.858604	0.97075	0.982159	0.982731
Erythrocyte membrane protein band 4.1-like 2	D3ZDT1;D3ZAY7;A0A0G2K162	Epb41l2	-0.13838	0.066579	-0.0944734	-0.112666	0.849057	0.358419	0.575174	1.10968	0.504418	0.930194	0.915707	0.645887
Secernin 3	A0A0G2K189	Scrn3	0.138802	0.000180476	0.0365678	-0.0759315	1.00688	0.00213075	0.158365	0.418823	0.462305	0.999682	0.95514	0.787278
N-alpha-acetyltransferase 50-like	B5DFB7;D4A5Y6;A0A0G2K1A0;M0RBI3	LOC102553099;Naa50	-0.0894685	-0.0038112	0.0708967	0.0260588	1.55534	0.049276	0.562477	0.185648	0.34832	0.992649	0.915707	0.897222
CREB-regulated transcription coactivator 3	A0A0G2K1A6;F1LVL6	Crtc3	0.118727		-0.250161	-0.496906	0.157422		0.444284	1.36137	0.846813		0.915707	0.645887
Pleckstrin homology domain-containing A1	A1A5P7;A0A0G2K1A8	Plekha1	-0.0342257	0.0614814	0.253634	0.121196	0.147417	0.412045	0.879691	0.591087	0.856122	0.924583	0.915707	0.723923
RAP1, GTP-GDP dissociation stimulator 1 (Predicted), isoform CRA_a	A0A0G2K1D2;F1M7Y3	Rap1gds1	0.0599374	0.00582806			0.290672	0.0878427			0.743478	0.983834
Symplekin	A0A0G2K1E5;F1LSH0	Sympk	-0.131943	-0.00976531	0.0445415	0.097773	0.751498	0.0966324	0.311763	1.18592	0.536857	0.983834	0.926639	0.645887
Solute carrier family 41 member 3	Q3SWT5;A0A0G2K1G1	Slc41a3	-0.0590808	0.0958853	0.0838396	0.0714372	0.357967	0.437909	0.349135	0.444957	0.699923	0.924583	0.921036	0.777399
Ring finger and SPRY domain-containing 1	A0A0G2K1G4	Rspry1	-0.108572	0.257938	-0.233447	0.32799	0.285751	0.667807	0.113001	0.447286	0.746274	0.924583	0.96377	0.777263
Solute carrier family 7, member 14	A0A0G2K1G8	Slc7a14	-0.00200991	0.0890888	-0.0185888	-0.0202721	0.0103818	1.12357	0.0497274	0.0722318	0.991223	0.924583	0.982226	0.960703
FXYD domain-containing ion transport regulator	A0A0G2K1I7	Fxyd6	0.396908	-0.0226992	2.21262	2.00274	0.647263	0.0608692	0.918024	1.44559	0.574096	0.988386	0.915707	0.645887
TIA1 cytotoxic granule-associated RNA-binding protein	A0A0G2K1I8	Tia1	-0.466412				1.22401				0.412105
Trafficking protein particle complex subunit 11	D3ZHI8;A0A0G2K1K5	Trappc11	-0.0881529	0.0194086	-0.013372	0.010006	0.966456	0.120691	0.1002	0.11507	0.470184	0.982247	0.967362	0.943197
Tenascin C	A0A0G2K1L0	Tnc	-0.0973196	-0.0247169	0.0493789	0.0268931	0.831306	0.186069	0.151335	0.108668	0.507927	0.969093	0.957364	0.946632
RALBP1-associated Eps domain-containing 2	A0A0G2K285;A0A0G2K1L4;A0A0G2K4S1	Reps2	0.12061	0.0624908	0.142922	0.152088	0.506988	0.802869	1.85018	3.07904	0.631655	0.924583	0.915707	0.608344
Receptor expression-enhancing protein	A0A0G2K1L5;M0R8C1	Reep2	-0.0260453	0.0194064	0.0308217	0.0848123	0.15324	0.151127	0.55908	1.02649	0.851249	0.974419	0.915707	0.646875
Brain acid soluble protein 1	A0A0G2K1L8	Basp1	0.958489	-0.0228638	4.00288	3.64259	0.504825	0.0831526	0.754029	1.18118	0.631655	0.984327	0.915707	0.645887
Disks large homolog 1	Q62696;F1LNM0;A0A0G2K1M2	Dlg1	0.126873	-0.0163571	-0.0153288	0.0297488	2.99913	0.155387	0.141244	0.324346	0.266649	0.973387	0.960084	0.824344
Disks large homolog 1	Q62696;F1LNM0;A0A0G2K1M2	Dlg1	0.126873	-0.0163571	0.0786842	-0.325391	2.99913	0.155387	0.0411119	0.519873	0.266649	0.973387	0.982704	0.750687
Disks large homolog 1	Q62696;F1LNM0;A0A0G2K1M2	Dlg1	-0.106376	-0.0163571	-0.0153288	0.0297488	0.219052	0.155387	0.141244	0.324346	0.796739	0.973387	0.960084	0.824344
Disks large homolog 1	Q62696;F1LNM0;A0A0G2K1M2	Dlg1	-0.106376	-0.0163571	0.0786842	-0.325391	0.219052	0.155387	0.0411119	0.519873	0.796739	0.973387	0.982704	0.750687
Divergent protein kinase domain 2A	A0A0G2K1M5	Dipk2a	-0.193465		-0.0473569	-0.0505678	1.01835		0.206333	0.245684	0.459273		0.945532	0.86332
Anoctamin	F1M5Z5;A0A0G2K1M7	Ano6	0.229	0.0184751	-0.187557	-0.0370594	2.11694	0.045302	0.73265	0.0751401	0.308014	0.992809	0.915707	0.960066
Nuclear factor of-activated T-cells 5	A0A0G2K1M9	Nfat5	-0.449214				0.539334				0.617738
Hydroxymethylbilane synthase	Q5M893;A0A0G2K1N3	Hmbs	-0.268659	-0.151503	0.122377	-0.200652	0.489586	0.224046	0.22345	0.430761	0.635809	0.956895	0.939766	0.781086
B-TFIID TATA-box-binding protein-associated factor 1	F1LW16;A0A0G2K1N4	Btaf1	-0.185497	0.0377002	0.0799221	0.102199	1.05082	0.317963	0.391373	0.871433	0.454679	0.940768	0.916094	0.667397
Selenoprotein O	A0A0G2K1N9	Selenoo	-0.246671	0.0229776	0.0476987	0.148365	1.32403	0.0640195	0.263421	2.57973	0.399943	0.987364	0.932392	0.623709
Phosphatidylinositol-3-phosphate phosphatase	D3ZTB0;A0A0G2K1P1	Mtmr7	-0.0305191	0.057474	-0.0151685	0.00735979	0.240789	0.740985	0.187027	0.0766011	0.777722	0.924583	0.948368	0.95885
TRIO and F-actin-binding protein	A0A0G2K6B2;A0A0G2K1P8	Triobp	-0.104179	0.00618915	0.251517	0.112283	0.649213	0.0215778	0.977777	0.801533	0.574096	0.993348	0.915707	0.679936
SNF2 histone linker PHD RING helicase	D4A9B2;A0A0G2K1Q2	Shprh	-0.236802	0.105577	-0.0880987	-0.154888	1.66951	0.323835	0.381064	1.01793	0.34401	0.937759	0.916094	0.646916
Phospholipid-transporting ATPase ABCA3	A0A0G2K1Q8	Abca3	-0.0490493		0.193995	0.234514	0.368532		0.885942	1.29073	0.694403		0.915707	0.645887
BAF chromatin-remodeling complex subunit BCL7A	A0A0G2K1R2	Bcl7a	0.367671	0.0220241	0.286654	0.283222	0.711863	0.0907123	0.24536	0.479287	0.555947	0.983834	0.932917	0.762112
Malic enzyme	P13697;A0A0G2K1S6	Me1	-0.089418	0.0685864	-0.142743	-0.045626	1.48924	0.701852	0.728709	0.267434	0.369514	0.924583	0.915707	0.85376
Immunity-related GTPase Q	M0R686;A0A0G2K1U9	Irgq	0.142968	0.029088	0.145326	0.0765547	0.607355	0.508838	0.79664	0.924501	0.588742	0.924583	0.915707	0.662268
Similar to RIKEN cDNA 5730449L18 (Predicted), isoform CRA_a	D3ZFW1;A0A0G2K1V3	Tsen15	-0.0771465	0.124166	0.160061	-0.0581929	0.145808	0.376913	0.288488	0.138197	0.857813	0.928133	0.92967	0.928838
Beta-sarcoglycan	A0A0G2K1V7;D4A5E5	Sgcb	0.24295		-0.0475056	-0.00405585	0.949118		0.240013	0.0138153	0.474804		0.933225	0.989229
RAB11 family-interacting protein 5	A0A0G2K1W1;A0A0G2K4A0	Rab11fip5	0.0832616	0.0789448	0.0836801	-0.0389392	0.461774	1.64636	0.885855	0.584749	0.647434	0.924583	0.915707	0.723923
Lactate dehydrogenase D	Q7TPJ4;A0A0G2K1W9	Ldhd	0.000868769	0.543923	0.354383	0.172441	0.00196507	0.320613	1.74181	1.26636	0.998481	0.940747	0.915707	0.645887
Spectrin alpha chain, non-erythrocytic 1	P16086;Q6IRK8;A0A0G2K1Y8;A0A0G2JZ69;A0A0G2K1E7	Sptan1	0.0276955	0.0137866	0.0489996	0.0630358	0.212695	0.335998	0.25289	0.604956	0.802053	0.934165	0.932392	0.723723
Rho GTPase-activating protein 12	A0A0G2K1Z2;D3ZDI5	Arhgap12	-0.134979	0.010093	0.00846999	-0.0186547	1.69265	0.109285	0.157472	0.104317	0.34401	0.983834	0.955883	0.949122
Histocompatibility 13 (Predicted), isoform CRA_d	A0A0G2K1Z9;D3ZP98	Hm13	0.000957703	-0.00293503	0.129986	0.155109	0.00130971	0.00891016	0.16924	0.261701	0.999228	0.996017	0.950632	0.855508
Sodium channel protein	F1M9G9;A0A0G2K207	Scn2a	-0.0102163	-0.0209804	-0.179503	-0.101969	0.0479492	0.106079	1.25074	0.813543	0.955167	0.983834	0.915707	0.679736
Fibroblast growth factor receptor	F1LSN4;A0A0G2K210	Fgfr3	0.0782798	0.176479	0.0579188	-0.00984009	0.803268	0.62091	0.13636	0.0333773	0.51682	0.924583	0.961068	0.981314
Zinc finger CCCH-type-containing 7B	A0A0G2K214	Zc3h7b	-0.0111998	-0.0594128	-0.0629912	0.0311797	0.0790297	0.922787	0.376896	0.281948	0.924795	0.924583	0.916094	0.844138
FCH and double SH3 domains 2	A0A0G2K219	Fchsd2	-0.156479	0.0877	-0.067452	-0.155688	1.49478	0.780667	0.2473	0.700647	0.36676	0.924583	0.932917	0.695204
NudC domain-containing 3 (Fragment)	A0A0G2K226	Nudcd3	0.0790228	-0.0538969	0.00320058	-0.0763997	1.06256	0.710808	0.021049	0.561495	0.452338	0.924583	0.9927	0.733365
Isoleucyl-tRNA synthetase	A0A0G2K261;A0A0G2K150;D4A8P9	Iars2	0.118936	0.05413	0.0301494	0.075553	1.57754	0.740135	0.14979	1.12814	0.346845	0.924583	0.957364	0.645887
Enoyl-CoA delta isomerase 2	Q5M884;A0A0G2K277	Eci3	-0.0870177				0.205691				0.805698
RNA helicase	Q6TXG4;A0A0G2K283	Dhx8	-0.400302	0.0141162	-0.148322	-0.12311	3.23453	0.0737128	0.901964	1.03955	0.235312	0.984595	0.915707	0.645887
Ubiquitin carboxyl-terminal hydrolase	Q5HZY3;A0A0G2K2A5	Uchl5	0.121824	0.00409553	0.110863	0.184781	2.39567	0.0620227	0.824314	2.80551	0.268366	0.988386	0.915707	0.612124
Polyhomeotic homolog 3	D3ZS50;A0A0G2K2B0	Phc3	0.136552				0.352624				0.702543
Nuclear receptor corepressor 1	A0A0G2K2B4	Ncor1	-0.0289591	0.114833	0.114572	0.0630387	0.0955753	0.670103	0.373616	0.246485	0.907179	0.924583	0.916094	0.863019
Aspartate-beta-hydroxylase	A0A0G2K2B5;A0A096MJT4	Asph	-0.160231	0.0653318			1.65236	1.07787			0.34401	0.924583
WD repeat domain 20	A0A0G2K2B7;D3ZVJ9	Wdr20	-0.0385006	0.0287286	-0.0118378	0.00496087	0.46484	0.335917	0.0694179	0.0327069	0.646355	0.934165	0.980949	0.981432
Ankyrin-3	A0A0G2K2B9	Ank3	-0.192988	0.176429	0.0124993	-0.207201	0.310421	0.548097	0.00863273	0.296357	0.73047	0.924583	0.997769	0.835116
Ubiquitinyl hydrolase 1	D3ZC84;A0A1B0GWR2;A0A0G2JZU8;A0A0G2K2C7	Usp9x	-0.0833224	0.0575471	-0.000862878	-0.00715261	1.00787	1.27179	0.00567631	0.0906346	0.462115	0.924583	0.999708	0.952368
MTSS I-BAR domain-containing 1	D3ZYM5;A0A0G2K2D5	Mtss1	0.0721464	0.0501739	0.115082	0.11582	0.34252	0.286756	0.664531	1.08627	0.710412	0.944391	0.915707	0.645887
40S ribosomal protein S15a	A0A0G2K2F6	A0A0G2K2F6	0.0585393	0.108819	0.140394	0.07821	0.268469	0.627098	0.484801	0.422445	0.756042	0.924583	0.915707	0.785027
Transcriptional-regulating factor 1	D3ZYN9;A0A0G2K2H9	Trerf1	-0.101434				0.190492				0.81775
Carboxylic ester hydrolase	A0A0G2K6V0;A0A0G2K2I2;M0R4A5	Ache	-0.395819				2.07678				0.308014
RNA binding protein fox-1 homolog 3	D4A2H6;A0A0G2K2J4	Rbfox3	0.253678	0.037863	0.00591332	0.035755	1.7784	0.261054	0.0218935	0.381526	0.33434	0.951021	0.991978	0.801108
MIA SH3 domain ER export factor 2	A0A0G2JXM0;A0A0G2KA58;A0A0G2K2J9;D3ZVL1	Mia2	-0.0180467				0.071435				0.931724
Serine/arginine repetitive matrix 2	A0A0G2K2M9	Srrm2	0.0341363	0.0616405	0.215714	0.0342327	0.124169	0.629278	1.4953	0.313193	0.878555	0.924583	0.915707	0.826671
TNF alpha-induced protein 8	D4A9G3;A0A0G2K2P3	Tnfaip8	0.130573	-0.0353695	-0.0443906	-0.170846	0.509053	0.119176	0.0996985	0.54523	0.631026	0.982247	0.967592	0.738529
Tight junction protein ZO-1	A0A0G2K2P5;F1M4A0	Tjp1	-0.00188273	0.0413612	0.0255846	0.0253214	0.0132818	1.00855	0.26516	0.480356	0.989602	0.924583	0.932392	0.761932
Glycine C-acetyltransferase	A0A0G2K2Q2	Gcat	-0.151341	0.148398	-0.00351618	0.105824	1.33172	0.688027	0.0113533	0.473895	0.399943	0.924583	0.9958	0.765
FERM_C domain-containing protein	D3ZU85;A0A0G2K2R0	D3ZU85	-0.0250663	0.021567	0.328964	0.315302	0.10416	0.101073	0.940321	1.5167	0.896881	0.983834	0.915707	0.645887
Mitoguardin 1	D4A5P3;A0A0G2K2T2	Miga1	-0.0657949	0.0466065	-0.089272	0.0233111	0.860672	0.528332	1.35604	0.224153	0.501616	0.924583	0.915707	0.87628
Glycerol-3-phosphate acyltransferase 1, mitochondrial	A0A0G2K2U7;G3V9J8	Gpam	0.258546	0.177994	0.113132	-0.0991237	0.35965	1.10663	0.142282	0.141358	0.699145	0.924583	0.959444	0.926162
FYVE, RhoGEF and PH domain containing 3 (Predicted), isoform CRA_a	A0A0G2K2U9;D3ZS34	Fgd3	-0.070401	0.149547	-0.0152956	-0.0481886	0.266333	0.787828	0.0594631	0.246718	0.756242	0.924583	0.981175	0.863019
AP complex subunit beta	G3V9N8;A0A0G2K2V2	Ap1b1	0.0653122	0.10323	-0.0552209	-0.141069	0.277792	0.511803	0.563715	1.45215	0.751221	0.924583	0.915707	0.645887
Ubiquitin-specific peptidase 31	D3ZU27;A0A0G2K2V3	Usp31	-0.0522658	0.0436422	-0.0114839	-0.0695855	0.842102	0.616779	0.0469127	0.605551	0.504869	0.924583	0.982226	0.723723
Exocyst complex component 1	A0A0G2K2V5	Exoc1	-0.0680627	0.0426759	-0.00317868	-0.0160653	0.962418	0.619283	0.0142486	0.120421	0.470761	0.924583	0.994839	0.93897
C-X9-C motif-containing 4	A0A0G2K2W2	Cmc4	0.253668	0.272532	0.247577	0.168215	0.462525	0.483751	0.288607	0.309637	0.647082	0.924583	0.92967	0.827271
Non-specific serine/threonine protein kinase	D4A7Z8;A0A1W2Q6C5;A0A0G2K2Y2	Wnk3	0.030335	0.00174808	-0.00849676	0.05913	0.265248	0.0100359	0.0367079	0.318759	0.757134	0.995652	0.984633	0.825077
Family with sequence similarity 217, member B	D3ZSF0;A0A0G2K2Y5	Fam217b	0.209108	0.0146478	0.109573	0.0762709	0.490559	0.0780183	0.252842	0.169995	0.63558	0.984595	0.932392	0.907959
EMAP-like 4	F1LT71;A0A0G2K2Z0	Eml4	-0.127059	0.0587404	-0.00934266	-0.0502025	1.47836	1.02625	0.0570847	0.409984	0.370994	0.924583	0.981909	0.791495
Inositol polyphosphate-5-phosphatase K	A0A0G2K5K7;A0A0G2K2Z2	Inpp5k	0.0305172	0.025775	0.0686318	-0.0490945	0.211121	0.20185	0.256615	0.267988	0.803037	0.964413	0.932392	0.85376
Adaptor-related protein complex 3 subunit sigma 2	A0A0G2K302;F1LVM4	Ap3s2	0.10402	-0.054994	0.227732	0.194891	0.334129	0.705798	0.626696	0.818336	0.71577	0.924583	0.915707	0.678737
CWF19-like cell cycle control factor 2	D4A877;A0A0G2K305	Cwf19l2	-0.109133	0.03943	0.0880824	0.0839024	0.249727	0.11206	0.641213	1.00876	0.77074	0.983834	0.915707	0.648538
Mitochondrial ornithine transporter 1	A0A0G2K309;Q7TPA1	Slc25a15	0.0355944	-0.0662923	0.0116856	-0.0225383	0.151005	0.552479	0.0407231	0.0991934	0.852828	0.924583	0.982704	0.950128
Centrosomal protein 170	D3ZET9;A0A0G2K315	Cep170	0.0755789	0.0552434			0.274468	1.24605			0.752757	0.924583
Aquaporin-4	P47863;P47863-2;P47863-3;A0A0H2UHZ1;A0A0G2K336	Aqp4	-0.0356564	-0.059681	-0.0292188	0.0109644	0.171442	0.320278	0.219415	0.07283	0.833925	0.940747	0.942098	0.960206
Four and a half LIM domains protein 1	Q8K3G3;A0A0G2K338	Fhl1	0.0649721	0.0965354	0.126183	0.166046	0.277	0.608102	0.65585	1.31185	0.751483	0.924583	0.915707	0.645887
Phosphatidylinositol 4,5-bisphosphate 3-kinase catalytic subunit alpha isoform	A0A0G2K344;A0A0G2K5T3	Pik3ca	-0.0265909	0.095129	-0.14383	-0.111739	0.212512	1.48099	1.62351	1.96882	0.802206	0.924583	0.915707	0.627305
NSF attachment protein gamma	A0A0G2K350;D4A0E2	Napg	0.174601	-0.0166843	0.269916	0.225679	0.913747	0.181175	0.677017	0.996441	0.485362	0.969261	0.915707	0.650479
Similar to Unc-119 protein homolog (Retinal protein 4) (RRG4) (Predicted), isoform CRA_a	Q62885;A0A0G2K351	Unc119b	0.143255				0.922933				0.481847
Ribosomal protein S6 kinase	A0A0G2K366	Rps6ka5	-0.0240276	0.0430623	-0.0367517	-0.0121496	0.194322	0.859726	0.333742	0.0842085	0.815338	0.924583	0.926639	0.956282
BEN domain-containing 6	A0A0G2K8T8;A0A0G2K369	Bend6	0.173226				0.284106				0.747227
Semaphorin 3E	D3Z8E2;A0A0G2K377	Sema3e	0.354003				0.400978				0.676114
PPFIA-binding protein 2	G3V9H6;A0A0G2K383	Ppfibp2	-1.03842		-0.582861	-0.383923	1.4952		0.583499	0.425992	0.36676		0.915707	0.782305
Melanoma-associated antigen G1-like	A0A0G2K397	LOC102551929	0.0929077		0.0145755	0.175445	0.522719		0.0189377	0.298223	0.626772		0.993788	0.834432
Growth factor receptor-bound protein 14	A0A0G2K3B0	Grb14	-0.398202	0.0141127	-0.44597	-0.433501	1.64601	0.0505556	1.40442	1.02957	0.346467	0.992649	0.915707	0.645887
Transmembrane protein 132B (Fragment)	M0R9H6;A0A0G2K3D9	Tmem132b	0.267746		0.498263	0.420917	0.612691		1.00453	1.47592	0.586668		0.915707	0.645887
Uncharacterized protein	P04256;Q6P6G9;Q5I0M7;F1M6C7;A0A0G2K3G4	P04256	-0.0117437	0.27752	-0.0146366	-0.123713	0.0198534	0.830361	0.02154	0.225005	0.98302	0.924583	0.992236	0.876056
Protein-tyrosine-phosphatase	A0A0G2K3H0;F1MAG7	Ptpru	0.192736	0.0201789	-0.0149829	-0.0340541	0.884918	0.0904764	0.0455782	0.102141	0.496059	0.983834	0.982226	0.949282
Dedicator of cytokinesis 7	A0A0G2K3H2;F1LRS2	Dock7	-0.069359	0.0423154	-0.0428676	0.00569873	0.685119	0.726699	0.374275	0.0719088	0.562416	0.924583	0.916094	0.960961
Band 4.1-like protein 4B	B2RYE5;A0A0G2JU16;A0A0G2K3H4	Epb41l4b	-0.0855549	0.0210882	-0.0497357	-0.0712063	0.954457	0.302187	0.135709	0.439084	0.47277	0.944144	0.961068	0.779324
SIN3 transcription regulator family member A	D3ZBP2;A0A0G2K3H5	Sin3a	-0.0937891	-0.00965157	-0.0537932	-0.0301066	0.781701	0.0850808	0.905506	0.222693	0.522367	0.984327	0.915707	0.877293
Dual specificity protein phosphatase	A0A0G2K3I9;G3V9L3	Dusp3	0.152373	0.0703886	0.174374	0.0888554	1.52524	1.0524	1.48438	0.888079	0.354867	0.924583	0.915707	0.667397
A-kinase anchor protein SPHKAP	A0A0G2K3J4;F1LNS0	Sphkap	-0.336108	0.279719	-0.135346	-0.161787	1.46364	0.986086	0.260721	0.409843	0.374733	0.924583	0.932392	0.791495
Spermatid perinuclear RNA-binding protein	A0A0G2K3L7;D3ZDD7;A0A0G2JV89	Strbp	0.124136	0.0847942	0.0193071	-0.0126028	0.279484	1.08687	0.0829464	0.0846527	0.750618	0.924583	0.974416	0.956214
WD repeat and FYVE domain-containing 1	A0A0G2K3L8	Wdfy1	-0.0566477	0.0583838	-0.0116365	-0.0301026	0.480551	0.709323	0.0611781	0.226813	0.638671	0.924583	0.981175	0.875188
PTPRF-interacting protein alpha 1	A0A1B0GWW5;A0A1B0GWM2;A0A1B0GWS0;D3ZZ81;A0A0G2K3L9;D3ZRB1	Ppfia1	-0.0231866	-0.026695	-0.00584893	0.00695209	0.226936	0.454214	0.0577286	0.0731632	0.790807	0.924583	0.981884	0.960066
Zinc finger protein 281	A0A0G2K3M5	Zfp281	0.136975				0.319767				0.723807
Non-specific serine/threonine protein kinase	A0A0G2K8N1;A0A0G2K3P4;A0A0G2JUP3	Obscn	0.155504				0.377844				0.68956
Phospholipid-transporting ATPase	A0A0G2K3P7	Atp11b	-0.475711	0.0566406	-0.0513903	-0.00106402	2.2047	0.33164	0.166984	0.0042178	0.297355	0.935375	0.950632	0.997562
Neuronal cell adhesion molecule	P97686;P97686-2;P97686-3;Q6PW34;A0A0G2K329;Q6PW38;A0A0G2K498;A0A1W5DU98;A0A0G2JW27;A0A0G2K4Z2;A0A0G2K3Q5;A0A1W2Q6M6	Nrcam	-0.00011676	0.0379215	0.126422	0.0157643	0.000459309	0.739384	0.594218	0.0810855	0.999725	0.924583	0.915707	0.957365
Mitogen-activated protein kinase kinase kinase 4	D3ZGU6;A0A0G2K3R1	Map3k4	-0.00251632	0.0563431	-0.0156663	-0.0341778	0.0187719	0.559212	0.186854	0.358011	0.9838	0.924583	0.948368	0.807628
ATP-binding cassette subfamily A member 9	A0A0G2K3S4	Abca9	0.010087	0.187293	-0.310986	-0.053407	0.0189383	0.680813	0.751389	0.168008	0.983671	0.924583	0.915707	0.909598
Solute carrier family 24 member 4	D3ZCC3;A0A0G2K3S9	Slc24a4	0.0226015	-0.067388	-0.0771278	0.0928244	0.109607	0.466719	0.339693	0.628674	0.891669	0.924583	0.926639	0.716343
Family with sequence similarity 118, member A	B5DFD4;A0A0G2K3T5	Fam118a	0.00102828	0.142285	-0.168847	-0.0898027	0.00357792	0.987268	0.807992	0.43828	0.997718	0.924583	0.915707	0.779324
O-GlcNAc transferase subunit p110	A0A0G2K3V4;A0A096MJY3	Ogt	-0.106336	0.0296135	-0.0456094	0.046526	0.483602	0.247597	0.124954	0.179733	0.637426	0.951021	0.963018	0.902216
Caseinolytic peptidase B protein homolog	Q6IRH7;A0A0G2K3V9	Clpb	-0.049421	0.0728348	0.0164024	-0.0135282	0.327871	0.542114	0.043795	0.0530193	0.718955	0.924583	0.982226	0.970141
von Willebrand factor A domain-containing 8	A0A0G2K3W1	Vwa8	0.0253163	-0.0160646	0.0329804	0.146114	0.167566	0.135124	0.14551	1.43156	0.837982	0.978339	0.957364	0.645887
Zinc finger protein 385A	A0A0G2KB91;B2RYC6;A0A0G2K3Y0	Zfp385a	0.102967				0.493437				0.635402
Cytoplasmic polyadenylation element-binding protein 4	D3ZKL3;A0A0G2K3Y6	Cpeb4	-0.0395118	0.11615	0.0746503	0.0890657	0.186644	0.813182	0.222131	0.337199	0.820952	0.924583	0.940286	0.8175
Propanoyl-CoA:carbon dioxide ligase subunit alpha	A0A0G2K5P9;A0A0G2K401	Pcca	0.247199	-0.0276322	0.421132	0.57497	0.373104	0.268375	0.370579	0.937231	0.691497	0.949672	0.916094	0.659069
Mediator of RNA polymerase II transcription subunit 9	A0A0G2KA28;A0A0G2K419	Med9	0.231271	0.0904452	0.208387	0.0599986	0.363784	0.724742	0.702137	0.187378	0.696856	0.924583	0.915707	0.895363
Influenza virus NS1A binding protein (Predicted), isoform CRA_b	A0A0G2K427;D4A0T2;A0A0G2QC03	Ivns1abp	0.296883	0.105932	0.0355948	0.0186865	2.25501	0.61637	0.174002	0.0813805	0.296904	0.924583	0.948368	0.957365
Dynactin subunit 1	D4A8U7;A0A0G2K428	Dctn1	-0.11262	0.0794259	-0.0105527	0.0630663	1.00813	0.674859	0.0439234	0.380116	0.462115	0.924583	0.982226	0.801108
DnaJ heat shock protein family (Hsp40) member C7	G3V8B8;A0A0G2K435	Dnajc7	-0.0636004	0.0603746	0.0248659	-0.0246203	0.893469	0.933956	0.0835712	0.103402	0.496059	0.924583	0.973656	0.949122
Autocrine motility factor receptor	A0A0G2K437	Amfr	-0.0660078	0.127363	0.0236045	0.103098	0.368793	1.08173	0.0788246	0.492057	0.694375	0.924583	0.976004	0.759051
Mitochondrial carrier 2	A0A0G2K7P7;A0A0G2K459	Mtch2	-0.128713	0.216339	0.081785	-0.0557358	0.435541	1.46122	0.48822	0.389358	0.658274	0.924583	0.915707	0.797829
Oxidoreductase NAD-binding domain containing 1 (Predicted), isoform CRA_a	A0A0G2K466;D4A0Y4	Oxnad1	-0.0492708	0.0768337	1.94589e-05	-0.00202221	0.312688	0.536531	0.000143459	0.0109732	0.729327	0.924583	0.999928	0.990672
Cytoplasmic FMR1-interacting protein	D4A8H8;A0A0G2K472	Cyfip1	-0.140067	0.0319329	-0.0424561	-0.0321695	1.41328	0.836867	0.289747	0.28843	0.384634	0.924583	0.92967	0.841044
Deoxyguanosine kinase	D3ZDE4;A0A0G2K478	Dguok	0.356118	-0.041006	0.110142	0.0988579	1.95898	0.113303	0.161927	0.257325	0.309228	0.983517	0.953244	0.858145
TRAF2 and NCK-interacting kinase	F1LP90;D3ZZQ0;F1M754;A0A0G2K7W4;F1LN69;A0A0G2JV77;A0A0G2K490;A0A0G2K382	Tnik	-0.120538				1.40742				0.386501
Glutaminyl-peptide cyclotransferase	A0A0G2K497;D4AC85	Qpct	0.0746583				0.373227				0.691434
RAB11 family-interacting protein 5	A0A0G2K4A0	Rab11fip5	0.133965	0.117569	0.200435	0.0915497	1.09783	1.09288	1.66979	0.726162	0.439013	0.924583	0.915707	0.686564
Zinc finger protein 385B	D3ZHY2;A0A0G2K4A6	Zfp385b	-0.148119	0.0706115	0.374554	0.366077	0.684496	0.41924	0.721243	1.01134	0.562416	0.924583	0.915707	0.648538
G protein-coupled receptor, class C, group 5, member B	A0A0G2K4B0	Gprc5b	0.0964401	0.0365952	-0.0235797	-0.0307982	0.592955	0.224264	0.150682	0.208684	0.594378	0.956895	0.957364	0.881683
Formin-binding protein 4	A0A0G2K4C8;F1MAK1	Fnbp4	0.196219	-0.053636	0.149621	0.152649	0.713556	0.189334	1.6998	0.989342	0.555291	0.968682	0.915707	0.650479
Uncharacterized protein	A0A0G2K4D5	A0A0G2K4D5	0.0151294	0.00733901	0.295256	0.245341	0.0438263	0.0381686	1.45074	1.41615	0.959241	0.993115	0.915707	0.645887
Stromal antigen 2	D3ZXT2;A0A0G2K4D9	Stag2	-0.0432611	0.0124913	-0.158817	-0.0369719	0.266742	0.0677202	0.422507	0.113323	0.756125	0.986556	0.915707	0.944935
R3H domain-containing 2	G3V9G7;A0A0G2K4E8	R3hdm2	-0.0473003	-0.0194618	0.21087	0.126977	0.296865	0.214985	1.85694	1.76796	0.739386	0.958873	0.915707	0.645887
Retinoic acid-induced 1	A0A0G2K4G0	Rai1	-0.0349938		0.127644	-0.0174583	0.0702015		0.181552	0.0344302	0.932939		0.948368	0.98105
Neutral sphingomyelinase activation-associated factor	F1M974;A0A0G2K4H2	Nsmaf	-0.308176	0.0490312	-0.0254534	-0.113141	0.646707	0.116981	0.109556	0.493663	0.574272	0.982267	0.964104	0.758554
Adhesion G protein-coupled receptor A1	A0A0G2K4I3	Adgra1	-0.281965				1.59157				0.346845
RIMS-binding protein 2	Q9JIR1;D4A2L1;A0A0G2K4J8;F1LSC8	Rimbp2	-0.0468225	0.0298304	-0.0448629	-0.0507865	0.703976	0.461643	0.447994	0.573298	0.556926	0.924583	0.915707	0.726978
RIMS-binding protein 2	Q9JIR1;D4A2L1;A0A0G2K4J8;F1LSC8	Rimbp2	-0.0468225	0.122192	-0.0448629	-0.0507865	0.703976	0.584568	0.447994	0.573298	0.556926	0.924583	0.915707	0.726978
RIMS-binding protein 2	Q9JIR1;D4A2L1;A0A0G2K4J8;F1LSC8	Rimbp2	0.23445	0.0298304	-0.0448629	-0.0507865	2.36363	0.461643	0.447994	0.573298	0.269916	0.924583	0.915707	0.726978
RIMS-binding protein 2	Q9JIR1;D4A2L1;A0A0G2K4J8;F1LSC8	Rimbp2	0.23445	0.122192	-0.0448629	-0.0507865	2.36363	0.584568	0.447994	0.573298	0.269916	0.924583	0.915707	0.726978
Erythroid differentiation regulatory factor 1	D3ZRW6;A0A0G2K4K6	Edrf1	-0.350645	0.136665	-0.176368	0.0623726	0.994107	0.354473	0.141651	0.080123	0.466833	0.930949	0.959652	0.957365
BAF chromatin-remodeling complex subunit BCL11A	A0A0G2K4M7	Bcl11a	0.0642423	0.0888442	-0.309882	0.648533	0.148736	0.448965	0.12309	1.43511	0.854875	0.924583	0.963018	0.645887
25-hydroxycholesterol 7-alpha-hydroxylase	G3V787;A0A0G2K4N5	Cyp7b1	-0.224496		-0.119619	-0.243364	1.32309		0.28616	0.4009	0.399943		0.930571	0.794366
Membrane palmitoylated protein 6	B5DFE0;A0A0G2K4N7	Mpp6	0.00554024	0.0301246	0.0545625	0.0137684	0.0615521	0.363743	0.438775	0.111977	0.942791	0.930194	0.915707	0.945039
Sestrin 1	D3ZJU4;A0A0G2K4P1	Sesn1	0.233041	0.0289592	0.410326	-0.0631388	0.657856	0.0464222	0.391301	0.0747557	0.572052	0.992649	0.916094	0.960066
Kynurenine/alpha-aminoadipate aminotransferase, mitochondrial	Q64602;A0A0G2K4P6	Aadat	-0.196533	-0.0365005	-0.0580515	0.136293	1.22255	0.177208	0.178988	0.5596	0.412105	0.969641	0.948368	0.733365
Kynurenine/alpha-aminoadipate aminotransferase, mitochondrial	Q64602;A0A0G2K4P6	Aadat	-0.132547	-0.0365005	-0.0580515	0.136293	0.662551	0.177208	0.178988	0.5596	0.570197	0.969641	0.948368	0.733365
Vav guanine nucleotide exchange factor 3	F1LWB1;A0A0G2K4R0	Vav3	0.00803791	-0.0714178	-0.0107445	-0.133035	0.0318044	0.319624	0.021221	0.444252	0.97161	0.940747	0.992516	0.777399
Protein phosphatase 1 regulatory subunit	A0A0G2K4R1	Ppp1r12c	0.0668933	0.0507834	0.0823048	0.00164825	0.312581	0.503887	0.627001	0.0143162	0.729327	0.924583	0.915707	0.989214
POP1 homolog, ribonuclease P/MRP subunit	D4AE75;A0A0G2K4R5	Pop1	-0.0566968	0.0131076	-0.0712274	-0.0869415	0.135269	0.0732866	0.17591	0.372924	0.868908	0.984776	0.948368	0.80374
RT1 class I, locus CE4	Q95II0;A0A0G2K4S5	RT1-CE4	-0.220336		0.502375	0.633862	0.682312		0.556146	1.29605	0.563221		0.915707	0.645887
Ubiquitin carboxyl-terminal hydrolase	D3ZM59;A0A0G2K4S7	Usp45	-0.285393	-0.0805263	-0.144203	0.0147741	2.04885	0.328659	0.550068	0.100005	0.308281	0.935709	0.915707	0.950128
Arf-GAP with coiled-coil, ANK repeat and PH domain-containing protein 2	Q5FVC7;A0A0G2K4T3	Acap2	-0.102691	0.0629458	-0.0771375	-0.0524608	0.675549	0.361849	0.495123	0.415097	0.567124	0.930194	0.915707	0.790932
Structural maintenance of chromosomes protein 5	D4A9F0;A0A0G2K4T5	Smc5	-0.213403	0.0320237	-0.0168813	-0.0746834	0.902785	0.196847	0.05217	0.329509	0.490909	0.965256	0.982226	0.820012
Mitochondrial intermediate peptidase	Q01992;A0A0G2K4T8;F1LPX0	Mipep	0.0280353	0.039073	0.0685288	0.0531886	0.332783	0.660086	0.504554	0.536911	0.716816	0.924583	0.915707	0.741851
Microtubule-associated scaffold protein 2	A0JPQ3;A0A0G2K4U7	Mtus2	0.0932015	0.0443429	0.0567557	0.12335	0.64482	0.588536	0.51328	1.39154	0.574927	0.924583	0.915707	0.645887
Radial spoke head component 1	A0A0G2K8M2;A0A0G2K6K4;A0A0G2K4W7	Rsph1	0.114129				0.22529				0.792067
Unconventional myosin-Va	A0A0G2K9X3;A0A0G2K4Y7;A0A0G2K9S4	Myo5a	-0.00853488	-0.0171756	-0.0373685	-0.0165474	0.0556132	0.279274	0.35563	0.183468	0.947277	0.94676	0.920399	0.898869
Malic enzyme	A0A0G2K502;D3ZJH9	Me2	-0.0314739	-0.0183856	0.0314375	0.117686	0.27415	0.186236	0.317676	1.82199	0.752757	0.969093	0.926639	0.63463
RAS-related 2	Q5BJU0;A0A0G2K508	Rras2	-0.282014	0.0558013	0.0577266	0.00393744	1.95598	0.698625	0.187702	0.0160516	0.309228	0.924583	0.948368	0.989214
Transmembrane protein 143	D3ZSD8;A0A0G2K513	Tmem143	0.109505	-0.0132523	0.15088	0.20742	1.15771	0.140838	0.63126	1.18518	0.427065	0.976481	0.915707	0.645887
RNA terminal phosphate cyclase-like 1	A0A0G2K515	Rcl1	0.571748	-0.0135912	0.583785	0.563988	0.539864	0.0371067	0.855493	1.15755	0.617738	0.993123	0.915707	0.645887
Guanine nucleotide-binding protein G(olf) subunit alpha	A0A0G2K526	Gnal	0.00763176	-0.0268082			0.0331595	0.0763623			0.970434	0.984595
Syntaxin 16	A0A0G2K528	Stx16	0.0881133	-0.0002489	-0.00481266	0.0322794	0.568567	0.00189548	0.0125094	0.159128	0.604531	0.999682	0.9958	0.912851
A-kinase-anchoring protein 9	A0A0G2K548;F1LPB4	Akap9	-0.0496479	0.0226114	0.00672075	0.0044718	0.442882	0.374839	0.0619565	0.0480575	0.656685	0.928351	0.981175	0.973581
Protein-tyrosine-phosphatase	F1LP13;A0A0G2K561	Ptprg	0.0251013	-0.00854517	0.0244529	0.0310536	0.229068	0.0693995	0.102761	0.213262	0.78885	0.986556	0.967362	0.880964
S-methyl-5'-thioadenosine phosphorylase	Q7TP15;A0A0G2K583	Mtap	0.259202	0.000681068	0.0695151	0.0982314	1.01167	0.00521151	0.313933	0.972518	0.461036	0.997551	0.926639	0.654296
Spastin	B2RYN7;A0A0G2K590	Spast	-0.0129633	0.0110397	0.11661	0.0483271	0.0398752	0.116769	0.541809	0.317704	0.963517	0.982267	0.915707	0.825077
Ribosomal RNA-processing protein 43	D4AE98;A0A0G2K5A0	Exosc8	0.47059	0.0450301	0.342423	0.239995	1.32436	0.138663	0.403354	0.419255	0.399943	0.976481	0.916011	0.787201
Uncharacterized protein	D3ZLD5;A0A0G2K5A4	Golga3	-0.028827	0.0134855	0.0665866	0.0366662	0.254272	0.230986	1.39699	0.464799	0.767552	0.954277	0.915707	0.767103
TBC1 domain family member 24	D4A3Z3;A0A0G2K5B0	Tbc1d24	-0.153313	-0.00609512	0.0375009	0.0755996	0.895158	0.056328	0.14643	0.51628	0.495201	0.990898	0.957364	0.750687
Microtubule-associated protein 1A	A0A0G2K5C6	Map1a	0.0648906	0.0392468			0.132868	0.183104			0.871223	0.969093
Rho GTPase-activating protein 26	D3ZMS4;A0A0G2K5D5	Arhgap26	-0.0738107	0.00258106	0.0343439	0.116888	0.517408	0.0228595	0.119798	0.7881	0.628098	0.993163	0.963018	0.684496
Sperm antigen with calponin homology and coiled-coil domains 1	Q4KLM7;A0A0G2K5D7	Specc1	0.108324	0.0374284	0.0237509	0.000650647	0.626999	0.533423	0.120269	0.0037758	0.58216	0.924583	0.963018	0.997562
DnaJ heat shock protein family (Hsp40) member A3	A0A0G2K5E4;A0A0G2K4Y1	Dnaja3	0.093995	0.000154305	0.121402	0.118947	0.931743	0.00126773	0.830596	1.16006	0.477974	0.999682	0.915707	0.645887
ATP-citrate synthase	G3V9G4;G3V888;A0A0G2K5E7	Acly	0.478953	-0.0425069	1.28715	1.28487	0.242653	0.139735	0.724724	1.27708	0.776369	0.976481	0.915707	0.645887
Netrin G2	D4A9F4;A0A0G2K5J5	Ntng2	0.0238712	0.11122	-0.0983654	-0.048914	0.0753055	0.691752	0.250602	0.313205	0.928629	0.924583	0.932917	0.826671
Anoctamin	A0A0G2K5K1	Ano8	-0.0373999	0.0440098	0.0074438	0.0917327	0.246887	0.312754	0.024126	0.649754	0.77305	0.941224	0.990892	0.711758
NmrA-like family domain-containing protein 1	D3ZDB9;A0A0G2K5K3	Nmral1	0.214576	0.0803304	0.288508	0.126654	1.07898	0.41057	0.459599	0.286782	0.448176	0.924583	0.915707	0.841541
FAT atypical cadherin 1	G3V9W9;A0A0G2K5L1	Fat1	-0.108691	-0.0157375	-0.0711176	-0.0864133	1.01377	0.100152	0.468227	0.653745	0.460413	0.983834	0.915707	0.711758
Mitochondrial glutamate carrier 1-like	A0A0G2K5L2	LOC100911440	-0.120624	0.0877098	0.00953829	0.0342895	0.997978	1.58765	0.0410431	0.151471	0.466555	0.924583	0.982704	0.918533
Kirre-like nephrin family adhesion molecule 3	E9PTD7;A0A0G2K5L4	Kirrel3	0.0816995	-0.00249433	0.148915	0.300473	0.270071	0.0180831	0.368665	1.44346	0.75498	0.994087	0.916094	0.645887
Sp3 transcription factor	A0A0G2K5M1	Sp3	0.0321627	-0.00416794	-0.078787	-0.117408	0.0863941	0.0121876	0.393408	0.831715	0.917134	0.994417	0.916094	0.677159
Proline-rich 12	A0A0G2K5M6	Prr12	-0.0205143	-0.0201063	-0.0377979	-0.00869011	0.0515347	0.0392035	0.0458215	0.0105008	0.951623	0.993115	0.982226	0.991242
Vacuolar protein sorting-associated protein 33A	A0A0G2KAN2;A0A0G2K5N1	Vps33a	0.442145	0.160938	0.293797	-0.0398678	0.538054	0.60215	0.335141	0.0519114	0.618258	0.924583	0.926639	0.970439
ArfGAP with coiled-coil, ankyrin repeat and PH domains 3	A0A0G2K5N8	Acap3	-0.0539354	0.0303171	-0.0359914	-0.00746259	0.269062	0.218423	0.167244	0.0448272	0.755893	0.956937	0.950632	0.975469
Wiskott-Aldrich syndrome protein family member	A0A0G2JVH7;E9PTF9;A0A0G2K5T9	Wasf2	0.0435444	0.144965	0.134724	0.0853933	0.0702968	0.670128	0.340601	0.214403	0.932939	0.924583	0.926639	0.880927
Alpha-actinin-4	Q9QXQ0;A0A0G2K5U9;A0A0G2K013	Actn4	-0.0382766	0.0474504	0.029206	-0.00878412	0.509163	0.547248	0.280854	0.0844293	0.631026	0.924583	0.932337	0.956249
BEACH-type PH domain-containing protein	A0A0G2K5V4	A0A0G2K5V4	-0.0812551	-0.0216516	0.110249	0.0484328	0.724454	0.12463	0.861352	0.295636	0.551308	0.982247	0.915707	0.835703
Non-specific serine/threonine protein kinase	A0A0G2K5V8;F1LNN8	Dapk1	-0.157169	-0.000464499	-0.13386	-0.0254974	1.29305	0.001592	0.45372	0.0907754	0.404814	0.999682	0.915707	0.952368
Tyrosine-protein kinase receptor	A0A0G2K5X6	Ntrk2	-0.158807	0.0793974			0.287719	0.386926			0.745688	0.927014
Collagen type IV alpha 6 chain	A0A0G2K601	Col4a6	0.00331252	0.0346058	0.0183751	-0.0191087	0.0114004	0.158531	0.0584939	0.0544772	0.990205	0.973257	0.981175	0.969739
LARGE xylosyl- and glucuronyltransferase 1	A0A0G2K618	Large1	-0.0102193	0.122333	-0.0584702	0.10473	0.0383561	0.943338	0.0598876	0.190067	0.965595	0.924583	0.981175	0.893415
3-ketoacyl-CoA thiolase, mitochondrial	G3V9U2;A0A0G2K642	Acaa2	-0.0148785	0.0702559	0.183298	0.062452	0.045895	0.230458	0.498672	0.171812	0.957351	0.954277	0.915707	0.906885
Cullin 9	A0A0G2K652;D3ZZP8	Cul9	-0.117268	0.00145259	0.0186015	0.145141	1.62567	0.0141073	0.059307	1.119	0.346845	0.994417	0.981175	0.645887
H1.2 linker histone, cluster member	D4A3K5;P15865;A0A0G2K654;M0R7B4	Hist1h1c	0.507126				0.502866				0.632472
Heat shock protein family B (small), member 11	B1WC57;A0A0G2K664	Hspb11	0.0526345	0.0975212	-0.115649	0.00070387	0.313217	1.22592	0.438811	0.00314303	0.729119	0.924583	0.915707	0.997762
K(+) channel subunit beta-2	A0A0G2K670	Kcnab2	0.0509935	-0.619433	0.000806807	0.118957	0.112252	0.654507	0.00151363	0.487883	0.890286	0.924583	0.999708	0.759822
Spectrin beta chain	A0A0G2K677	Sptbn4	0.0224076	0.0251606	-0.0365246	0.0364578	0.461178	0.973733	0.707918	0.940491	0.647613	0.924583	0.915707	0.657819
Myoferlin	D4ACN7;A0A0G2K695	Myof	0.106031	0.0890805	-0.0520027	0.0086784	0.868557	0.775917	0.158537	0.0245274	0.501138	0.924583	0.95514	0.986818
Protein RUFY3	A0A0G2K6A9	Rufy3	0.144169				0.439378				0.657198
Pitrilysin metalloproteinase 1	D3ZUF9;A0A0G2K6D5	Pitrm1	0.0505505	0.0111906	-0.0637927	0.0260383	0.497875	0.0945541	0.747825	0.269033	0.634808	0.983834	0.915707	0.85376
Thioredoxin-disulfide reductase	Q9Z0J5;Q9Z0J5-2;A0A0G2K6E2;F1M6X5	Txnrd2	0.274123	0.00929761	0.0401648	0.100919	1.39228	0.047417	0.434132	0.758756	0.390072	0.992649	0.915707	0.684502
Myosin IG	A0A0G2K6E3	Myo1g	-0.738053		0.209748	0.153763	0.728494		0.513477	0.614638	0.548191		0.915707	0.719567
G protein-coupled receptor kinase	F1LNP2;A0A0G2K6E5	Grk6	-0.20583	-0.0396261	-0.0210834	-0.226012	1.98574	0.160131	0.0358133	0.716233	0.309228	0.973122	0.985464	0.688713
AarF domain-containing kinase 5	G3V9I7;A0A0G2K6E7	Adck5	-0.125641	0.107096	-0.0598152	0.0698638	0.7219	0.551169	0.189822	0.383969	0.552278	0.924583	0.948368	0.799989
CUB and Sushi multiple domains 2	A0A0G2K6F2	Csmd2	-0.138254	-0.0695518	0.0515304	0.0138879	1.7338	0.54251	0.411007	0.125823	0.343626	0.924583	0.916001	0.936624
Transmembrane BAX inhibitor motif-containing 1 (Fragment)	A0A0G2K6F5;Q6AYE0	Tmbim1	-0.106364	0.128816	1.31776	1.23531	0.249757	0.470317	0.655407	1.09154	0.77074	0.924583	0.915707	0.645887
ENAH, actin regulator	Q5XHX3;A0A0G2K6I4	Enah	0.131691	0.038697	0.160764	0.110772	0.596271	0.530438	0.777504	0.922438	0.592858	0.924583	0.915707	0.662456
DENN domain-containing 1A	F1M241;A0A0G2K6J1	Dennd1a	0.0252468	0.0114634	-0.0164155	-0.0227432	0.160438	0.138165	0.175985	0.24062	0.844398	0.976647	0.948368	0.86501
Myosin light polypeptide 6	Q64119;B2GV99;A0A0G2K6J5;A0A0G2JWE1	Myl6	0.2266	0.0629317	0.0637659	0.13973	0.74334	0.457273	0.203478	0.64073	0.540586	0.924583	0.94589	0.711758
Importin N-terminal domain-containing protein	A0A0G2K6J6	A0A0G2K6J6	-0.0507025	-0.0200848	0.133478	0.0486033	0.389714	0.0566176	0.15445	0.0784461	0.68369	0.990898	0.956912	0.957365
Spalt-like transcription factor 2	D4ADE6;A0A0G2K6M7	Sall2	-0.0081114	0.129807	-0.0822971	0.0682691	0.032176	0.88106	0.18538	0.165815	0.971396	0.924583	0.948368	0.910525
DEP domain-containing 5, GATOR1 subcomplex subunit	D4A362;A0A0G2K6M8	Depdc5	0.0200579	-0.0190229	0.0323912	-0.0158364	0.217552	0.186423	0.275032	0.173752	0.79829	0.969093	0.932392	0.905664
Adhesion G protein-coupled receptor B2	D3ZN99;A0A0G2K6N2	Adgrb2	-0.109226	0.0448306	-0.0348027	-0.00762379	0.902441	0.403474	0.229472	0.0589868	0.49102	0.924583	0.936125	0.96817
Poly(A)-specific ribonuclease PARN	A0A0G2K6N8;A0A0G2JZ98	Parn	0.308725		0.302281	0.539467	1.06392		0.229621	0.779062	0.452122		0.936032	0.684496
COMM domain containing 4 (Predicted), isoform CRA_c	D4A2Q7;A0A0G2K6N9	Commd4	-0.0425612	-0.0108126			0.180795	0.106423			0.824964	0.983834
Major facilitator superfamily domain-containing 4A	D4A6P2;A0A0G2K6P5	Mfsd4a	-0.264794	0.0415355	-0.191651	-0.0915766	1.32585	0.433707	0.372006	0.305599	0.399943	0.924583	0.916094	0.829776
NIMA-related kinase 3	A0A0G2K6R1;D3ZCU1;D3ZTD6	Nek3	-0.832865	0.108486	0.123398	0.0444251	0.83915	0.294449	1.05765	0.177255	0.505405	0.944305	0.915707	0.903607
Ankyrin 2	A0A0G2K6R9;A0A0G2KAS9;A0A0G2KBB9	Ank2	0.249646	-0.00907639	0.385875	0.468536	0.297264	0.0656156	0.41057	0.885887	0.739386	0.986624	0.916001	0.667397
Uncharacterized protein	A0A0G2K6S0	A0A0G2K6S0	0.0100393		0.0279404	0.0292469	0.0209536		0.0544881	0.0820704	0.981802		0.98205	0.957365
SET domain-containing 1A, histone lysine methyltransferase	A0A0G2K6T6	Setd1a	-0.0482939	-0.0305887	-0.00863427	0.068967	0.296621	0.162459	0.028655	0.34618	0.739386	0.972866	0.989552	0.812151
Protocadherin 1	A0A0G2K6T9	Pcdh1	0.058979	0.0331246	0.152266	0.019704	0.162289	0.325679	1.15198	0.103143	0.842728	0.937133	0.915707	0.949122
Vesicle-fusing ATPase	F1LQ81;A0A0G2K6U1	Nsf	0.0365027	0.602594	0.437479	0.123654	0.0714809	0.426371	1.49692	0.393651	0.931724	0.924583	0.915707	0.796789
Kinesin family member 16B	D3ZFN9;A0A0G2K6V6	Kif16b	1.12355	-0.0296349	0.0314167	0.0163293	0.705954	0.597818	0.0881769	0.0564398	0.556816	0.924583	0.97179	0.969527
Sosondowah ankyrin repeat domain family member A	A0A0G2K6W3	Sowaha	-0.258245	0.0576928	0.169604	0.28076	1.56925	0.19672	0.231504	0.934381	0.346845	0.965256	0.935206	0.659569
DIS3-like exonuclease 2	D3ZIL9;A0A0G2K6W6	Dis3l2	0.0206069	0.017951	-0.00430437	-0.00210622	0.285395	0.1654	0.0521382	0.0210736	0.746633	0.971841	0.982226	0.988384
Nuclear protein, co-activator of histone transcription	D4A6Y1;A0A0G2K6Y8	Npat	0.309441	0.350726	0.107603	0.234193	1.29847	0.327836	0.19749	0.67802	0.404659	0.935709	0.947784	0.703582
Pleckstrin homology domain-containing A7	A0A0G2K6Z8	Plekha7	0.0788338	0.0869939	0.0757646	-0.0213961	0.4987	0.537861	0.140721	0.0477895	0.634351	0.924583	0.960084	0.973752
TBC1 domain family, member 5	A0A0G2K712;F1M9Q1	Tbc1d5	0.012606	-0.061194	-0.0255938	0.039289	0.0360718	0.632862	0.116902	0.2258	0.968638	0.924583	0.963018	0.87585
Cdk5 and Abl enzyme substrate 2	A0A0G2K716	Cables2	-0.320034	-0.0589215	-0.154966	-0.0395946	0.882149	0.0954322	0.275795	0.127262	0.496059	0.983834	0.932392	0.935872
CCR4-NOT transcription complex, subunit 2	Q5PPJ8;A0A0G2K717;A0A0G2KB82	Cnot2	0.0270565	0.113103	0.172778	0.169291	0.169198	1.44895	0.473961	0.80775	0.835974	0.924583	0.915707	0.679936
RNA helicase	Q64060;D3ZN21;F1LQD1;A0A0G2K719;A0A0G2K9N3	Ddx3x	-0.0337225	0.0254292	0.0439299	0.0779145	0.322745	0.463921	0.453916	1.11468	0.722279	0.924583	0.915707	0.645887
Dolichyl-phosphate-mannose--protein mannosyltransferase	F1MAQ6;A0A0G2K726	Tmtc4	0.277511	0.138808	-0.068616	-0.091202	1.64698	0.594305	0.277649	0.372208	0.346315	0.924583	0.932337	0.80419
Lysine-specific histone demethylase	A0A0G2K736;F1MA31	Kdm1a	-0.0185038	0.057202	-0.0297181	-0.00273082	0.205386	0.452825	0.140274	0.0135374	0.805698	0.924583	0.960352	0.989229
Collagen type IV alpha 4 chain	A0A0G2K742	Col4a4	0.13769		0.304813	0.415761	0.259636		0.25743	0.483185	0.76172		0.932392	0.760614
FRY microtubule-binding protein	A0A0G2K749;A0A096MKB4;E9PTY6	Fry	-0.0779455	0.0377087	0.0532321	0.0131472	0.801262	0.643379	0.419583	0.126867	0.518138	0.924583	0.915839	0.935948
Cullin 2	D4A0H4;A0A0G2K761	Cul2	-0.0507683	0.0171702	-0.043213	-0.0430037	0.507933	0.250744	0.231328	0.596939	0.631333	0.951021	0.935379	0.723923
Ras homolog family member T1	A1L1L6;A0A0G2K777	Rhot1	-0.187086	0.126714	-0.123369	-0.061362	0.901351	0.840245	0.33176	0.302495	0.491345	0.924583	0.926639	0.831703
Centrosomal protein of 76 kDa	G3V931;A0A0G2K779	Cep76	-0.0713938	0.00543785	0.00554723	0.0425471	0.580024	0.0168591	0.0148513	0.215083	0.600661	0.994087	0.994583	0.87999
PPFIA-binding protein 1	D3ZJW3;A0A0G2K781	Ppfibp1	-0.126726	0.177362			0.99736	1.46985			0.466555	0.924583
Zinc finger, C2HC-type-containing 1A	B5DF95;A0A0G2K782	Zc2hc1a	0.075246	0.0221611	0.139051	0.0942667	0.430826	0.292667	0.394201	0.38257	0.661268	0.944305	0.916094	0.801096
Dysferlin	D4A6X1;A0A0G2K7B6	Dysf	-0.0306231	0.00129407	-0.0185687	0.186828	0.15529	0.00321318	0.0373355	0.498107	0.848737	0.999262	0.983681	0.757102
Non-specific serine/threonine protein kinase	Q62761;Q62762;Q62763;A0A0H2UHQ2;A0A0A0MXY3;A0A0G2K7C4	Csnk1g1	-0.0474184		-0.0465332	-0.0776408	0.406606		0.232659	0.752704	0.672036		0.934914	0.684502
Asparaginyl-tRNA synthetase 2, mitochondrial	A0A0G2K7D7	Nars2	-0.155398	0.0291167	0.0252459	0.0184644	1.07638	0.20786	0.18093	0.121108	0.448732	0.960165	0.948368	0.938969
Voltage-dependent calcium channel subunit alpha-2/delta-1	Q9ERS3;A0A0G2K7E5;A0A0G2K8L7;D3ZKP9	Cacna2d1	0.0165828	-0.0354684	-0.0452379	0.105592	0.0564507	0.235144	0.258219	0.726315	0.946763	0.952587	0.932392	0.686564
Uncharacterized protein	A0A0G2K7E8	A0A0G2K7E8	0.167551		0.166165	0.0792158	0.341439		0.0905145	0.0574166	0.711733		0.970929	0.968494
ArfGAP with FG repeats 2	A0A0G2K7G2	Agfg2	0.183353	0.0756355	0.103051	0.192835	2.3831	0.398958	0.341451	1.18226	0.268366	0.924583	0.926171	0.645887
Septin	B0BNF1;B3GNI6;B3GNI6-2;B3GNI6-3;A0A0G2JUL7;G3V9Z6;A0A0G2JVY6;A0A0G2K7G7	2008-09-01	0.114808	0.0751127	0.0809581	0.0424103	0.934765	0.616188	0.19004	0.154995	0.477513	0.924583	0.948368	0.915071
RCSD domain containing 1 (Predicted), isoform CRA_a	A0A0G2K7I4;F1M4V3	Rcsd1	0.154318	0.0826418	0.110083	0.0207533	0.278471	0.484263	0.404443	0.0909099	0.751221	0.924583	0.916011	0.952368
ArfGAP with RhoGAP domain, ankyrin repeat and PH domain 2	D4A2N3;A0A0G2K7I9	Arap2	-0.119955		-0.0480814	-0.05118	1.03164		0.488372	0.778412	0.45713		0.915707	0.684496
Caspase recruitment domain family, member 19	D3ZPP9;A0A0G2K7J6	Card19	-0.157427				0.32845				0.718385
28S ribosomal protein S10, mitochondrial	Q7TQ82;A0A0G2K7L0	Mrps10	-0.0902804	0.0781211	0.118412	0.00879051	0.464438	0.493994	0.59211	0.0432173	0.646456	0.924583	0.915707	0.976558
Immunoglobulin superfamily, member 3	F1LZ40;A0A0G2K7L2	Igsf3	-0.0932901		0.101839	-0.0867422	0.684477		0.19617	0.196933	0.562416		0.948368	0.889289
MPV17 mitochondrial inner membrane protein-like	D4A908;A0A0G2K7L3;A0A1W2Q697	Mpv17l	-0.240402	-0.0880195	-0.052334	0.0652452	0.242196	0.226341	0.054554	0.0985202	0.776819	0.955515	0.98205	0.950363
FYVE, RhoGEF and PH domain-containing 6	A0A0G2K7L6	Fgd6	-0.272004				1.39232				0.390072
Glyceraldehyde-3-phosphate dehydrogenase	A0A0G2K7M1	A0A0G2K7M1	0.414396	-0.00847897			0.803883	0.0302279			0.51649	0.993123
UV excision repair protein RAD23	Q5XFX7;A0A0G2K7M2	Rad23a	0.0411502	0.0754833	0.619434	0.668796	0.138816	0.312245	0.798838	1.56062	0.864317	0.941224	0.915707	0.645887
Uncharacterized protein	A0A0G2K7N0	A0A0G2K7N0	-0.188151	-0.135786	-0.370725	-0.593513	0.453486	0.313937	0.41108	0.767302	0.651441	0.941224	0.916001	0.684502
Uncharacterized protein	A0A0G2K7N7	A0A0G2K7N7	0.102279	0.13724	-0.108754	0.0970586	0.123206	0.366186	0.134247	0.199223	0.879657	0.928351	0.961068	0.88791
Bromodomain PHD finger transcription factor	A0A0G2K7N8	Bptf	-0.0720069	0.0530614	0.660434	0.448552	0.374816	0.178279	1.29592	1.37119	0.69077	0.969641	0.915707	0.645887
Rho GTPase-activating protein 5	Q6TUE6;A0A0G2K7N9	Arhgap5	-0.0638921				1.16729				0.425253
PHD finger protein 14	G3V9T6;A0A0G2K7P2	Phf14	-0.0408367	0.0160915	-0.189158	-0.0494282	0.469676	0.0750511	0.74446	0.470792	0.644565	0.984595	0.915707	0.765405
Neural cell adhesion molecule 2	A0A0G2K7P9;A0A0G2K7R3;F1M8G9	Ncam2	-0.062707	0.00924075	0.0704511	0.0594543	0.370912	0.100115	0.413906	0.669309	0.693401	0.983834	0.916001	0.707738
Integrator complex subunit 6	Q6TXH5;A0A0G2K7S2	Ints6	-0.0213705	0.032956			0.121852	0.0652648			0.881222	0.986624
Mitogen-activated protein kinase kinase kinase kinase 4	F1M754;A0A0G2K7W4	Map4k4	-0.136577	0.0783465	0.0100646	-0.0169862	0.888634	0.951736	0.0469185	0.172148	0.496059	0.924583	0.982226	0.906655
Activator of HSP90 ATPase homolog 2	A0A0G2K7W5	Ahsa2	0.0745275	-0.0745994			0.127217	0.448479			0.876395	0.924583
Acidic leucine-rich nuclear phosphoprotein 32 family member A	P49911;A0A0G2K7X0;F7EL36	Anp32a	0.152499	0.0390573	0.191093	0.11743	0.310415	0.152887	0.283858	0.260179	0.73047	0.974002	0.931949	0.856764
TNF receptor-associated factor	D3Z9G0;A0A0G2K7X2	Traf3	-0.102957	0.0956066	0.0484562	0.0509929	0.578331	1.04027	0.145621	0.259367	0.6008	0.924583	0.957364	0.857038
Oxidation resistance protein 1	A0A0G2K7Y2	Oxr1	-0.0394085	0.034617	0.182802	-0.0427892	0.261625	0.157804	1.51997	0.28422	0.759605	0.973387	0.915707	0.842868
ArfGAP with SH3 domain, ankyrin repeat and PH domain 2	A0A0G2K808	Asap2	-0.0120145	0.0301067	-0.0624267	-0.0100531	0.138997	0.581345	0.642542	0.133848	0.864224	0.924583	0.915707	0.932243
MLLT6, PHD finger-containing	A0A0G2K809	Mllt6	-0.406134		0.566472	-0.175894	0.979702		0.386819	0.213411	0.469204		0.916094	0.880964
O-acyl-ADP-ribose deacylase 1	D3ZRU3;A0A0G2K831	Oard1	1.19694				1.1158				0.434444
Neuron navigator 2	F1LR12;A0A0G2K833	Nav2	0.3291				0.486019				0.637284
Adiponectin, C1Q and collagen domain-containing	Q8K3R4;A0A0G2K845	Adipoq	0.26375	0.149673	-0.18267	-0.06634	1.75944	1.041	0.537187	0.218003	0.337256	0.924583	0.915707	0.877631
ArfGAP with GTPase domain, ankyrin repeat and PH domain 1	G3V9U1;A0A0G2K847	Agap1	-0.0907025		0.106904	0.0276836	0.888049		1.32377	0.464618	0.496059		0.915707	0.767103
RNA-binding protein EWS-like	A0A140UHY3;B1WC50;A0A0G2K850	Ewsr1;LOC100912481	0.117709	0.0594199	0.143982	0.0667465	0.231758	0.444604	0.320394	0.170824	0.785907	0.924583	0.926639	0.907666
Kinesin-like protein	A0A0G2K857	Kifc2	0.0783634	-0.0103309	0.0127132	-0.0370513	0.213021	0.0782855	0.0601217	0.183669	0.801973	0.984595	0.981175	0.898869
Rho guanine nucleotide exchange factor 12	A0A0G2K860;D3ZYR0	Arhgef12	-0.0197872	0.0135661	-0.0481097	-0.0267454	0.269069	0.139639	0.40954	0.246892	0.755893	0.976481	0.916001	0.863019
Tumor protein D52	F1MAB9;A0A0G2K865	Tpd52	0.334396	-0.017655	0.815408	0.651564	0.46585	0.0788784	0.744366	0.999363	0.646262	0.984595	0.915707	0.649219
HTH La-type RNA-binding domain-containing protein	A0A0G2K8A9	A0A0G2K8A9	0.156266	0.0808498	0.00779222	-0.0178509	0.631182	0.189556	0.0231243	0.05932	0.581366	0.968441	0.99113	0.96817
Protein phosphatase 1, regulatory subunit 18 (Fragment)	G3V629;A0A0G2K8B3	Ppp1r18	0.132407	0.0338976	0.291707	0.121944	0.414254	0.169138	1.06657	0.602669	0.66836	0.970653	0.915707	0.723923
Motile sperm domain-containing 2	D4A4X7;A0A0G2K8D1	Mospd2	-0.157651	0.125794	0.0297328	0.0445389	1.10247	1.69762	0.128903	0.321194	0.437279	0.924583	0.961911	0.82495
DCN1-like protein	D3ZRV0;A0A0G2K8D6	Dcun1d1	0.225256		0.0288315	0.0116206	2.09199		0.186203	0.0901643	0.308014		0.948368	0.952368
Integrator complex subunit 10	A0A0G2KA04;A0A0G2K8E5	Ints10	0.0535802	-0.0442865	-0.395669	-0.12346	0.21099	0.105798	0.66934	0.236161	0.803037	0.983834	0.915707	0.869613
Ubiquitin-conjugating enzyme E2A	Q6AXR9;A0A0G2K8F7	Ube2a	0.141755	0.136996	0.12396	0.0091872	0.426006	1.41043	0.283012	0.0253221	0.662786	0.924583	0.932149	0.986731
Pumilio RNA-binding family member 2	D3ZQL8;A0A0G2K8F9	Pum2	-0.0689927	0.0340453	0.0189228	0.0303646	0.867433	0.203041	0.0488918	0.132901	0.501138	0.964198	0.982226	0.933132
Adenomatous polyposis coli protein	G3V8Q9;A0A0G2K8G0	Apc	-0.127483		0.103032	-0.184119	0.117956		0.0883588	0.194507	0.884868		0.971518	0.890179
SH3 domain-binding glutamic acid-rich-like protein	A0A0G2K8I0	Sh3bgrl2	0.417972	-0.0321172	0.260376	0.345187	0.703615	0.192131	0.431942	1.06793	0.556926	0.967886	0.915707	0.645887
Protocadherin 19	A0A0G2K8I5;D3ZG18	Pcdh19	-0.0681945	-0.0104191	-0.0643828	0.006631	0.299805	0.0703317	0.196767	0.0470242	0.738088	0.986556	0.948228	0.974458
DENN domain-containing 6B	D3ZAE3;A0A0G2K8I6	Dennd6b	-0.167825	0.323189	-0.0632057	-0.210327	0.554957	0.478986	0.172855	0.843576	0.611987	0.924583	0.948409	0.67551
Family with sequence similarity 120B	D4AE88;A0A0G2K8J8	Fam120b	-0.0328844	0.0347354	-0.0402539	0.0285076	0.264418	0.549525	0.229792	0.267484	0.757642	0.924583	0.936032	0.85376
Splicing factor proline and glutamine-rich	A0A0G2K8K0	Sfpq	-0.0677141	0.0182785	-0.0232387	0.0487194	0.751643	0.176052	0.142708	0.501278	0.536857	0.969641	0.958814	0.754838
Coiled-coil domain-containing 186	A0A0G2K8K1	Ccdc186	0.0149107	0.135495	0.612969	0.465421	0.0318684	1.04827	0.714853	0.929218	0.97161	0.924583	0.915707	0.661298
Mitochondrial ribosomal protein S28	A0A0G2K8L9	Mrps28	0.0760997	0.0348751	-0.0416879	0.0296815	0.507412	0.348245	0.228004	0.139517	0.631655	0.930949	0.937463	0.928009
TPD52-like 1	Q499Q2;A0A0G2K8M7	Tpd52l1	0.174567	0.00975024	0.180629	0.11913	0.63618	0.0602122	0.496453	0.483112	0.579185	0.988386	0.915707	0.760614
Ankyrin repeat and MYND domain-containing 2	D3ZC34;A0A0G2K8N6	Ankmy2	-0.0196147				0.120951				0.882292
NIMA-related kinase 9	A0A0G2K8N9	Nek9	0.0543831	0.110505	-0.0625824	-0.0174607	0.52514	1.13255	0.483549	0.14031	0.626702	0.924583	0.915707	0.927167
Stathmin	D3ZI49;A0A0G2K8P5	Stmn3	0.627883	0.0540069	0.909905	0.896454	0.46532	0.481232	0.546758	0.932962	0.646328	0.924583	0.915707	0.660178
U6 snRNA-associated Sm-like protein LSm2	A0A0G2K8Q7;Q6MG66;A0A0G2KAB8	Lsm2	0.140021	-0.0454228	0.109877	0.105227	0.939354	0.38635	0.289867	0.353156	0.476589	0.927014	0.92967	0.809009
Complex III subunit 9	A0A0G2K8Q8	Uqcr10	-0.155116	0.0130914	0.10125	0.160043	1.37254	0.0532389	0.41164	1.33581	0.392097	0.99223	0.916001	0.645887
LIM domain 7	A0A0G2K8R3	Lmo7	0.0132401		0.076567	0.0297843	0.0496561		0.478038	0.217968	0.953248		0.915707	0.877631
WD repeat and FYVE domain-containing 2	D4A0J0;A0A0G2K8S4	Wdfy2	-0.308766	0.129695	-0.0949408	-0.0380926	1.61135	0.472357	0.247168	0.129081	0.346845	0.924583	0.932917	0.93497
Zinc finger E-box-binding homeobox 2	E9PTC3;A0A0G2K8T6	Zeb2	0.189131	0.0261743	0.197605	0.16488	2.72906	0.297876	0.877565	1.13267	0.266649	0.944305	0.915707	0.645887
Leucine-rich repeat-containing 49	B1H239;A0A0G2K8U5	Lrrc49	0.0971728	0.00548418	0.0425427	0.109652	0.657389	0.033219	0.0855772	0.367606	0.572052	0.993123	0.972522	0.804912
Protein-tyrosine-phosphatase	F1LPJ1;A0A0G2K8V0	Ptprm	-0.0493358	0.0595504	0.0607348	-0.00792687	0.35413	0.49952	0.390608	0.039451	0.7021	0.924583	0.916094	0.979143
Phospholipid-transporting ATPase	D4A7K5;A0A0G2K8V1	Atp11a	-0.101258	0.0587956	-0.235758	0.0199754	0.530563	0.222834	1.26713	0.0920328	0.623571	0.956895	0.915707	0.952368
THO complex subunit 2	F1M0V4;F1LZ00;A0A0G2K8V3	Thoc2	-0.0475162	-0.0118895	0.0133649	-0.0134164	0.491003	0.109907	0.101011	0.1185	0.63558	0.983834	0.967362	0.940989
THAP domain-containing 12	A0A0G2K8V6	Thap12	-0.0785947	0.0701442	0.0964811	-0.0300465	0.273842	0.136256	0.0963037	0.0445286	0.752757	0.978078	0.969243	0.975624
Spectrin beta chain	A0A0G2K8W9;G3V6S0;A0A0G2JZY6	Sptbn1	-0.0170104	0.0135396	0.0144533	0.0151246	0.148128	0.234644	0.0948853	0.166191	0.855464	0.952638	0.969308	0.910406
Phosphotyrosine interaction domain-containing 1	F7EZF5;A0A0G2K8X3	Pid1	0.124649	-0.0580228	-0.116793	0.11344	0.739697	0.187255	0.278228	0.587188	0.542201	0.969093	0.932337	0.723923
Transmembrane and coiled-coil domain family 3	A0A0G2K8Y7;D3ZLE2	Tmcc3	0.0439348	-0.0179618	0.0687444	0.128802	0.331614	0.0848611	0.212122	0.518281	0.717102	0.984327	0.944371	0.750687
Kinesin family member 13B	Q70AM4;A0A0G2K8Z9	Kif13b	-0.0412993	0.0430513	-0.0332823	0.00852489	0.383327	0.370218	0.136018	0.0542783	0.6868	0.928351	0.961068	0.969739
RCG56631, isoform CRA_d	A0A0G2K904	Sltm	0.105055	0.0672272	0.02988	0.0111112	0.471374	0.653325	0.141439	0.0975174	0.643976	0.924583	0.95992	0.950714
Ankyrin repeat and KH domain-containing 1	E9PTK9;A0A0G2K916	Ankhd1	-0.0992498	0.271098	-0.142845	-0.0761817	0.141798	0.920599	0.232664	0.256732	0.861545	0.924583	0.934914	0.858145
Phosphoserine aminotransferase	A0A0G2KAC0;A0A0G2K931;E9PSV5	Psat1	-0.186933	0.0772365	0.0944905	0.0187358	0.791868	0.816721	0.533592	0.175133	0.519176	0.924583	0.915707	0.905201
General transcription factor IIIC subunit 3	D4A7Q9;A0A0G2K945	Gtf3c3	-0.126096	-0.0351074	-0.0567325	-0.00357481	1.29172	0.397219	0.355236	0.0189756	0.404814	0.924583	0.920399	0.989065
SPARC/osteonectin, cwcv and kazal-like domains proteoglycan 2	A0A0G2K946	Spock2	0.215444	0.0997397	0.252928	0.197103	0.435344	0.727174	0.404407	0.451668	0.658274	0.924583	0.916011	0.776886
Double PHD fingers 2	G3V8U3;A0A0G2K948	Dpf2	-0.0436752	0.0907863	0.0746341	-0.119434	0.114439	0.525213	0.25177	0.412392	0.888052	0.924583	0.932917	0.79103
3'-phosphoadenosine 5'-phosphosulfate synthase 2	B5DFH4;A0A0G2K950	Papss2	-0.000459513	-0.00618438	0.258545	0.0989141	0.00213839	0.0194706	1.00354	0.502152	0.998385	0.994087	0.915707	0.754414
Ubiquitinyl hydrolase 1	D3ZBB7;A0A0G2K952	Usp32	-0.0676237	0.0380157	0.0314655	-0.0451924	0.811417	0.591747	0.17049	0.407803	0.514016	0.924583	0.95063	0.791995
Ral guanine nucleotide dissociation stimulator-like 3	A0A0G2K961	Rgl3	0.125671	0.0586592	0.255749	0.19556	1.07073	0.227306	0.619399	0.609396	0.450067	0.954598	0.915707	0.723655
Dishevelled-associated activator of morphogenesis 2	A0A0G2K988	Daam2	0.0258216	0.0133842	-0.0410705	-0.100236	0.248065	0.149551	0.224224	0.856388	0.77195	0.97461	0.939328	0.66933
Solute carrier organic anion transporter family member	A0A0G2K992	Slco3a1	-0.00829645		-0.1992	-0.181109	0.014192		0.624755	0.312068	0.988839		0.915707	0.827271
Sidekick cell adhesion molecule 2	D3ZDA6;A0A0G2K999	Sdk2	-0.0714492	0.0280302	0.0519553	-0.00451853	0.830085	0.198625	0.213794	0.0187028	0.508381	0.964708	0.943268	0.989065
F-box protein 41	A0A0G2K9A9;D3ZT20	Fbxo41	-0.19558	-0.0083877	0.0394756	0.0592115	1.85077	0.0812543	0.18244	0.451535	0.322844	0.984595	0.948368	0.776886
39S ribosomal protein L15, mitochondrial	D4A4B1;A0A0G2K9B4	Mrpl15	-0.0916036	0.0188911	-0.0643323	0.054931	0.970457	0.0862981	0.427537	0.344288	0.469713	0.984327	0.915707	0.813207
Vasodilator-stimulated phosphoprotein	F7EWC1;A0A0G2K9C0	Vasp	0.131771	0.0165393	0.147227	0.195763	0.695402	0.127218	0.785986	1.40494	0.559784	0.982247	0.915707	0.645887
Phosphorylase b kinase regulatory subunit	Q5RKH5;A0A0G2K9C8	Phkb	-0.0670925	0.068253	-0.0890185	-0.0758424	0.784532	0.515746	1.37854	0.836884	0.521565	0.924583	0.915707	0.67551
SWI/SNF-related, matrix-associated, actin-dependent regulator of chromatin, subfamily c, member 1	D3ZJU5;A0A0G2K9D6	Smarcc1	-0.00360146	0.0128582	0.0419627	0.106046	0.019651	0.161538	0.086483	0.597443	0.98324	0.973023	0.972292	0.723923
Protocadherin gamma subfamily C, 3	A0A0G2K9D7;D4A498	Pcdhgc3	-0.0145115	-0.052145	-0.017861	-0.0565912	0.138924	0.738744	0.117798	0.52159	0.864224	0.924583	0.963018	0.74924
Sorting nexin family member 21	A0A0G2K9D8	Snx21	-0.00719779	-0.4964			0.0238128	0.814707			0.979687	0.924583
Leucyl-tRNA synthetase	D3Z9N3;A0A0G2K9E5	Lars2	0.13583	0.025078	0.045806	-0.0449099	1.89447	0.247814	0.280413	0.319754	0.313406	0.951021	0.932337	0.825077
NFACT-R_1 domain-containing protein	A0A0G2K9F2	A0A0G2K9F2	0.1001	0.00827458	0.0752337	0.0483935	0.618305	0.0492278	0.237379	0.153803	0.585267	0.992649	0.93329	0.916553
Mitochondrial ribosomal protein S24	A9UMV2;A0A0G2K9G3	Mrps24	-0.0536416	-0.0255191	-0.16812	-0.0541905	0.209641	0.0886098	1.28599	0.260734	0.803645	0.983834	0.915707	0.856154
Stromal antigen 1	D4A3Q2;A0A0G2K9G6	Stag1	-0.0956814	-0.0165374	-0.0107012	-0.0305055	0.780657	0.116872	0.0788755	0.233337	0.522769	0.982267	0.976004	0.870705
Serine/threonine-protein kinase 11-interacting protein	B4F7D6;A0A0G2K9H2	Stk11ip	0.182671	-0.0672221	-0.163169	0.0246634	0.634682	0.155547	0.655193	0.0907795	0.579432	0.973387	0.915707	0.952368
DnaJ heat shock protein family (Hsp40) member B5	D3ZB76;A0A0G2K9H9	Dnajb5	0.014275	-0.00857178	0.267786	0.243709	0.0389192	0.0529017	0.451123	0.619781	0.964905	0.992512	0.915707	0.716904
Ceruloplasmin	G3V7K3;A0A0G2K9I6	Cp	-0.0440326	-0.0447392	0.0561629	0.0483862	0.209849	0.563133	0.271822	0.29728	0.803645	0.924583	0.932392	0.834514
V-type proton ATPase subunit H	A0A0G2K9J2;E9PTI1	Atp6v1h	-0.0272278	0.0197973	0.0835469	0.0546196	0.190882	0.211997	0.558987	0.503961	0.817644	0.959595	0.915707	0.754414
TBC1 domain family member 9	D3ZXE3;A0A0G2K9K0	Tbc1d9	-0.0366909	0.0837801	0.0511828	-0.0457727	0.162388	0.360446	0.144522	0.161862	0.842656	0.930194	0.957905	0.912076
Transforming, acidic coiled-coil-containing protein 1	X4YHC6;A0A0G2K9K2;A0A0G2K598;D4A858;D4A927;D3ZXK3	Tacc1	0.0922153	0.0566458			0.279407	0.467932			0.750622	0.924583
Ribonuclease T2	D3ZCH6;A0A0G2K9L0	Rnaset2	0.211528	0.0600531			0.456766	0.35082			0.649639	0.930949
Target of myb1-like 2 membrane-trafficking protein	D4A6C9;A0A0G2K9L2	Tom1l2	0.100237	0.030271	0.124684	0.0840305	0.503941	0.537442	1.13286	0.840345	0.631809	0.924583	0.915707	0.67551
RING-type E3 ubiquitin transferase	D3ZBM2;A0A0G2K9L3	Rc3h2	-0.164209	0.0837345	-0.185199	-0.140717	1.42251	0.39786	0.863534	1.10388	0.379787	0.924583	0.915707	0.645887
Midasin AAA ATPase 1	A0A096MJ77;A0A0G2K9L9	Mdn1	-0.132048	0.0508244	0.0824618	0.0705751	0.891704	0.415244	0.379786	0.362118	0.496059	0.924583	0.916094	0.806507
WD repeat and FYVE domain-containing 3	A0A0G2K9M4	Wdfy3	-0.0875505	0.0366733	-0.0271111	0.00502201	0.960652	0.835452	0.211361	0.0475324	0.471144	0.924583	0.944511	0.973932
TBC1 domain family member 8B	A0A0G2K9M5	Tbc1d8b	-0.213067		-0.363276	-0.0788931	0.358929		2.37459	0.376966	0.699226		0.848392	0.802242
Vav guanine nucleotide exchange factor 2	A0A0G2K9N2;D3ZYG0	Vav2	-0.359836				0.588656				0.596256
RNA helicase	A0A0G2K9N3	Ddx3	-0.126851	0.0317674	0.0913877	0.161053	1.25533	0.126614	0.239769	0.629609	0.409697	0.982247	0.933225	0.715604
Calcium-transporting ATPase	G3V9U7;D3ZHJ6;A0A0G2K9N9	Atp2a3	-0.879804				0.726366				0.550163
Endophilin-B2	Q5PPJ9;A0A0G2K9P4	Sh3glb2	0.0445465	0.0532799	0.0850929	0.0236719	0.259713	0.799011	0.493646	0.178619	0.76171	0.924583	0.915707	0.902807
Conserved oligomeric Golgi complex subunit 5	A0A0G2K9P5	Cog5	-0.083682	-0.00845503	-0.13366	0.0519696	0.78724	0.0812761	1.04064	0.497723	0.520483	0.984595	0.915707	0.75753
TBC1 domain-containing kinase	D3ZA89;A0A0G2K9Q0	Tbck	-0.0458819	0.0567391	-0.054363	-0.0413041	0.263586	0.386684	0.239994	0.253128	0.75822	0.927014	0.933225	0.860104
N-alpha-acetyltransferase 25, NatB auxiliary subunit	Q6QI44;A0A0G2K9Q3	Naa25	-0.0632526	0.00391744	-0.0283193	-0.0529227	0.67689	0.0387078	0.590518	0.424262	0.566494	0.993115	0.915707	0.784194
Calcium-transporting ATPase	A0A0G2K9Q6	Atp2b3	0.212657	-0.0915152	1.12601	1.04865	0.166261	0.21642	0.429677	0.583575	0.839663	0.957523	0.915707	0.723923
Ubiquitin protein ligase E3 component n-recognin 7	Q642A8;A0A0G2K9Q8	Ubr7	-0.310496	0.468432	-0.126468	-0.0441682	0.548163	0.716834	0.224062	0.148236	0.616402	0.924583	0.939328	0.91988
Zinc finger, SWIM-type-containing 8	A0A0G2K9R0;D4A5A9	Zswim8	-0.00083639	0.0510136	0.04549	0.0578065	0.00400733	0.384442	0.151072	0.3702	0.997279	0.928021	0.957364	0.804499
Proteasome activator subunit 4	A0A0G2K9R9;A0A0G2KAX0	Psme4	-0.112889	0.027852	-0.0334071	0.026964	0.572802	0.118535	0.225449	0.170049	0.602648	0.982267	0.938336	0.907959
E3 ubiquitin-protein ligase	A0A0G2K9T1	Itch	-0.0122016	0.0111467	-0.02645	0.0511053	0.110133	0.131919	0.302404	0.833667	0.89145	0.980126	0.926639	0.676866
Autophagy-related 16-like 1	D3ZFK6;A0A0G2K9U6	Atg16l1	-0.00973683	-0.0304972	-0.00976898	-0.0279925	0.0723627	0.464235	0.0800142	0.217735	0.931167	0.924583	0.975329	0.877631
Threonyl-tRNA synthetase	Q5XHY5;A0A0G2K9V6	Tars	-0.0320618	0.0285484	-0.0213655	0.0130997	0.272288	0.309484	0.119675	0.092684	0.75351	0.941543	0.963018	0.952368
StAR-related lipid transfer domain-containing 9	D3Z9J4;A0A0G2K9Y3	Stard9	0.359843				0.512861				0.630131
Zinc finger protein 326	M0R440;A0A0G2K9Y9	Zfp326	-0.00488349	0.103292	0.238382	0.190922	0.02314	1.34519	0.659764	0.861594	0.980248	0.924583	0.915707	0.66933
Phosphatidylinositol-3,4,5-trisphosphate-dependent Rac exchange factor 2	D3ZW14;A0A0G2KA11	Prex2	-0.281946	0.0806241	0.0350861	0.0284844	2.11701	0.612987	0.21541	0.248178	0.308014	0.924583	0.942706	0.862865
C-type lectin domain-containing 16A	A0A0G2KA14	Clec16a	-0.0772409	0.0637042	-0.0485976	-0.0900936	0.545909	0.536705	0.197734	0.574846	0.616455	0.924583	0.947784	0.726815
Guanine nucleotide exchange factor DBS	D4A7F3;A0A0G2KA20	Mcf2l	0.0897445	0.0616499	-0.245957	0.159227	0.224978	0.15395	0.764202	0.991713	0.792387	0.974002	0.915707	0.650479
MAP kinase-activating death domain protein	A0A0G2KA27	Madd	0.650926				0.858855				0.502778
Nuclear respiratory factor 1	A0A0G2KA43;B1WC04	Nrf1	0.193529	0.0683233	-0.114962	-0.00364385	0.915649	0.318061	0.731547	0.014534	0.484605	0.940768	0.915707	0.989214
Slit homolog 2 protein	A0A0G2KA49;F1MA79	Slit2	0.0779797		0.235045	-0.339139	0.278342		0.598833	0.43523	0.751221		0.915707	0.779471
VPS39 subunit of HOPS complex	A0A0G2KA50;E9PT04	Vps39	-0.0306268	0.0432322	-0.00533977	-0.0174243	0.295802	1.78266	0.0492118	0.296901	0.740258	0.924583	0.982226	0.834514
Nectin cell adhesion molecule 2	A0A0G2KA71;Q5FVC5	Nectin2	0.0811753	0.105981	0.557543	0.345195	0.348968	0.595194	1.70037	1.25708	0.705611	0.924583	0.915707	0.645887
Synaptophysin-like 1	Q66H18;A0A0G2KA82	Sypl1	-0.00266273	0.0497207	-0.278127	0.0674793	0.0160593	0.3462	0.80783	0.384436	0.98636	0.931523	0.915707	0.799989
Tripartite motif-containing 37	D3ZL82;A0A0G2JVT0;A0A0G2KA84	Trim37	-0.207605	-0.177122	0.15473	0.127926	1.25749	0.552996	0.557299	0.536929	0.409697	0.924583	0.915707	0.741851
Suppressor of glucose, autophagy-associated 1	A0A0G2KA88	Soga1	0.0336823	0.119499	0.0162512	0.101941	0.34982	1.15911	0.0718934	0.686811	0.704752	0.924583	0.979853	0.70121
Neural cell adhesion molecule L1	A0A0G2KA95;D3ZPC4	L1cam	0.21638	-0.032385	0.1851	-0.0391779	0.349949	0.115948	0.672572	0.162544	0.704673	0.982594	0.915707	0.912076
Complex I-B9	A0A0G2KAA3	Ndufa3	-0.077972	-0.0457892	0.188281	0.0816594	0.827903	0.334317	0.742158	0.594732	0.50875	0.934165	0.915707	0.723923
Protein LBH	A0A0G2KAD4;F1M635	Lbh	0.236922	0.0646787	0.111076	0.0351736	0.695643	0.422383	0.327175	0.0942796	0.559784	0.924583	0.926639	0.951529
Rab proteins geranylgeranyltransferase component A	G3V607;A0A0G2KAD5	Chm	0.235236				0.251775				0.769101
Mitoguardin 2	A0A0G2KAE6;D3Z899	Miga2	-0.0511509	0.0457877	0.0219888	0.0651518	0.34747	0.595745	0.166699	0.709474	0.706997	0.924583	0.950632	0.691818
Phosphodiesterase	A0A0G2KAI1	Pde1c	-0.602849				0.698302				0.55898
PHD finger protein 2	A0A0G2KAI2	Phf2	-0.0739222	-0.0279419	-0.0480971	0.132741	0.284327	0.100986	0.130676	0.6631	0.747202	0.983834	0.961068	0.710119
Developmentally-regulated GTP-binding protein 2	A0A0G2KAI8	Drg2	0.10039	-0.00649362	0.0675804	0.0941031	0.478573	0.0449258	0.385733	0.805125	0.639801	0.992809	0.916094	0.679936
Collagen alpha-1(XII) chain	A0A0G2KAJ7	Col12a1	0.169581	0.0916414	0.192481	0.109097	0.651624	0.321503	0.699743	0.558631	0.574096	0.939719	0.915707	0.733886
Major facilitator superfamily domain-containing protein 5	B1WC12;A0A0G2KAK9	Mfsd5	-0.676549	0.166719	0.160322	0.176059	2.18379	0.45892	0.454105	0.178272	0.298601	0.924583	0.915707	0.902828
Mitochondrial fission factor	Q4KM98;A0A0G2KAL9;A0A0H2UHM6;A0A0G2K2M2	Mff	0.0506187	0.0281768	0.358311	0.259086	0.278562	0.673582	1.81258	2.15405	0.751221	0.924583	0.915707	0.623709
DDB1 and CUL4-associated factor 1	D3ZKB7;A0A0G2KAM8	Dcaf1	-0.0229452	0.0738115	-0.0938179	0.0845347	0.0638373	0.324145	0.487596	0.902841	0.940895	0.937536	0.915707	0.664453
Enhancer of rudimentary homolog	B2RYQ5;A0A0G2KAN5	Erh	0.244292	0.116988	0.0880147	-0.110572	0.466212	0.466521	0.129531	0.321588	0.646262	0.924583	0.961068	0.82495
Sodium/potassium-transporting ATPase subunit beta-1-interacting protein	D4A8K5;A0A0G2KAP3	Nkain4	0.0447325	0.141273	-0.161618	-0.111585	0.103526	0.763779	0.278787	0.218812	0.89744	0.924583	0.932337	0.877631
Non-specific serine/threonine protein kinase	A0A0G2KAS8	Wnk2	0.0146137	0.0237803	0.0443798	0.0924343	0.110648	0.401372	0.21052	0.753055	0.891268	0.924583	0.944767	0.684502
Replication protein A subunit	Q7TP21;A0A0G2KAT3	Rpa1	-0.105585	0.00466882	0.14265	0.129966	0.81536	0.0352485	0.460731	0.681876	0.513615	0.993123	0.915707	0.702842
Signal-induced proliferation-associated 1 like 1, isoform CRA_b	A0A0G2KAW2;F1LS65	Sipa1l1	-0.204563	0.112751	-0.0292585	-0.201822	1.43481	0.846217	0.143087	1.90586	0.377687	0.924583	0.958702	0.627305
EEF1A lysine methyltransferase 1	B5DEG5;A0A0G2KAX1	Eef1akmt1	0.44562	0.057395	0.572579	0.475591	0.544365	0.238904	0.840339	1.17556	0.617065	0.952299	0.915707	0.645887
Microtubule associated protein 11	A0A0G2KAX2	RGD1305455	-0.0864361	0.0106108	0.0783653	-0.0178473	0.70101	0.108575	0.809374	0.107203	0.558181	0.983834	0.915707	0.947266
Heterogeneous nuclear ribonucleoprotein D-like	Q3SWU3;A0A0G2KAZ7	Hnrnpdl	0.256166	0.0287949	0.176264	0.178554	0.729314	0.214876	0.376711	0.576357	0.548001	0.958873	0.916094	0.726815
Mitogen-activated protein kinase	D4A3U7;A0A0G2KB06	Mapk11	-0.120578	0.0817923	-0.0263122	0.0750197	0.161792	0.343529	0.152229	0.35609	0.843083	0.932337	0.957364	0.807981
StAR-related lipid transfer domain-containing 10	Q5BJN1;A0A0G2KB11	Stard10	0.0673483	0.0461972	0.195969	0.104316	0.228533	0.398023	0.627865	0.471886	0.789219	0.924583	0.915707	0.765141
Protein tyrosine phosphatase domain-containing 1	D4ACD9;A0A0G2KB18	Ptpdc1	0.0330946	-0.041765	-0.023268	-0.0101636	0.167702	0.250329	0.207502	0.0721029	0.837854	0.951021	0.945495	0.960803
Microtubule-associated protein 7	F1MA82;A0A0G2KB52	Map7	0.366542	-0.0644653	0.171433	0.143894	1.17187	0.659482	1.03195	1.13422	0.424423	0.924583	0.915707	0.645887
Non-specific serine/threonine protein kinase	D3Z991;A0A0G2KB60	Rps6kc1	-0.0873454	0.0830754	0.0638312	0.046669	0.755013	1.34594	0.969351	0.859101	0.534459	0.924583	0.915707	0.66933
Protein phosphatase 1, regulatory subunit 13B	A0A0G2KB61	Ppp1r13b	-0.0572706	0.0837909			0.362234	0.680849			0.697907	0.924583
5-phosphohydroxy-L-lysine phospho-lyase	B0BNC4;A0A0G2KB65	LOC103690164	0.403593	-0.0798274	0.295077	0.0404918	2.25371	0.794582	0.889406	0.116562	0.296904	0.924583	0.915707	0.941435
Replication timing regulatory factor 1	A0A0G2KB73	Rif1	-0.209537	0.0781194	0.0520026	0.137782	0.580998	0.183194	0.143593	0.857922	0.600147	0.969093	0.958567	0.66933
Disco-interacting protein 2 homolog A	A0A0G2KB74;F1LZ43	Dip2a	0.027257	0.0253712			0.42026	0.55359			0.665696	0.924583
Serine/threonine-protein kinase DCLK1	A0A0G2KB92;A0A1W2Q6Q2	Dclk1	-0.128968	0.0122225	0.0485126	0.0511912	0.966346	0.141544	0.236166	0.317335	0.470184	0.976481	0.933502	0.825077
Glycogen synthase kinase-3 beta	P18266;P18265;A0A0G2JSH4;A0A0G2K7W7;A0A0G2KB98	Gsk3b	-0.0544101	0.0352422	0.160854	0.149485	0.19421	0.523157	0.603116	0.957744	0.815388	0.924583	0.915707	0.654296
Purkinje cell protein 4-like 1	B1WC83;A0A0G2KBA5	Pcp4l1	0.510543	-0.0688827	0.44556	0.371449	1.20935	0.316312	0.662948	0.860141	0.416566	0.940768	0.915707	0.66933
ATP-dependent 6-phosphofructokinase	Q52KS1;A0A0G2KBC7	Pfkm	-0.120296	0.0476648	0.122743	0.164317	0.853848	0.539355	0.257951	0.592508	0.504229	0.924583	0.932392	0.723923
RNA-directed DNA polymerase	F7F9J5;A0A0G2JVD7;A0A0G2JUL6;A0A0G2JVX1;M0RD43;M0R606;M0R5C9;A0A0G2K1P6;M0RCX1;A0A0G2K7H3;A0A0G2K433;A0A0G2KBC8;A0A0G2K1W6;M0R6X6;M0R6A8;M0R7G2;A0A0G2K9M1;A0A0G2K5R1;A0A0G2K576;M0RAH1;A0A0G2K002;A0A0G2K5Z0;A0A0G2KB45;A0A0G2JUM9;M0RAJ0;M0R6H0;A0A0G2JVY3;M0RB02	F7F9J5	-0.314871	0.327631	-0.00726494	0.152763	1.9836	0.328546	0.024847	1.10978	0.309228	0.935709	0.990892	0.645887
Ski2-like RNA helicase	A0A0G2QC02	Skiv2l	-0.0687855	0.0125129	0.0199613	0.110763	0.571343	0.124881	0.10154	0.99071	0.602748	0.982247	0.967362	0.650479
Plastin 1	A0A0G2QC04	Pls1	0.0967268	0.0151744	-0.0344702	0.0842473	1.13732	0.132158	0.125065	0.621018	0.429329	0.980126	0.963018	0.716904
HIV-1 Tat interactive protein 2	A0A0G2QC15	Htatip2	0.0469151	-0.0165163	-0.0250528	0.0869364	0.258313	0.0845132	0.0531446	0.333911	0.762743	0.984327	0.982226	0.8186
Protein phosphatase 2C, magnesium dependent, catalytic subunit, isoform CRA_a	A0A0G2QC17;A1L1J4	Pdp1	0.151239	0.0706905	0.112932	0.0449381	1.29216	0.302037	0.396324	0.255235	0.404814	0.944144	0.916094	0.859165
Rho guanine nucleotide exchange factor 7	O55043;A0A0G2QC21	Arhgef7	0.00500263	0.0422293	0.0271546	0.0267371	0.050952	1.03589	0.174415	0.224623	0.952299	0.924583	0.948368	0.876056
PAXX, non-homologous end joining factor	A0A0G2QC22	Paxx	0.148526	0.0934006	0.132522	0.0324027	0.540336	0.541564	0.712684	0.181531	0.617424	0.924583	0.915707	0.900595
Voltage-dependent L-type calcium channel subunit alpha	E9PT56;A0A0G2QC25;F1MA84	Cacna1c	-0.173036	0.0291835	-0.0275427	-0.0240923	0.524416	0.0510442	0.0411242	0.0813023	0.626702	0.992649	0.982704	0.957365
Integral membrane protein DGCR2/IDD-like	Q66HD9;A0A0G2QC32	Dgcr2;LOC100910275	0.109868	0.0625506	0.24774	-0.290473	0.331602	0.174248	1.52973	0.502069	0.717102	0.969641	0.915707	0.754414
Cysteine protease ATG4B	A0A0G2QC33	Atg4b	0.0225436	-0.0700601	0.0490236	0.0226061	0.0856051	0.630768	0.194277	0.154938	0.917621	0.924583	0.948368	0.915071
Ubiquitin-specific peptidase 12	F1LSW9;A0A0G2QC35	Usp12	-0.0686651	0.0645595			0.362046	0.381989			0.697907	0.928129
Serine and arginine-rich-splicing factor 11	A0A0G2QC38	Srsf11	0.109651	0.00521675	0.0643173	-0.0532524	0.355713	0.0264912	0.355954	0.38368	0.70128	0.993123	0.920399	0.80005
Taxilin gamma	A0A0G2QC39	Txlng	-0.0208499	0.0665864	0.306265	0.166776	0.0629563	0.310312	0.708406	0.486073	0.94126	0.941543	0.915707	0.760499
RING-type E3 ubiquitin transferase	A0A0G2QC40	Mkrn1	0.0382085				0.0577817				0.945199
Histone deacetylase 6	A0A0G2QC41;D3ZVD8	Hdac6	0.0192195	0.0164448	0.0149139	0.0576014	0.223821	0.287996	0.0760227	0.545569	0.793053	0.944305	0.977214	0.738529
CD55 molecule (Cromer blood group)	A0A0G2QC50	Cd55	0.0431732	0.1459	0.311421	0.208378	0.105929	0.514391	0.913748	0.788712	0.895616	0.924583	0.915707	0.684496
RAB, member of RAS oncogene family-like 2	A0A0G2QC52	Rabl2	-0.104802	0.0351337	-0.0754242	0.00734629	0.766533	0.194833	0.741828	0.0793708	0.528643	0.966273	0.915707	0.957365
Coronin	A0A0G2QC56	Coro2a	-0.0504785	-0.0176989	0.0705711	0.0752632	0.30352	0.234305	0.41957	0.578335	0.735735	0.952803	0.915839	0.726815
RCG45649, isoform CRA_a	A0A0G2QC59	Spout1	-0.00156041	0.0336838	-0.278729	-0.126296	0.00528244	0.0697658	0.553231	0.261699	0.996001	0.986556	0.915707	0.855508
von Willebrand factor A domain-containing protein 5A	Q75WE7;A0A0H2UH90	Vwa5a	0.0531511	0.0429108	-0.0222263	-0.0164289	0.497	0.645021	0.206766	0.0957763	0.635042	0.924583	0.945532	0.951218
Tyrosine--tRNA ligase	Q4KM49;A0A0H2UHG0	Yars	0.0721098	0.00546332	0.0628623	0.0333985	1.91182	0.0847396	0.218	0.208322	0.312922	0.984327	0.942706	0.882127
Zinc finger RNA-binding protein	Q562A2;A0A0H2UHJ5	Zfr	-0.0515162	0.0160902	0.0366844	-0.0263093	0.298702	0.169866	0.241775	0.267794	0.73897	0.969933	0.932917	0.85376
Meiosis protein 5 homolog	Q6TXG9;A0A0H2UHK0	Sfr1	0.360959	-0.0165867	0.381362	0.274902	0.833456	0.064221	0.68776	1.00055	0.50717	0.987364	0.915707	0.649219
Drebrin	Q07266;Q07266-2;A0A0H2UHL9	Dbn1	-0.00285392	0.0577933	0.0854727	0.0145799	0.00791087	0.600611	0.311894	0.0675948	0.993452	0.924583	0.926639	0.962974
RCG39700, isoform CRA_d	A0A0H2UHP9	Rab6a	0.0438451	-0.00388715	0.321199	0.237829	0.0530854	0.0123901	1.07376	1.06026	0.950149	0.994417	0.915707	0.645887
Calcineurin subunit B type 1	P63100;P63100-2;A0A0H2UHV6;A0A0G2K4H3	Ppp3r1	0.202718	0.0459757	0.318164	0.22684	0.547441	0.416745	0.56969	0.657724	0.616402	0.924583	0.915707	0.711758
Coatomer subunit gamma	D4ABY2;A0A0H2UHV9	Copg2	-0.126164	0.0117083	-0.03872	-0.00614905	1.27448	0.219655	0.208838	0.0517398	0.407618	0.956895	0.945449	0.970439
Cilia- and flagella-associated protein 20	Q499T7;A0A0H2UI05	Cfap20	-0.0531657	-0.00381825	0.075462	0.150461	0.258702	0.0213097	0.188275	0.621836	0.762737	0.993368	0.948368	0.716904
F-box/LRR-repeat protein 20	Q9QZH7;A0A0H2UI14	Fbxl20	-0.0229538	-0.000120522	-0.00983027	-0.0959314	0.0905179	0.000688486	0.0313064	0.701405	0.912712	0.999809	0.989001	0.695078
DCN1-like protein	D4AD48;D3ZRV0;A0A0U1RRP2;A0A0G2K8D6	NEWGENE_1582994	0.0144557		-0.0329102	-0.0757163	0.141433		0.229616	1.06615	0.861784		0.936032	0.645887
UPF3 regulator of nonsense transcripts homolog B (Yeast) (Predicted)	A0A0U1RRP3;D3ZBE8	Upf3b	0.0356346	0.0342529	0.0444636	0.0158104	0.244562	0.184145	0.271824	0.0805322	0.774608	0.969093	0.932392	0.957365
C3/C5 convertase	G3V615;Q7TP05;A0A0U1RRP9	Cfb	0.0139368	-0.100083	0.184668	0.0668263	0.0167781	0.211264	0.238701	0.0991873	0.985671	0.959595	0.933225	0.950128
Microtubule-associated protein (Fragment)	A0A0U1RRQ0	Map2	-0.0854469				0.141003				0.862275
Complex I-MWFE	G3V9S6;A0A0U1RRQ1	Ndufa1	0.0926351	0.0594295	0.0922974	0.00919611	0.783081	0.388965	0.436043	0.0338474	0.52178	0.927014	0.915707	0.981314
Ubiquitin-associated protein 2	A0A0G2JYD1;A0A0U1RRQ3;A0A0G2JYI7	Ubap2	0.0730611	0.0740864	0.16622	0.0120126	0.16896	0.552032	0.582733	0.036185	0.836282	0.924583	0.915707	0.980276
SMG7 nonsense mediated mRNA decay factor	A0A0U1RRU7;A0A0U1RRS5;D4ACJ3;A0A0U1RS03;A0A0U1RRX2	Smg7	0.0541826	0.0554328	0.232753	0.116659	0.251834	0.35012	0.877759	0.630885	0.769101	0.930949	0.915707	0.715337
Septin	B5DFG5;A0A0U1RRT8;A0A0U1RRW2	2006-09-01	0.0545461	0.0494016	0.199113	0.143358	0.167884	0.471262	0.654638	0.740042	0.837625	0.924583	0.915707	0.686262
SRSF protein kinase 1	E9PTN4;A0A0U1RRU0	Srpk1	-0.00156767	0.0486636	0.0259116	-0.0239021	0.00740956	0.90442	0.111466	0.195087	0.993684	0.924583	0.964104	0.889519
Eukaryotic translation initiation factor 4E family member 2 (Fragment)	A0A0G2K933;F1M470;A0A096MK14;A0A0U1RRU1	Eif4e2	0.0339983				0.270957				0.75443
RCG59826	A0A0U1RRU5;D4A6C6	Tab1	0.0222335	0.00330671	0.0157983	-0.00116197	0.158112	0.0387222	0.103627	0.0103009	0.846102	0.993115	0.966918	0.991473
Praja ring finger ubiquitin ligase 1 (Fragment)	A0A0U1RRV0	Pja1	0.091697	0.0780393	0.0928668	-0.0661385	0.223977	0.493122	0.332708	0.247314	0.793053	0.924583	0.926639	0.862865
Clustered mitochondria protein homolog	A0A0U1RRV5;D3ZKG9	Cluh	-0.0622267	-0.0105081	0.023259	0.0669883	0.963666	0.12863	0.4109	1.95056	0.470241	0.981228	0.916001	0.627305
RCG61099, isoform CRA_b	A0A0U1RRV7;Q0ZFS8	Srsf3	0.182056	0.0394418	0.193554	0.0712889	0.392794	0.341267	0.934374	0.253183	0.68233	0.932532	0.915707	0.860104
60S ribosomal protein L3	A0A0U1RRY5	Rpl3	0.527977	-0.0133247	0.879089	0.875458	0.636345	0.040836	0.577937	0.969223	0.579185	0.993115	0.915707	0.654296
Synaptotagmin-17 (Fragment)	A0A0U1RS19	Syt17	-0.236663				0.949798				0.474533
UPF1, RNA helicase and ATPase	F1LY19;A0A0U1RS25	Upf1	-0.0916392	0.0156279	0.0415429	0.0741133	1.63849	0.257103	0.238726	0.742338	0.346845	0.951021	0.933225	0.685483
Small G protein-signaling modulator 2	D3ZW66;A0A0U1RS33;A0A0G2K6Y4	Sgsm2	-0.172278	-0.000343649	0.0310345	-0.0119724	1.20169	0.00153533	0.108945	0.048559	0.418004	0.999682	0.964125	0.973104
Immunoglobulin superfamily, member 8	A0A140TAA1	Igsf8	0.153549	-0.0330249	0.148323	0.163354	1.00449	0.236568	0.619456	1.07308	0.463684	0.952587	0.915707	0.645887
WD repeat domain phosphoinositide-interacting protein 4	A0A140TAA5	Wdr45	0.0384095		1.32954	1.5256	0.0916285		0.428398	0.881079	0.911469		0.915707	0.667397
RCG31730, isoform CRA_a	A0A140TAE2	LOC500956	0.239704	0.106619	0.237631	0.135332	0.664091	0.506983	1.2219	0.868834	0.569693	0.924583	0.915707	0.667522
Ubiquilin 1, isoform CRA_a	Q9JJP9;A0A140TAI1	Ubqln1	0.178069	0.0104265	0.127113	0.0359436	0.574775	0.111039	0.572825	0.174343	0.602401	0.983834	0.915707	0.905399
NMDA receptor synaptonuclear-signaling and neuronal migration factor	D4A9M2;A0A140TAI4;D4AAJ2;F1LLY3;D3ZVR5	Nsmf	0.109237	0.178854	2.0419	1.75836	0.0767395	0.540823	0.761774	1.11845	0.927004	0.924583	0.915707	0.645887
60S ribosomal protein L36	A0A140TAI6;D3ZZ95;D3ZJJ6;F1M706	Rpl36	0.221719	0.206138	0.328507	0.358981	0.142383	0.602925	0.26664	0.49392	0.861132	0.924583	0.932392	0.758554
Chimaerin	P30337;A0A140TAJ1	Chn1	-0.0309241	0.0247917	-0.0609873	-0.0879729	0.116072	0.238199	0.150262	0.412258	0.886774	0.952587	0.957364	0.79103
tRNA (guanine(26)-N(2))-dimethyltransferase	A0A140UHW6	Trmt1	-0.0573338	0.00822281	-0.0637148	-0.0273775	0.310647	0.0587511	0.194781	0.105881	0.73047	0.989624	0.948368	0.948292
Protein kinase C delta type	A0A140UHX0;D4A0U0	Prkcd	-0.364373	0.290278	-0.899231	-0.187907	1.04547	1.104	0.634156	0.499058	0.454679	0.924583	0.915707	0.756607
Zinc finger, C3HC-type-containing 1	A0A140UHX2	Zc3hc1	-0.104214	0.126555	-0.0263837	-0.132089	0.688941	0.749997	0.11403	1.02153	0.560541	0.924583	0.96336	0.646916
Protein kinase AMP-activated non-catalytic subunit gamma 2	A0A140UHX4	Prkag2	-0.0461303	0.0183116	0.0255502	-0.0238904	0.291238	0.172281	0.251083	0.176089	0.743324	0.969641	0.932917	0.904205
Spectrin beta chain	A0A140UHX6	Sptb	-0.0951877	0.0358967	0.0260291	0.0153589	1.6047	0.44656	0.144457	0.119759	0.346845	0.924583	0.957905	0.939292
CCZ1 homolog B, vacuolar protein-trafficking and biogenesis-associated	Q6AYE1;A0A0U1RRT7;A0A140UHX9	Ccz1b	-0.109453		0.0178021	0.0192994	1.02943		0.139997	0.14573	0.458057		0.960352	0.921125
Tetratricopeptide repeat domain 4	A0A140UHY1	Ttc4	0.0586637	-0.095107	-0.0929012	0.162094	0.112239	0.311448	0.233388	0.365124	0.890286	0.941322	0.934914	0.805435
Non-specific serine/threonine protein kinase (Fragment)	Q8VHF0;F1M836;A0A1B0GWN5;A0A0G2JU56	Mark3	-0.0772147	0.0131296	0.111392	0.0458484	0.899898	0.265309	0.792216	0.60348	0.491678	0.949672	0.915707	0.723723
Component 3 of promoter of RISC	Q71SY3;A0A1B0GWQ7;E9PT79	Tsn	0.0381992	0.036059	0.0176072	-0.0096457	0.370464	0.5677	0.143218	0.0781654	0.69343	0.924583	0.958702	0.957365
ERI1 exoribonuclease family member 3	M0R8C5;A0A1B0GWR1	Eri3	-0.185917	0.183486	0.0430149	-0.00292151	0.43372	0.794866	0.044041	0.00411836	0.658601	0.924583	0.982226	0.997562
Ubiquitin-specific peptidase 9, Y-linked (Fragment)	A0A1B0GWR2;A0A0G2JZU8	Usp9y	-0.513137				0.391524				0.682808
F-box only protein 10 (Predicted), isoform CRA_a	A0A1B0GWU1;D3ZVN3;A0A1B0GWY6	Fbxo10	-0.077321	0.0792138	0.0091897	0.00079945	0.795825	0.559994	0.0330953	0.00409555	0.518941	0.924583	0.987928	0.997562
HECT-type E3 ubiquitin transferase (Fragment)	A0A1B0GWW0;D3ZHB7	Ube3c	-0.0294292	0.00666301	0.00967098	0.0503398	0.224529	0.0921068	0.27236	0.783632	0.792877	0.983834	0.932392	0.684496
Bardet-Biedl syndrome 9 (Fragment)	A0A1B0GWY0	Bbs9	0.423614		-0.210537	0.18329	0.795736		0.357596	0.354154	0.518941		0.920399	0.808694
RCG54790, isoform CRA_c	A0A1B0GWY3	Tomm5	0.316756	-0.0583834	0.382921	0.337502	1.06583	0.248292	0.389475	0.626988	0.450948	0.951021	0.916094	0.716343
ELAV-like protein 2 (Fragment)	G3V6U4;A0A1B0GWY9	Elavl2	-0.135776	0.298401	-0.562357	-0.468346	0.299757	0.634403	0.84003	0.971379	0.738088	0.924583	0.915707	0.654296
MYC-binding protein 2 (Fragment)	A0A1W2Q616	Mycbp2	-0.048918	0.0807223			0.170565	0.446308			0.834655	0.924583
Zinc finger and BTB domain containing 20 (Predicted), isoform CRA_c	D4A1U1;A0A1W2Q655	Zbtb20	-0.0869169	0.206523	-0.0926625	-0.0323666	0.544801	1.36116	0.620274	0.225279	0.617065	0.924583	0.915707	0.876056
Delta/notch-like EGF repeat-containing	A0A1W2Q656	Dner	0.116404	0.054554	-0.121872	0.0843295	0.511398	0.171044	0.190422	0.149158	0.630814	0.969933	0.948368	0.91988
Family with sequence similarity 120C	A0A1W2Q678	FAM120C	-0.0697499	0.0453432	-0.00631198	-0.0116026	1.45942	1.03187	0.0603098	0.107809	0.374733	0.924583	0.981175	0.946882
DNA mismatch repair protein	D4A0U9;A0A1W2Q695	Msh6	0.214661	-0.0303715	-0.183322	-0.0380767	1.14653	0.116976	0.343349	0.0796514	0.427065	0.982267	0.924329	0.957365
RRN3 homolog, RNA polymerase I transcription factor	B2GV13;A0A1W2Q6B4	Rrn3	0.0486347		-0.203634	0.104485	0.18142		0.381282	0.185148	0.824508		0.916094	0.897595
ADAM metallopeptidase domain 11	D4A6U1;A0A1W2Q6C2	Adam11	0.015196	0.00972557	0.0253437	-0.00165847	0.0650899	0.102948	0.0810957	0.00603331	0.940079	0.983834	0.974877	0.996307
Formin homology 2 domain-containing 3	A0A1W2Q6D5;F1LRX2;F1LQJ2	Fhod3	-0.0404486	-0.00513274	0.0354031	-0.00107894	0.431281	0.0244967	0.109185	0.00491796	0.661138	0.993123	0.964104	0.997066
Leucine zipper protein 2	A0A1W2Q6D6	Luzp2	0.183361	0.19966	0.176754	-0.287732	0.708882	0.378704	0.338488	0.53969	0.556215	0.928129	0.926639	0.741474
Queuine tRNA-ribosyltransferase accessory subunit 2	A0A1W2Q6P4;M0RB91	Qtrt2	-0.238368				0.401942				0.675284
Cd200 molecule	P04218;A0A5D0	Cd200	0.243026	0.091879			0.523974	0.560538			0.626721	0.924583
Acyl-CoA-binding domain-containing protein 5	A0FKI7;A0FKI7-2;A0FKI7-3;A0A096MJJ6;A0A0G2K3Z5;M0R9S4	Acbd5	0.100137	-0.00385635	0.0946641	0.039139	0.389065	0.0541931	0.342759	0.183564	0.683844	0.991085	0.924329	0.898869
Microtubule-associated protein	A0JN25	Mapt	0.51583	0.122069	0.171792	-0.22287	1.57854	0.238996	0.266725	0.411291	0.346845	0.952289	0.932392	0.79103
General transcription factor IIH subunit 2	A0JN27	Gtf2h2	-0.0132948	0.0842394			0.053407	0.162642			0.949826	0.972838
Endoplasmic reticulum junction formation protein lunapark	A0JN29	Lnpk	0.010851	-0.0447514	0.103038	0.0815263	0.0296317	0.731325	0.443425	0.591165	0.974497	0.924583	0.915707	0.723923
Canopy 2 homolog (Zebrafish)	A0JN30	Cnpy2	-0.0114837	0.0809661	0.189224	0.0356784	0.0253189	0.620761	0.67438	0.116619	0.978444	0.924583	0.915707	0.941435
Nicotinamide-nucleotide adenylyltransferase	A0JPJ0	Nmnat1	0.0440975	0.0557403			0.128338	0.201784			0.875109	0.964413
Obg-like ATPase 1	A0JPJ7	Ola1	0.0252356	0.0580959	0.00348129	0.0189145	0.348004	0.774066	0.0121542	0.112444	0.706652	0.924583	0.9958	0.945039
Eukaryotic translation initiation factor 3 subunit J	A0JPM9	Eif3j	0.0612659	0.045848	0.130011	0.0578407	0.181195	0.616712	0.396029	0.227057	0.824639	0.924583	0.916094	0.875145
Mediator of RNA polymerase II transcription subunit 22	A0JPN6;A0JPN6-2	Med22	-0.142541	-0.0226771			0.283479	0.0392239			0.747648	0.993115
Leucine-rich repeat-containing 24	A0JPN8	Lrrc24	0.0927387	0.0699284	-0.0630343	-3.46149e-05	0.673291	0.237661	0.234267	0.000104895	0.567404	0.952587	0.934714	0.999758
Dr1-associated corepressor	A0JPP1	Drap1	0.198797	-0.0228398	0.213917	0.134075	0.513242	0.106519	0.730226	0.665995	0.629958	0.983834	0.915707	0.710087
N-terminal amino-acid N(alpha)-acetyltransferase NatA	A0JPQ5	RGD1560212	-0.0249544				0.0483697				0.954603
Chitinase domain-containing protein 1	A0JPQ9;Q7TP14;A0A0G2JSR1	Chid1	-0.0929746	0.0518796	-0.014508	0.0888451	1.13707	0.454216	0.0450053	0.756622	0.429329	0.924583	0.982226	0.684502
Proline rich membrane protein	A0MV40	Shisa4	0.0056241	0.133973	-0.219414	-0.182839	0.0101849	0.693604	0.235746	0.308975	0.991306	0.924583	0.933623	0.827861
Shootin-1	A0MZ67;A0MZ67-2;D4A6P3;A0A0G2K9C4	Shtn1	0.241841	0.0133947	0.0195439	0.0242881	1.8827	0.113129	0.110872	0.113571	0.316016	0.983517	0.964104	0.944935
Cdc42 effector protein 1	A1A5P0	Cdc42ep1	0.252381	0.039436	0.172294	0.0260028	1.03965	0.249415	0.639393	0.0884844	0.455679	0.951021	0.915707	0.953461
Kinesin-like protein	A1A5P4	Kifc3	-0.186372	0.073634	0.165755	-0.0331317	1.07516	0.214587	1.18957	0.0969027	0.448914	0.958873	0.915707	0.950714
LisH domain-containing protein ARMC9	A1A5P5;F1M3U9	Armc9	-0.0650855				0.964906				0.470188
Melanoma-associated antigen E1	A1A5P9	Magee1	0.0166095	0.0624784	0.166233	0.110911	0.122014	0.601548	1.62823	1.06051	0.881222	0.924583	0.915707	0.645887
Leiomodin-2	A1A5Q0;C5NMH2;A0A0G2K918	Lmod2	-0.0259925	-0.00761562	-0.254458	-0.223869	0.086267	0.0237652	0.587132	0.902508	0.917134	0.993123	0.915707	0.664453
Poly [ADP-ribose] polymerase	A1A5Q1	Parp9	0.133273	0.461707	-0.10315	0.089567	0.417613	0.980418	0.203318	0.207824	0.666511	0.924583	0.94589	0.882518
SANT and BTB domain regulator of class switch recombination	A1A5R8;A0A0G2K7U6;A0A0G2K9M0	Sanbr	0.0896566	-0.0313057	-0.00807123	0.146385	0.631366	0.278584	0.0283781	1.6514	0.581304	0.947518	0.989552	0.645887
Pre-mRNA-processing factor 6	A1A5S1	Prpf6	-0.0334322	0.00168063	0.0530024	0.0667752	0.298593	0.018727	0.32967	0.585804	0.73897	0.994087	0.926639	0.723923
CXXC-type zinc finger protein 1	A1A5S2	Cxxc1	0.0270024	0.0607061	-0.0282839	0.0233802	0.161422	0.53168	0.157557	0.103473	0.84346	0.924583	0.955883	0.949122
HEAT repeat-containing protein 6	A1EC95	Heatr6	-0.131	0.162776	0.0898466	0.0519962	0.337363	0.573162	0.173454	0.102701	0.713319	0.924583	0.948368	0.949122
Dual specificity phosphate 14	A1EC97;M0R3K8	Dusp14;Dusp14l1	-0.12273	0.0490244			0.414572	0.426576			0.668144	0.924583
Rho guanine nucleotide exchange factor 37	A1IGU3;F1LQ74	Arhgef37	0.246765	-0.093117	0.328441	0.254655	1.93594	0.382516	1.02285	1.24296	0.309228	0.928129	0.915707	0.645887
Actin-related protein 2/3 complex subunit 5-like protein	A1L108	Arpc5l	0.182888	0.00499295	0.142144	0.161627	0.838157	0.0454908	0.461069	0.774823	0.506083	0.992809	0.915707	0.684502
WD repeat-containing protein 55	A1L112;Q6QI75	Wdr55	0.166541	-0.131136	0.0526611	-0.0564848	0.677574	0.610021	0.0889177	0.0943505	0.565949	0.924583	0.971181	0.951504
Lipid droplet-regulating VLDL assembly factor AUP1	A1L134	Aup1	-0.00723402	-0.0268557	0.0368321	-0.0745707	0.0505061	0.32789	0.43617	0.733673	0.95272	0.935709	0.915707	0.686564
Numb-like protein	A1L1I3;A0A0G2K9C5	Numbl	-0.0360729	0.0303807	0.138055	0.156713	0.107279	0.367737	0.260215	0.504432	0.894281	0.928351	0.932392	0.754414
RAB5B, member RAS oncogene family	A1L1J8	Rab5b	-0.00339819	-0.0267849	0.075358	0.113929	0.010213	0.264484	0.27621	0.906577	0.991306	0.950243	0.932337	0.664453
Lipase maturation factor 2	A1L1J9	Lmf2	-0.16825	0.090246	0.0403843	0.0290212	1.87361	0.888828	0.165915	0.183484	0.316887	0.924583	0.950632	0.898869
Anaphase-promoting complex subunit 5	A1L1K3;A0A0H2UH97	Anapc5	-0.133588	0.0448705	-0.00407014	-0.044449	1.82545	0.786815	0.0168697	0.297834	0.331038	0.924583	0.993788	0.834432
CDC42 small effector protein 2	A1L1K4;V9GZ87	Cdc42se2	0.0159519	0.0238968			0.0192434	0.0379502			0.983671	0.993115
General transcription factor IIIC subunit 5	A1L1K6	Gtf3c5	0.0201415	0.0556121	-0.0378828	-0.0794564	0.114122	0.357712	0.126769	0.287149	0.888215	0.93026	0.963018	0.841541
Intracellular hyaluronan-binding protein 4	A1L1K8	Habp4	0.212423	0.0922259	0.135375	0.0754392	0.542749	0.834789	0.784331	0.384641	0.617138	0.924583	0.915707	0.799989
Transmembrane protein 214	A1L1L2	Tmem214	-0.0746555	-0.00359868	0.0206739	0.0108033	0.549565	0.0211444	0.0656193	0.0609702	0.615642	0.993508	0.981175	0.967423
Ccnk protein	A1L1L5	Ccnk	-0.150529	0.0471915	-0.0565571	-0.0539972	1.28843	0.227631	0.151763	0.234566	0.404814	0.954535	0.957364	0.870202
cAMP-dependent protein kinase	A1L1M0	Prkaca	-0.0616397	0.0292667	-0.0844935	-0.025597	0.728416	0.239205	0.352474	0.161187	0.548191	0.952289	0.920399	0.912375
Carbonic anhydrase 14	A2IBE0	Ca14	0.29789	0.124497	-0.052785	-0.00210603	1.52369	0.91391	0.0839836	0.00367275	0.35564	0.924583	0.97344	0.997562
Glycogen [starch] synthase, muscle	A2RRU1	Gys1	-0.00508848	0.0599053	-0.0597034	-0.10123	0.0431639	0.520666	0.388284	1.17506	0.960293	0.924583	0.916094	0.645887
RCG26229, isoform CRA_a	A2RRU2	Tmem127	0.0586994	0.114903	-0.937154	-0.657108	0.214995	0.489917	0.684873	0.890337	0.800641	0.924583	0.915707	0.667228
Sterol regulatory element-binding protein cleavage-activating protein	A2RRU4	Scap	-0.292075	0.0534639	-0.0133953	0.0893277	1.21971	0.19837	0.0399206	0.508518	0.413016	0.964708	0.982704	0.752259
Adipocyte enhancer-binding protein 1	A2RUV9;A0A0H2UHL3	Aebp1	0.0946958	-0.0280239	0.0045294	0.0379126	0.383678	0.0663921	0.00425267	0.056061	0.6868	0.986624	0.999708	0.969708
Toll-interacting protein	A2RUW1	Tollip	0.11345	-0.01371	0.126377	0.144148	0.874528	0.198717	0.581778	1.4402	0.498271	0.964708	0.915707	0.645887
Alpha-aminoadipic semialdehyde synthase, mitochondrial	A2VCW9;D4ACE9	Aass	-0.0429772	0.0244432	-0.0269991	-0.107234	0.183771	0.121277	0.0920485	0.483092	0.822728	0.982247	0.970681	0.760614
TIP41-like protein	A2VCX1	Tiprl	0.100508	0.0163212	0.0474634	0.0466822	1.38006	0.209234	0.752964	0.523543	0.391064	0.959999	0.915707	0.748456
Splicing factor YJU2	A2VD11;D3ZGE8	YJU2;Yju2	0.216759				0.599921				0.590266
Pre-B-cell leukemia transcription factor-interacting protein 1	A2VD12	Pbxip1	0.0252283	0.0604288	0.0533455	0.164314	0.0721814	0.993312	0.12124	0.926599	0.93121	0.924583	0.963018	0.661298
RNA helicase aquarius	A3KNA0	Aqr	-0.12739	0.0572735	0.105042	0.0761129	1.76917	0.652831	0.569478	0.711413	0.335373	0.924583	0.915707	0.691029
Mitochondrial import receptor subunit TOM40B	A4F267	Tomm40l	-0.090315	0.143616	0.0185619	-0.0773099	0.701321	1.96851	0.077839	0.67876	0.558003	0.924583	0.976459	0.703579
RCG29601	A4GW50	Stk38l	-0.0459277	0.0633458	0.00410968	-0.0210077	0.510698	1.27655	0.0173293	0.155873	0.630814	0.924583	0.993788	0.915071
Sister chromatid cohesion protein PDS5 homolog A	A4L9P7	Pds5a	-0.137477	0.0391794	0.0943217	0.0501231	1.23558	0.383834	0.689849	0.319271	0.410837	0.928129	0.915707	0.825077
Amyloid protein-binding protein 2	A5HK05	Appbp2	0.00449799	0.142617	-0.265992	-0.455097	0.0120069	1.08261	0.474377	0.960569	0.990176	0.924583	0.915707	0.654296
Protein-tyrosine-phosphatase	A5I9F0	Ptprk	-0.0506921	0.0459806	0.00178963	0.0133978	0.349464	0.345495	0.00410197	0.059174	0.704936	0.931523	0.999708	0.96817
Clavesin-1	A6JFQ6;F1LRF3;A0A0G2K5H2	Clvs1	-0.02705	0.0350511	-0.030087	-0.0640652	0.420998	0.624578	0.17615	0.66087	0.665696	0.924583	0.948368	0.710651
Clavesin-2	A6JUQ6	Clvs2	-0.0709085	0.00807877	-0.00312155	-0.00663574	0.501602	0.140295	0.0135596	0.0370001	0.632963	0.976481	0.995364	0.979629
WD repeat-containing protein 35	A6N6J5	Wdr35	-0.0447756	-0.00127603	-0.0350987	0.124619	0.234949	0.0070997	0.0965737	0.651879	0.782877	0.996889	0.969243	0.711758
Trimeric intracellular cation channel type A	A6ZIQ8;G3V9T4	Tmem38a	-0.0574531	-0.00210928	0.0771275	0.167953	0.505852	0.0314972	0.228264	0.85941	0.631655	0.993123	0.937356	0.66933
Heterogeneous nuclear ribonucleoproteins A2/B1	A7VJC2;A7VJC2-2;A7VJC2-3;A7VJC2-4;F1LM82;F1LNF1	Hnrnpa2b1	0.183368	0.0533023	0.101218	0.0615023	0.995695	0.407803	0.616051	0.351135	0.466555	0.924583	0.915707	0.809537
Sine oculis-binding protein homolog	A7XYI6	Sobp	0.155355	0.0659427	-0.0346639	-0.0634824	0.364203	0.151239	0.087176	0.249443	0.696694	0.974419	0.972292	0.86202
Spikar	A8C4G9;A0A0G2K9F7	Zmynd8	-0.0624117	0.0310025	-0.0365211	0.162283	0.294212	0.236624	0.0749831	0.647665	0.741138	0.952587	0.97813	0.711758
Uncharacterized protein C11orf96 homolog	A8IHN8	Ag2	-0.0641303	0.33781	-0.0791298	-0.0954996	0.10704	1.48954	0.137787	0.211265	0.894431	0.924583	0.960831	0.880964
DnaJ (Hsp40) homolog, subfamily C, member 9 (Predicted)	A8QIC3	Dnajc9	0.134594	-0.358879	0.41747	0.189194	0.642121	0.401716	1.36983	0.611798	0.576556	0.924583	0.915707	0.721858
Tumor protein p63-regulated gene 1-like protein	A8WCF8;A0A0G2K272	Tprg1l	-0.0738389	0.0633835	0.0254083	0.0462422	0.651787	1.75071	0.187959	0.563612	0.574096	0.924583	0.948368	0.732513
Transmembrane protein 163	A9CMA6	Tmem163	-0.0421138	0.0221848	-0.0345063	0.0513728	0.141865	0.117657	0.186437	0.330168	0.861545	0.982267	0.948368	0.819987
Cyclin T2	A9CMA7;D3ZGL6	Ccnt2	0.338414	0.075416	-0.167184	-0.00266747	1.38061	1.19231	0.256612	0.00537156	0.391064	0.924583	0.932392	0.99683
RCG29512	A9UMV7	Uqcr11	-0.08942	-0.158156	0.120506	0.0421754	0.276933	0.554929	0.328847	0.140156	0.751483	0.924583	0.926639	0.927202
Histone H2A.J	A9UMV8;P02262;Q64598;P0CC09;Q00728;P0C170;P0C169;Q4FZT6;G3V9C0;Q6I8Q6;M0RDM4;D3ZVK7;M0RCL5;D4ACV3	H2ac18;H2aj	0.739611	0.895067	0.0366246	-0.0111721	1.0729	0.431336	0.221229	0.0282082	0.449502	0.924583	0.940286	0.984379
Complex I-B14.5a	A9UMV9	Ndufa7	0.171936	0.0170093	0.345774	0.314587	0.518536	0.0952286	0.564703	0.877301	0.627652	0.983834	0.915707	0.667397
Ubiquitin-like protein 5	A9UMW0	Ubl5	0.110135	0.14468	0.171086	0.0954127	0.329798	0.767681	0.567413	0.32264	0.717784	0.924583	0.915707	0.82495
PRKR-interacting protein 1	B0BMS9	Prkrip1	0.222021	0.010567	-0.0165397	-0.0992749	0.362264	0.0401744	0.0428794	0.393326	0.697907	0.993115	0.982403	0.796789
Sqrdl protein	B0BMT9	Sqor	0.436405	-0.114616	0.0268441	0.0383725	1.98008	0.518746	0.0774941	0.121794	0.309228	0.924583	0.976705	0.938273
Peptidyl-prolyl cis-trans isomerase E	B0BMU0;Q7TP89	Ppie	0.255357	-0.0222068	0.114952	0.0230045	1.01999	0.102806	0.616861	0.0626491	0.458057	0.983834	0.915707	0.966063
Elongator complex protein 5	B0BMU7	Elp5	0.161424	-0.0300947			0.575392	0.0639814			0.602037	0.987364
Protein YIF1	B0BMV4	Yif1a	0.0925463	0.219724			0.269612	0.870336			0.755512	0.924583
S100 calcium binding protein A16 (Predicted), isoform CRA_a	B0BMX3	S100a16	0.0287069	0.0646208	-0.0829998	-0.0662705	0.0867331	0.328894	0.317587	0.221313	0.917054	0.935709	0.926639	0.877517
Ubiquitinyl hydrolase 1	B0BMY6	Otulin	-0.0353249	0.0197125	-0.10012	0.0335034	0.310857	0.160061	1.33564	0.239937	0.73047	0.973122	0.915707	0.865394
Protein tyrosine kinase 9-like (A6-related protein) (Predicted), isoform CRA_b	B0BMY7	Twf2	-0.103724	0.0291982	0.112448	0.0172572	1.08014	0.380899	0.826416	0.119835	0.447687	0.928129	0.915707	0.939292
Family with sequence similarity 241 member B	B0BMZ1;M0R549	Fam241b;LOC685881	0.178154	-0.0243491	0.421443	0.343175	0.276793	0.153678	0.618486	0.846712	0.751483	0.974002	0.915707	0.674416
LOC687696 protein	B0BMZ5	Stambpl1	-0.0722256	0.0570575	-0.149368	0.0812676	0.385613	0.381209	0.473713	0.394114	0.686131	0.928129	0.915707	0.796789
Similar to src homology 2 domain-containing transforming protein D	B0BN15	Shd	0.112478	0.0851611	0.071549	0.0740626	0.448682	0.896319	1.02877	0.659884	0.653097	0.924583	0.915707	0.711191
Prefoldin subunit 2	B0BN18	Pfdn2	0.317602	-0.0294207	0.172369	0.103847	0.750565	0.235501	0.542308	0.538372	0.537672	0.952587	0.915707	0.741851
RAB22A, member RAS oncogene family	Q6GQP4;B0BN19;A0A0G2K3Z3;A0A0G2JSZ1	Rab22a	-0.0518661	-0.00547893	-0.0288699	0.0663683	0.284689	0.0605176	0.272073	0.931089	0.746959	0.988386	0.932392	0.661298
Tetraspanin	B0BN20	Tspan6	0.191365	0.118426	0.994314	1.08743	0.251317	0.82236	0.587797	1.14191	0.76932	0.924583	0.915707	0.645887
Similar to 1700123O20Rik protein	B0BN25	RGD1308430	0.183854				1.27874				0.407618
Mitochondrial carrier 1	B0BN30;A0A1W2Q6G8	Mtch1	-0.0982774	0.0465069	0.0937197	0.192271	0.671287	0.415374	0.608004	1.73386	0.567909	0.924583	0.915707	0.645887
Glyoxylate and hydroxypyruvate reductase	B0BN46	Grhpr	0.0848262	0.153498	0.0472627	0.0443335	0.547206	0.771683	0.409632	0.323157	0.616402	0.924583	0.916001	0.82495
Glutathione S-transferase	B0BN47	Gstm6	-0.0426958	-0.0517429	0.0739038	0.297362	0.161044	0.131029	0.0820203	0.905079	0.843929	0.980126	0.974454	0.664453
Cyclin-dependent kinase 2-associated protein	B0BN48	Cdk2ap1	0.0801545	0.0843543	-0.101504	0.0117007	0.181912	0.301493	0.107204	0.0178643	0.824304	0.944305	0.96549	0.989214
HAUS augmin-like complex, subunit 7	B0BN53	Haus7	0.234044				0.393843				0.681423
Uroporphyrinogen decarboxylase	B0BN55	Urod	0.162365	0.0295948	0.145707	0.0407319	1.10308	0.417424	1.18382	0.36712	0.437279	0.924583	0.915707	0.804912
28S ribosomal protein S31, mitochondrial	B0BN56	Mrps31	0.102573	0.0311507	-0.0856431	0.0412929	0.285447	0.292124	0.334515	0.213789	0.746633	0.944305	0.926639	0.880964
Activator of Hsp90 ATPase activity 1	B0BN63	Ahsa1	-0.0505693	0.0213718	0.0868349	0.0831175	0.347021	0.229758	0.572878	0.909152	0.70703	0.954277	0.915707	0.664453
Family with sequence similarity 49, member A	B0BN65	Fam49a	-0.0678144	0.0349342	0.152218	0.0385593	0.549092	0.534927	1.28471	0.515528	0.615995	0.924583	0.915707	0.750687
Mitochondrial ribosomal protein S9	B0BN68	Mrps9	-0.087862	-0.0237192	-0.0944527	-0.0385717	1.04744	0.240317	0.67987	0.267996	0.454679	0.952289	0.915707	0.85376
Mapk-regulated corepressor-interacting protein 1	B0BN72	Mcrip1	0.200292	0.00872864	-0.00853808	0.00863424	0.590502	0.0492326	0.0266086	0.0432435	0.595706	0.992649	0.9903	0.976558
N-acetyltransferase 9	B0BN73	Nat9	0.317612	-0.068086	-0.102847	-0.612759	0.931344	0.196174	0.160125	0.266822	0.477974	0.965938	0.95408	0.85376
RCG49239	B0BN78	Taf7	0.21888	0.160795	0.168291	0.370987	0.668768	0.830087	0.496922	2.10705	0.569416	0.924583	0.915707	0.623709
40S ribosomal protein S5	P24050;B0BN81;A0A0G2K200	Rps5	-0.109981	0.220045	0.196137	0.2164	0.198456	1.00407	0.387066	0.63992	0.812096	0.924583	0.916094	0.711758
Ribosome production factor 2 homolog	B0BN82	Rpf2	-0.126214	0.0637274	0.0323993	0.0363977	1.24895	0.421642	0.148072	0.222557	0.409697	0.924583	0.957364	0.877293
Armadillo repeat-containing protein 1	B0BN83	Armc1	-0.0712718	0.0218728	-0.00841477	-0.0319319	0.58947	0.372134	0.0507418	0.262332	0.596043	0.928351	0.982226	0.855508
Protein SGT1 homolog	B0BN85	Sugt1	0.171996	0.0889665	0.136876	0.0371881	0.602399	1.06191	0.554286	0.171486	0.589575	0.924583	0.915707	0.907134
Transmembrane protein 11, mitochondrial	B0BN86;A0A0G2JUS7	Tmem11	-0.038619	0.130162	-0.0169373	-0.0584703	0.095766	0.821732	0.0481488	0.279097	0.907034	0.924583	0.982226	0.846426
26S proteasome non-ATPase regulatory subunit 13	B0BN93	Psmd13	-0.0361528	0.01955	0.0839888	0.0396403	0.197624	0.366561	1.44686	0.471037	0.812676	0.928351	0.915707	0.765375
Protein FAM136A	B0BN94	Fam136a	0.240485	0.0978559	0.0251096	0.0721624	0.490608	0.773865	0.055306	0.211238	0.63558	0.924583	0.98205	0.880964
High mobility group box 3	B0BN99	Hmgb3	0.199385	0.043024	0.33032	0.121456	0.442653	0.209607	0.975824	0.387341	0.656685	0.959821	0.915707	0.799367
Coactosin-like protein	B0BNA5	Cotl1	0.187098	-0.00580849	0.0989434	0.166862	1.73188	0.0368375	0.343134	1.24677	0.343626	0.993123	0.924329	0.645887
Eukaryotic translation initiation factor 3 subunit I	B0BNA7;M0RCH0	Eif3i	-0.00145722	0.0340592	0.0443542	0.0773389	0.0111379	0.778241	0.417975	0.783407	0.990448	0.924583	0.916001	0.684496
CCR4-NOT transcription complex subunit 11	B0BNA9	Cnot11	-0.141003	-0.040429	0.00663807	-0.0248172	1.71712	0.282996	0.0200159	0.104451	0.34401	0.946251	0.993788	0.949122
Golgi transport 1B	B0BNB0	Golt1b	-0.0816302	-0.0723386	0.0474251	0.0375276	0.244404	0.31244	0.143694	0.153307	0.77474	0.941224	0.958567	0.917402
COMM domain-containing protein 1	B0BNB1	Commd1	0.188959	0.0388807	0.104591	-0.0336451	0.7082	0.283477	0.267144	0.10379	0.556215	0.946251	0.932392	0.949122
Methyltransferase-like 5	B0BNB3	Mettl5	-0.0640527	-0.0130357	-0.0414909	-0.200596	0.369326	0.0745718	0.0415205	0.401359	0.694064	0.984595	0.982704	0.794366
LOC683983 protein	M0R9Y3;B0BNB5	Nup43	0.180442	0.113277	0.130506	0.0252652	0.91758	1.39486	0.335567	0.069688	0.484089	0.924583	0.926639	0.962277
HtrA serine peptidase 2	D3ZKF5;B0BNB9;A0A0G2JZB1	Htra2	0.326697	-0.0580151	0.204879	0.107902	1.65763	0.588609	0.963187	0.638989	0.34401	0.924583	0.915707	0.711758
Glycerophosphocholine cholinephosphodiesterase ENPP6	B0BND0;D3ZRI1	Enpp6	0.501153	-0.0138772	0.115553	0.0505955	2.04851	0.0277013	0.274678	0.205181	0.308281	0.993123	0.932392	0.884145
RNA, U3 small nucleolar interacting protein 2 (Predicted), isoform CRA_a	B0BND5	Rrp9	-0.714184	-0.0766033	-0.809094	-0.0951656	0.661207	0.30537	0.645707	0.180733	0.570834	0.942614	0.915707	0.90168
Signal recognition particle subunit SRP72	B0BND9	LOC108348180	0.160551		0.896781	-0.0198372	0.149405		0.398434	0.00557441	0.854165		0.916094	0.996796
DNA-directed RNA polymerases I, II, and III subunit RPABC1	B0BNE2;A0A1W2Q690	Polr2e	0.0690436	0.0612785	0.289069	0.248638	0.37746	0.440805	0.765999	0.869955	0.68956	0.924583	0.915707	0.667397
Trafficking protein particle complex subunit 5	B0BNE3	Trappc5	-0.120687	-0.00328813	-0.121586	0.0632334	0.602912	0.025939	0.467575	0.409629	0.589536	0.993123	0.915707	0.791495
S-formylglutathione hydrolase	B0BNE5	Esd	-0.136707	0.161128	0.0971663	-0.0224465	0.629562	1.43298	0.402515	0.0905798	0.581694	0.924583	0.916011	0.952368
Complex I-23kD	B0BNE6	Ndufs8	0.273171	0.0444798	0.279969	0.144921	0.900013	0.322914	0.570051	0.380058	0.491678	0.938976	0.915707	0.801108
LOC684274 protein	B0BNE9	Mtif3	-0.345428	0.300478	0.140823	0.251619	0.990115	0.412906	0.289257	0.723655	0.46741	0.924583	0.92967	0.686564
RING-type E3 ubiquitin transferase	B0BNF6	2005-03-01	-0.308898	-0.0197424	-0.142326	0.0365435	1.87667	0.141576	0.48821	0.135071	0.316673	0.976481	0.915707	0.931492
ER membrane protein complex subunit 2	B0BNG0;A0A0A0MXU4	Emc2	0.0697498	-0.0765666	0.237498	0.268917	0.187794	0.808613	0.612683	1.34601	0.820468	0.924583	0.915707	0.645887
Lectin, mannose-binding 2	B0BNG3	Lman2	0.0500273	0.0411559	0.0434566	0.113709	0.327927	0.618998	0.271841	0.928442	0.718955	0.924583	0.932392	0.661298
Nudix hydrolase 16-like 1	B0BNG7	Nudt16l1	-0.0355456	0.0697099	0.034001	-0.0139531	0.409072	1.30924	0.158503	0.086486	0.671046	0.924583	0.95514	0.955083
DiGeorge syndrome critical region gene 6	B0BNH6	Dgcr6	0.00176738	0.249123	0.0888046	0.0856764	0.00395784	2.03197	0.252515	0.306511	0.997279	0.924583	0.932392	0.829465
Similar to solute carrier family 25, member 35, isoform CRA_a	B0BNI6	Slc25a35	-0.133091	0.0268992	-0.0314638	0.0321809	1.05036	0.0824244	0.0783181	0.0836013	0.454679	0.984327	0.976218	0.95674
RCG38713, isoform CRA_b	B0BNJ0	Sin3b	-0.0401997	0.0340317	0.0840101	0.0178647	0.288489	0.375053	0.255003	0.0679137	0.745002	0.928351	0.932392	0.962769
LOC683667 protein	B0BNJ1	Sri	0.0728282	0.0981318	-0.0136247	0.0455149	0.426095	0.630518	0.0260199	0.151176	0.662786	0.924583	0.990473	0.918577
ETHE1, persulfide dioxygenase	B0BNJ4	Ethe1	0.268578	0.094848	0.160734	0.0980516	0.847338	0.614751	0.680162	0.501004	0.504418	0.924583	0.915707	0.754988
RCG44002, isoform CRA_a	B0BNJ9	Tmem14c	-0.265645	-0.125846	0.0498238	0.0620952	0.849387	0.423373	0.1795	0.173611	0.504418	0.924583	0.948368	0.905817
RAB5C, member RAS oncogene family	B0BNK1	Rab5c	0.000423145	-0.0263202	0.0546718	0.0142984	0.00145321	0.175421	0.234928	0.0896247	0.999016	0.969641	0.934077	0.952738
Leucine-rich repeat and fibronectin type-III domain-containing protein 3	B0BNK7	Lrfn3	0.0232453	-0.00120411	-0.0248945	-0.0788745	0.184471	0.00452639	0.0459192	0.159608	0.822227	0.997703	0.982226	0.912851
Peptidyl-prolyl cis-trans isomerase	B0BNL2	Pin1	0.216932	0.0142758	0.17394	0.0429407	0.614451	0.0913166	0.36843	0.113598	0.586574	0.983834	0.916094	0.944935
Tmem222 protein	B0BNM0	Tmem222	-0.0847187	0.10885	-0.141617	-0.0880782	0.504325	1.36307	0.780062	0.632634	0.631655	0.924583	0.915707	0.714937
NAD(P)H-hydrate epimerase	B0BNM1	Naxe	0.19342	0.0727851	0.129062	0.0859089	0.839383	0.528598	0.364536	0.450404	0.505342	0.924583	0.917149	0.776886
RCG33221, isoform CRA_c	B0BNM4	RGD1308134	0.134392	0.0872231	0.24742	0.190701	0.715694	0.833925	1.02626	0.867817	0.554324	0.924583	0.915707	0.668345
Glycolipid transfer protein	B0BNM9	GLTP	-0.0277727	0.0814565	0.0425614	0.115181	0.165671	0.600098	0.0736202	0.448934	0.839934	0.924583	0.978767	0.777259
Carbonic anhydrase 1	B0BNN3	Ca1	-0.196309	-0.0150703	0.374737	0.169057	0.216032	0.0187546	0.568027	0.35281	0.79997	0.994087	0.915707	0.809009
Thioredoxin domain-containing protein 17	B0K010	Txndc17	0.45326	0.0648414	0.330675	0.322218	0.471361	0.369835	0.473654	0.783504	0.643976	0.928351	0.915707	0.684496
Calmodulin-lysine N-methyltransferase	B0K012;A0A0G2JUA4	Camkmt	0.137354	-0.0746287	0.243474	0.0972824	0.572238	0.319887	0.731966	0.244159	0.602648	0.940747	0.915707	0.863409
Chchd8 protein	B0K013	Coa4	0.193721	0.0421983	0.254184	0.0873845	0.267668	0.234287	1.14886	0.318598	0.756042	0.952803	0.915707	0.825077
D-aminoacyl-tRNA deacylase	B0K014;D4A9K3	Dtd1	0.158205	0.0727378	0.268571	0.243997	0.435792	0.335761	0.383651	0.591676	0.658274	0.934165	0.916094	0.723923
COMM domain containing 8 (Predicted), isoform CRA_a	B0K015	Commd8	0.191497	0.0158096	0.125076	0.0869442	0.785987	0.118866	2.2119	0.404968	0.520483	0.982247	0.915707	0.793044
ADP-ribosylhydrolase like 2	B0K017	Adprhl2	0.0956884	-0.0352705	0.103296	0.0908694	0.792566	0.50183	0.540587	0.677685	0.519176	0.924583	0.915707	0.703582
BAG family molecular chaperone regulator 1	B0K019;F1LRM5	Bag1	0.244052	0.212051	1.68007	1.09884	2.27172	0.640546	0.631999	0.556177	0.291642	0.924583	0.915707	0.734003
CDGSH iron-sulfur domain-containing protein 1	B0K020	Cisd1	-0.0838351	0.0642739	0.00816838	0.0224041	0.643148	0.567919	0.019387	0.0971851	0.576397	0.924583	0.993788	0.950714
Oligosaccharyltransferase complex subunit OSTC	B0K025	Ostc	-0.0180767	0.206735	-0.122077	-0.0585136	0.0304088	0.819522	0.130227	0.0842821	0.973526	0.924583	0.961068	0.956249
DnaJ (Hsp40) homolog, subfamily B, member 1 (Predicted), isoform CRA_b	B0K030	Dnajb1	0.182152	-0.0328235	0.183624	0.133319	3.57243	0.281742	1.98088	1.66294	0.234212	0.94676	0.915707	0.645887
60S ribosomal protein L7	B0K031;Q7TP62	LOC367195;Rpl7	0.852378	0.051734	3.79289	3.78369	0.397546	0.149449	0.653039	1.15407	0.679152	0.974676	0.915707	0.645887
Protein tyrosine phosphatase 4A3	B0K032	Ptp4a3	-0.0385228	-0.197271	-0.0769703	0.0756675	0.118247	0.83604	0.40876	0.326879	0.884477	0.924583	0.916001	0.822609
D-aminoacyl-tRNA deacylase	B0K034	Dtd2	-0.0907354	0.0975645	0.053009	0.0714891	0.309544	0.579502	0.0935151	0.170683	0.731146	0.924583	0.97037	0.907764
Succinate dehydrogenase assembly factor 1, mitochondrial	B0K036	Sdhaf1	0.284353		1.11712	0.878808	0.250814		0.786302	0.976984	0.769933		0.915707	0.654044
Ryanodine receptor 2	B0LPN4;B0LPN4-2;F1LRZ1;F1LS89	Ryr2	-0.0475763	0.0379611	0.00464701	0.000999683	0.612545	1.39905	0.0210221	0.00613519	0.586668	0.924583	0.9927	0.996256
Serine/threonine-protein kinase 24	B0LT89;H9KVF3	Stk24	0.0714214	0.0523602	0.088337	0.105615	0.440362	0.726534	0.529659	1.26287	0.657198	0.924583	0.915707	0.645887
Dickkopf WNT-signaling pathway inhibitor 3	B1H219	Dkk3	-0.0603401	0.20142	0.081687	0.0491211	0.112083	1.47597	0.197272	0.162996	0.890447	0.924583	0.947784	0.912076
RAB6-interacting golgin	B1H222	Gorab	0.190913	-0.0428249	0.055372	0.169981	0.834747	0.232815	0.383915	1.24506	0.50717	0.953315	0.916094	0.645887
LOC682908 protein	B1H227	Rcc1	0.0989841	0.0397021	0.0549461	0.000358181	1.1948	0.535616	0.40377	0.00277943	0.419087	0.924583	0.916011	0.997762
Dual specificity mitogen-activated protein kinase kinase 3-like	B1H230	Map2k3	0.0263112	0.0415658	-0.0669778	-0.00191361	0.0668008	0.139569	0.179766	0.00305075	0.937591	0.976481	0.948368	0.997762
Immunoglobulin superfamily-containing leucine-rich repeat	B1H232	Islr	0.135985	0.0968359	-0.170281	-0.16416	0.652142	0.41245	0.810136	0.95335	0.574096	0.924583	0.915707	0.654296
Leucine-rich repeat transmembrane protein FLRT3	B1H234;A0A0H2UHD5	Flrt3	0.116471				0.546143				0.616455
Protein BANP	B1H235	Banp	0.0484377	0.0794026	0.203909	-0.217725	0.191285	0.223603	0.627566	0.641836	0.817271	0.956895	0.915707	0.711758
Glucosamine 6-phosphate N-acetyltransferase	B1H249	Gnpnat1	-0.0579124		-0.294429	0.135119	0.11136		0.363578	0.217787	0.890969		0.917446	0.877631
BLOC-1-related complex subunit 5	B1H257	Borcs5	0.285714	-0.00811467	0.256342	0.315877	0.864953	0.0407481	0.296957	0.642003	0.501138	0.993115	0.929278	0.711758
Cochlin	B1H259	Coch	0.156453	0.012739	0.0761701	0.106348	0.318399	0.0249013	0.385695	0.422361	0.724742	0.993123	0.916094	0.785027
TBC1 domain family, member 17	B1H264	Tbc1d17	0.0033678	-0.0173068	0.00994472	0.0714569	0.0211054	0.330589	0.194105	1.34981	0.981802	0.935375	0.948368	0.645887
Sorting nexin-5	B1H267	Snx5	0.0438831	-0.00380077	0.150802	0.186176	0.365279	0.0339328	0.757563	1.70205	0.696308	0.993123	0.915707	0.645887
Mini-chromosome maintenance complex-binding protein	B1H268	Mcmbp	-0.104162	-0.0140545	0.133053	0.219312	0.674848	0.102646	0.136211	0.480665	0.567204	0.983834	0.961068	0.761932
TATA-box-binding protein-associated factor 5-like	B1H284	Taf5l	-0.108608	-0.139073	0.245123	-0.187404	0.587809	0.579196	0.289585	0.306066	0.596575	0.924583	0.92967	0.829465
Fibronectin type 3 and SPRY domain-containing protein	B1H2A2	Fsd1	-0.00053702	0.00467736	0.0668459	0.061088	0.00491188	0.0791238	0.602291	1.09223	0.996345	0.984595	0.915707	0.645887
FMR1 autosomal homolog 2	B1H2A6	Fxr2	-0.0559023	0.0456517	0.0535803	0.0383391	0.52993	0.827611	0.40239	0.373375	0.623571	0.924583	0.916011	0.803677
CD34 antigen (Predicted)	B1PLB1;B1PLB2	Cd34	0.148649	0.0391159	0.0341177	-0.0892855	0.322299	0.295748	0.0877453	0.248791	0.722763	0.944305	0.971989	0.862367
Metallophosphoesterase MPPED2	B1WBP0	Mpped2	0.0350126	0.115718	0.150686	0.0555424	0.0886019	0.715101	1.80321	0.344201	0.914928	0.924583	0.915707	0.813207
Glutamine-dependent NAD(+) synthetase	Q812E8;B1WBP4	Nadsyn1	-0.325225	0.0831623	0.136611	0.142917	0.989791	0.222208	0.51742	0.578752	0.46741	0.956895	0.915707	0.726815
ATP synthase F1 subunit delta	B1WBP7;G3V7Y3	Atp5f1d	0.249325	0.022033	0.265417	0.225259	0.779079	0.0894444	0.5939	0.939388	0.523904	0.983834	0.915707	0.657819
F-box and leucine-rich repeat protein 4	B1WBR8	Fbxl4	-0.0393421	0.0865197	0.0490438	0.0439577	0.180561	0.571149	0.110071	0.152787	0.825165	0.924583	0.964104	0.917726
Ornithine aminotransferase-like 1 (Predicted)	B1WBS1	Tbc1d25	0.0208729	0.0454582	0.114163	0.0168801	0.0788159	0.243541	0.501107	0.0810806	0.924936	0.951021	0.915707	0.957365
Similar to Vacuolar protein sorting 26 homolog (VPS26 protein homolog), isoform CRA_a	B1WBS4	Vps26b	-0.10571	0.00768881	-0.0199129	0.0313683	0.866534	0.0767881	0.103816	0.268841	0.501138	0.984595	0.966918	0.85376
Tetratricopeptide repeat domain 8	B1WBT5	Ttc8	-0.0340798	-0.0562918	-0.0885516	-0.0535334	0.176868	0.377055	0.18462	0.147415	0.829155	0.928129	0.948368	0.91988
Pleckstrin homology domain-containing family D member 1	B1WBU8	Plekhd1	-0.0319245	-0.0144851	-0.00203896	0.0437024	0.285894	0.093829	0.018512	0.589646	0.746274	0.983834	0.993788	0.723923
Cytoplasmic tRNA 2-thiolation protein 1	B1WBV0	Ctu1	-0.0657799	-0.0431354	-0.163479	-0.0639264	0.592501	0.218335	0.918819	0.314723	0.594693	0.956937	0.915707	0.826532
Axin interactor, dorsalization-associated	B1WBV1	Aida	0.0422072	0.0313417	0.0631015	0.0876804	0.240416	0.37864	0.392101	1.3299	0.778073	0.928129	0.916094	0.645887
Glucose-fructose oxidoreductase domain-containing 2	B1WBV3	Gfod2	-0.0490368				0.111867				0.890479
Pleckstrin homology and FYVE domain-containing 2	B1WBV4	Plekhf2	-0.105901	0.0117753	0.117402	-0.0213114	0.782043	0.0578828	0.386743	0.0558633	0.522269	0.990386	0.916094	0.969708
RWD domain-containing protein	B1WBW2	Rwdd2b	-0.190277	-0.015701			0.543773	0.0741213			0.617138	0.984595
Armadillo repeat-containing protein 10	B1WBW4	Armc10	0.0721167	-0.0305797	0.161922	0.224337	0.338665	0.332812	0.421623	0.987888	0.712691	0.934393	0.915707	0.650479
TNF receptor-associated factor 7	B1WBW7	Traf7	-0.216574	0.0343826	0.0817579	-0.0213571	1.86141	0.261115	0.724893	0.104495	0.320428	0.951021	0.915707	0.949122
RGD1308215 protein	B1WBX0	Tlcd3b	0.0166541	0.0120408	-0.169346	0.115978	0.0348518	0.0342222	0.221334	0.224105	0.969414	0.993123	0.940286	0.87628
Small ArfGAP2	B1WBX6	Smap2	0.090937	0.0378794	0.0486558	0.0660685	0.754101	0.49892	0.486551	0.9275	0.534854	0.924583	0.915707	0.661298
Cul1 protein	B1WBY1	Cul1	-0.0685267	0.0362111	0.0231541	0.00492585	0.615951	0.589028	0.113773	0.0252209	0.586312	0.924583	0.96338	0.986731
Mannosyltransferase	B1WBY3	Alg12	-0.129072				0.275749				0.751906
DnaJ (Hsp40) homolog, subfamily C, member 11	B1WBY5	Dnajc11	-0.00821841	0.00982458	0.0462825	0.0574444	0.064782	0.118844	0.3186	0.565087	0.940243	0.982247	0.926639	0.731167
Nucleoporin 37	B1WBY6;G3V6M8	Nup37	-0.229532	0.137127	0.0396079	0.042805	2.87239	1.72829	0.111792	0.143977	0.266649	0.924583	0.964104	0.922434
ER lipid raft-associated 1	B1WBY7	Erlin1	-0.0602576	-0.0531352	-0.000515814	0.0764195	0.248892	0.355471	0.00177613	0.436031	0.770979	0.930949	0.999708	0.779471
RGD1565685 protein	B1WBZ6	RGD1565685	-0.0123511	-0.136896	-0.0170857	-0.0918249	0.0450987	0.916128	0.0113417	0.102211	0.957958	0.924583	0.9958	0.949282
GPN-loop GTPase	B1WBZ7	Gpn1	-0.208478	-0.0157842	-0.3117	-0.188765	0.820822	0.0819189	0.77717	0.669372	0.512712	0.984327	0.915707	0.707738
CTP synthase	B1WC02	Ctps1	-0.0905925	0.027794	0.0187462	0.0976484	0.972065	0.181626	0.0564098	0.583085	0.469713	0.969258	0.981909	0.724128
AAR2 splicing factor homolog	B1WC03	Aar2	-0.0295857	0.00527668	-0.162802	-0.151207	0.372164	0.0370176	0.727788	1.14694	0.692461	0.993123	0.915707	0.645887
Vacuolar fusion protein MON1 homolog	B1WC06	Mon1a	-0.166785	0.094726	-0.0155098	0.105121	1.1885	0.727143	0.0326365	0.392116	0.420954	0.924583	0.987995	0.796789
RNA pseudouridine synthase domain-containing 1	B1WC14	Rpusd1	0.105873	0.0516217	0.0314151	0.00599987	0.65721	0.2957	0.168381	0.0279784	0.572052	0.944305	0.950632	0.98478
Zinc finger CCHC domain-containing protein 7	B1WC15;F1M989	Zcchc7	0.287405		0.162737	-0.333821	0.797599		0.211664	0.427074	0.518941		0.944497	0.782305
BCL2-associated transcription factor 1, isoform CRA_a	B1WC16;A0A0G2K2S3;A0A0G2K1G0	Bclaf1	0.0665992	0.0263818	0.148839	0.0299786	0.166186	0.186839	0.846843	0.131827	0.839685	0.969093	0.915707	0.933373
Podocalyxin-like 2	B1WC18	Podxl2	0.0644021	-0.0196231	0.1238	0.18303	0.161865	0.0639375	0.269542	0.621843	0.843068	0.987364	0.932392	0.716904
Fibulin-1	B1WC21	Fbln1	0.843227	0.218067	-0.209894	-0.470492	1.29516	0.245164	0.663782	0.870492	0.404814	0.951021	0.915707	0.667397
Protein-serine/threonine phosphatase	B1WC24	Ctdsp1	0.218857	-0.0800834	0.300195	0.376907	1.03568	0.604463	0.621454	1.47852	0.457096	0.924583	0.915707	0.645887
Tra2a protein	B1WC25	Tra2a	0.175399	0.0691942	0.136067	0.0630736	0.877326	1.05657	0.615364	0.286749	0.497645	0.924583	0.915707	0.841541
N-acetylneuraminate synthase	B1WC26	Nans	0.164451	0.0226674	0.168351	0.0918606	1.65512	0.21321	0.767848	0.719589	0.34401	0.958938	0.915707	0.686564
Core histone macro-H2A	B1WC28	H2afy2	-0.0434546	0.0291257	0.0674628	0.0162569	0.353861	0.226553	0.334121	0.101615	0.702191	0.955515	0.926639	0.949523
Ankrd49 protein	B1WC29	Ankrd49	0.0262162	-0.00932948	-0.177672	-0.00707086	0.067937	0.0367309	0.21047	0.0169889	0.936227	0.993123	0.944767	0.989214
CDC42 effector protein (Rho GTPase binding) 4 (Predicted), isoform CRA_a	B1WC33	Cdc42ep4	0.0696658	0.0400297	0.319034	0.168529	0.17892	0.226419	0.575629	0.493134	0.826378	0.955515	0.915707	0.758554
Glucosidase 2 subunit beta	B1WC34	Prkcsh	0.110386	0.0390819	0.225346	0.17819	0.262394	0.447097	0.536394	0.669605	0.759118	0.924583	0.915707	0.707738
Nuclear cap-binding protein subunit 2	B1WC40	Ncbp2	0.135449	0.0460553	0.0812371	0.0567972	0.406342	0.470593	0.240264	0.227115	0.672036	0.924583	0.933225	0.875145
Transcription factor-like 1	B1WC45	Vps72	0.143755	0.0801914	0.301811	0.155133	0.53866	0.249091	1.72638	0.864065	0.618094	0.951021	0.915707	0.66933
Api5 protein	B1WC49	Api5	0.0286422	0.00459158	0.111211	0.084316	0.172504	0.0431386	0.752379	0.810734	0.8331	0.992809	0.915707	0.679736
Ribonucloprotein	B1WC56	Nhp2	0.255904	0.0441892	0.0435833	-0.0260277	0.729224	0.0925092	0.181422	0.0794735	0.548001	0.983834	0.948368	0.957365
Exostoses (Multiple)-like 2, isoform CRA_a	B1WC59;A0A0G2JW75	Extl2	-0.0387672	0.00733731	0.0166329	0.054454	0.223605	0.0741464	0.0700588	0.432928	0.793053	0.984595	0.980378	0.780248
Complex I assembly factor ACAD9, mitochondrial	B1WC61	Acad9	-0.185563	0.0636231	-0.0212933	-0.00885893	2.61498	0.535202	0.148023	0.0601997	0.266649	0.924583	0.957364	0.96817
RCG29001	B1WC67	Slc25a24	0.128201	-0.00651963	-0.0727759	0.0323233	1.18839	0.0393973	0.604539	0.291408	0.420954	0.993115	0.915707	0.838957
Protein phosphatase 1, regulatory (Inhibitor) subunit 8	B1WC70	Ppp1r8	-0.0932946	0.0798773	0.135114	-0.0164806	0.810769	0.826055	0.721275	0.0760292	0.514016	0.924583	0.915707	0.959732
Retinitis pigmentosa GTPase regulator	B1WC72	Rpgr	-0.0313241	-0.077397	0.553042	0.349452	0.0882866	0.150123	0.735259	0.313384	0.915351	0.974419	0.915707	0.826671
ADP-ribosylation factor-like protein 6	B1WC73	Arl6	-0.0931867	0.0249336	-0.0380797	-0.0135007	1.5051	0.245168	0.316101	0.120524	0.36256	0.951021	0.926639	0.93897
Canopy 4 homolog (Zebrafish)	B1WC84	Cnpy4	0.122407	0.1078	0.0902829	-0.021683	0.317231	1.29566	0.587238	0.0773436	0.725403	0.924583	0.915707	0.958073
RCG23253, isoform CRA_a	B1WC85	Wdr92	0.0480622	0.0882984	0.0863087	0.0402728	0.163285	0.595993	0.312021	0.152759	0.841486	0.924583	0.926639	0.917726
UPF0729 protein C18orf32 homolog	B1WC88	B1WC88	0.257412	0.058556	-0.0331636	-0.215195	0.482649	0.189753	0.0452946	0.352927	0.638069	0.968441	0.982226	0.809009
BTB/POZ domain-containing protein KCTD7	B1WC97	Kctd7	0.231161	-0.0511536	-0.080914	-0.0887612	1.26805	0.290771	0.247553	0.542395	0.407711	0.944305	0.932917	0.739372
Ephrin B2	P52796;Q6P7B6;B2B9A9	Efnb2	0.193385	0.0895177	0.0535345	-0.0545694	0.612274	1.3267	0.193893	0.256117	0.586668	0.924583	0.948368	0.858448
Serine/threonine-protein kinase BRSK1	B2DD29;D3ZML2;D3ZML2-2;M9MMM8	Brsk1	-0.0382361	0.0686785	0.121594	0.033972	0.32523	0.987471	0.995568	0.319317	0.72087	0.924583	0.915707	0.825077
Cactin	B2GUU0	Cactin	-0.108859	0.0317337			0.240305	0.0818875			0.778073	0.984327
V-type proton ATPase subunit G	B2GUV5	Atp6v1g1	0.108323	0.507154	-0.0312305	-0.116291	0.0931323	0.752629	0.0189082	0.106073	0.910232	0.924583	0.993788	0.948292
Eukaryotic translation initiation factor 5B	B2GUV7;A0A0H2UHV4;M0R7Z0	Eif5b	-0.0350735	0.0530131	0.0440099	-0.000317078	0.227639	1.73385	0.933433	0.00347406	0.790018	0.924583	0.915707	0.997586
Hdac11 protein	B2GUW3	Hdac11	0.0584611	0.0271106	-0.0747099	-0.0293169	0.943261	0.254524	0.948436	0.31247	0.475333	0.951021	0.915707	0.826995
Exdl2 protein	B2GUW4	Exd2	-0.0366879	6.83528e-05	-0.0270023	0.129233	0.225976	0.000711671	0.066767	0.645259	0.791694	0.999809	0.981175	0.711758
5'-nucleotidase	B2GUX5	Nt5c3a	0.0458344	0.0283798	0.0577798	0.13898	0.936854	0.387412	1.07325	0.912241	0.477232	0.927014	0.915707	0.664453
Cellular repressor of E1A-stimulated genes (Predicted), isoform CRA_b	B2GUX7	Creg1	0.232457	0.125084	-0.00372691	-0.0434996	0.987383	0.552923	0.0161617	0.243613	0.46766	0.924583	0.994381	0.863409
RCG34685, isoform CRA_b	B2GUX8	Sh3bp5l	0.0869622	-0.0837805	0.53294	0.596328	0.276141	0.738579	0.326521	0.610928	0.751856	0.924583	0.926639	0.722275
Endoplasmic reticulum mannosyl-oligosaccharide 1,2-alpha-mannosidase	B2GUY0	Man1b1	0.0648247	0.11569	0.154564	0.100541	0.231664	1.00283	0.305019	0.287645	0.785954	0.924583	0.926639	0.841137
Dematin actin-binding protein	D4A559;B2GUY4	Dmtn	0.193513	0.0815624	0.267269	0.125261	0.467145	0.488904	1.27978	0.445143	0.64599	0.924583	0.915707	0.777399
Slc25a17 protein	B2GUY8	Slc25a17	-0.18644	0.0955962	-0.0204809	-0.0586401	1.14086	0.635413	0.149866	0.430022	0.428143	0.924583	0.957364	0.781393
Ubiquitin carboxyl-terminal hydrolase 4	B2GUZ1;M0R851	Usp4	-0.0721393	0.0316355	-0.0282271	-0.00343124	0.840919	0.820125	0.175166	0.0208721	0.504909	0.924583	0.948368	0.988384
Formate--tetrahydrofolate ligase	B2GUZ3	Mthfd1l	0.154838	-0.0287434	0.0213029	0.0388604	2.05464	0.575271	0.364481	0.376361	0.308014	0.924583	0.917149	0.802242
Peroxisomal biogenesis factor 26	B2GUZ4	Pex26	-0.144979	-0.160194	-0.332092	0.287525	0.303015	0.47792	0.933829	1.17902	0.735903	0.924583	0.915707	0.645887
F-actin-capping protein subunit alpha-1	B2GUZ5	Capza1	-0.102448	0.117454	0.0788219	0.0810132	0.563621	1.4836	0.244081	0.510904	0.607925	0.924583	0.932917	0.750687
Reticulon 4-interacting protein 1	B2GUZ6	Rtn4ip1	-0.516213	0.1018	0.0319892	0.0242717	2.44697	0.519836	0.146217	0.241089	0.268366	0.924583	0.957364	0.86501
Tubulin-folding cofactor C	B2GUZ7	Tbcc	0.117109	0.0155821	0.0582251	-0.0528073	1.66146	0.161199	0.337114	0.488187	0.34401	0.973023	0.926639	0.759822
Fam49b protein	B2GUZ9	Fam49b	0.00977801	0.0194603	0.175603	0.1045	0.034134	0.254211	0.684579	0.640496	0.969936	0.951021	0.915707	0.711758
Metastasis-associated 1 family, member 2	B2GV01	Mta2	-0.0745068	-0.0100224	0.157876	0.193039	0.477281	0.101371	0.473902	0.966456	0.640296	0.983834	0.915707	0.654296
RNA-binding protein 5	B2GV05	Rbm5	-0.0995289	0.0232401	0.526272	0.252972	0.265816	0.0741353	0.590126	0.329264	0.756483	0.984595	0.915707	0.820012
Succinyl-CoA:3-ketoacid coenzyme A transferase 1, mitochondrial	B2GV06	Oxct1	-0.047484	0.0431667	0.200054	0.147705	0.421649	0.504673	1.25231	1.37763	0.665525	0.924583	0.915707	0.645887
Taxilin alpha	B2GV14	Txlna	-0.0158902	-0.0736109	0.279258	0.0697065	0.0453748	0.825219	2.45076	0.354342	0.957657	0.924583	0.848392	0.808694
Dihydrolipoamide acetyltransferase component of pyruvate dehydrogenase complex	B2GV15	Dbt	0.0776074	-0.00450976	-0.00217272	0.0926614	0.919425	0.0494631	0.0113103	1.30235	0.483138	0.992649	0.9958	0.645887
Phosphatidylserine synthase 2	B2GV22	Ptdss2	-0.111074	-0.0229411	-0.121918	-0.0633596	0.552889	0.159557	0.264093	0.201663	0.612998	0.973167	0.932392	0.886235
E3 UFM1-protein ligase 1	B2GV24;A0A0G2K0P1;D3ZWA5	Ufl1	-0.0524772	0.0078536			0.482743	0.0886938			0.638069	0.983834
tRNA:m(4)X modification enzyme TRM13	B2GV29	Trmt13	0.355235	0.0589762	0.309515	0.162501	0.695314	0.169459	1.40686	0.731764	0.559784	0.970214	0.915707	0.686564
Galactosylgalactosylxylosylprotein 3-beta-glucuronosyltransferase	B2GV35	B3gat3	-0.110857	0.0326392	0.0782741	0.115301	0.885231	0.175994	0.275845	0.599117	0.496059	0.969641	0.932392	0.723923
Ubiquitin-like protein 4A	B2GV38	Ubl4a	0.177883	0.00201572	0.159854	0.146328	0.484128	0.0164941	0.942853	1.30984	0.637284	0.994087	0.915707	0.645887
Ubiquitin specific protease 39 (Predicted), isoform CRA_b	B2GV41	Usp39	-0.0590454	0.0297556	-0.0153353	-0.0309324	0.75138	0.378118	0.0864648	0.320881	0.536857	0.928129	0.972292	0.82495
Slc25a32 protein	B2GV53	Slc25a32	0.00629073	0.127344	0.0395754	0.125135	0.0292599	1.01225	0.161165	0.752171	0.974972	0.924583	0.953821	0.684502
Neutral cholesterol ester hydrolase 1	B2GV54	Nceh1	-0.131085	0.00622024	-0.0630449	0.0138013	2.12655	0.0783758	0.477695	0.0967864	0.308014	0.984595	0.915707	0.950714
Ubiquitin-conjugating enzyme E2 Q1	B2GV55	Ube2q1	0.040505	0.0381704	-0.0929841	-0.0190227	0.794935	0.893121	0.461926	0.0777877	0.518941	0.924583	0.915707	0.957759
Cysteinyl-tRNA synthetase	B2GV57	Cars2	0.0700439	0.0295846	0.0164252	0.0786311	0.878256	0.458591	0.0781227	0.576988	0.497645	0.924583	0.976218	0.726815
Mitochondrial ribosomal protein L20	B2GV62	Mrpl20	-0.428759	0.0904467	0.278354	0.0994839	0.89661	0.330676	1.21277	0.477221	0.494104	0.935375	0.915707	0.76337
HIG1 domain family, member 2A	B2GV65;D3ZU87	Higd2a	0.822216		2.05408	2.0122	0.713017		0.73825	1.27316	0.555291		0.915707	0.645887
Arginine-hydroxylase NDUFAF5, mitochondrial	B2GV71	Ndufaf5	0.0929948	0.0468871	0.127727	0.149007	0.545874	0.39499	0.928679	2.41238	0.616455	0.924583	0.915707	0.623709
Carbonyl reductase (NADPH)	B2GV72	Cbr3	0.296194	-0.0143952	-0.019593	-0.012662	2.23457	0.104476	0.0959286	0.0732644	0.296904	0.983834	0.969243	0.960066
Actin-related protein 2/3 complex subunit 3	B2GV73	Arpc3	-0.0931554	0.0318585	0.066298	0.17391	1.05086	0.571611	0.187954	0.907798	0.454679	0.924583	0.948368	0.664453
Kinesin light chain	B2GV74	Klc2	0.0733728	0.0219267	0.11768	0.0919823	0.418782	0.497405	1.11844	1.65508	0.666359	0.924583	0.915707	0.645887
Receptor-type tyrosine-protein phosphatase epsilon	B2GV87;B2GV87-2;B2GV87-3	Ptpre	-0.067013	-0.0117346	-0.0921338	0.00438724	0.856252	0.129101	0.894731	0.0468189	0.503354	0.981146	0.915707	0.974551
TBC1 domain family, member 19	B2GV89	Tbc1d19	0.0910204	0.00813602	0.042255	0.0210493	0.734628	0.0606855	0.15642	0.109299	0.545691	0.988386	0.956175	0.946632
Fam134c protein	B2GV94	Retreg3	-0.061506	0.0333585	0.082048	-0.0376086	0.430214	0.255161	0.561587	0.200342	0.661268	0.951021	0.915707	0.887097
Coiled-coil domain-containing 115	B2GV96	Ccdc115	0.0457644	0.0728408	0.247012	0.0415034	0.128151	0.502206	2.33855	0.257413	0.875252	0.924583	0.878714	0.858145
O-phosphoseryl-tRNA(Sec) selenium transferase	B2GV97	Sepsecs	0.405125	0.0982336	-0.0170326	0.126221	2.03033	0.825795	0.0520798	0.68564	0.309228	0.924583	0.982226	0.701467
Leucine-rich repeats and calponin homology domain-containing 1	B2GV98	Lrch1	-0.0371265	0.00165561	-0.0385409	-0.021053	0.187147	0.00569527	0.0420858	0.0243411	0.820757	0.996996	0.982704	0.986931
FERM domain-containing kindlin 3	B2GVB9	Fermt3	-0.32886	0.031133	-0.013838	-0.0469969	1.82403	0.190685	0.0394094	0.146984	0.331038	0.968441	0.982704	0.91988
Papillary renal cell carcinoma (Translocation-associated) (Predicted)	B2RYA6	Prcc	0.30454	0.134195	0.160424	-0.148871	0.712852	0.703208	0.606474	0.640962	0.555291	0.924583	0.915707	0.711758
DnaJ heat shock protein family (Hsp40) member B2	B2RYA8;D4ABC2	Dnajb2	0.340363	-0.011845	0.272149	0.212077	0.932272	0.141515	1.07625	1.04303	0.47773	0.976481	0.915707	0.645887
Serine and arginine repetitive matrix 1	B2RYB3;A0A0G2K4F6	Srrm1	0.0289934	0.108861	0.0772553	-0.110555	0.095468	0.853651	0.614218	0.458994	0.907179	0.924583	0.915707	0.769904
Integrin beta	B2RYB8	Itgb2	-0.340396	-0.0630818	0.0724133	-0.172872	1.68015	0.154108	0.276122	1.45288	0.34401	0.974002	0.932337	0.645887
Glucosylceramidase	B2RYC9	Gba	0.144637	0.0107786	0.0915293	0.0907192	0.493076	0.0999785	0.414355	0.877384	0.635402	0.983834	0.916001	0.667397
Ube2g2 protein	B2RYD0	Ube2g2	0.252651	0.0143621	0.296894	0.204686	1.0585	0.082357	1.39102	1.08228	0.452927	0.984327	0.915707	0.645887
Tetratricopeptide repeat protein 30B	B2RYD6;Q4QQS2;A0A0H2UHX9	Ttc30b	0.196626	0.230695			1.15865	0.547657			0.427065	0.924583
Dolichyl-diphosphooligosaccharide--protein glycotransferase	Q7TQ74;B2RYD7	Stt3b	-0.0986821	0.0409796	-0.0302439	0.0369469	0.92536	0.540785	0.268704	0.461553	0.479759	0.924583	0.932392	0.768319
E3 ubiquitin-protein ligase pellino homolog	B2RYE1	Peli1	0.222945	0.182503	0.0829939	0.249345	0.286415	0.309078	0.153707	0.614566	0.745888	0.941543	0.95712	0.719567
YEATS domain containing 4 (Predicted), isoform CRA_b	B2RYE9	Yeats4	0.126663	0.0889048	0.269304	0.225637	0.882953	0.418338	1.80127	1.0489	0.496059	0.924583	0.915707	0.645887
Protein phosphatase 1 regulatory subunit 37	B2RYF1	Ppp1r37	0.057835	0.0907406	0.0492734	-0.0308861	0.284144	0.87754	0.287875	0.203549	0.747227	0.924583	0.929746	0.884581
Transient receptor potential cation channel, subfamily C, member 4 associated protein, isoform CRA_a	B2RYF4	Trpc4ap	0.0582127	-0.00910519	-0.079372	0.121743	0.115012	0.0307993	0.170395	0.570101	0.887364	0.993123	0.95063	0.728904
CLPTM1 regulator of GABA type A receptor forward-trafficking	B2RYF6	Clptm1	-0.0955915	0.0768756	0.119992	0.137446	0.730723	1.14305	0.622823	0.690905	0.547616	0.924583	0.915707	0.699724
WASH complex subunit 1	B2RYF7	Washc1	0.21531	-0.0594814	0.0770492	0.119587	1.08987	0.442887	0.852907	1.85321	0.44219	0.924583	0.915707	0.63463
Protein FAM32A	B2RYG1;D3ZUE5	Fam32a	0.0113786	0.0668881	0.0767104	-0.0690908	0.0105524	0.220195	0.306228	0.274769	0.990953	0.956895	0.926639	0.850877
RGD1565149 protein	B2RYG3	Vps9d1	-0.134635	-0.0564224	0.233346	0.102295	0.667484	0.158706	0.421185	0.215879	0.569576	0.973167	0.915707	0.879512
Kaptin	B2RYG4	Kptn	0.180067	-0.159782	0.265461	0.0542779	0.965153	1.10278	1.06307	0.20347	0.470188	0.924583	0.915707	0.884581
Ubiquitin thioesterase OTUB1	B2RYG6	Otub1	0.0854775	0.0769742	0.161337	0.0326249	1.45767	0.982449	2.38498	0.278789	0.374733	0.924583	0.848392	0.846553
Elongator complex protein 6	B2RYG8	Elp6	-0.0970447	0.0348055	-0.0853314	-0.0757843	0.383315	0.309073	0.604361	0.884085	0.6868	0.941543	0.915707	0.667397
Interleukin-1 receptor-associated kinase 1	B2RYH5	Irak1	0.0952169	0.0080872	0.0622437	0.102451	0.654248	0.0626007	0.225421	0.50044	0.574096	0.988048	0.938336	0.755673
WD repeat-containing protein 91	B2RYI0	Wdr91	-0.0342116	0.0204508	-0.0484795	0.00082918	0.492429	0.155404	0.31857	0.00544209	0.635402	0.973387	0.926639	0.996796
Signal recognition particle subunit SRP68	B2RYI2	Srp68	-0.0919056	0.0300726	0.0328018	0.077122	0.679251	0.689433	0.44864	1.27292	0.565116	0.924583	0.915707	0.645887
Methyltransferase-like protein 14	B2RYI4;D4A701	Mettl14	-0.0252822	0.210072	-0.00839356	-0.361568	0.0782591	0.716237	0.0135956	0.825204	0.925348	0.924583	0.995364	0.678657
Anaphase-promoting complex subunit 2	B2RYJ1	Anapc2	-0.134764	0.0519549	0.0552322	0.0278161	1.50447	0.556094	0.314566	0.214443	0.362586	0.924583	0.926639	0.880927
Debranching RNA lariats 1	B2RYJ2	Dbr1	0.117308	0.111	0.0139781	0.0809511	0.561682	0.310912	0.0287307	0.20633	0.609085	0.941322	0.989552	0.883463
Cullin 4A	B2RYJ3	Cul4a	-0.0941369	0.0200227	-0.0220095	0.0487156	1.02078	0.287545	0.109062	0.381741	0.458057	0.944305	0.964104	0.801108
L-aminoadipate-semialdehyde dehydrogenase-phosphopantetheinyl transferase	B2RYJ4	Aasdhppt	-0.00793837	0.061656	0.0898107	0.0738764	0.0532373	1.1384	0.379246	0.736739	0.949941	0.924583	0.916094	0.686564
ARP1 actin-related protein 1 homolog B (Yeast)	B2RYJ7	Actr1b	-0.0103	-0.0312698	0.00265798	0.027688	0.0544931	0.575708	0.0199348	0.23177	0.948842	0.924583	0.993788	0.872361
Glucocorticoid-induced 1	B2RYK0	Glcci1	0.221921	0.117807	0.587141	0.313186	0.357466	0.571158	0.994729	0.834913	0.700266	0.924583	0.915707	0.676108
2-(3-amino-3-carboxypropyl)histidine synthase subunit 1	B2RYK2	Dph1	-0.0298448	-0.00703369	-0.219951	-0.0998355	0.121806	0.021046	0.644375	0.37891	0.881222	0.993533	0.915707	0.8014
Decreased expression in renal and prostate cancer protein	B2RYL1	Derpc	0.034363	-0.0210333	0.105731	0.127336	0.0586859	0.13696	0.341346	0.726592	0.944621	0.977718	0.926171	0.686564
RCG21543	B2RYL3	Tmem119	-0.298476		0.167447	0.146411	0.542148		0.428646	0.512332	0.617138		0.915707	0.750687
Armadillo repeat containing 6	B2RYL4	Armc6	-0.054746	0.108462	-0.0844835	-0.07705	0.472515	0.72046	0.252267	0.411354	0.643715	0.924583	0.932392	0.79103
RNA helicase	B2RYL8	Ddx41	-0.0392008	-0.218893	0.227248	0.057436	0.127593	0.945377	1.31803	0.19675	0.875762	0.924583	0.915707	0.889289
WD repeat domain, phosphoinositide-interacting 1	B2RYM2	Wipi1	-0.226697	0.164207	0.112654	0.0452832	1.72138	0.760262	0.765218	0.253887	0.34401	0.924583	0.915707	0.860104
Lys-63-specific deubiquitinase BRCC36	B2RYM5	Brcc3	-0.181449	0.0286712	0.00170937	-0.0702824	1.17022	0.203683	0.00648424	0.639099	0.425253	0.963979	0.999041	0.711758
Family with sequence similarity 210, member B	B2RYM8	Fam210b	-0.135936	-0.0350116	-0.117004	-0.0237344	0.405082	0.0738494	0.158888	0.0370112	0.673127	0.984595	0.95514	0.979629
Phosphoacetylglucosamine mutase	D3ZFX4;B2RYN0	Pgm3	-0.15283	0.0673671	0.138267	0.068077	2.11965	1.54535	1.64768	1.37769	0.308014	0.924583	0.915707	0.645887
Protein-ribulosamine 3-kinase	B2RYN1	Fn3krp	0.0348364	0.0466309	0.00298748	0.0756866	0.419105	0.458284	0.00729728	0.467161	0.666359	0.924583	0.998707	0.766799
F-box only protein 31	B2RYN2;Q2YDU9	Fbxo31	-0.33792	0.042171	0.0745323	0.138275	1.57009	0.251847	0.174802	0.752247	0.346845	0.951021	0.948368	0.684502
Eukaryotic translation elongation factor 1 epsilon 1	B2RYN3	Eef1e1	0.0794071	0.021407	0.0871527	0.118118	1.97534	0.167506	0.497491	1.24023	0.309228	0.97075	0.915707	0.645887
Ankyrin repeat domain 47 (Predicted)	B2RYN8	Kank3	0.167991				0.232481				0.785469
Catenin alpha 3	B2RYN9	RGD1562230	-0.0299949	0.429758	0.03656	0.388284	0.0761088	1.60221	0.0396577	0.956659	0.927638	0.924583	0.982704	0.654296
Fam91a1 protein	B2RYP3	Fam91a1	-0.133428	0.0216813	-0.0599986	-0.0603187	1.71227	0.28027	0.367843	0.544987	0.34401	0.94676	0.916094	0.738529
Sorting nexin-2	B2RYP4	Snx2	-0.00970556	0.00598965	0.0717711	0.114402	0.0801955	0.100707	0.443256	1.49808	0.923524	0.983834	0.915707	0.645887
LUC7-like 2 (S. cerevisiae)	B2RYP6;G3V9R0	Luc7l2	0.0893984	0.0953342	-0.0108674	-0.102905	0.314019	0.768429	0.0680725	0.480564	0.729112	0.924583	0.981008	0.761932
Gamma-tubulin complex component	B2RYP8	Tubgcp2	-0.00778428	0.0258523	0.0528237	0.0350849	0.0868581	0.297781	0.782156	0.670133	0.916911	0.944305	0.915707	0.707738
PWWP domain-containing 2A	B2RYP9	Pwwp2a	0.134181		0.291703	-0.192671	0.360761		1.25026	0.208607	0.698682		0.915707	0.881693
Serine/threonine-protein phosphatase 2A activator	B2RYQ2	Ptpa	-0.0404931	0.00388193	0.0469371	0.00548166	0.549407	0.048275	0.505705	0.0519345	0.615708	0.992649	0.915707	0.970439
Cytochrome b-c1 complex subunit 7	B2RYS2	Uqcrb	0.304358	0.0161097	0.127363	0.143506	0.619647	0.0646662	0.526512	0.612368	0.585188	0.98705	0.915707	0.721685
LOC686999 protein	B2RYS3	Mphosph6	0.160659	0.100428	0.289032	0.0419354	0.353749	0.585824	1.62959	0.153035	0.702191	0.924583	0.915707	0.917596
Hypoxanthine phosphoribosyltransferase	B2RYS6	Prtfdc1	0.0072116	0.0946767	-0.114386	-0.00278142	0.0216469	0.402515	0.245143	0.007206	0.981232	0.924583	0.932917	0.995435
NADH dehydrogenase [ubiquinone] 1 beta subcomplex subunit 8, mitochondrial	B2RYS8	Ndufb8	0.130174	0.0371746	0.227955	0.148365	0.514941	0.42268	0.573255	0.706843	0.629032	0.924583	0.915707	0.692299
Multifunctional methyltransferase subunit TRM112-like protein	B2RYS9	Trmt112	0.1804	0.0885595	0.137306	0.0855476	0.523626	0.548167	0.461215	0.344291	0.626772	0.924583	0.915707	0.813207
Mitochondrial ribosomal protein S21	B2RYT0;M0R3S1	Mrps21;Mrps21l	-0.186886	-0.0765333	-0.0810108	-0.0539343	0.408563	0.896153	0.13121	0.158598	0.671135	0.924583	0.961068	0.912851
Mitochondrial ribosomal protein S14	B2RYT4	Mrps14	-0.0663455	-0.00463091	-0.0020628	-0.00228708	0.189868	0.0168174	0.00360499	0.00627135	0.818173	0.994087	0.999708	0.996256
Haloacid dehalogenase-like hydrolase domain-containing protein 3	B2RYT7	Hdhd3	0.0164246	0.0515055	-0.0918204	-0.0929343	0.175813	0.75947	0.853338	1.34894	0.829831	0.924583	0.915707	0.645887
Translational activator of cytochrome c oxidase 1	B2RYT9;D4A601	Taco1	0.0924709	0.0794716	0.0276942	0.0600583	0.593729	0.966662	0.125445	0.339001	0.593697	0.924583	0.963018	0.816472
Complex I-AGGG	B2RYU0	Ndufb2	0.414227	-0.156327	0.408957	0.068814	1.03215	0.820581	0.834265	0.138009	0.45713	0.924583	0.915707	0.92891
Trafficking protein particle complex subunit 2-like protein	B2RYU6	Trappc2l	-0.0444392	0.0120975	-0.0264042	0.0379385	0.196296	0.0795379	0.132887	0.261761	0.813315	0.984595	0.961068	0.855508
Cbx5 protein	B2RYU7	Cbx5	0.156134	0.0893713	0.196726	0.13662	0.469807	0.939025	0.860479	0.91489	0.644546	0.924583	0.915707	0.663846
LYR motif-containing protein 1	B2RYU8;G3V950	Lyrm1	-0.123924	-0.00989018	0.235888	0.159309	1.11614	0.0542887	0.919893	0.868714	0.434416	0.991085	0.915707	0.667522
LOC100174909 protein	B2RYU9	Smim11a	-0.233993	0.0577377	0.212844	0.1602	0.518423	0.183199	0.303168	0.231425	0.627652	0.969093	0.926639	0.872478
DnaJ (Hsp40) homolog, subfamily C, member 30	B2RYV0	Dnajc30	-0.118479	-0.160087	0.0956287	0.0150999	0.554256	0.556648	0.21421	0.0487602	0.61202	0.924583	0.942936	0.973012
Complex I-B22	B2RYW3	Ndufb9	0.0490153	0.141825	0.0359556	0.00406265	0.265017	1.28916	0.108413	0.0164414	0.757195	0.924583	0.964714	0.989214
39S ribosomal protein L53, mitochondrial	B2RYW4	Mrpl53	-0.0352067	0.0630639	0.0576909	-0.0027391	0.200289	0.539636	0.500274	0.0135298	0.810023	0.924583	0.915707	0.989229
Signal recognition particle 14 kDa protein	B2RYW7	Srp14	0.129978	-0.0333014	-0.0167771	0.154425	0.282155	0.150052	0.0435828	0.736201	0.748504	0.974419	0.982334	0.686564
MICOS complex subunit Mic10	B2RYW8	Micos10	-0.00106703	0.281527	0.33682	0.501234	0.0011586	0.583861	0.148595	0.367474	0.99937	0.924583	0.957364	0.804912
Fumarylacetoacetate hydrolase domain-containing protein 2	B2RYW9	Fahd2	0.168032	0.0481769	0.13651	0.10088	0.801442	1.31412	1.03727	1.11423	0.518138	0.924583	0.915707	0.645887
Naca protein	B2RYX0;M0R9L0	Naca	0.254478	-0.0472739			1.07656	0.362858			0.448732	0.930194
RGD1563325 protein	B2RZ08	Tmem263	-0.220177	0.0575319	0.20916	-0.0519445	1.23305	0.242743	0.630166	0.168271	0.41086	0.951021	0.915707	0.909571
F-box/WD repeat-containing protein 2	B2RZ17	Fbxw2	-0.122432	-0.00295497	-0.0263284	0.0119921	0.486772	0.012799	0.110503	0.0482108	0.636993	0.994417	0.964104	0.973393
SH3 domain binding glutamic acid-rich protein-like 3	B2RZ27	Sh3bgrl3	0.393754	-0.0666217	0.152668	0.0862826	0.566161	0.627988	0.542195	0.387637	0.605441	0.924583	0.915707	0.799004
Mapk1ip1l protein	D3ZNX9;B2RZ29	Mapk1ip1l	0.518059				0.449197				0.65309
Receptor expression-enhancing protein 5	B2RZ37	Reep5	0.0848333	0.00527812	0.245316	0.224233	0.290138	0.0204973	0.363476	0.588167	0.743528	0.993945	0.917446	0.723923
Ras-related GTP-binding protein	B2RZ38	Rragd	-0.324556	0.132285	0.157696	-0.0705874	0.642146	0.680692	0.36155	0.123184	0.576556	0.924583	0.919232	0.937435
N(alpha)-acetyltransferase 20, NatB catalytic subunit	B2RZ44	Naa20	0.0408761	0.107201	0.0549064	0.0656858	0.223693	1.39314	0.244386	0.369406	0.793053	0.924583	0.932917	0.804912
Cofactor required for Sp1 transcriptional activation subunit 8	B2RZ56	Med27	-0.0983919	0.132286	-0.0812678	-0.0516381	0.285775	0.779621	0.267397	0.316989	0.746274	0.924583	0.932392	0.825077
Mitochondrial ribosomal protein L18	B2RZ57	Mrpl18	-0.140214	-0.13821	0.3828	0.475019	0.392612	1.18963	0.352797	0.765004	0.68233	0.924583	0.920399	0.684502
Carbonic anhydrase	B2RZ61	Car7	0.166364	0.0218797	0.0423724	-0.105103	1.26104	0.0743229	0.0688861	0.28842	0.409601	0.984595	0.980949	0.841044
Signal recognition particle 19	B2RZ66	Srp19	0.0321659	0.0812644	0.0406196	0.188831	0.154802	0.429593	0.0513296	0.588585	0.848924	0.924583	0.982226	0.723923
DDB1 and CUL4-associated factor 7	B2RZ68	Dcaf7	0.09244	0.0121358	-0.00647891	0.0467891	0.846128	0.156617	0.0396259	0.481591	0.504497	0.973387	0.982704	0.761395
HEXIM P-TEFb complex subunit 2	B2RZ69	Hexim2	0.0462877				0.115033				0.887364
Actin-related protein 2/3 complex subunit 4	B2RZ72	Arpc4	-0.108657	-0.0200127	-0.0391095	0.089597	0.408884	0.214888	0.101465	0.361467	0.671046	0.958873	0.967362	0.806507
U1 small nuclear ribonucleoprotein 70 kDa	B2RZ74	Snrnp70	0.124293	0.0422038	0.197039	0.121741	0.60183	0.365487	0.748764	0.691643	0.590021	0.929332	0.915707	0.699724
Dehydrogenase/reductase X-linked	B2RZ76	Dhrsx	0.0339952	0.0310657	0.0563333	-0.0911886	0.176644	0.199196	0.113686	0.279861	0.82921	0.964708	0.96338	0.845893
Vacuolar protein sorting-associated protein 29	B2RZ78;B2RZ78-2;A0A0G2JTS3	Vps29	0.0583783	0.0693561	0.0187941	-0.0489857	0.559075	1.11741	0.228893	0.709651	0.609961	0.924583	0.936862	0.691818
Iron-sulfur cluster assembly enzyme	B2RZ79	Iscu	0.0766039	0.10435	0.0867786	0.0638029	0.230422	1.3168	0.248591	0.222692	0.787728	0.924583	0.932917	0.877293
LOC691431 protein	B2RZ89	Slc25a33	-0.145524	0.0188525	0.0262512	-0.149248	0.466678	0.108564	0.0468777	0.682532	0.646262	0.983834	0.982226	0.702842
Fam151b protein	B2RZ92	Fam151b	0.49536	0.170596	0.0600739	-0.115894	0.509109	0.564033	0.198551	0.532845	0.631026	0.924583	0.947784	0.744162
LOC689226 protein	D4A453;B2RZ96	Ube2r2	0.345676	-0.151569	0.330242	0.116259	0.940551	0.589972	1.02924	0.428262	0.476589	0.924583	0.915707	0.781775
PrdX deacylase domain-containing protein 1	B2RZA5	Prorsd1	0.0543949	0.0104722	0.0839799	-0.00607405	0.241843	0.0515351	0.183244	0.0142325	0.776954	0.992649	0.948368	0.989214
Slc30a6 protein	B2RZA8	Slc30a6	-0.0142292	0.0376603	0.0981332	0.0252596	0.0693063	0.0927368	0.355668	0.0864134	0.934124	0.983834	0.920399	0.955083
Polr3h protein	B2RZB0	Polr3h	0.186434	0.0120922	0.0902014	-0.134867	1.01413	0.0471586	0.733723	0.523425	0.460413	0.992649	0.915707	0.748456
Charged multivesicular body protein 2A	B2RZB5	Chmp2a	-0.0330473	0.00733039	-0.0983407	0.0816587	0.33996	0.0511766	0.330972	0.442304	0.71215	0.992649	0.926639	0.778852
U6 snRNA-associated Sm-like protein LSm8	B2RZB6	Lsm8	0.450742	-0.0442623	0.287261	0.166562	0.993944	0.202008	1.0754	0.592923	0.466833	0.964413	0.915707	0.723923
Small nuclear ribonucleoprotein Sm D1	B2RZB7	Snrpd1	0.0476375	0.0485547	0.126732	0.0549569	0.240226	0.358332	0.474072	0.299711	0.778073	0.930194	0.915707	0.833971
Proteasome assembly chaperone 4	B2RZB8	Psmg4	0.0690312	0.130953	0.148736	0.150561	0.382148	0.637587	1.45185	0.606629	0.687007	0.924583	0.915707	0.723723
Aig1 protein	B2RZC0	Aig1	-0.446171		-0.0109106	0.00755814	1.23171		0.0193475	0.0118301	0.41086		0.993788	0.989773
Ilf2 protein	Q7TP98;B2RZC6;A0A0H2UHX8	Ilf2	-0.0960409	-0.00501922	0.0422968	0.0608822	1.06606	0.0606066	0.433563	0.681798	0.450948	0.988386	0.915707	0.702842
Mitochondrial ribosomal protein 63	B2RZD0	Mrpl57	-0.241373	-0.0225336	0.0295572	0.00392196	0.79693	0.114877	0.0728991	0.0133518	0.518941	0.983502	0.979055	0.989229
Protein transport protein Sec61 subunit beta	B2RZD1	Sec61b	0.350891	0.00803765	0.264377	0.235555	0.632653	0.0222435	0.530009	0.727479	0.580931	0.993163	0.915707	0.686564
60S ribosomal protein L34	B2RZD4;F1LQ14;D4A4W9	Rpl34	-0.0684762	0.07062	0.215949	0.237963	0.196768	0.727041	0.647062	1.04847	0.812676	0.924583	0.915707	0.645887
RCG41580, isoform CRA_a	B2RZD5;D3ZSF9	Rpl22l1	-0.0364087	0.0145198	0.159479	0.122283	0.114849	0.068256	0.666003	0.69246	0.887577	0.986556	0.915707	0.699339
NDUFA4, mitochondrial complex-associated	B2RZD6	Ndufa4	0.194518	0.0158677	0.624962	0.636934	0.434392	0.119853	0.698726	1.28274	0.65857	0.982247	0.915707	0.645887
LYR motif-containing protein 9	B2RZD7	Lyrm9	-0.0320281	0.186477	0.278382	0.140092	0.0816065	0.624666	0.688326	0.38245	0.92222	0.924583	0.915707	0.801096
Calcium release-activated calcium modulator 2 protein	B2ZDP9	Orai2	-0.196112	0.0668696	-0.0635555	-0.571786	0.187652	0.242258	0.0625165	0.551192	0.820514	0.951224	0.981175	0.736638
Tumor protein p53-inducible protein 11	B3DMA0	Tp53i11	-0.00267688	0.0311815	-0.0280656	0.0434256	0.0112423	0.179496	0.0789838	0.266962	0.990439	0.969641	0.976004	0.85376
Ataxin 2-like	B3DMA1;A0A0G2JYE0	Atxn2l	0.103905	0.0142371	0.20323	0.12363	0.576582	0.195552	1.01193	1.07768	0.6008	0.966116	0.915707	0.645887
Acyl-CoA dehydrogenase family member 11	B3DMA2	Acad11	0.0386624	-0.0397821	0.0604903	0.0474564	0.332201	0.418005	0.145971	0.0938822	0.717102	0.924583	0.957364	0.951618
CCR4-NOT transcription complex subunit 7	B3DMA5	Cnot7	0.0806603	0.0110566	-0.029944	0.0166506	1.21722	0.0703015	0.176527	0.165231	0.413816	0.986556	0.948368	0.911185
Septin-11	B3GNI6;B3GNI6-2;B3GNI6-3;A0A0G2JUL7	Septin11	-0.00040106	0.038493	0.185935	0.109881	0.00245022	0.450139	0.899904	0.712219	0.998344	0.924583	0.915707	0.690581
Intraflagellar transport 27	B4F765	Ift27	-0.0534109	0.117496	0.503702	0.31951	0.470083	0.234504	0.748511	0.52114	0.644426	0.952701	0.915707	0.749272
Dymeclin	B4F766;A0A0H2UHP8	Dym	-0.168525	0.0302974	-0.197908	0.175389	0.849897	0.122111	0.565966	0.968675	0.504418	0.982247	0.915707	0.654296
Ccdc28b protein	B4F770	Ccdc28b	0.0888938	-0.00750793	0.211797	0.241565	0.185848	0.0462228	0.604952	1.17126	0.821316	0.992649	0.915707	0.645887
Ganglioside-induced differentiation-associated protein 1-like 1	B4F774	Gdap1l1	-0.12134	0.0269076	0.0235295	-0.0540544	1.17558	0.413319	0.133385	0.409844	0.423458	0.924583	0.961068	0.791495
Golgi associated PDZ and coiled-coil motif containing (Predicted)	B4F775	Gopc	-0.0509606	0.0781911	0.055925	-0.0806238	0.664652	1.7614	0.623733	0.914363	0.569678	0.924583	0.915707	0.663846
High mobility group nucleosome-binding domain-containing protein 5	B4F777;M0R5F8	Hmgn5	0.258613	-0.0104223	0.190674	0.0550651	0.484037	0.0546789	0.557378	0.197158	0.637284	0.991085	0.915707	0.889289
Replication factor C (Activator 1) 4 (Predicted), isoform CRA_a	B4F778	Rfc4	0.197646	-0.0237618	0.235371	0.211503	0.876796	0.084898	0.713539	1.14173	0.497645	0.984327	0.915707	0.645887
DCC-interacting protein 13-beta	B4F779	Appl2	-0.224046	-0.0250905	0.0134603	0.0182653	2.0956	0.168259	0.143586	0.225125	0.308014	0.97075	0.958567	0.876056
Protein SHQ1 homolog	B4F784;A0A0G2JYG4	Shq1	0.379097				0.292358				0.742323
CD2 antigen (Cytoplasmic tail) binding protein 2 (Predicted), isoform CRA_a	B4F786	Cd2bp2	0.234078	-0.0115802	0.200587	0.22508	0.717907	0.0985526	0.347884	0.735495	0.552634	0.983834	0.921225	0.686564
Apolipoprotein B editing complex 2 (Predicted), isoform CRA_a	B4F789	Apobec2	0.206729				0.929205				0.478265
Choline transporter-like protein 2	B4F795	Slc44a2	-0.0641486	0.0916794	0.0799681	0.0374138	0.359349	1.07147	0.44492	0.253849	0.699145	0.924583	0.915707	0.860104
Complex III assembly factor LYRM7	B4F7A1	Lyrm7	0.330748	0.0296412	0.00945972	-0.0631201	0.892308	0.136861	0.0277956	0.321178	0.496059	0.977718	0.989552	0.82495
Galectin	B4F7A3	Lgalsl	0.162834	0.0453135	0.116946	-0.00739548	0.290098	0.200015	0.203853	0.0143928	0.743528	0.964708	0.945836	0.989214
CD99 molecule (Xg blood group)	B4F7A5	Cd99	0.264069	0.0302252	0.111558	0.0368287	0.651214	0.152414	0.491029	0.124269	0.574096	0.974002	0.915707	0.936709
Non-specific serine/threonine protein kinase	B4F7A9	Csnk2a2	-0.0604116	0.0147023	-0.0615358	-0.0847175	0.757393	0.244395	0.474565	0.922162	0.534295	0.951021	0.915707	0.662456
Transcription initiation factor TFIID subunit 10	B4F7B2	Taf10	0.248276	0.377517	-0.0219427	-0.0462201	0.241016	0.944486	0.0339931	0.101015	0.777564	0.924583	0.987108	0.950043
Dual specificity protein phosphatase 15	B4F7B7;M0RD87	Dusp15	0.187683	0.0344285	0.0476329	-0.0126143	1.58216	0.124012	0.175235	0.0495069	0.346845	0.982247	0.948368	0.972087
Tubulin beta chain	B4F7C2	Tubb4a	0.143255				1.44655				0.374733
Leucine-rich repeat transmembrane neuronal protein 4	B4F7C5	Lrrtm4	0.0519495	0.0307861			0.479082	0.181584			0.639386	0.969258
Hebp1 protein	B4F7C7	Hebp1	0.21346	0.0423801	0.221746	0.0815134	0.698929	0.27754	2.64556	0.677796	0.558966	0.94842	0.802396	0.703582
RGD1566403 protein	B4F7D5	Tmem181	-0.00506012	0.0793267	-0.0264119	-0.0119367	0.0218283	0.578931	0.116508	0.0615114	0.981232	0.924583	0.963018	0.966869
Protein PALS1	B4F7E7	Pals1	0.117171	0.0248608	0.105419	0.0916117	1.43538	0.414494	0.66331	0.803216	0.377687	0.924583	0.915707	0.679936
Protein Niban 2	B4F7E8	Niban2	0.0477694	-0.00295778	-0.0240203	-0.00505471	1.10068	0.0358025	0.236635	0.0430155	0.437279	0.993123	0.93329	0.976607
ARVCF, delta catenin family member	B4F7F3	Arvcf	-0.0614768	0.0249419	-0.064416	-0.0233478	0.639128	0.559894	0.604424	0.327174	0.578682	0.924583	0.915707	0.82245
Cationic amino acid transporter 2	B5D5N9;B5D5N9-2	Slc7a2	-0.222056	0.182367	0.046611	-0.0893536	0.797348	0.714983	0.0743474	0.260889	0.518941	0.924583	0.978276	0.856138
Chromosome alignment maintaining phosphoprotein 1	B5DEG7	Champ1	-0.0313011	0.0162992	0.0558116	0.116946	0.223072	0.167727	0.239665	0.920878	0.793508	0.97075	0.933225	0.66303
LIM domain-containing protein 1	B5DEH0	Limd1	-0.253311	0.205752	-0.0621996	-0.409688	1.31289	0.885148	0.319885	1.36387	0.399943	0.924583	0.926639	0.645887
Erlin-2	B5DEH2	Erlin2	-0.0138837	0.0234284	0.0496826	0.122755	0.0466212	0.341064	0.260844	1.76308	0.956317	0.932532	0.932392	0.645887
UDP-N-acetylglucosamine pyrophosphorylase 1-like 1	B5DEH4	Uap1l1	0.0540735	0.0146838	-0.0764842	0.031871	0.588093	0.134519	1.08449	0.375487	0.596572	0.978707	0.915707	0.802606
Pcyox1l protein	B5DEI0	Pcyox1l	-0.159495	0.00789306	-0.0279397	0.06054	1.23495	0.0462991	0.126426	0.504236	0.41086	0.992649	0.963018	0.754414
SLIT-ROBO Rho GTPase-activating protein 2	B5DEJ1	Srgap2	-0.097314	0.103732	0.292093	0.221393	0.462005	0.638824	0.982241	1.08815	0.647376	0.924583	0.915707	0.645887
Fam160b2 protein	B5DEJ2	Fam160b2	0.0169195	0.063361	-0.150383	-0.0820748	0.063166	0.338417	0.495347	0.349178	0.941256	0.933562	0.915707	0.810651
Eefsec protein	D3Z9S4;B5DEJ5	Eefsec	-0.0707001	0.0687161	-0.0190559	0.0112029	0.544496	0.75417	0.140858	0.0685954	0.617065	0.924583	0.960084	0.962515
Thiamine pyrophosphokinase	B5DEJ6	Tpk1	-0.304108	0.173073	0.0357308	-0.0367093	1.47812	0.795118	0.121039	0.109753	0.370994	0.924583	0.963018	0.946632
LOC691036 protein	B5DEJ9	Sbf2	-0.0560875	0.0496033	-0.0577208	-0.0610374	0.529339	0.3124	0.311906	0.56004	0.623803	0.941224	0.926639	0.733365
Regulation of nuclear pre-mRNA domain-containing 1B	B5DEK0	Rprd1b	0.086537	-0.0154661	0.0174699	0.0394332	0.908022	0.133716	0.0911115	0.31811	0.488775	0.979284	0.970929	0.825077
Cleavage and polyadenylation-specific factor 1	B5DEL2;D4A0H5	Cpsf1	-0.0270642	-0.0333137	-0.0494364	0.044598	0.236154	0.287043	0.441087	0.211984	0.781822	0.944391	0.915707	0.880964
Tetratricopeptide repeat protein 17	B5DEL3	Ttc17	-0.186873	0.0374348	0.0651271	0.00970085	1.44899	0.145498	0.174686	0.0424207	0.374733	0.975508	0.948368	0.977212
Kelch-like 9 (Drosophila)	F1LM44;B5DEL5	Klhl9	-0.034433	-0.119982	-0.172785	-0.0585381	0.105729	0.771887	0.593659	0.476017	0.895638	0.924583	0.915707	0.764316
Complex I-15 kDa	B5DEL8;A0A0G2JZJ9	Ndufs5	0.0687343	0.0547187	-0.021445	0.057731	0.810442	0.811709	0.259578	0.691421	0.514016	0.924583	0.932392	0.699724
Transcription elongation factor SPT4	B5DEM7	Supt4h1	0.214153	0.110581	0.117135	0.0658838	1.4045	0.52384	0.57051	0.312619	0.38694	0.924583	0.915707	0.826927
Abhydrolase domain containing 8 (Predicted)	B5DEN3	Abhd8	0.0744604	0.202067	-0.00252236	-7.7365e-05	0.189762	0.542655	0.00372103	0.000162438	0.818194	0.924583	0.999708	0.999758
Elongation factor 1-beta	B5DEN5	Eef1b2	0.198114	0.00465184	0.138956	0.111175	0.497774	0.0234298	0.252271	0.404864	0.634808	0.993123	0.932392	0.793049
Vacuolar protein sorting-associated protein 28 homolog	B5DEN9;A0A0H2UHM0	Vps28	-0.0471549	0.0687801	0.0758757	0.0293981	0.284954	0.617603	0.192712	0.104942	0.746883	0.924583	0.948368	0.949122
Small nuclear ribonucleoprotein G	B5DEP7	Snrpg	0.269682	-0.00794132	-0.0213943	0.0622722	1.1116	0.0323743	0.043657	0.243517	0.434765	0.993123	0.982291	0.863409
Xaa-Pro aminopeptidase 3	B5DEQ3;G3V9W4	Xpnpep3	-0.0377938	-0.0161168	-0.0133064	-0.0497786	0.35496	0.0875245	0.146479	0.349746	0.701285	0.983834	0.957364	0.810651
RCG27500, isoform CRA_c	B5DEQ4	Snrpb2	-0.0559772	-0.0178486	-0.0513373	-0.115436	0.372041	0.199395	0.302228	2.34775	0.692525	0.964708	0.926734	0.623709
Protein Churchill	B5DER2	Churc1	0.544919				0.983174				0.469132
Small nuclear ribonucleoprotein Sm D2	B5DES0;M0R8K2	Snrpd2	-0.0265788	0.0276484	0.0865581	0.096519	0.0877841	0.354837	0.172171	0.254844	0.915805	0.930949	0.949186	0.859578
Copine 8	B5DEX3	Cpne8	-0.00471329	-0.00961298	0.105212	-0.032076	0.0164202	0.0693186	0.46072	0.0917953	0.985822	0.986556	0.915707	0.952368
THO complex 3	B5DEY5	Thoc3	0.122521	-0.029598	-0.0207057	0.146597	1.18891	0.0998584	0.0359716	0.527722	0.420954	0.983834	0.985428	0.745747
Sorting nexin	B5DEY8	Snx6	0.0388783	0.0177401	0.110405	0.162883	0.242974	0.242341	0.581857	1.67	0.776274	0.951224	0.915707	0.645887
Tcerg1 protein	B5DEZ4;D3ZTL0	Tcerg1	0.010656	0.0114923	0.0284604	0.0577296	0.0663936	0.0967154	0.262033	1.07572	0.938107	0.983834	0.932392	0.645887
Glucosamine-6-phosphate isomerase	B5DEZ6	Gnpda2	0.0696942	0.0111099	0.010029	0.0214014	0.243601	0.0670593	0.0238856	0.0749007	0.775675	0.986624	0.990892	0.960066
Plexin domain containing 2 (Predicted)	B5DEZ8	Plxdc2	-0.09491	0.0947963	-0.0568768	-0.00850854	0.704872	0.790454	0.180791	0.0335165	0.556926	0.924583	0.948368	0.981314
Embryonic ectoderm development	B5DF02	Eed	-0.08475	-0.00638369	0.0119696	-0.00579669	0.416602	0.0134424	0.0395422	0.0225709	0.666511	0.994417	0.982704	0.987665
Ras interacting protein 1 (Predicted), isoform CRA_a	B5DF05	Rasip1	-0.211854	-0.0549912	-0.117255	-0.159193	1.76331	0.377483	0.416029	0.808553	0.336198	0.928129	0.916001	0.679936
Mitochondrial ribonuclease P catalytic subunit	B5DF07	Prorp	-0.107835	0.0676372	0.0622142	-0.0685041	0.903089	0.598728	0.178093	0.312858	0.490909	0.924583	0.948368	0.826798
E2F-associated phosphoprotein	B5DF09	Eapp	0.149168	0.0193809	0.307284	0.134342	0.739198	0.0784945	3.17417	1.06437	0.542201	0.984595	0.565169	0.645887
AN1-type zinc finger protein 5	B5DF11	Zfand5	0.0629355	0.220636	0.0641398	0.00959333	0.0935	1.08946	0.076466	0.0155566	0.909723	0.924583	0.977092	0.989214
Uridine-cytidine kinase	Q9QYG8;B5DF24;A0A0G2JX05	Uck1	0.0048783	0.0640822	0.0285986	0.0105005	0.0516672	0.551454	0.147831	0.124964	0.951574	0.924583	0.957364	0.936659
Replication factor C (Activator 1) 5	B5DF29;A0A0G2K649	Rfc5	0.0623597	0.0146707	-0.0511446	0.0213381	0.143672	0.0560782	0.176537	0.142754	0.85953	0.990898	0.948368	0.924201
TAF6-like RNA polymerase II, p300/CBP-associated factor (PCAF)-associated factor (Predicted)	B5DF37	Taf6l	-0.0544893		-0.310023	0.0980771	0.197131		0.940517	0.313979	0.812676		0.915707	0.826671
Syntaphilin	B5DF41	Snph	0.0187312	0.114948	0.0844923	0.073453	0.0766419	0.789685	0.147132	0.20651	0.927004	0.924583	0.957364	0.883333
TNF receptor-associated factor 6	B5DF45	Traf6	-0.109002	0.055863	0.0531289	-0.0630353	0.460819	0.604307	0.13675	0.272995	0.647613	0.924583	0.961068	0.851772
Phosphomannomutase	B5DF46	Pmm2	0.245734	-0.0593717	0.072445	0.174866	1.36205	0.333561	0.263468	1.21928	0.396461	0.934165	0.932392	0.645887
tRNA 4-demethylwyosine synthase (AdoMet-dependent)	B5DF48	Tyw1	0.0215758	-0.142884			0.0494301	0.429254			0.953248	0.924583
ER membrane protein complex subunit 5	B5DF51	Mmgt1	0.145296	0.416098	0.519291	-0.329632	0.605725	0.693836	0.590474	0.411578	0.589205	0.924583	0.915707	0.79103
RCG55706	B5DF55	Stam	0.12182	0.0420445	0.0942827	0.0817355	0.445789	0.35854	0.246256	0.461981	0.654732	0.930194	0.932917	0.768319
Eukaryotic translation initiation factor 4C	Q6VV72;B5DF60;A0A0G2JVA7	Eif1ax	0.253215	-0.0452533	-0.14137	-0.183118	0.814893	0.25854	0.393692	0.656911	0.513615	0.951021	0.916094	0.711758
Non-specific serine/threonine protein kinase	B5DF62	Pak4	-0.200304	-0.11135	-0.012901	-0.000491282	1.9049	1.03577	0.0553988	0.00247301	0.313406	0.924583	0.98205	0.997898
Biliverdin reductase B	B5DF65	Blvrb	0.316041	-0.0238452	0.0929885	0.0755076	2.91333	0.120873	0.91724	1.66573	0.266649	0.982247	0.915707	0.645887
SPT7-like, STAGA complex subunit gamma	B5DF66	Supt7l	-0.144091	0.144853	0.00240764	-0.0314923	0.564553	1.29461	0.00495794	0.0812604	0.607259	0.924583	0.999708	0.957365
Brd3 protein	D3ZWU1;B5DF71	Brd3	0.049512	0.0475126	0.10895	-0.0421182	0.138949	0.244507	0.75813	0.246582	0.864224	0.951021	0.915707	0.863019
Oxysterol-binding protein	B5DF74	Osbpl11	-0.106586	-0.0347221	0.0462269	0.0449262	0.517102	0.250427	0.226286	0.957454	0.628098	0.951021	0.937582	0.654296
Conserved oligomeric Golgi complex subunit 8	B5DF86	Cog8	-0.226145	0.0780881	-0.0408284	-0.0259596	2.57544	0.753748	0.199033	0.125033	0.266649	0.924583	0.94774	0.936659
Cullin-3	B5DF89;A0A0G2JSP3	Cul3	-0.0544665	0.0136565	0.00685407	0.00911901	0.557168	0.181769	0.0333492	0.0684506	0.610614	0.969258	0.987717	0.962515
ELAV-like protein 1	B5DF91	Elavl1	-0.042002	0.0017611	0.117011	0.108923	0.295368	0.0237954	0.454125	0.661189	0.740498	0.993123	0.915707	0.710651
Protein PAT1 homolog 1	B5DF93	Patl1	-0.095982	-0.0510889	-0.0682346	0.19728	0.638373	0.243119	0.206272	1.01756	0.578863	0.951021	0.945532	0.646916
Ankyrin repeat and SOCS box-containing 1	B5DF97	Asb1	-0.103314	0.118615	0.024977	-0.115865	0.790666	1.53337	0.0603447	0.453564	0.519176	0.924583	0.981175	0.775415
Synaptotagmin-like 2	B5DFB1	Sytl2	0.035026	-0.0661215	0.138455	0.267328	0.0702884	0.173977	0.280504	0.8512	0.932939	0.969641	0.932337	0.672665
RB-binding protein 4, chromatin-remodeling factor	B5DFB2;D4A250	Rbbp4	0.069485	0.117391	0.0822596	0.0568882	0.163499	0.746132	0.404488	0.413419	0.841416	0.924583	0.916011	0.790932
Slc16a11 protein	B5DFC0;D4A6G3	Slc16a11	0.239616	-0.146806	0.222762	0.0867716	0.711602	0.923728	0.566826	0.239434	0.555947	0.924583	0.915707	0.866095
Protein transport protein SEC23	B5DFC3;A0A0G2JZM2	Sec23a	-0.0471613	0.0345585	-0.00603247	0.00898143	0.524732	0.939371	0.0350808	0.0625405	0.626702	0.924583	0.985738	0.966063
Eukaryotic translation initiation factor 3 subunit C	B5DFC8	Eif3c	-0.124481	0.0541477	-0.0357959	0.0077982	1.59848	1.44682	0.27698	0.0571372	0.346845	0.924583	0.932337	0.968847
Nidogen-2	B5DFC9;A0A0G2K3C8;W4VSR4	Nid2	0.107635	0.171572	0.0169279	0.0349894	0.290201	1.72777	0.0547408	0.170144	0.743528	0.924583	0.98205	0.907959
SH3 domain-binding glutamic acid-rich-like protein	B5DFD8	Sh3bgrl	0.433218	0.0149769	0.224745	0.0905269	0.794236	0.108281	1.31453	0.469355	0.519176	0.983834	0.915707	0.766
Membrane palmitoylated protein 6	B5DFE0	Mpp6	0.594263		2.13909	2.07156	0.491267		0.696036	1.18282	0.63558		0.915707	0.645887
REST corepressor 3	B5DFE7;F1LXS5	Rcor3	0.0765793				0.465413				0.646328
VPS37C subunit of ESCRT-I	B5DFF4	Vps37c	0.128291	-0.0359249	0.161573	0.0751866	0.439501	0.350176	0.985513	0.513978	0.657198	0.930949	0.915707	0.750687
Cytochrome b-561	B5DFI2	Cyb561	0.0128791	0.34014	0.168989	-0.103363	0.0197771	0.657297	0.410124	0.267721	0.983074	0.924583	0.916001	0.85376
AP complex subunit sigma	B5DFI3	Ap1s1	-0.115795	0.100256	-0.0377031	0.0233013	0.689864	1.19292	0.139797	0.0945849	0.560497	0.924583	0.960352	0.951332
Leucine-zipper-like transcription regulator 1	B5DFI4	Lztr1	-0.305985	0.0464405	0.771079	0.801359	1.34934	0.135709	0.410707	0.721662	0.396461	0.978263	0.916001	0.686564
RING-type E3 ubiquitin transferase	B5DFI5	Trim27	0.0654516	-0.0519202	0.140581	-0.0804961	0.15139	0.227186	0.803848	0.384655	0.852828	0.954598	0.915707	0.799989
Protein-serine/threonine kinase	B5DFI9	Pdk3	0.0254308	0.016792	0.00308368	0.0916416	0.125919	0.170262	0.0269718	1.28269	0.87682	0.969933	0.98992	0.645887
NFKB inhibitor interacting Ras-like protein 1 (Predicted), isoform CRA_a	B5DFJ1	Nkiras1	-0.00588255	0.0167691	0.10959	0.192559	0.0308726	0.145904	0.402833	1.26347	0.972914	0.975508	0.916011	0.645887
Vacuolar protein sorting-associated protein 18 homolog	B5DFJ4	Vps18	-0.0164147	0.0631617	-0.0761615	-0.0524494	0.162417	0.961102	0.308617	0.409005	0.842656	0.924583	0.926639	0.791495
Tmem9 protein	B5DFJ7	Tmem9	0.62325	0.0376087	0.353842	0.308611	1.34403	0.10014	0.670884	0.898884	0.398368	0.983834	0.915707	0.664453
AP-3 complex subunit delta	B5DFK6	Ap3d1	-0.105084	0.0159295	0.0301425	0.0330583	1.26443	0.2492	0.145606	0.252629	0.408571	0.951021	0.957364	0.860104
Alpha/beta hydrolase domain-containing protein 17C	B5DFK7	Abhd17c	0.0242211	-0.0548338	0.0749404	0.177681	0.0637017	0.198218	0.15513	0.669831	0.941029	0.964708	0.956285	0.707738
Pdxdc1 protein	B5DFK8;G3V6B0	Pdxdc1	-0.0582107	0.00640601	-0.0175625	-0.0326899	0.692632	0.0685226	0.146045	0.586013	0.559784	0.986556	0.957364	0.723923
Snta1 protein	B5DFL0	Snta1	-0.00551431	0.0689399	0.145125	0.151813	0.0275154	1.05521	0.94017	1.62346	0.976508	0.924583	0.915707	0.645887
Integrin beta 1 binding protein 1 (Predicted), isoform CRA_a	B5DFL3	Itgb1bp1	-0.125308	0.197279	0.0162986	0.206561	0.579543	0.936646	0.0659736	1.59551	0.600661	0.924583	0.981175	0.645887
SAP30 binding protein (Predicted), isoform CRA_a	B5DFL5	Sap30bp	0.079437	0.039929	0.127743	-0.0743012	0.124732	0.192924	0.410227	0.331941	0.878264	0.967702	0.916001	0.81862
SEC14 and spectrin domain-containing 1	B5DFL9	Sestd1	-0.0813854	0.00355964	0.0862302	0.109232	0.553619	0.033562	0.649419	1.40304	0.612376	0.993123	0.915707	0.645887
Pre-mRNA-splicing factor SPF27	B5DFM8	Bcas2	-0.033636	0.0412665	0.14393	0.005564	0.110803	0.2527	0.74632	0.0242154	0.891268	0.951021	0.915707	0.987097
COP9 signalosome complex subunit 9	B5DFN0	Cops9	0.351873	-0.190129	-0.178975	-0.0893011	0.572249	0.496943	0.131971	0.111062	0.602648	0.924583	0.961068	0.945138
Eukaryotic translation initiation factor 1B	B5DFN1;B0K008	Eif1b	0.116013	0.115273	0.0887509	-0.0479634	0.276632	0.891782	0.160403	0.0992367	0.751511	0.924583	0.953976	0.950128
S-adenosylhomocysteine hydrolase-like protein 1	B5DFN2;A0A140TAI8	Ahcyl1	-0.0998218	0.076482	0.0314136	-0.024444	0.834031	1.5031	0.304146	0.35138	0.50717	0.924583	0.926639	0.809422
Ubiquinol-cytochrome-c reductase complex assembly factor 2	B5DFN3;D3Z949	Uqcc2	0.359728	0.00304898	0.072838	0.0694515	2.17364	0.0179917	0.26145	0.897903	0.299339	0.994087	0.932392	0.664453
Prefoldin 5 (Predicted), isoform CRA_a	B5DFN4	Pfdn5	0.197668	0.0121437	0.325574	0.257283	0.81267	0.0899466	0.789215	1.05414	0.514016	0.983834	0.915707	0.645887
Ubiquitin-related modifier 1	B6ID11	Urm1	0.205797	0.0109923	0.180319	0.0303419	0.747353	0.118111	0.582555	0.0901727	0.53902	0.982267	0.915707	0.952368
Adhesion G protein-coupled receptor B1	C0HL12	Adgrb1	-0.0561309	0.0290798	-0.0137642	-0.0899129	0.624123	0.438399	0.074705	1.19222	0.582479	0.924583	0.978276	0.645887
Small integral membrane protein 20	C0HLM6	Smim20	0.00179465	0.0289173	0.000111522	-0.061783	0.0107817	0.192249	0.000318163	0.416062	0.990786	0.967886	0.999928	0.789848
Protein PIGBOS1	C0HLN0	Pigbos1	0.28145				0.645097				0.574927
Filamin A	C0JPT7	Flna	-0.286823	0.216242	0.0568341	0.171782	0.649155	2.03181	0.501592	0.920279	0.574096	0.924583	0.915707	0.66303
LIM and senescent cell antigen-like-containing domain protein	C0KUC6;C0KUC5	Lims1	-0.111069	0.142547	-0.11145	-0.144627	0.413415	0.840386	0.497913	0.82613	0.668696	0.924583	0.915707	0.678283
Neuropilin and tolloid-like protein 2	C6K2K4;F1MA16	Neto2	0.0298696	-0.0133035	0.0463716	-0.0454784	0.229672	0.0981006	0.190912	0.249699	0.788321	0.983834	0.948368	0.861941
NAD-dependent protein deacetylase	C6ZII9	Sirt3	0.0920814	-0.0184842	-0.0210939	0.0167203	1.14662	0.196079	0.139362	0.155121	0.427065	0.965972	0.960831	0.915071
Eukaryotic translation initiation factor 2 subunit 3, Y-linked	C9WPN6	Eif2s3y	-0.0650201	0.320978	-0.314907	-0.355292	0.208465	0.369397	0.26412	0.449993	0.80404	0.928351	0.932392	0.777248
SH3 and cysteine rich domain 2 (Predicted), isoform CRA_a	D4A3C3;D0IN10	Stac2	-0.0212071				0.0943308				0.908713
Protein cornichon homolog 3	D0Q0Y7	Cnih3	-0.874886	0.506534			1.04845	0.873049			0.454679	0.924583
GTP-binding protein 1	D2XV59	Gtpbp1	-0.0426033	0.00659342	0.0646811	-0.0253158	0.317533	0.0881442	0.640949	0.294991	0.725195	0.983834	0.915707	0.836624
Lipoyltransferase 1	D3Z7Z4	Lipt1	0.0761894	0.113079	-0.150782	-0.116911	0.515185	1.4082	0.769761	0.757272	0.629032	0.924583	0.915707	0.684502
RAN-binding protein 10	D3Z7Z5	Ranbp10	-0.123965	0.0723554	0.0179731	-0.014944	1.04306	0.654566	0.0877283	0.0855175	0.454679	0.924583	0.971989	0.955297
Apoptosis and caspase activation inhibitor	D3Z853	Aven	0.249171	0.0629006	0.0501845	0.108485	0.397644	0.226645	0.0864423	0.376461	0.679152	0.955515	0.972292	0.802242
Similar to KIAA0406-like protein (Predicted)	D3Z854	Tti1	0.0516778	0.376498	-0.264032	-0.202917	0.120561	0.427118	0.260887	0.374605	0.882625	0.924583	0.932392	0.802916
CWF19-like 1, cell cycle control (S. pombe) (Predicted)	D3Z863	Cwf19l1	-0.0269697	-0.00524255	0.0240861	-0.00882542	0.157457	0.0401954	0.179795	0.0787757	0.846813	0.993115	0.948368	0.957365
Mannose-P-dolichol utilization defect 1 protein	D3Z865	Mpdu1	-0.0997877	0.0156811	-0.0379077	0.0110723	0.34264	0.0531113	0.199916	0.0537947	0.710412	0.992253	0.947334	0.969739
TBC1 domain family, member 4	D3ZGN0;D3Z881	Tbc1d4	0.0575393	-0.00275964	0.00170874	-0.0304932	0.493257	0.0158429	0.00726236	0.211346	0.635402	0.994087	0.998707	0.880964
Deoxynucleoside triphosphate triphosphohydrolase SAMHD1	D3Z898;D4A2W9	Samhd1	-0.165896	0.0385636	-0.0560355	-0.0375461	1.8395	0.372808	0.405075	0.342693	0.326035	0.928351	0.916011	0.814611
Similar to mKIAA0738 protein (Predicted), isoform CRA_a	D3Z8A4	Tcaf1	-0.0932393	-0.045539	0.0384601	0.0165303	0.829901	0.377141	0.169309	0.0943583	0.508381	0.928129	0.950632	0.951504
Cytochrome c oxidase assembly protein COX16 homolog, mitochondrial	D3Z8B0	Cox16	0.0304181				0.0778016				0.925839
Nucleoporin 133	D3Z8B2	Nup133	-0.0737739	0.0388394	0.0360452	0.0191832	0.806617	0.638709	0.247903	0.179288	0.514645	0.924583	0.932917	0.902395
USP1-associated factor 1	D3Z8C7	Wdr48	0.0103674	-0.00787851	0.0265471	0.0117929	0.166316	0.177169	0.227577	0.135915	0.839663	0.969641	0.937582	0.930508
BLOC-1-related complex subunit 8	D3Z8D3	Borcs8	0.162892	0.0856313	-0.0684345	0.0505471	0.862219	0.521624	0.295985	0.142892	0.501607	0.924583	0.929417	0.924134
SLIT and NTRK-like family, member 1	D3Z8D8	Slitrk1	-0.0896382	0.0477986	-0.0238408	-0.0076399	0.451989	0.271058	0.0560336	0.0256972	0.652662	0.949672	0.981909	0.986392
Ribosomal protein S6 kinase	D3Z8E0	Rps6ka3	-0.102466	0.0154424	0.0343617	0.0342536	1.19315	0.167875	0.263143	0.376266	0.419409	0.97075	0.932392	0.802242
Calmodulin-regulated spectrin-associated protein 1	D3Z8E6;A0A0G2K5T1	Camsap1	-0.00908936	0.0365558	0.0266197	-0.0274661	0.0863687	0.793246	0.283006	0.400497	0.917134	0.924583	0.932149	0.794366
Cohesin loading complex subunit SCC4 homolog	D3Z8G8	Mau2	-0.445773				0.769382				0.527081
Glutathione S-transferase, theta 3	D3Z8I7	Gstt3	0.101847	0.0892031	-0.0145021	-0.195935	0.373501	0.246352	0.0385038	1.38973	0.691434	0.951021	0.982704	0.645887
PDZ domain containing 11 (Predicted), isoform CRA_a	D3Z8K0;A0A096MJV2	Pdzd11	0.180711	0.0221822			0.93516	0.163546			0.477513	0.972726
Spermatogenesis-associated 33	D3Z8L2	Spata33	0.0689855	0.0421698	-0.0048383	0.203559	0.202922	0.27823	0.0139527	1.30155	0.807527	0.947598	0.994932	0.645887
Pumilio RNA-binding family member 1	D3ZQL8;D3Z8L5;A0A0G2K8F9	Pum1	-0.0731192	0.083483	0.0409873	0.0215535	0.382275	2.02349	0.495884	0.221313	0.687007	0.924583	0.915707	0.877517
Ras-related protein R-Ras	D3Z8L7	Rras	-0.0604387	0.00140928	0.101558	0.101954	0.328536	0.0136729	0.691847	0.899312	0.718385	0.994417	0.915707	0.664453
TSC22 domain family protein 1	D3Z8M8	Tsc22d1	0.59869	0.153501	1.3012	0.97349	0.442788	0.480883	0.661826	0.795873	0.656685	0.924583	0.915707	0.681635
Stress-associated endoplasmic reticulum protein	D3Z8N0	Serp2	-0.17185	0.132665	0.39907	0.212487	0.436893	0.423645	1.09749	0.841228	0.657828	0.924583	0.915707	0.67551
E3 ubiquitin-protein ligase RNF187	D3Z8N2;M0R8K1	Rnf187	-0.081192	0.119232	0.204173	-0.0845196	0.174149	0.453797	0.897953	0.172369	0.831431	0.924583	0.915707	0.906655
Ring finger protein 7	D3Z8P1	Rnf7	0.156931	0.109525	0.344189	0.279759	0.275378	0.37176	0.428898	0.624795	0.75192	0.928351	0.915707	0.716736
Pyridoxal kinase	D3Z8P5	RGD1566085	0.407512	0.231347	0.214185	0.163642	1.32598	0.953463	0.640919	0.396025	0.399943	0.924583	0.915707	0.796275
RCG25747	D3Z8Q5	Tusc2	0.325755	-0.166616	-0.0477862	0.0773902	0.921506	1.32311	0.0859679	0.226078	0.482198	0.924583	0.972467	0.875589
Poly [ADP-ribose] polymerase	D3Z8Q6	Tnks	0.0770526	-0.026059	0.0685571	0.108421	0.382554	0.129927	0.107247	0.258546	0.687007	0.981083	0.96549	0.85751
Cytosolic iron-sulfur assembly component 2B	D3Z8Q7	Ciao2b	0.0553507	0.161979	0.0674789	0.0936303	0.129571	1.61218	0.256776	0.581492	0.873836	0.924583	0.932392	0.725535
Multiple C2 and transmembrane domain-containing protein 1	D4ABL6;D4ABL6-2;D3Z8Q9;A0A286YFH5	Mctp1	-0.166373				0.690519				0.560353
RNA-binding motif protein 25-like 1	D3Z8R4;F1LT30	Rbm25l1	-0.120778	0.08559	0.00723373	-0.0663135	1.34955	0.952342	0.0283495	0.446467	0.396461	0.924583	0.989552	0.777263
Polyamine oxidase	D3Z8W0	Paox	-0.377952	0.305806	0.0602257	-0.028706	1.33285	1.31928	0.197494	0.113328	0.399943	0.924583	0.947784	0.944935
Rho guanine nucleotide exchange factor 33	D3Z8W6	Arhgef33	-0.164354	0.0348237	0.111618	0.0855354	1.02447	0.119759	0.289867	0.333181	0.458057	0.982247	0.92967	0.81862
Centrosomal protein of 104 kDa	D3Z8X7;D3Z8X7-2;A0A1P0QEF5	Cep104	0.0126774				0.0473004				0.956152
Protocadherin gamma subfamily A, 2	D3Z8Y3	Pcdhga2	0.0570677	0.0018188	-0.154075	-0.00475893	0.495454	0.00863184	0.387746	0.0163569	0.635402	0.996017	0.916094	0.989214
SOSS complex subunit C	D3Z914	Inip	0.301345	-0.054168	0.0713027	0.0796628	1.12426	0.361061	0.386462	0.446655	0.430697	0.930194	0.916094	0.777263
Ubiquitin carboxyl-terminal hydrolase MINDY	D3Z916	Mindy3	0.0357375	-0.0248795	-0.0690675	0.196678	0.090865	0.0916787	0.135066	0.782818	0.912342	0.983834	0.961068	0.684496
High mobility group 20A	D3Z937	Hmg20a	0.299767	0.145028	0.318791	0.235256	0.636352	0.950112	0.91766	0.690225	0.579185	0.924583	0.915707	0.699871
Methionine--tRNA ligase, cytoplasmic	D3Z941	Mars	-0.0930308	0.0518234	0.0098758	-0.00843242	1.18822	0.780578	0.112606	0.124723	0.420954	0.924583	0.96408	0.936659
Carnosine synthase 1	D3Z945	Carns1	0.20745	-0.131925			1.102	0.270371			0.437279	0.949672
Similar to RIKEN cDNA 2210416J16 (Predicted), isoform CRA_b	D3Z946	Tmem70	-0.296301	0.0409765	0.0328851	0.0887416	2.37562	0.249212	0.185433	0.693545	0.268366	0.951021	0.948368	0.698989
Phosphoglucomutase 2-like 1	D3Z955	Pgm2l1	0.667911	-0.136332	-0.384167	0.272788	1.19716	0.225855	0.526625	0.800038	0.418786	0.955932	0.915707	0.679936
Retinaldehyde binding protein 1 (Predicted), isoform CRA_a	D3Z956	Rlbp1	-0.00555653	0.0355496	-0.0880203	0.113783	0.0218758	0.308075	0.325985	1.03273	0.981232	0.941543	0.926639	0.645887
2-like	D3Z973	LOC102546963	0.235812	-0.0543674	0.106522	0.0374398	1.15289	0.167752	0.165232	0.0739296	0.427065	0.97075	0.95074	0.960066
alpha-1,2-Mannosidase	D3Z979	Man1c1	-0.0273923	0.0494283	-0.0243516	0.0145503	0.105262	0.150573	0.0488169	0.032697	0.895987	0.974419	0.982226	0.981432
Plexin A1	D3Z981	Plxna1	-0.174352	0.0447731	-0.0125309	-0.0244386	2.08979	0.848078	0.0976684	0.240722	0.308014	0.924583	0.968678	0.86501
Family with sequence similarity 163, member B	D3Z988	Fam163b	0.0744665	-0.0439959	0.20646	0.153686	0.117041	0.158519	0.591887	0.231594	0.885887	0.973257	0.915707	0.872361
TBC1 domain family, member 22a	D3Z994	Tbc1d22a	-0.0794085	0.0201243	0.0130185	-0.0147467	0.495935	0.279297	0.120415	0.17393	0.635402	0.94676	0.963018	0.905577
Transmembrane protein 200B	D3Z9B6	Tmem200b	-0.40081		0.158086	0.238712	0.744905		0.390548	0.854516	0.540083		0.916094	0.671098
Meiosis regulator for oocyte development	D3Z9C0	Mios	-0.068623	-0.0199576	0.0732202	0.0894681	0.653497	0.208871	0.268853	0.572668	0.574096	0.959999	0.932392	0.727029
Family with sequence similarity 50, member B	D3Z9C2	Fam50b	0.0665245	-0.0785315			0.16281	0.286432			0.842094	0.944413
Protein piccolo	F1M7V4;D3Z9C7	Pclo	-0.0226635	0.0484628	0.0106214	-0.0391469	0.150826	0.563676	0.0451889	0.311714	0.852828	0.924583	0.982226	0.827271
Similar to KIAA1549 protein	D3Z9D0	RGD1306271	0.0223452	-0.0228671	0.106782	0.0545625	0.0987564	0.328282	0.826275	0.568378	0.903538	0.935709	0.915707	0.730384
FYVE and coiled-coil domain autophagy adaptor 1	D3Z9D2	Fyco1	-0.0474643	0.140865	-0.270261	-0.185921	0.260284	1.13594	1.12433	1.01492	0.761463	0.924583	0.915707	0.647207
Elastin microfibril interfacer 1	D3Z9E1	Emilin1	0.340448	0.100647	0.199575	0.129887	1.38564	0.498014	0.63408	0.413887	0.390682	0.924583	0.915707	0.790932
Cleavage and polyadenylation specificity factor subunit 2	D3Z9E6	Cpsf2	0.00821248	-0.0892618	0.031847	0.0853829	0.0587825	1.07579	0.192546	0.755287	0.944621	0.924583	0.948368	0.684502
Double PHD fingers 3	D3Z9E7	Dpf3	-0.00233807	0.0192568	-0.0274526	-0.0878563	0.00788702	0.0820918	0.0573583	0.397568	0.993452	0.984327	0.981909	0.795777
F-box and WD-40 domain protein 17	D3Z9G1	Fbxw17	-0.285796	0.366014	0.0822351	-0.00465988	0.747766	1.19217	0.308472	0.0153952	0.53902	0.924583	0.926639	0.989214
Cerebellin 3 precursor	D3Z9H1	Cbln3	0.0196104	0.0423974	-0.0543431	0.0991223	0.0783569	0.159259	0.141936	0.420339	0.925322	0.973167	0.959632	0.786419
Hyaluronan and proteoglycan link protein 4	D3Z9H2	Hapln4	0.0473081	0.0438752	0.0627032	0.114527	0.356744	0.317398	0.29678	1.41683	0.700905	0.940768	0.929351	0.645887
Transmembrane protein 145	D3Z9I0	Tmem145	-0.0144864	-0.0119387			0.0186717	0.0165141			0.983908	0.994087
Cytochrome c oxidase assembly factor 3	D3Z9I1	Coa3	0.0906185	-0.0181448	0.122758	0.226952	0.19705	0.103196	0.494653	1.51524	0.812676	0.983834	0.915707	0.645887
FYVE, RhoGEF and PH domain-containing 2	D3Z9I3	Fgd2	-0.248901	-0.0478411	0.0790352	-0.0607759	2.01421	0.0978153	0.131294	0.15565	0.309228	0.983834	0.961068	0.915071
Non-specific serine/threonine protein kinase	D3Z9J7	Ulk2	0.0755735	-0.178381	-0.107644	-0.18879	0.374902	1.5442	0.186885	0.597833	0.690768	0.924583	0.948368	0.723923
Spermidine/spermine N1-acetyl transferase 2 (Predicted), isoform CRA_a	D3Z9J8	Sat2	-0.0377988	0.0610484	0.140602	0.0132242	0.102818	0.327018	0.246006	0.0308582	0.897978	0.936043	0.932917	0.982561
RCG57409, isoform CRA_a	D3Z9K1	Tmem200a	0.0748469	-0.0400093	-5.0065e-05	-0.179753	0.182603	0.0860964	0.000125359	0.583601	0.823602	0.984327	0.999928	0.723923
Mitochondrial ribosomal protein L54	D3Z9K2	Mrpl54	0.0289598	0.0323509	-0.0442595	-0.102522	0.0438124	0.187793	0.150321	0.540404	0.959241	0.969093	0.957364	0.741139
Pleckstrin homology domain-containing O2	D3Z9K4	Plekho2	0.0212055	0.075397	0.329686	0.309082	0.077308	0.869033	0.525728	0.863918	0.926408	0.924583	0.915707	0.66933
Non-structural maintenance of chromosomes element 4	D3Z9K8	Nsmce4a	-0.0745366	0.160363	0.0516212	0.191515	0.320718	0.455872	0.122167	0.31872	0.723161	0.924583	0.963018	0.825077
Glycerophosphodiester phosphodiesterase domain containing 2 (Predicted), isoform CRA_a	D3Z9K9	Gdpd2	-0.119021	0.0857619	-0.136693	0.0225847	0.963679	0.447947	0.443967	0.089509	0.470241	0.924583	0.915707	0.952738
Acylglycerol kinase, mitochondrial	D3Z9L0	Agk	-0.0351363	0.0274528	0.0712767	0.0750116	0.248968	0.31644	0.389921	0.745167	0.770979	0.940768	0.916094	0.685415
WD repeat domain 11	D3Z9L5	Wdr11	-0.120994	0.0183076	0.00559989	-0.0277636	1.53347	0.48195	0.031497	0.244749	0.353794	0.924583	0.988892	0.86332
U6 small nuclear RNA (adenine-(43)-N(6))-methyltransferase	D3Z9M1	Mettl16	-0.238822		-0.374699	-0.0479863	1.39483		1.61877	0.151699	0.388758		0.915707	0.918533
Peptidylprolyl isomerase	D3Z9M5	Fkbp7	0.268784	0.024201	0.0762126	0.119027	0.422329	0.0797315	0.165997	0.350099	0.665525	0.984595	0.950632	0.810616
Versican core protein	D3Z9N6	Vcan	0.0828949	0.0923032	0.026487	0.0323088	0.23419	0.691305	0.0621588	0.129515	0.783873	0.924583	0.981175	0.934901
3-ketodihydrosphingosine reductase	D3Z9P1;A0A0G2K4V4	Kdsr	-0.189363	0.027489	0.0772772	0.0562188	2.94612	0.247998	0.527247	0.393382	0.266649	0.951021	0.915707	0.796789
Methyltransferase-like 22	D3Z9R2	Mettl22	-0.134954	0.0667591	-1.3728	-0.417278	1.01753	0.47882	0.702044	1.03345	0.459593	0.924583	0.915707	0.645887
ATP synthase subunit ATP5MJ, mitochondrial	D3Z9R8	Atp5mj	-0.113383	-0.0814183	-0.142472	0.329885	0.345739	0.211197	0.213089	1.19757	0.708243	0.959595	0.943571	0.645887
RCG58455, isoform CRA_a	D3Z9V8	Tmem25	0.267976	-0.0626336	-0.205142	0.00621247	1.82224	0.183777	0.468161	0.0160381	0.331038	0.969093	0.915707	0.989214
Ceramide kinase	D3Z9Y3	Cerk	-0.174956	0.110518	0.123559	-0.012584	1.89252	1.27624	1.04276	0.0515906	0.313905	0.924583	0.915707	0.970439
Ankyrin 1	D3Z9Z0	Ank1	-0.0941641	0.0495609	0.0274689	0.00992102	1.10127	0.410707	0.210062	0.0989431	0.437279	0.924583	0.945129	0.950132
Putative lipoyltransferase 2, mitochondrial	D3Z9Z2	Lipt2	0.181688	-0.0947079	-0.0453644	0.169701	1.29882	0.493706	0.0889133	0.36118	0.404659	0.924583	0.971181	0.806507
SWI/SNF-related matrix-associated actin-dependent regulator of chromatin subfamily A containing DEAD/H box 1	D3Z9Z9	Smarcad1	-0.0859313	0.0304673	0.044292	-0.0221992	0.439859	0.129069	0.163498	0.103005	0.657198	0.981146	0.952836	0.949122
Pleckstrin homology and RhoGEF domain-containing G3	D3ZA21	Plekhg3	-0.179774	0.21739	-0.372186	-0.276088	1.22307	0.897853	0.974649	0.60458	0.412105	0.924583	0.915707	0.723723
Phosphatidylinositol-3,5-bisphosphate 3-phosphatase	D3ZA31	Mtmr2	-0.0882777	0.00636517	0.0205774	0.0213772	1.37914	0.0712427	0.204295	0.365165	0.391064	0.986296	0.945644	0.805435
Autophagy-related protein 13	D3ZA45	Atg13	0.026763	0.0477585	-0.0462118	-0.029386	0.17069	0.829563	0.226712	0.192814	0.834655	0.924583	0.937582	0.890699
Gem-interacting protein	D3ZA46	Gmip	-0.0265745	-0.238392	0.238557	0.09158	0.034909	0.633404	0.499802	0.173982	0.969414	0.924583	0.915707	0.905577
Ecdysoneless cell cycle regulator	D3ZA55	Ecd	-0.210028	-0.231105	-0.52924	-0.735357	0.694056	0.244649	0.645067	0.512324	0.559784	0.951021	0.915707	0.750687
Leucine-rich repeat-containing 61	D3ZA60	Lrrc61	0.191968	0.152475	0.149185	0.0183711	0.674694	0.504235	0.568273	0.076089	0.567204	0.924583	0.915707	0.959727
Proline-serine-threonine phosphatase-interacting protein 2	D3ZA66	Pstpip2	0.00740633	-0.142484	0.52883	0.487772	0.021292	0.465092	1.59465	0.707338	0.98171	0.924583	0.915707	0.692299
Progressive external ophthalmoplegia 1 homolog (Human) (Predicted)	D3ZA68	Twnk	0.102884				0.807151				0.514412
Talin 2	D3ZA84;D3ZT58;D4A3B0	Tln2	-0.0127418				0.133473				0.870798
NFU1 iron-sulfur cluster scaffold homolog, mitochondrial	D3ZA85	Nfu1	0.252945	-0.00210992	0.146502	0.133283	0.685524	0.0127921	1.6089	0.743668	0.562416	0.994417	0.915707	0.685483
Acyl-CoA thioesterase 13	D3ZA93	Acot13	0.372968	-0.0642899	0.173396	0.087129	1.54713	0.364248	0.420492	0.352324	0.351325	0.930097	0.915707	0.809009
MAGUK p55 subfamily member 2	D3ZAA9	Mpp2	-0.0445973	-0.0354428	0.0567753	0.00920783	0.434415	0.466331	0.348459	0.0629469	0.65857	0.924583	0.921036	0.966063
ORC ubiquitin ligase 1	D3ZAB6	Rnf219	0.0994171				0.418767				0.666359
RCG49849	D3ZAE6	Vasn	0.115852	0.0976285	0.0703423	-0.0381398	0.43511	0.592621	0.173981	0.0955055	0.658426	0.924583	0.948368	0.951218
ATP synthase subunit f, mitochondrial	D3ZAF6	Atp5mf	0.0861071	-0.043481	-0.135544	0.0162277	0.350498	0.326738	0.888062	0.093946	0.704045	0.936054	0.915707	0.951618
TBC1 domain family, member 2B	D3ZAF7	Tbc1d2b	-0.0613418	0.0703562	-0.0814899	-0.0772769	0.220736	0.488972	0.303385	0.547992	0.795089	0.924583	0.926639	0.737544
SH3 and PX domains 2B	D3ZAF9	Sh3pxd2b	0.0707245	0.0145885	-0.0833942	-0.117095	0.255141	0.0874249	0.284031	0.445888	0.766532	0.983834	0.931949	0.777263
Microtubule-associated protein 9	D3ZAG3	Map9	0.12076	0.0803952	0.130964	0.026178	0.309331	0.750618	0.814045	0.102146	0.731187	0.924583	0.915707	0.949282
U2 snRNP-associated SURP domain-containing	D3ZAI0;D4A4B4	U2surp	-0.0804832	0.0429184	0.000253617	0.0723144	1.59035	0.567838	0.000907969	0.580123	0.346845	0.924583	0.999708	0.726815
5'-nucleotidase domain-containing 3	D3ZAI6	Nt5dc3	-0.234687	-0.00526976	0.0637908	0.122925	0.776095	0.0173391	0.398102	0.829859	0.525161	0.994087	0.916094	0.678149
Leucine-rich repeat transmembrane neuronal protein 3	D3ZAL8;A0A0G2JVU0	Lrrtm3	-0.0114863	0.0768404	-0.133245	0.00648378	0.0550808	0.432748	0.480378	0.0255535	0.948026	0.924583	0.915707	0.986569
Alpha glucosidase 2 alpha neutral subunit (Predicted)	D3ZAN3	Ganab	-0.0578957	0.0490528	0.0597538	0.00724002	1.91389	0.982269	0.687312	0.0796328	0.312512	0.924583	0.915707	0.957365
Solute carrier family 35 member B4	D3ZAN4	Slc35b4	-0.270523		-0.420216	0.987504	1.05256		0.164697	0.984858	0.454679		0.951436	0.652945
PRELI domain-containing 3A	D3ZAN9	Prelid3a	-0.201214	0.0305257	0.00925101	-0.0773238	0.839495	0.418563	0.0636014	0.762637	0.505342	0.924583	0.981175	0.684502
Glycerol-3-phosphate dehydrogenase [NAD(+)]	D3ZAP9	Gpd1l	-0.0808028	0.0128875	0.0917672	0.10866	0.612645	0.210399	0.276251	0.557726	0.586668	0.959821	0.932337	0.734003
FUN14 domain-containing 2	D3ZAQ0	Fundc2	0.224842	-0.0331568	0.232434	0.353386	0.23733	0.175253	0.269274	0.771747	0.780824	0.969641	0.932392	0.684502
Mothers against decapentaplegic homolog	D3ZAQ2	Smad6	0.0637094				0.155277				0.848737
ERCC excision repair 1, endonuclease non-catalytic subunit	D3ZAQ9	Ercc1	0.00890519	0.0438308	0.0927995	0.108985	0.0456476	0.359099	0.31997	0.453773	0.957506	0.930194	0.926639	0.77524
Low density lipoprotein receptor adapter protein 1	D3ZAR1	Ldlrap1	0.0186991	0.123614	0.11674	0.013718	0.0874174	0.493895	0.215458	0.0463445	0.916094	0.924583	0.942706	0.974934
Ubiquitinyl hydrolase 1	D3ZAR8	Otub2	-0.210077	0.0577724	-0.0714425	0.314451	1.31068	0.315094	0.256908	0.622586	0.399943	0.941224	0.932392	0.716904
40S ribosomal protein S2	D3ZAS1	D3ZAS1	0.290662	0.345489	-0.236585	-0.134306	0.450087	0.236242	0.289281	0.218235	0.65309	0.952587	0.92967	0.877631
Small G protein-signaling modulator 1	D3ZW66;A0A0U1RS33;D3ZAS2;A0A0G2K6Y4	Sgsm1	0.0473693	0.0367171	0.0229505	0.0558888	0.364991	0.282737	0.169001	0.721884	0.696312	0.946251	0.950632	0.686564
Spliceosome-associated factor 3, U4/U6 recycling protein	D3ZAS8	Sart3	0.0584444	-0.0278001	-0.0327819	0.0755576	0.594978	0.220286	0.132285	0.516516	0.593395	0.956895	0.961068	0.750687
DDRGK domain-containing protein 1	D3ZAS9	Ddrgk1	0.0404322	-0.0427344	0.0137701	0.0680924	0.149972	0.372201	0.047308	0.320489	0.853899	0.928351	0.982226	0.824972
Failed axon connections homolog	D3ZAT9	Faxc	-0.140994	-0.123687	-0.0568453	0.121138	0.697429	0.378844	0.132175	0.6536	0.559326	0.928129	0.961068	0.711758
Tau tubulin kinase 1	D3ZAU7;A0A0G2JTK1	Ttbk1	-0.0230346	0.0297143	0.171778	0.0548319	0.11027	0.240091	0.734947	0.338729	0.89145	0.952289	0.915707	0.816477
Phosphatidylserine decarboxylase proenzyme, mitochondrial	D3ZAW2;A0A0G2K0F9	Pisd	0.0817817	0.0360782	-0.0644981	-0.00720114	0.68555	0.216954	0.451148	0.0634817	0.562416	0.957076	0.915707	0.966056
Abhydrolase domain containing 4 (Predicted)	D3ZAW4	Abhd4	0.0092275	0.105454	-0.00935112	-0.0336065	0.0522355	1.49462	0.0415688	0.200272	0.950815	0.924583	0.982704	0.887097
Transcription factor-binding to IGHM enhancer 3	D3ZAW6	Tfe3	0.292202				1.317				0.399943
Calcium homeostasis endoplasmic reticulum protein	D3ZAX5	Cherp	-0.00514691	0.0339417	0.0317277	0.0963123	0.0329652	0.306246	0.214659	1.39469	0.970748	0.941977	0.942706	0.645887
Pinin	D3ZAY8	Pnn	0.163902	0.0139736	0.212485	0.0937182	0.559315	0.106512	1.07126	0.557588	0.609821	0.983834	0.915707	0.734003
Eukaryotic translation initiation factor 3 subunit M	D3ZAZ0	Eif3m	-0.0464943	0.0477886	0.0653745	0.0183195	0.422218	0.734605	0.807966	0.251714	0.665525	0.924583	0.915707	0.860104
Formin-like 1	D3ZAZ1;A0A0G2JYU6	Fmnl1	0.0130077	-0.0037762	0.0861659	0.200926	0.105244	0.0923307	0.374694	1.79054	0.895987	0.983834	0.916094	0.645887
Breast cancer anti-estrogen resistance protein 3 homolog	D3ZAZ5	Bcar3	-0.0418743	0.0729178	-0.145773	-0.0397753	0.29047	0.661723	0.474897	0.129714	0.743516	0.924583	0.915707	0.934901
CASP2 and RIPK1 domain containing adaptor with death domain (Predicted), isoform CRA_a	D3ZB14	Cradd	0.115099	-0.0602046	-0.0687349	-0.0336519	0.488781	0.288384	0.208411	0.226966	0.635896	0.944305	0.945449	0.875145
Hook homolog 1 (Drosophila) (Predicted)	D3ZB48	Hook1	-0.00217588	-0.00955419	0.152778	0.182428	0.0118043	0.0710996	0.617746	1.21602	0.990176	0.986296	0.915707	0.645887
Protein turtle homolog B	D3ZB51	Igsf9b	0.0929442	0.0539119	-0.224324	0.0510875	0.861988	0.53425	1.60405	0.627711	0.501607	0.924583	0.915707	0.716343
Cytochrome c oxidase assembly factor 5	D3ZB55	Coa5	0.289283	0.19019	0.44402	0.360595	0.827615	0.574466	0.359657	0.427854	0.50875	0.924583	0.920033	0.782209
Coiled-coil domain-containing 66	D3ZB56	Ccdc66	0.596778	0.519214			0.319401	0.33125			0.723921	0.935375
BRCA2 and CDKN1A-interacting protein	D3ZB65	Bccip	0.124598	0.057142	-0.106944	0.105971	1.25627	0.252138	0.355974	0.598315	0.409697	0.951021	0.920399	0.723923
PHD finger protein 24	D3ZB78	Phf24	0.0651455	0.052678	0.0145406	0.00271149	0.545873	0.51985	0.0682298	0.0174092	0.616455	0.924583	0.980949	0.989214
ADP/ATP translocase	D3ZB81;A0A1W2Q6F5	Slc25a31	0.159051				0.746966				0.53902
ElaC homolog 1 (E. coli) (Predicted), isoform CRA_b	D3ZB91	Elac1	0.307683	-0.0552014	0.208954	0.075967	2.22112	0.133596	0.685971	0.290813	0.297355	0.979397	0.915707	0.839674
Coordinator of PRMT5 and differentiation stimulator	D3ZB92	Coprs	0.153043	0.0270155	0.101501	-0.0133928	0.24905	0.187142	0.19637	0.0310924	0.770979	0.969093	0.948368	0.982561
NIMA-related kinase 1	D3ZB99;A0A0G2K5C7	Nek1	0.0485071	0.0699221	-0.0264855	0.174452	0.458642	0.413205	0.11456	1.24364	0.649105	0.924583	0.963336	0.645887
Similar to transmembrane 4 superfamily member 10 (Predicted)	D3ZBB3	Tmem47	0.25987	-0.028229	1.17181	0.742094	0.325782	0.0734747	0.72429	0.617229	0.720489	0.984765	0.915707	0.718259
Cytoplasmic dynein 2 heavy chain 1	Q9JJ79;D3ZBB8	Dync2h1	-0.00842062	0.0807263	0.0392812	0.09355	0.0450852	0.669111	0.125441	0.528915	0.957958	0.924583	0.963018	0.745185
Alanine and glycine-rich protein-like	D3ZBC4	LOC103694328	0.238748	0.0789616	0.117662	0.148622	1.67602	0.333445	0.495799	0.96568	0.34401	0.934165	0.915707	0.654296
Dehydrogenase/reductase 13	D3ZBC7	Dhrs13	-0.170967	0.124297	0.0138905	0.0721447	0.879812	0.905272	0.0271707	0.284185	0.496831	0.924583	0.98984	0.842868
MSL complex subunit 1	D3ZBD0	Msl1	0.0865442	-0.0132242	0.161986	0.0590409	0.31199	0.0865953	0.813637	0.382332	0.729804	0.984213	0.915707	0.801096
Serine/threonine-protein kinase Nek7	D3ZBE5;A0A0G2JUP0	Nek7	0.0642047	0.0374784	-0.0338049	0.0478194	0.885998	0.504558	0.237017	0.710305	0.496059	0.924583	0.93329	0.691348
Aminoacyl-tRNA hydrolase	D3ZBG6	Ptrhd1	0.233962	-0.0206763	0.160772	0.0554246	1.07519	0.0965282	0.406186	0.183999	0.448914	0.983834	0.916011	0.898859
Dual specificity phosphatase 10 (Predicted)	D3ZBG7	Dusp10	0.141339		-0.0642057	-0.198371	0.766998		0.144901	0.997018	0.52827		0.957905	0.650479
Lemur tyrosine kinase 2	D3ZBH5	Lmtk2	-0.0404585	0.0407089	-0.00570762	-0.0028438	0.208227	0.566528	0.0353528	0.0337237	0.80404	0.924583	0.985659	0.981314
Nucleoporin 160	D3ZBL6	Nup160	-0.0708801	0.0436771	-0.0411125	-0.00198543	0.699018	0.393756	0.365385	0.0136261	0.558966	0.925027	0.916937	0.989229
Ferrochelatase	D3ZBM3	Fech	-0.128047	0.0229159	0.072415	0.0824496	2.11036	0.182166	0.581979	0.862862	0.308014	0.969258	0.915707	0.66933
E3 ubiquitin-protein ligase HACE1	D3ZBM7	Hace1	-0.101078	0.0556954	0.0475513	-0.0390152	0.86237	0.669705	0.37537	0.456598	0.501607	0.924583	0.916094	0.772385
Histone H1.5	D3ZBN0	H1-5	0.962862	0.0021924	1.91908	1.78312	0.514721	0.00577872	0.588835	0.94632	0.629032	0.996996	0.915707	0.656437
Ribosomal RNA-processing protein 4	D3ZBP3	Exosc2	0.0431845	0.00420362	-0.0367092	-0.0498559	0.180089	0.0254927	0.100264	0.215767	0.825698	0.993123	0.967362	0.879512
[F-actin]-monooxygenase MICAL1	D3ZBP4;D3ZBP4-2	Mical1	-0.323845	0.021536	-0.0483619	0.0382031	1.32929	0.0923568	0.109508	0.129777	0.399943	0.983834	0.964104	0.934901
Forkhead box O3	D3ZBQ1;A0A096MJN1	Foxo3	0.182584				0.494495				0.635402
SWI/SNF related, matrix associated, actin dependent regulator of chromatin, subfamily d, member 1 (Predicted)	D3ZBS9	Smarcd1	-0.00245975	0.00311529	0.0375653	-0.0074194	0.0288521	0.038425	0.751588	0.0623811	0.975081	0.993115	0.915707	0.966063
Family with sequence similarity 8, member A1	D4ACR7;D3ZBT7	Fam8a1	-0.200608	0.124138	0.133587	-0.0797378	1.25953	0.207295	0.763142	0.448662	0.409697	0.960165	0.915707	0.777259
Protein phosphatase 6, regulatory subunit 3	D3ZBT9;F1MAH5	Ppp6r3	-0.0302904	0.046844	0.0225924	0.00104126	0.800251	1.29136	0.467752	0.0193883	0.518193	0.924583	0.915707	0.989065
DUF4592 domain-containing protein	D3ZBU7	RGD1310819	0.123133	0.0495588	0.143855	0.0582943	0.361512	0.343108	0.575232	0.294297	0.698389	0.932337	0.915707	0.837094
Transmembrane protein 201	D3ZBW3	Tmem201	-0.153874	0.049296	-0.212206	-0.205343	1.06115	0.245531	0.485591	0.836481	0.452772	0.951021	0.915707	0.67551
Small membrane A-kinase anchor protein	D3ZBW5	LOC685203	0.640086	0.168199	0.97085	0.821004	1.41269	0.395127	0.68976	1.07136	0.384634	0.924583	0.915707	0.645887
Coiled-coil domain-containing 92	D3ZBX9	Ccdc92	0.153522	0.000714411	0.111977	0.0979053	0.990102	0.00440887	1.46054	0.89959	0.46741	0.997722	0.915707	0.664453
Dispatched RND transporter family member 2	D3ZBZ6	Disp2	-0.0207365	0.0356427	-0.132015	0.0681357	0.16141	0.258033	0.692495	0.673153	0.84346	0.951021	0.915707	0.70635
Receptor protein-tyrosine kinase	F1M7W0;D3ZCV9;D3ZBZ7	Epha5	-0.370812	0.0324784	0.138553	0.237566	1.37337	0.213334	0.333814	0.942449	0.392097	0.958938	0.926639	0.657819
Similar to osmosis responsive factor (Predicted), isoform CRA_a	D3ZBZ9	Ttc33	0.096181	0.0528598	0.143535	-0.0294543	0.985702	0.657762	1.11725	0.187374	0.46766	0.924583	0.915707	0.895363
RB-binding protein 5, histone lysine methyltransferase complex subunit	D3ZC01	Rbbp5	-0.185099	-0.00675224	-0.0540669	0.0381054	2.52318	0.0372919	0.316153	0.161213	0.266649	0.993123	0.926639	0.912375
Capping protein regulator and myosin 1 linker 2	D3ZC15	Carmil2	0.295244	0.0793986	0.414904	0.240982	0.639363	0.528659	1.22151	1.05038	0.578676	0.924583	0.915707	0.645887
LBH domain-containing 2	D3ZC31	Lbhd2	0.37086	0.0532953	0.145498	0.0124519	0.884835	0.400961	0.470815	0.0295076	0.496059	0.924583	0.915707	0.983355
Transcription factor 25	D3ZC46	Tcf25	-0.0336745	0.051202	-0.0999016	-0.0191017	0.380505	0.464097	0.446164	0.0954793	0.688293	0.924583	0.915707	0.951218
Heat shock 70kDa protein 12A (Predicted), isoform CRA_a	D3ZC55	Hspa12a	0.0433269	0.0241083	0.0590407	0.0369079	0.368119	0.377966	1.1296	0.945512	0.694685	0.928129	0.915707	0.656437
Dystonin	D3ZC56	Dst	-0.0245165	0.0178684	-0.0223299	0.00975586	0.277661	0.454005	0.468445	0.489402	0.751221	0.924583	0.915707	0.759697
Cytidine/uridine monophosphate kinase 2	D3ZC63	Cmpk2	0.0336473	-0.00202016	-0.0246799	0.0477166	0.3192	0.0234616	0.0900507	0.517459	0.723921	0.993123	0.971093	0.750687
Peroxisomal biogenesis factor 10	D3ZC81	Pex10	-0.120765	-0.069923	-0.171589	-0.0835383	0.159798	0.104505	0.123275	0.0627198	0.844803	0.983834	0.963018	0.966063
Nuclear FMR1-interacting protein 2	D3ZC82	Nufip2	0.0379926	0.052672	0.148415	-0.00541808	0.0946824	0.588299	0.649359	0.0308488	0.908216	0.924583	0.915707	0.982561
Uncharacterized protein	D3ZC89	D3ZC89	-0.118995	0.0228816	-0.0688099	-0.0857054	1.18133	0.192496	0.758596	0.875569	0.422854	0.967886	0.915707	0.667397
Tetratricopeptide repeat protein 39B	D3ZC96	Ttc39b	-0.0274753	0.028703	-0.0914348	0.0321355	0.17827	0.273134	0.567173	0.320157	0.826969	0.949672	0.915707	0.824972
Cyclin-T1	D3ZC98;A0A0G2JXM2	Ccnt1	-0.0817227		-0.0581663	-0.0555229	0.587112		0.118615	0.213673	0.596575		0.963018	0.880964
Pyridoxal phosphate homeostasis protein	D3ZCA0	Plpbp	0.13806	0.0429083	0.0843651	0.0861441	0.697905	0.492526	0.451946	0.647565	0.55908	0.924583	0.915707	0.711758
Laccase domain-containing 1	D3ZCD2	Lacc1	0.305706	-0.105097	-0.922451	-0.549398	0.820272	0.174862	0.64616	0.38286	0.512712	0.969641	0.915707	0.800955
Non-specific serine/threonine protein kinase	D3ZCD7;D3ZL21	LOC685619;Tp53rk	-0.0819159	0.018921	-0.0301088	-0.0205109	0.390971	0.17723	0.127834	0.103248	0.683095	0.969641	0.962731	0.949122
ATP-binding cassette, subfamily A (ABC1), member 8a	D3ZCF8;A0A0G2K3S4;D3ZXD2	Abca8a	-0.0344579				0.0813253				0.922333
Kinesin family member 21A	D3ZCG2;D3ZYN2	Kif21a	0.00641673	0.10947	0.00258951	0.037142	0.0510807	0.484573	0.00441348	0.111865	0.952138	0.924583	0.999708	0.945039
Protein MON2 homolog	D3ZKH2;D3ZCG3	Mon2	-0.0685581	-0.00271098	-0.0248729	0.0494931	0.49551	0.0268041	0.195921	0.617984	0.635402	0.993123	0.948368	0.717259
Sperm-associated antigen 7	D3ZCG4	Spag7	0.353508	-0.0184005	0.303864	0.291706	0.865772	0.085328	0.721743	1.03027	0.501138	0.984327	0.915707	0.645887
Integrin alpha 3 variant A	D3ZQM3;D3ZCG9	Itga3	-0.0148971	0.0490398	0.124337	0.107744	0.0589635	0.183154	0.825224	0.6863	0.944462	0.969093	0.915707	0.70134
Solute carrier family 9 (Sodium/hydrogen exchanger), member 7 (Predicted)	D3ZCI2	Slc9a7	-0.080784	-0.0188049	0.127554	-0.00399873	0.247136	0.0845277	1.01705	0.0273802	0.772956	0.984327	0.915707	0.985417
Syntaxin-binding protein 6	D3ZCI5	Stxbp6	0.0954604	-6.5275e-05	-0.0650521	0.0708782	1.0307	0.000432981	0.368042	0.514308	0.457774	0.999819	0.916094	0.750687
Phosphoinositide phospholipase C	D3ZCI6;F1LNK2;D4A8C5	Plcb4	-0.196282	0.120649			1.52638	0.35073			0.354437	0.930949
NFKB inhibitor interacting Ras-like protein 2 (Predicted), isoform CRA_a	B4F776;D3ZCK2	Nkiras2	-0.174086				0.607639				0.588742
DEF6 guanine nucleotide exchange factor	D3ZCK4	Def6	0.43581				0.832722				0.507484
U1 small nuclear ribonucleoprotein C	D3ZCL3	Snrpc	0.224732	0.0473753	0.342669	0.259886	0.342625	0.179148	0.480081	0.615843	0.710412	0.969641	0.915707	0.718668
ATP-binding cassette subfamily G member 4	D3ZCM3	Abcg4	-0.00480667	0.0152473	-0.171484	0.118074	0.0159347	0.0673808	0.563956	0.672842	0.986424	0.986621	0.915707	0.70635
Dynein axonemal assembly factor 3	D3ZCM9;A0A0G2K4H4	Dnaaf3	-0.0257039				0.0342931				0.969821
S10_plectin domain-containing protein	D3ZCN9	D3ZCN9	-0.157782				1.3325				0.399943
Transcription initiation factor IIE subunit beta	D3ZCP9	Gtf2e2	0.046713	0.089634	0.070973	-0.0948618	0.264783	0.808785	0.37739	0.367008	0.757323	0.924583	0.916094	0.804912
GDP-Man:Man(3)GlcNAc(2)-PP-Dol alpha-1,2-mannosyltransferase	D3ZCQ2	Alg11	-0.161024	0.181721	-0.153791	-0.122751	0.482253	1.18873	0.677169	0.684455	0.638168	0.924583	0.915707	0.702248
Protein phosphatase 4, regulatory subunit 3B	D3ZCR4	Ppp4r3b	0.0495828	-0.000337089	0.908525	0.791055	0.158717	0.00131397	0.522789	0.76325	0.845657	0.999682	0.915707	0.684502
La ribonucleoprotein 6, translational regulator	D3ZCR5	Larp6	0.0601504	0.0372296	0.0195774	0.0199709	0.781314	0.341059	0.0995257	0.149797	0.522367	0.932532	0.967704	0.91988
Poly(rC)-binding protein 4	D3ZCS3	Pcbp4	0.0501824	0.214338	0.133514	-0.00744481	0.0578829	1.3717	0.32679	0.0209104	0.945154	0.924583	0.926639	0.988384
Phosphatase domain-containing, paladin 1	D3ZCT5	Pald1	0.198586	0.102335	-0.030859	-0.0850591	0.861068	0.722165	0.0798741	0.412877	0.501607	0.924583	0.975329	0.790932
Protein transport protein SEC23	D3ZCT7	Sec23b	-0.132917	-0.0271022	-0.0783404	-0.0171898	0.873881	0.298984	0.279217	0.0626782	0.498349	0.944305	0.932337	0.966063
RAB33A, member RAS oncogene family	D3ZCU8	Rab33a	0.00386719	-0.00560944	0.0418364	-0.0455384	0.0183828	0.0321694	0.288577	0.428672	0.984205	0.993123	0.92967	0.781677
Actinin alpha 2	D3ZCV0	Actn2	-0.0464654	0.0173181	0.0317427	-0.0409561	0.386672	0.125489	0.186316	0.307613	0.685403	0.982247	0.948368	0.82863
Mannosyltransferase	D3ZCW5	Alg9	-0.177436	-0.00813432	0.102627	-0.0444548	0.671008	0.0481945	0.377049	0.147147	0.567909	0.992649	0.916094	0.91988
Cystin 1	D3ZCZ3	Cys1	0.343056	0.0050187	0.151444	-0.0179506	0.438085	0.0121933	0.457896	0.0353275	0.657421	0.994417	0.915707	0.98068
NADH dehydrogenase [ubiquinone] iron-sulfur protein 6, mitochondrial	P52504;D3ZCZ9	LOC100912599	0.198292	0.0427872	0.149166	0.0576137	0.447998	0.242062	0.432304	0.189758	0.653511	0.951462	0.915707	0.893769
KN motif and ankyrin repeat domain-containing protein 2	D3ZD05;D4ACC2	Kank2	0.0208068	0.0588573	-0.0259903	0.00103196	0.0961161	0.396201	0.128597	0.00288628	0.906551	0.924583	0.96199	0.997762
Cytochrome c oxidase subunit	D3ZSB0;D3ZD09	Cox6b1	0.630929	0.0751131	0.681754	0.541093	0.621391	0.399316	0.556047	0.728096	0.58446	0.924583	0.915707	0.686564
Signal peptidase complex subunit 2	D3ZD11	Spcs2	0.00340458	0.0699291	-0.0191463	0.0309427	0.0207729	0.825351	0.0482617	0.15887	0.981802	0.924583	0.982226	0.912851
ATP-binding cassette subfamily E member 1	D3ZD23	Abce1	-0.16271	0.0228521	0.111157	0.0375016	1.45075	0.235542	1.07973	0.493995	0.374733	0.952587	0.915707	0.758554
Mannose receptor, C type 1	D3ZD31	Mrc1	-0.15812		-0.308052	-0.0795237	0.968987		1.23275	0.233291	0.470048		0.915707	0.870705
Chromodomain-helicase-DNA-binding protein 5	D3ZD32;D3ZR50;A0A0H2UHP5	Chd5	-0.0961219		-0.0354734	-0.0844324	0.422919		0.0839169	0.281759	0.665505		0.97344	0.844138
Cap-binding complex-dependent translation initiation factor	D3ZD47	Ctif	-0.126912				0.240055				0.778073
RAB11 family interacting protein 2 (Class I) (Predicted), isoform CRA_a	D3ZD48	Rab11fip2	-0.0343811	0.0238347	0.221591	0.15627	0.262511	0.303181	1.36784	1.47448	0.759051	0.943827	0.915707	0.645887
RNA helicase	D3ZD73	Ddx6	-0.0506905	0.0468836	0.091635	0.0720385	0.27082	0.718455	0.750526	1.08399	0.75443	0.924583	0.915707	0.645887
General transcription factor IIIC subunit 4	D3ZD80	Gtf3c4	-0.0963812	-0.0449826	-0.0448698	-0.059693	0.416626	0.342649	0.208369	0.45708	0.666511	0.932337	0.945449	0.771924
Major facilitator superfamily domain-containing 10	D3ZD83	Mfsd10	-0.185374	0.0957481	0.144667	0.0282145	0.829685	0.505648	0.264924	0.0682773	0.508381	0.924583	0.932392	0.962515
Leucine-rich repeats and immunoglobulin-like domains 1	D3ZD84	Lrig1	-0.111654				0.672448				0.567404
N(alpha)-acetyltransferase 15, NatA auxiliary subunit	D3ZD89	Naa15	-0.0425864	0.0264151	0.012765	0.0733092	0.284423	0.290229	0.042692	0.447955	0.747163	0.944305	0.982403	0.777259
RNA helicase	Q6TXG4;D3ZD97;A0A0G2K283;Q6MG13;A0A0G2K2E8	Dhx15	-0.0529203		-0.0289673	-0.00357843	0.605734		0.152804	0.0237787	0.589205		0.957364	0.987226
L-type amino acid transporter 4	D3ZDC2	Slc43a2	0.0317894	0.124914	0.0242529	-0.00827675	0.193568	0.754819	0.0624203	0.0310521	0.81574	0.924583	0.981175	0.982561
Zinc finger FYVE domain-containing protein	D3ZDC7	Zfyve9	-0.0301892	0.112487	-0.0729749	-0.0672499	0.103565	0.577284	0.477975	0.491366	0.89744	0.924583	0.915707	0.759051
Serine/threonine-protein phosphatase 2A 56 kDa regulatory subunit	D3ZDI7	Ppp2r5a	-0.00217755	-0.0150934	-0.00511137	0.0829876	0.0176719	0.172897	0.0307139	0.776419	0.985102	0.969641	0.989001	0.684502
Ubiquitin carboxyl-terminal hydrolase	D3ZDI9	Usp13	-0.078619	-0.0128581	-0.0164761	-0.077589	0.667506	0.123596	0.111408	0.797451	0.569576	0.982247	0.964104	0.681139
ELMO domain-containing 1	D3ZDJ3	Elmod1	-0.132767	0.00826453	-0.0375142	0.0442214	1.07884	0.0483224	0.161958	0.253296	0.448176	0.992649	0.953244	0.860104
Ubiquitin-conjugating enzyme E2 D1	D3ZDK2	Ube2d1	0.511282	0.0276411	0.410658	0.452004	0.629548	0.0903013	0.572667	1.14334	0.581694	0.983834	0.915707	0.645887
Glycerol-3-phosphate phosphatase	D3ZDK7	Pgp	-0.121562	0.0928669	-0.0214631	-0.0138245	0.716768	1.10822	0.0664664	0.0799337	0.553708	0.924583	0.981175	0.957365
Cell division cycle 2-like 6 (CDK8-like) (Predicted), isoform CRA_c	D3ZDM6	Cdk19	-0.00569488	-0.107501	-0.14267	0.0732176	0.0235235	0.648342	0.252904	0.310993	0.979919	0.924583	0.932392	0.827271
D-aspartate oxidase	D3ZDM7	Ddo	0.210711	-0.0449911	0.189213	0.114858	1.58911	0.239639	0.723971	0.689074	0.346845	0.952289	0.915707	0.700826
Similar to TTF-I interacting peptide 20; TIP20; Transcription Termination Factor I Interacting Peptide 20 (Predicted)	D3ZDN6	Zfp787	0.261204				0.389853				0.68369
Anaphase-promoting complex subunit 16	D3ZDN9	Anapc16	0.394334				0.488394				0.635896
Mitochondrial ribosomal protein L58	D3ZDP2	Mrpl58	-0.0015646	0.102236	0.193924	0.192245	0.00356027	0.756524	0.279008	0.606253	0.997718	0.924583	0.932337	0.723723
Neuronal tyrosine-phosphorylated phosphoinositide-3-kinase adapter 1-like	D3ZDP7;D3ZTR6	Nyap1	0.0345954	-0.0390189			0.168375	0.151139			0.836921	0.974419
Zinc finger and BTB domain containing 11 (Predicted)	D3ZDP9	Zbtb11	0.0944983	0.0218143	-0.297767	-0.245888	0.703939	0.0868018	0.945637	0.772343	0.556926	0.984213	0.915707	0.684502
Charged multivesicular body protein 6	D3ZDR2	Chmp6	0.0902705	0.108754	0.0963135	0.0771855	0.573667	1.01723	0.176841	0.206088	0.602564	0.924583	0.948368	0.883463
Protein arginine methyltransferase 9	D3ZDR5	Prmt9	-0.069601	0.0899764	-0.277066	-0.0765298	0.524945	1.35861	0.799896	0.447116	0.626702	0.924583	0.915707	0.777263
NRDE-2, necessary for RNA interference, domain-containing	D3ZDR9	Nrde2	0.0714182	-0.0930366	-0.354674	-0.17089	0.267508	0.358271	1.25973	0.432455	0.756064	0.930194	0.915707	0.780411
Proline-rich 18	D3ZDS0	Prr18	-0.513433	0.0134725	-0.183614	-0.135731	1.43647	0.023284	0.361276	0.379078	0.377622	0.993163	0.919434	0.8014
Regulatory-associated protein of MTOR, complex 1	D3ZDU2	Rptor	-0.134428	0.0192929	-0.04937	0.0109852	1.39568	0.769752	0.287249	0.068671	0.388758	0.924583	0.929988	0.962515
TSC22 domain family, member 2	D3ZDW3	Tsc22d2	0.148251	0.0588889	0.0958206	-0.0187551	0.52461	0.399097	0.407324	0.074018	0.626702	0.924583	0.916001	0.960066
Plexin B1	D3ZDX5	Plxnb1	-0.107776	0.0223776	0.0167718	0.0079541	1.2712	0.281052	0.123098	0.071426	0.407618	0.94676	0.963018	0.96122
Mitochondrial ribosomal protein L48	D3ZDX7	Mrpl48	-0.0980199	-0.004531	-0.115822	0.00864502	0.877085	0.0176188	0.48675	0.0386231	0.497645	0.994087	0.915707	0.979143
Amyloid beta (A4) protein-binding, family B, member 1 interacting protein	D3ZDZ1	Apbb1ip	0.0274047	0.0703801	0.0640039	0.0464386	0.104442	0.678133	0.235858	0.281903	0.896603	0.924583	0.933623	0.844138
39S ribosomal protein L35, mitochondrial	D3ZE10	Mrpl35	-0.290705	0.281249	0.136611	0.110127	0.621547	0.483204	0.238263	0.27135	0.58446	0.924583	0.93329	0.852746
NADH dehydrogenase [ubiquinone] 1 alpha subcomplex subunit 13	D3ZE15;F1LZC5	Ndufa13	0.0520497	-0.0463161	-0.0116052	0.105839	0.40716	0.554442	0.0706756	2.01386	0.671995	0.924583	0.980378	0.627305
Alpha-L-iduronidase	D3ZE16	Idua	-0.107892				0.482183				0.638168
Similar to RIKEN cDNA 1110063G11 (Predicted)	D3ZE26	Tmcc2	0.142361	0.0348833	0.130838	0.0613314	0.562804	0.372387	1.49333	0.384738	0.608111	0.928351	0.915707	0.799989
Breast cancer anti-estrogen resistance protein 1	D3ZE30;F1LVA8	Bcar1	-0.393534				0.652684				0.574096
Trafficking protein particle complex subunit 12	D3ZE49	Trappc12	-0.108599	0.0275289	0.065026	0.0581224	1.47764	0.202948	0.54375	0.550661	0.370994	0.964227	0.915707	0.736638
Protocadherin-8	D3ZE55;D3ZE55-2	Pcdh8	-0.0641187	-0.0187021	-0.0230401	-0.0239203	0.19086	0.0722388	0.0433756	0.0644174	0.817644	0.98563	0.982403	0.965286
Transmembrane protein 115	D3ZE59	Tmem115	-0.00645127	0.0171123	0.169715	-0.0791488	0.010848	0.0388633	0.290615	0.110578	0.990786	0.993115	0.92967	0.945791
Methionine aminopeptidase	D3ZE72	Metap1	0.0931084	0.0653813	0.0760002	0.0688486	0.518592	0.794023	0.267411	0.293295	0.627652	0.924583	0.932392	0.837953
LDL receptor-related protein 8	D3ZE75	Lrp8	0.0743924	0.183744	-0.241883	-0.129384	0.409776	0.708842	0.243552	0.179776	0.670844	0.924583	0.932917	0.902216
DOMON domain-containing protein FRRS1L	D3ZE85	Frrs1l	-0.0375586	0.0969634	0.00956113	-0.0437014	0.163243	0.938244	0.0606199	0.227237	0.841486	0.924583	0.981175	0.875145
Potassium channel tetramerisation domain containing 9 (Predicted), isoform CRA_b	D3ZE91	Kctd9	0.0951379		0.0793516	-0.226606	0.193854		0.131547	0.50929	0.81574		0.961068	0.751566
Fibronectin type III domain containing 3a (Predicted), isoform CRA_a	D3ZEA0	Fndc3a	0.181961	0.0568122	0.169314	0.166064	0.951094	0.466807	0.715624	1.03702	0.474026	0.924583	0.915707	0.645887
G_PROTEIN_RECEP_F3_4 domain-containing protein	D3ZZJ6;D3ZEA4	D3ZZJ6	0.0933829	-0.0779752			0.144845	0.182649			0.858604	0.969173
Ubiquitin specific protease 43 (Predicted)	D3ZED6	Usp43	-0.413158	0.194609	-0.169036	-0.380503	1.52714	0.159977	0.0702756	0.267196	0.354312	0.973122	0.980378	0.85376
ADP-ribosylation factor-like 12 (Predicted)	D3ZEE4	Plxdc1	-0.0385177	0.0713753	-0.0043938	0.0558771	0.302727	0.361802	0.0213661	0.577106	0.735923	0.930194	0.992513	0.726815
Cullin-7	D3ZEF4;A0A0H2UHP4	Cul7	0.0532133	0.0315981	-0.0813436	0.0270307	0.212178	0.0903821	0.330711	0.127824	0.802216	0.983834	0.926639	0.935872
Translocase of inner mitochondrial membrane 29	D3ZEG8	Timm29	-0.014175	0.073833	0.00831769	-0.0221784	0.0827281	1.23824	0.0475995	0.167231	0.920808	0.924583	0.982226	0.91007
General transcription and DNA repair factor IIH helicase subunit XPD	D3ZEG9	Ercc2	0.0106895	0.0933322	-0.0309139	-0.0319637	0.046764	0.198177	0.175514	0.187312	0.956294	0.964708	0.948368	0.895363
FAD-dependent oxidoreductase domain-containing 1	D3ZEH2	Foxred1	0.228283	-0.0597417	-0.0580782	0.100398	1.64955	0.429863	0.24562	0.900003	0.344902	0.924583	0.932917	0.664453
SEC61 translocon subunit alpha 2	D3ZEH3;A0A0U1RRQ7	Sec61a2	-0.223317	0.175395	0.274774	0.0670341	1.9371	1.0205	1.61604	0.413562	0.309228	0.924583	0.915707	0.790932
SID1 transmembrane family member 2	D3ZEH5;A0A0A0MP80	Sidt2	-0.27554	-0.308757	-0.253828	0.187724	0.657346	1.02764	0.896315	0.620103	0.572052	0.924583	0.915707	0.716904
Nudix hydrolase 8	D3ZEH6	Nudt8	0.362367	-0.0545347	0.146484	0.171831	2.86074	0.194466	0.666469	1.46499	0.266649	0.966383	0.915707	0.645887
RING-type E3 ubiquitin transferase	Q5XIQ4;M0R5D6;D3ZEH9;M0R9Q8	Mgrn1	-0.0894583	0.0578096	0.0573015	0.00700552	1.41816	1.78127	0.427782	0.0561963	0.382257	0.924583	0.915707	0.969708
60S ribosomal protein L28	Q642E2;D3ZEI0;D3ZJD3	Rpl28	0.724345	0.277536	2.42312	1.65414	0.310363	0.293592	0.647276	0.542695	0.73047	0.944305	0.915707	0.739372
Hepatic and glial cell adhesion molecule	D3ZEI4	Hepacam	0.00103266	0.0743232	0.0286705	0.0515803	0.00904606	1.42218	0.150354	0.331829	0.991902	0.924583	0.957364	0.81862
Nuclear receptor coactivator 5	D3ZEI6	Ncoa5	0.0776894	0.0436964	0.0716618	0.0983192	0.346999	0.534379	0.207855	0.491144	0.70703	0.924583	0.945495	0.759051
Mitochondrial calcium uniporter regulator 1	D3ZEJ2	Mcur1	-0.0883771	-0.124311	0.179608	0.12675	0.26886	0.302596	0.49388	0.374242	0.755893	0.943871	0.915707	0.80313
Similar to Protein Njmu-R1	D3ZEJ9	RGD1310429	-0.135843	0.0539773	-0.141918	-0.0933826	0.98684	0.362797	0.614824	0.743068	0.46766	0.930194	0.915707	0.685483
Heparan-sulfate 6-O-sulfotransferase	D3ZEK5	Hs6st2	-0.265071	0.0904302	-0.0261277	0.155868	0.687057	0.208196	0.0189709	0.279857	0.56213	0.960126	0.993788	0.845893
Transcriptional repressor GATA-binding 1	D3ZEM6	Trps1	0.0879292	0.157969	-0.132615	-0.0118289	0.370346	0.763257	0.175023	0.0142996	0.69343	0.924583	0.948368	0.989214
RCG34104, isoform CRA_a	D3ZEM8	Tsr1	-0.687447		-0.134424	0.00847692	1.26859		0.130165	0.00796116	0.407618		0.961068	0.994641
MICAL-like protein 2	D3ZEN0;A0A0G2K365	Micall2	-0.124566		0.0976846	-0.0320901	0.473258		0.0621346	0.0216676	0.643461		0.981175	0.988304
Transportin 2	D3ZER6	Tnpo2	-0.101131	-0.00511793	0.00223623	0.0893266	0.886096	0.0800962	0.0123074	0.89777	0.496059	0.984595	0.9958	0.664453
Trafficking protein particle complex 6B (Predicted)	D3ZES2	Trappc6b	-0.0389951	0.0500677	-0.0501383	0.0145998	0.266578	0.396473	0.241799	0.0961537	0.756125	0.924583	0.932917	0.951215
Plexin A4	D3ZES7	Plxna4	-0.107804	0.00473352			1.16161	0.0473192			0.426119	0.992649
Constitutive NOS	F1LQL1;D3ZEW7	Nos1	0.680553	0.0187191	1.66256	1.54867	0.468843	0.068988	0.708456	1.14441	0.644748	0.986556	0.915707	0.645887
Spire homolog 1 (Drosophila) (Predicted), isoform CRA_b	D3ZEX7;A0A0G2JZR0	Spire1	-0.0738	0.0882338	-0.0206781	-0.0427834	1.17205	2.1276	0.118022	0.40573	0.424423	0.924583	0.963018	0.79269
Coiled-coil domain-containing 141	D3ZEY0	Ccdc141	-0.0315032	0.0351352	-0.0948138	-0.0208567	0.32452	0.30015	0.471106	0.103632	0.72131	0.944305	0.915707	0.949122
Diacylglycerol kinase theta	D3ZEY4	Dgkq	-0.022827	0.0568972	-0.071247	-0.0267706	0.17061	0.783874	0.75715	0.217761	0.834655	0.924583	0.915707	0.877631
Supervillin	F1M155;D3ZEZ9	Svil	-0.170394	-0.00920811	0.201513	0.100721	0.43977	0.0218711	0.221993	0.163587	0.657198	0.993163	0.940286	0.912076
Apoptosis-inducing factor, mitochondria-associated 3	D3ZF03	Aifm3	-0.0474237	0.0567448	-0.0290366	0.0496983	0.484356	0.699941	0.101492	0.352666	0.637284	0.924583	0.967362	0.809009
Late endosomal/lysosomal adaptor and MAPK and MTOR activator 5	D3ZF11	Lamtor5	0.132288	0.0715668	0.226231	0.0535334	0.233599	0.337987	0.467917	0.1503	0.784562	0.93397	0.915707	0.91946
Signal peptidase complex subunit 3	D3ZF12	Spcs3	0.101516	-0.00203069	0.106178	0.223997	0.174508	0.00786684	0.265086	0.846609	0.830873	0.996473	0.932392	0.674416
Acyl carrier protein	D3ZF13	Ndufab1	0.240864	0.0627082	0.0750563	0.14565	0.50527	0.308219	0.125787	0.360153	0.631655	0.941543	0.963018	0.806507
Lipase maturation factor	D3ZF16	Lmf1	-0.154712	0.174293	0.258078	0.221367	0.890737	0.609916	0.425637	0.539244	0.496059	0.924583	0.915707	0.741794
Transmembrane protein 68	D3ZF19	Tmem68	-0.262142	0.0708613	-0.17773	-0.19406	1.85128	0.45789	0.862229	2.91532	0.322844	0.924583	0.915707	0.608344
GPRIN family member 3	D3ZF21	Gprin3	0.0542316	0.137341	0.171052	-0.0127341	0.128147	0.662496	1.24182	0.0593089	0.875252	0.924583	0.915707	0.96817
Tankyrase 1-binding protein 1	D3ZF26	Tnks1bp1	0.127767	0.0947677	0.191372	-0.0132807	0.245653	0.543677	0.480497	0.0409909	0.774091	0.924583	0.915707	0.978247
UDP-N-acetylglucosamine pyrophosphorylase 1	D3ZF39	Uap1	-0.222099	0.0219158	-0.133133	-0.0432594	2.37838	0.207818	0.81321	0.324419	0.268366	0.960165	0.915707	0.824344
Sentrin-specific protease 7	D3ZF42	Senp7	-0.0885512	0.178535	-0.000489561	-0.124728	0.267959	0.630454	0.00108966	0.781032	0.756042	0.924583	0.999708	0.684496
La ribonucleoprotein 4B	D3ZF45;A0A0G2K4I2	Larp4b	0.0309131	0.0456186	0.296534	0.301061	0.136124	0.29399	1.24261	1.89762	0.867712	0.944305	0.915707	0.627305
Anoctamin	D3ZF54	Ano10	0.025971	-0.00785504	-0.0275423	0.127438	0.186015	0.0576232	0.0649176	0.555029	0.821316	0.990386	0.981175	0.734493
Aldo-keto reductase family 1 member C15	D3ZF77	Akr1c15	0.0111442	-0.00314219	-0.0440243	0.0583691	0.0779447	0.0253828	0.20493	0.347738	0.925839	0.993123	0.945644	0.810911
ARFGEF family member 3	D3ZF86	Arfgef3	-0.0669282	0.0212105	-0.00866867	0.048093	0.844255	0.546931	0.112319	0.646206	0.50485	0.924583	0.964104	0.711758
Tumor necrosis factor receptor superfamily member 21	D3ZF92	Tnfrsf21	0.12215	0.0226829	-0.0926117	-0.045406	0.432063	0.128724	0.236581	0.161406	0.660145	0.981228	0.93329	0.912375
Endoplasmic reticulum lectin 1	D3ZF97	Erlec1	-0.0223369	0.0133208	0.0580457	0.0237853	0.222252	0.15312	0.471292	0.217706	0.7937	0.974002	0.915707	0.877631
Mitochondrial ribosomal protein L55	D3ZF99	Mrpl55	0.0820215	0.0098825	-0.0353488	0.000410397	0.196815	0.0365389	0.238942	0.00348126	0.812676	0.993123	0.933225	0.997586
LUC7-like 3 pre-mRNA-splicing factor	D3ZFB2	Luc7l3	0.204388	0.0100785	0.312855	0.17388	0.977473	0.074975	1.90636	1.67778	0.469204	0.984595	0.915707	0.645887
Proline-rich transmembrane protein 2	D3ZFB6	Prrt2	0.0322822	0.0573203	0.247616	0.0335891	0.126918	0.61959	2.19168	0.268327	0.876395	0.924583	0.915707	0.85376
Phospholipid-transporting ATPase	D3ZFC5	Atp11c	-0.0940334				0.569217				0.604426
Inter-alpha-trypsin inhibitor heavy chain 4	Q5EBC0;D3ZFC6	Itih4	-0.0405556	0.0639442	0.402994	0.37633	0.0660969	0.163285	2.41668	1.82522	0.93833	0.972726	0.848392	0.63463
Lysocardiolipin acyltransferase 1	D3ZFF4	Lclat1	-0.127701	0.00845433	-0.0241283	-0.0350391	1.89993	0.0581229	0.80855	0.664366	0.313406	0.990245	0.915707	0.710119
Inter-alpha-trypsin inhibitor heavy chain 2	D3ZFH5	Itih2	-0.0873365	0.0522614	-0.0277362	-0.174368	0.19806	0.307025	0.0345478	0.378379	0.812468	0.941977	0.986372	0.801457
SH3 domain-binding protein 1	D3ZFJ3	Sh3bp1	0.0744845	0.0512797	0.0992537	0.071194	0.355621	0.437715	0.648179	0.751666	0.70128	0.924583	0.915707	0.684502
Lactamase, beta	D3ZFJ6	Lactb	0.24852	-0.0496109	-0.0100401	-0.0163846	2.65057	0.328099	0.07725	0.0951373	0.266649	0.935709	0.976742	0.951218
Microsomal signal peptidase 12 kDa subunit	D3ZFK5	Spcs1	0.119209	0.150881	0.552668	0.604887	0.801154	0.758768	0.541775	1.05942	0.518138	0.924583	0.915707	0.645887
FERM, ARH/RhoGEF and pleckstrin domain protein 2	D3ZFK8	Farp2	-0.0205475	0.0308515	-0.031181	-0.0145005	0.0799187	0.200799	0.198283	0.0530708	0.923992	0.964708	0.947784	0.970141
Ataxin 7-like 3B	D3ZFQ1	Atxn7l3b	0.849636	-0.368563	1.35565	1.20975	1.31777	0.577715	0.533868	0.818088	0.399943	0.924583	0.915707	0.678737
Nucleotide-binding protein-like	D3ZFQ3	Nubpl	0.207288	-0.00243501	0.177044	0.104075	0.857432	0.0164978	0.68411	0.595118	0.502778	0.994087	0.915707	0.723923
Cadherin 9	D3ZFQ5	Cdh9	0.0245609	0.0393764	0.163201	0.0120631	0.0734787	0.263754	1.21905	0.07186	0.929637	0.950885	0.915707	0.960961
Cytochrome c-1	D3ZFQ8	Cyc1	0.0621536	0.113194	-0.032981	0.061759	0.303585	0.659254	0.0565493	0.168088	0.735735	0.924583	0.981909	0.909571
Retinol dehydrogenase 13	D3ZFR9	Rdh13	-0.228065	-0.0561082	0.109281	0.00023986	1.04128	0.173455	0.463594	0.00077891	0.454932	0.969641	0.915707	0.999135
Calmegin	D3ZFS2	Clgn	0.413708	-0.261478	-0.297683	-0.0108606	0.857706	0.695882	0.579819	0.0155149	0.502778	0.924583	0.915707	0.989214
Replication factor C subunit 1	D3ZFT1	Rfc1	0.075123	-0.0582903	-0.367896	0.0807893	1.03887	0.322116	0.717095	0.51501	0.455989	0.939719	0.915707	0.750687
Myosin light chain kinase, smooth muscle	D3ZFU9;A0A0G2K0Q7	Mylk	0.103026	0.151434	-0.00244419	0.0827223	0.669846	1.26448	0.00676934	0.281765	0.568826	0.924583	0.998796	0.844138
Selenide, water dikinase	D3ZFY0	Sephs1	0.0458315	0.0258144	0.0624519	-0.0120937	0.346589	0.2619	1.00578	0.109524	0.707471	0.951021	0.915707	0.946632
Ubiquitin-conjugating enzyme E2 variant 1-like	Q7M767;A0A0G2JU07;D3ZFY8	LOC100912618	0.271111	0.000154958	0.263511	0.212139	1.11437	0.00114601	0.603606	0.79865	0.434725	0.999777	0.915707	0.679936
RCG51654, isoform CRA_a	D3ZG07	Lsm6	0.219256	-0.0304423	0.607313	0.621581	1.62192	0.221893	0.724188	1.31518	0.346845	0.956895	0.915707	0.645887
Transcription factor 20	D3ZG21	Tcf20	0.13178	0.0766694	0.044202	0.0203579	0.437194	0.651402	0.2445	0.084714	0.657828	0.924583	0.932917	0.956214
Complex I-30kD	D3ZG43	Ndufs3	0.0428355	-0.0237425	-0.0272225	0.0423443	0.570607	0.350574	0.130019	0.383052	0.603291	0.930949	0.961068	0.80078
RNA helicase	D3ZG48	Ddx50	-0.0618874	0.0224614	-0.0262137	0.0164872	0.358501	0.154471	0.121957	0.0766583	0.699784	0.97397	0.963018	0.95885
Uncharacterized protein	D3ZG54	D3ZG54	-0.0493643	0.0621827	0.182366	0.281499	0.147278	0.404652	0.424231	1.46205	0.856122	0.924583	0.915707	0.645887
Zinc finger ZZ-type and EF-hand domain-containing 1	D3ZG78	Zzef1	-0.046822	0.0167177	0.0122442	0.00683888	0.589163	0.386246	0.155123	0.120007	0.596043	0.927014	0.956285	0.939292
Mitogen-activated protein kinase kinase kinase 10	D3ZG83	Map3k10	0.0281145	-0.00189426	-0.0234135	0.0172178	0.192046	0.0132957	0.0864271	0.0939555	0.816637	0.994417	0.972292	0.951618
Cyclin-dependent kinase-like 5	E2E1S0;D3ZG85	Cdkl5	-0.0472107	0.0261334	0.0114419	-0.0429571	0.362122	0.45242	0.0649485	0.379089	0.697907	0.924583	0.981175	0.8014
Mammary tumor virus receptor 2, isoform CRA_a	D3ZG88	Znrd2	-0.0589598	0.0678556	0.370617	0.390625	0.188608	0.620615	0.465627	0.882146	0.819565	0.924583	0.915707	0.667397
Mitochondrial calcium uptake family, member 3	D3ZG95	Micu3	-0.027213	-0.0742979	0.0439034	0.0795699	0.186029	1.37089	0.243501	0.678328	0.821316	0.924583	0.932917	0.703579
LanC-like 3	D3ZG98	Lancl3	0.279395	0.0654927	0.186879	0.0698184	1.36391	0.267091	0.899954	0.51648	0.396461	0.949672	0.915707	0.750687
Nuclear factor of activated T-cells 5	D3ZGB1;A0A0G2K1M9	Nfat5	-0.178125	0.214077	0.0130038	-0.164913	0.586249	0.765549	0.0352164	0.859985	0.596959	0.924583	0.985723	0.66933
Gem (nuclear organelle)-associated protein 5	D3ZGD0	Gemin5	0.0939973	0.0409604	-0.0248007	-0.0151728	0.474438	0.285178	0.0917715	0.0788845	0.642367	0.94538	0.970681	0.957365
Cortactin, isoform CRA_c	Q66HL2;D3ZGE6;A0A0G2JZ13	Cttn	0.209577	0.0114186	0.218466	0.171869	0.56029	0.0626568	0.628028	0.687897	0.609335	0.988048	0.915707	0.700867
RNA-binding motif protein 38	D3ZGE9;M0R7T6	Rbm24;Rbm38	0.164423	0.173493	-0.0309063	-0.22364	0.689171	1.26592	0.268533	2.97628	0.560541	0.924583	0.932392	0.608344
DEAH-box helicase 32 (putative)	D3ZGJ0	Dhx32	-0.137787	-0.0586559	-0.498871	0.149179	0.215415	0.0604531	0.730534	0.265842	0.800114	0.988386	0.915707	0.85376
Immunoglobulin-like domain-containing receptor 2	M0RAH9;F1M2C7;M0R5N5;D3ZGJ1;M0R8H3;M0R3U3	Ildr2	-0.0638771	0.00834156	0.057693	0.00543517	0.700895	0.111365	0.291679	0.0282656	0.558181	0.983834	0.92967	0.984379
Rho GTPase-activating protein 25	D3ZGL1	Arhgap25	-0.0123118	0.0472412	0.0775964	0.0584652	0.0564458	0.593705	0.333394	0.421841	0.946763	0.924583	0.926639	0.785401
Pre-mRNA-splicing factor 38A	D3ZGL5	Prpf38a	-0.136376	0.0263828	-0.0672189	0.0606142	0.78287	0.145859	0.0957193	0.127528	0.52178	0.975508	0.969243	0.935872
Tyrosine-protein kinase	D3ZGM3;E9PT20;F1M0A6	Abl1;LOC100909750	-0.0842493	-0.0314855	-0.104707	-0.12696	0.759923	0.150341	0.388277	1.21852	0.533641	0.974419	0.916094	0.645887
Coiled-coil domain-containing protein 167	D3ZGM5	Ccdc167	-0.496762	0.122003	0.168009	-0.231839	0.449515	0.672308	0.888287	0.817661	0.65309	0.924583	0.915707	0.678737
Alpha tocopherol transfer protein-like	D3ZGM8	Ttpal	-0.0212326	-0.0106992	-0.0526169	-0.104947	0.188527	0.114453	0.417843	1.22426	0.819596	0.983502	0.916001	0.645887
Copine 5	D3ZGN2;B5DEX3	Cpne5	0.0169367	0.0332603	-0.0380766	-0.122992	0.204016	0.437348	0.199025	1.03126	0.807382	0.924583	0.94774	0.645887
F-actin monooxygenase	D3ZGN7	Mical3	-0.00393525	0.0031506	0.0438506	-0.0690074	0.0243057	0.011014	0.0760307	0.129604	0.979442	0.995155	0.977214	0.934901
Thymidine kinase 2	D3ZGQ2	Tk2	0.111121	-0.00367507	-0.0880525	0.203351	0.488671	0.0282462	0.281306	1.5136	0.635896	0.993123	0.932149	0.645887
Remodeling and spacing factor 1	D3ZGQ8	Rsf1	-0.062765	-0.0473322	0.112824	-0.0314983	0.694068	0.538934	0.457054	0.144033	0.559784	0.924583	0.915707	0.922434
RCG51149	D3ZGR7	Trir	0.505917	-0.0202197	0.355265	0.0319776	0.650907	0.167038	1.29427	0.0828622	0.574096	0.97075	0.915707	0.957189
Inositol polyphosphate 5-phosphatase OCRL	D3ZGS3;R9PXS2	Ocrl	-0.0608245	-0.00430295	0.0374072	0.0139555	1.30891	0.0592853	0.331147	0.117477	0.399943	0.989105	0.926639	0.941408
Uveal autoantigen with coiled-coil domains and ankyrin repeats	A0A0G2JT68;D3ZGS5	Uaca	0.0949658	0.0536148	-0.12059	0.164702	0.372835	0.141853	0.246704	0.45103	0.691791	0.976481	0.932917	0.776886
AP-1 complex subunit gamma	D3ZGW2	Ap1g2	0.0312341	-0.00477872	-0.00900117	0.0629066	0.101159	0.022457	0.0202136	0.220774	0.900168	0.993163	0.993788	0.877517
PYM homolog 1, exon junction complex-associated factor	D3ZGY1	Pym1	0.77861	-0.0564343	1.72829	1.51777	0.46876	0.470851	0.526034	0.781758	0.644748	0.924583	0.915707	0.684496
Ubiquitinyl hydrolase 1	D3ZGY2	Otud6b	0.216705	-0.0311318	0.140358	0.0748449	1.24013	0.412705	0.583889	0.35406	0.410837	0.924583	0.915707	0.808694
WD repeat domain 59	D3ZGZ9	Wdr59	-0.148812	0.176713	0.0553361	0.0228774	1.47136	1.04073	0.273807	0.112651	0.373175	0.924583	0.932392	0.945039
Nitric oxide synthase-interacting protein	D3ZH12	Nosip	0.143546	0.0242597	-0.0302128	-0.107467	1.24764	0.130541	0.0969092	0.574877	0.409697	0.980325	0.969243	0.726815
Transmembrane and coiled-coil domain family 1	D3ZH14	Tmcc1	0.0516486	-5.58845e-05	0.216548	0.201356	0.285159	0.000416812	0.569815	0.823512	0.746784	0.999819	0.915707	0.678737
mRNA-capping enzyme	B5DFA8;D3ZH30	Rngtt	-0.120248	0.0493491	-0.702296	0.175787	0.740047	0.361019	0.395786	0.403999	0.542201	0.930194	0.916094	0.793172
Extracellular leucine-rich repeat and fibronectin type III domain-containing 2	D3ZH36	Elfn2	-0.0706106	0.0167068	0.020383	-0.0438537	0.559995	0.269084	0.154006	0.41392	0.609343	0.949672	0.956912	0.790932
Receptor protein-tyrosine kinase	D3ZH39	Ephb3	-0.0766203	0.0832748	-0.0099346	-0.101864	0.590154	0.541943	0.0471892	0.896009	0.595801	0.924583	0.982226	0.665303
Ubiquitinyl hydrolase 1	D3ZH40	Otud7b	0.0648374	0.0556769	-0.0182562	-0.0679946	0.788275	0.762356	0.115475	1.24114	0.520389	0.924583	0.963336	0.645887
Cytoskeleton-associated protein 4	D3ZH41	Ckap4	-0.132466	0.074476	0.0490119	0.0444833	0.659345	1.10409	0.189895	0.244706	0.571347	0.924583	0.948368	0.86332
TAF5 RNA polymerase II, TATA box binding protein (TBP)-associated factor (Predicted)	D3ZH66	Taf5	-0.142577	-0.124573	-0.294917	-0.0426077	0.930928	0.687196	0.853192	0.190727	0.477974	0.924583	0.915707	0.893003
AKT1 substrate 1	D3ZH75	Akt1s1	0.249224	0.102173	0.0852803	0.0904243	0.500936	0.644471	0.168731	0.339612	0.633122	0.924583	0.950632	0.815829
G protein-regulated inducer of neurite outgrowth 2	D3ZH78	Gprin2	0.351547	0.0699703	-0.153522	0.00407011	1.74755	0.402141	0.563008	0.0139565	0.337751	0.924583	0.915707	0.989229
Kelch-like 26 (Drosophila) (Predicted), isoform CRA_d	D3ZH92	Klhl26	-0.249005	0.17838	-0.173455	-0.114092	1.7027	0.759171	0.339481	0.343886	0.34401	0.924583	0.926639	0.813508
Filamin-C	D3ZHA0;A0A0H2UHR7	Flnc	-0.0702013	0.00236417	-0.0065065	0.0027827	0.560212	0.0208196	0.0328536	0.0168218	0.609335	0.993707	0.987995	0.989214
Beta-1,4-glucuronyltransferase 1	D3ZHA1	B4gat1	-0.0901312	-0.0419439	0.143203	0.0817727	0.965801	0.334265	0.560288	0.371198	0.470188	0.934165	0.915707	0.80419
Similar to Myosin light chain 1 slow a (Predicted)	D3ZHA7;M0RDP3	RGD1560334_predicted	0.0482837	0.0876905	0.089227	0.0581871	0.128082	0.924758	0.267585	0.178756	0.875261	0.924583	0.932392	0.902807
Mediator of RNA polymerase II transcription subunit 16	D3ZHA9;A0A0G2K2K5	Med16	-0.0754727				0.150887				0.852828
40S ribosomal protein S12	Q6PDW1;D3ZHB3	LOC100360573;Rps12	-0.0480434	0.14523	0.122815	-0.0112624	0.0624841	0.371176	0.111241	0.0127946	0.94128	0.928351	0.964104	0.989658
HECT-type E3 ubiquitin transferase	A0A1B0GWQ0;D3ZHB7	Ube3c	0.0575946	-0.0202792	0.0502254	0.0617136	0.460539	0.133769	0.492482	0.68983	0.647613	0.979284	0.915707	0.699975
Heme binding protein 2 (Predicted), isoform CRA_b	D3ZHC4	Hebp2	0.747275	-0.00859425	0.264622	0.239119	2.23777	0.039827	0.468915	0.779159	0.296904	0.993115	0.915707	0.684496
RNA-binding motif protein 15B	D3ZHD6	Rbm15b	-0.157078	-0.0222069	0.0788789	-0.164645	0.64407	0.100005	0.189759	0.923373	0.575519	0.983834	0.948368	0.662456
Regulatory factor X, 5 (Influences HLA class II expression) (Predicted)	D3ZHD7	Rfx5	0.0013935		-1.44935	-0.0871331	0.00332212		1.1382	0.427072	0.997911		0.915707	0.782305
RAB11 family-interacting protein 4	D3ZHE5	Rab11fip4	-0.0756225	-0.0552795	0.126501	0.0137473	0.201058	0.209047	0.682236	0.0418267	0.80957	0.959999	0.915707	0.978183
Translation factor GUF1, mitochondrial	D3ZHF8	Guf1	-0.0541995	-0.00333007	0.0377227	0.13749	0.335335	0.027064	0.14663	1.35059	0.714958	0.993123	0.957364	0.645887
Very-long-chain (3R)-3-hydroxyacyl-CoA dehydratase	D3ZHG0	Hacd2	-0.21147	0.105662	0.266277	0.270961	1.77968	0.631858	0.916446	1.41072	0.33434	0.924583	0.915707	0.645887
Protein tyrosine kinase 7	D3ZHG3	Ptk7	-0.254413	0.188547	0.0380331	-0.116708	1.95765	1.9189	0.204084	1.05322	0.309228	0.924583	0.945644	0.645887
Oxysterol-binding protein	D3ZHG4	Osbp2	-0.124242	0.0231044	0.00627028	-0.00468499	1.31498	0.20545	0.0327773	0.0308532	0.399943	0.962004	0.987995	0.982561
Cytotoxic T lymphocyte-associated protein 2 alpha	D3ZHI6	Ctla2a	0.49672				0.606777				0.588742
RB1-inducible coiled-coil 1	D3ZHK4	Rb1cc1	-0.0876015	0.00184661	-0.051227	-0.0417424	0.791644	0.0186453	0.444688	0.428815	0.519176	0.994087	0.915707	0.781677
Kinase suppressor of ras 1	D3ZHL1	Ksr1	-0.0561842	0.0272833	-0.0019579	0.0835469	0.547143	0.256614	0.00909555	0.784181	0.616402	0.951021	0.997769	0.684496
Mitogen-activated protein kinase kinase kinase kinase 5	D3ZHL6	Map4k5	-0.163317	-0.0562797	0.123863	0.125283	1.17729	0.8669	0.680597	1.15818	0.423458	0.924583	0.915707	0.645887
Deoxynucleotidyltransferase, terminal,-interacting protein 2	D3ZHM7	Dnttip2	0.0841584	-0.0309491	0.659233	0.430475	0.203346	0.0831685	0.5823	0.579796	0.807527	0.984327	0.915707	0.726815
Serine/threonine-protein kinase ULK3	D3ZHP7	Ulk3	0.0895154	-0.0311753	-0.0143808	-0.0439861	0.877342	0.167212	0.0856612	0.46598	0.497645	0.97075	0.972467	0.767035
Dipeptidylpeptidase 8	D3ZHQ1	Dpp8	-0.0355335	-0.0381454	0.00587012	0.0565666	0.690007	0.808511	0.0444173	0.577402	0.560494	0.924583	0.982226	0.726815
ATP-binding cassette sub-family D member 1	D3ZHR2	Abcd1	-0.41511	-0.0120822	0.268587	-0.0465647	1.03652	0.0256746	1.77379	0.104778	0.456977	0.993123	0.915707	0.949122
RNA-binding motif protein 19	D3ZHU8	Rbm19	-0.143375	-0.0929576	0.321818	0.472642	0.84238	0.367408	0.633319	0.713055	0.504869	0.928351	0.915707	0.690394
RCG35421, isoform CRA_b	D3ZHV1	Tnip1	0.432195	0.0796992	-0.0659708	-0.021419	1.70164	0.307462	0.181565	0.0701003	0.34401	0.941977	0.948368	0.961991
L-serine dehydratase-like	D3ZHV7	Sdsl	0.0456505	-0.0560738	0.171901	0.211552	0.234215	0.394871	0.696039	1.1781	0.783873	0.924583	0.915707	0.645887
ATP-dependent RNA helicase DHX29	D3ZHW0	Dhx29	-0.115914	0.0464618	0.0530898	0.119044	1.16231	0.590433	0.293518	0.978692	0.426119	0.924583	0.92967	0.65336
Family with sequence similarity 168, member A	D3ZHW1	Fam168a	0.0129198	0.282894	0.390629	0.214849	0.0227158	1.31906	0.463697	0.368584	0.980655	0.924583	0.915707	0.804912
THAP domain containing 11 (Predicted)	D3ZHX2	Thap11	-0.0501869	0.0159181	-0.002392	0.0438197	0.231865	0.0289858	0.0113008	0.271176	0.785907	0.993123	0.9958	0.852819
DIRAS family GTPase 2	D3ZHX3	Diras2	-0.0893584	0.0939927	0.0878444	0.0668297	0.287289	0.621351	0.18135	0.2113	0.745717	0.924583	0.948368	0.880964
RAS protein activator like 1 (GAP1 like) (Predicted)	D3ZHY9	Rasal1	-0.00410343	0.0140649	0.0358952	0.0423101	0.0324805	0.190177	0.177705	0.362128	0.971113	0.968441	0.948368	0.806507
Oxysterol-binding protein	D3ZHZ3	Osbpl3	0.0768909	-0.0956934	0.0471391	0.0352027	0.64052	1.27758	0.328643	0.185253	0.577996	0.924583	0.926639	0.897595
Kinesin-like protein	D3ZI07	Kif3b	-0.0456462	0.0113413	0.0817133	0.0762957	0.431072	0.188964	0.53478	0.939416	0.661226	0.969093	0.915707	0.657819
COP9 signalosome complex subunit 6	D3ZI16	Cops6	-0.141229	0.0701303	0.00659621	-0.0584276	1.28066	0.824977	0.0320847	0.722556	0.407618	0.924583	0.988759	0.686564
Centrosomal protein 135	D3ZI35	Cep135	0.0162285		-0.311051	-0.107011	0.0581808		0.710002	0.215111	0.944828		0.915707	0.87999
Leucine-rich repeat and sterile alpha motif-containing 1	D3ZI42	Lrsam1	0.0651616	-0.0119743	0.0416836	0.0303509	0.410025	0.0484327	0.141081	0.163108	0.670844	0.992649	0.960084	0.912076
Ring finger protein 149	D3ZI66	Rnf149	-0.103478				0.165616				0.839934
Pre-mRNA-processing factor 31	D3ZI68	Prpf31	-0.00204887	-0.0306124	-0.032051	-0.0174195	0.0134647	0.296395	0.155922	0.12298	0.989424	0.944305	0.956285	0.93748
N-acetyltransferase 14	D3ZI74	Nat14	0.00352078	-0.110968	-0.101601	0.171874	0.0114106	0.427483	0.231042	0.73651	0.990205	0.924583	0.935468	0.686564
Protein phosphatase 1 regulatory subunit	D3ZIC4	Ppp1r12b	0.203813	0.0485191	0.139298	0.10306	0.843138	0.657486	0.804328	0.756105	0.504869	0.924583	0.915707	0.684502
RCG62119, isoform CRA_a	D3ZID8	Ubxn2a	0.0657908	-0.0834143	0.0293172	0.373165	0.313559	0.60849	0.0168094	0.818407	0.729119	0.924583	0.993788	0.678737
Delta-1-pyrroline-5-carboxylate synthase	D3ZIE9	Aldh18a1	-0.0683761	0.0144838	0.00885465	0.0779176	0.734888	0.236399	0.204558	1.07021	0.545691	0.952587	0.945644	0.645887
Zinc finger protein 512	D3ZIF0	Zfp512	-0.0392077	0.0935689	0.0403038	-0.0088189	0.355165	0.789428	0.331324	0.0705054	0.70128	0.924583	0.926639	0.961784
Family with sequence similarity 193, member A	D3ZIG8	Fam193a	-0.392432				1.93422				0.309228
F-box only protein 4 (Predicted)	D3ZIH4	Fbxo4	-0.163932	0.150776	0.00654353	0.241063	0.804679	0.282093	0.0104252	0.635721	0.515944	0.94676	0.996437	0.712313
Raftlin family member 2	D3ZII1	Rftn2	-0.00528295	0.050762	0.012636	0.0241975	0.0262547	0.530696	0.0927096	0.224227	0.977294	0.924583	0.970681	0.87628
YY1-associated factor 2	D3ZII7	Yaf2	-0.120407	0.0628942	0.338675	0.178688	0.183024	0.187437	0.318087	0.198548	0.82315	0.969093	0.926639	0.888589
Histone-lysine N-trimethyltransferase SMYD5	D3ZII8	Smyd5	0.108278	0.0878599	-0.199108	-0.176486	0.407383	0.565582	0.930818	0.685623	0.671995	0.924583	0.915707	0.701467
Dolichol-phosphate mannosyltransferase subunit 3	D3ZIJ5	Dpm3	-0.0772829	0.170963	0.103454	-0.096528	0.123422	0.371074	0.103888	0.108475	0.879657	0.928351	0.966918	0.946757
Heparosan-N-sulfate-glucuronate 5-epimerase	D3ZIK0	Glce	0.187609	-0.00975156	0.236297	0.0705899	1.54573	0.0326898	0.671427	0.222183	0.351325	0.993123	0.915707	0.877328
F-box protein 38	D3ZIK8	Fbxo38	-0.0641589	0.0397345	-0.0883792	-0.0830206	0.394422	0.238529	0.241325	0.388667	0.680997	0.952587	0.932917	0.798737
Enoyl CoA hydratase domain-containing 2	D3ZIL6	Echdc2	0.0703256	-0.0173134	0.00418076	0.0188938	0.291177	0.0609266	0.0126223	0.0782126	0.743324	0.988386	0.9958	0.957365
FCH and mu domain-containing endocytic adaptor 1	D3ZIM5	Fcho1	-0.0737362	-0.16165	0.273104	0.307812	0.870477	1.57736	1.37511	2.21229	0.500072	0.924583	0.915707	0.623709
Ribonuclease K	D3ZIM6	Rnasek	0.0349843	0.344619			0.0254885	0.859713			0.978301	0.924583
Family with sequence similarity 177, member A1	D3ZIM7	Fam177a1	0.366004	0.0401642	0.12194	0.194542	0.760239	0.221254	0.231801	0.731712	0.533446	0.956895	0.934993	0.686564
Mitochondrial ribosomal protein S23	D3ZIN7	Mrps23	-0.051127	-0.0527902	-0.139339	0.0131484	0.276862	0.509594	0.454729	0.0800974	0.751483	0.924583	0.915707	0.957365
Uncharacterized protein	D3ZIP8	D3ZIP8	0.13489	0.041791	0.115922	0.142715	0.604622	0.330716	0.864974	1.57876	0.589209	0.935375	0.915707	0.645887
RCG51260, isoform CRA_a	D3ZIQ9	Znrf1	0.168941	0.0157936	0.0412695	-0.0232471	0.694351	0.133749	0.168877	0.107048	0.559784	0.979284	0.950632	0.947343
Cytochrome c oxidase assembly factor COX19	D3ZIS5	Cox19	0.184619	0.349138	0.152492	0.136605	0.523838	0.636284	0.305377	0.273799	0.626762	0.924583	0.926639	0.851255
Anaphase promoting complex subunit 7 (Predicted)	D3ZIT4	Anapc7	0.0315597	0.0183386	0.0499179	0.125189	0.203898	0.118731	0.182518	0.838897	0.807478	0.982247	0.948368	0.67551
Integrator complex subunit 1-like	D3ZIT7;F1M8D7	LOC103689975	-0.178566	0.0468974			0.880301	0.292054			0.496493	0.944305
Proteasome assembly chaperone 3	D3ZIU2	Psmg3	-0.14668	0.0906762	-0.00920478	-0.0484536	1.5166	0.543851	0.0454605	0.33747	0.359449	0.924583	0.982226	0.8175
Mitotic arrest deficient 1-like 1	D3ZIV3	Mad1l1	0.00926877	0.0185132	0.302424	0.114293	0.0373208	0.0957517	2.50011	1.01861	0.967153	0.983834	0.848392	0.646916
RNA helicase	D3ZIV8	Ythdc2	-0.0748455	-0.0349155	0.0078789	0.120743	0.851437	0.253021	0.0390873	1.29511	0.504418	0.951021	0.982704	0.645887
Transmembrane protein 62	D3ZIW4	Tmem62	-0.0619737	0.0708476	-0.0976931	0.0833976	0.574087	0.612687	0.42819	0.495897	0.602401	0.924583	0.915707	0.758554
H1.10 linker histone	D3ZIX4	H1fx	-0.0741328	-0.186487	0.71604	0.695456	0.169493	0.427505	0.817864	1.63243	0.835924	0.924583	0.915707	0.645887
YTH N(6)-methyladenosine RNA-binding protein 3	D3ZIY3	Ythdf3	0.149064	0.0803423	0.161552	0.089845	0.524544	1.47832	1.15358	0.965981	0.626702	0.924583	0.915707	0.654296
RAB11-binding and LisH domain, coiled-coil and HEAT repeat-containing	D3ZJ01	Relch	-0.0696402	0.0203106	-0.0153496	-0.000879285	0.901546	0.327695	0.179506	0.0133693	0.491345	0.935709	0.948368	0.989229
Amino acid transporter	Q9Z1J7;D3ZJ25	Slc1a5	-0.336287	0.0195268	-0.405723	-0.0300988	0.918567	0.0364897	0.960173	0.055796	0.483635	0.993123	0.915707	0.969708
Uridine kinase-like 1 (Predicted)	D3ZJ29	Zfp512b	0.172213	0.0341899	-0.0757606	-0.0658272	0.700416	0.152585	0.338782	0.369725	0.558422	0.974002	0.926639	0.804789
Extended synaptotagmin 2	D3ZJ32	Esyt2	0.0956466	0.0106101	-0.0526629	-0.0259024	0.977116	0.0858406	0.321036	0.266488	0.469204	0.984327	0.926639	0.85376
Sodium/hydrogen exchanger	D3ZJ86	Slc9a6	-0.156532	0.033221	0.0103527	-0.0723682	1.99462	0.331505	0.0893284	0.719997	0.309228	0.935375	0.971181	0.686564
DDHD domain-containing 2	D3ZJ91	Ddhd2	-0.019337	0.0461079	0.0128735	-0.00722396	0.251383	1.15768	0.0758796	0.058964	0.76932	0.924583	0.977214	0.96817
Pre-mRNA processing factor 40 homolog A (Yeast) (Predicted)	D3ZJ92	Prpf40a	0.124115	0.0150046	0.10148	0.0572392	0.84276	0.125173	0.287453	0.211013	0.504869	0.982247	0.929746	0.880964
Ubiquitin carboxyl-terminal hydrolase 28	D3ZJ96;D3ZJ96-2;A0A140TAA0;A0A0H2UI12	Usp28	0.0961821	1.69989	0.30555	-0.0879339	0.258759	1.22319	0.18283	0.0385408	0.762737	0.924583	0.948368	0.979143
RCG49355	D3ZJA3	Spry4	-0.051759	-0.0207919	-0.205372	-0.215916	0.0760387	0.0745448	0.391191	0.609357	0.927667	0.984595	0.916094	0.723655
Solute carrier family 27 (Fatty acid transporter), member 3 (Predicted)	D3ZJA9	Slc27a3	0.0938615	0.0373946	-0.0483753	0.0697245	0.24324	0.264596	0.176784	0.338734	0.776116	0.950243	0.948368	0.816477
Solute carrier family 30, member 10	D3ZJB7	Slc30a10	-0.344792				0.999445				0.466555
RBR-type E3 ubiquitin transferase	D3ZJB8	Arih2	0.0178761	0.0839185	0.041189	-0.0134333	0.10581	1.05132	0.280213	0.0994779	0.895638	0.924583	0.932337	0.950128
Telomeric repeat-binding factor	D3ZJF7	Terf2	0.0232469	0.0194901	0.0502855	0.0584379	0.139351	0.160086	0.374889	0.393725	0.864102	0.973122	0.916094	0.796789
Alpha-galactosidase	D3ZJF9	Gla	0.0726914	0.108706	0.14498	0.169992	0.314154	1.55105	2.13796	1.77177	0.729112	0.924583	0.915707	0.645887
Prolyl 4-hydroxylase, transmembrane	D3ZJG3	P4htm	-0.116417	0.14643	-0.0101402	-0.0170319	0.27665	0.995709	0.00908806	0.0269373	0.751511	0.924583	0.997769	0.985823
Phosphofurin acidic cluster sorting protein 2	D3ZJG4	Pacs2	0.055636	0.0729542	0.0483228	0.053142	0.721599	0.994932	0.49342	0.868601	0.552278	0.924583	0.915707	0.667522
SURP and G patch domain-containing 2	D3ZJH2	Sugp2	-0.127054	0.0652682	0.038487	-0.0173549	0.607937	0.908376	0.294165	0.149318	0.588742	0.924583	0.92967	0.91988
Ras-like without CAAX 1	D3ZJH4	Rit1	-0.294388	-0.0287295	-0.022973	-0.127989	1.56531	0.129514	0.0682059	0.528744	0.346951	0.981083	0.980949	0.745185
PBX homeobox 1	D3ZJI6;F7EV88	Pbx1	-0.0757245	-0.0248186			0.213802	0.0673734			0.801504	0.986621
Kinesin family member 21A	D3ZCG2;D3ZSN6;D3ZYN2;D3ZJJ7;D4A1V5	Kif21a	0.0332443	0.00638772	0.0853506	0.0496948	0.407252	0.111379	2.4986	1.449	0.671995	0.983834	0.848392	0.645887
Trafficking protein particle complex subunit 9	D3ZJK6	Trappc9	0.0775246	-0.0288582	0.0135628	0.117323	1.01008	0.266721	0.0440039	1.04258	0.46125	0.949672	0.982226	0.645887
PhoLip_ATPase_N domain-containing protein	D3ZJK8	D3ZJK8	-0.0956814	0.160293	-0.143271	0.0566514	0.449735	1.12007	0.601461	0.277057	0.65309	0.924583	0.915707	0.848716
Malignant fibrous histiocytoma amplified sequence 1 (Predicted), isoform CRA_a	D3ZJL1	Mfhas1	-0.172635	0.0781931	-0.183078	-0.0242553	0.574236	0.131775	0.527939	0.0735109	0.602401	0.980126	0.915707	0.960066
Ecotropic viral integration site 5	D3ZJN9	Evi5	-0.0349819	0.0422001	0.0715658	-0.0207771	0.223353	0.208684	0.275111	0.0936887	0.793269	0.959999	0.932392	0.951651
Unconventional myosin-X	D3ZJP6;F1M9V6	Myo10	-0.285299	-0.0116258			1.24674	0.0270727			0.409697	0.993123
Epidermal growth factor receptor pathway substrate 15-like 1	D3ZJR1	Eps15l1	0.0533695	0.0300419	0.0698799	0.0912466	0.333546	0.699551	0.48454	1.41841	0.716137	0.924583	0.915707	0.645887
SMCR8-C9orf72 complex subunit	D3ZJR6	Smcr8	-0.072192	0.0184542	0.00947861	0.00903858	0.947304	0.237919	0.0440481	0.0547391	0.475303	0.952587	0.982226	0.969739
AT-rich interaction domain 2	D3ZJU0	Arid2	-0.0207311	0.159213	0.00726764	0.000473761	0.114549	1.65626	0.0127837	0.00147806	0.888041	0.924583	0.9958	0.998701
Uncharacterized protein	D3ZJU3	D3ZJU3	-0.112907	0.300875	0.816873	0.658721	0.144631	0.751363	0.625396	0.7445	0.858604	0.924583	0.915707	0.685483
Ets2 repressor factor	D3ZJW0	Erf	0.222939	0.202922	0.623187	0.371496	0.464355	0.663992	0.746688	0.826017	0.646456	0.924583	0.915707	0.678283
Mediator complex subunit 25	D3ZJW8	Med25	-0.125104				0.394594				0.680997
Mitochondrial import inner membrane translocase subunit TIM50	D3ZJX5	Timm50	0.0610833	0.026041	0.0862319	0.0622365	0.626431	0.419068	0.940627	1.4475	0.582208	0.924583	0.915707	0.645887
39S ribosomal protein L28, mitochondrial	D3ZJY1	Mrpl28	-0.143144	-0.0538232	0.0114556	0.0557789	1.0591	0.384752	0.0418236	0.322314	0.452927	0.927861	0.982704	0.82495
Transmembrane protein 205	D3ZJZ0	Tmem205	-0.122748	0.0189515	0.172957	-0.0229275	0.259719	0.0830934	0.523741	0.0515991	0.76171	0.984327	0.915707	0.970439
SCY1-like pseudokinase 3	D3ZK09	Scyl3	0.0476475	0.0353575	-0.0753443	0.0659845	0.41112	0.518084	0.588965	0.388076	0.67052	0.924583	0.915707	0.798978
RING-type E3 ubiquitin transferase	D3ZK36	Uhrf2	0.0133704	-0.0399509	-0.0579578	-0.0512034	0.0857568	0.330884	0.156606	0.210021	0.917422	0.935375	0.956004	0.881588
RCG49913	D3ZK41	Slitrk2	-0.0744287	0.00172578	0.138578	0.103721	0.314688	0.00764741	1.12516	0.577905	0.72837	0.996733	0.915707	0.726815
Ras-related protein Rap-2	D3ZK56	Rap2c	-0.025681	0.0132127	-0.130371	0.0525752	0.137473	0.0999489	0.661987	0.313695	0.866144	0.983834	0.915707	0.826671
Cullin 4B	D3ZK73	Cul4b	-0.0547651	-0.000763025	0.0661007	0.0987143	0.546283	0.0105713	0.244479	0.712552	0.616455	0.995165	0.932917	0.690581
Germ cell-specific gene 1-like protein	D3ZK93	Gsg1l	0.00618469	0.163436	-0.0308681	0.105297	0.0324802	1.15293	0.0838158	0.436971	0.971113	0.924583	0.973532	0.779324
Rho guanine nucleotide exchange factor 4	D3ZKB4	Arhgef4	-0.0777909	0.0839285	0.063022	0.0101668	0.806692	0.844358	0.373804	0.0576666	0.514645	0.924583	0.916094	0.968455
Vacuolar protein sorting 13 homolog D	D3ZKC6;A0A0G2JYD4	Vps13d	-0.0646002	-0.0165046	0.013186	0.0862141	0.537562	0.192277	0.0905635	1.24798	0.618258	0.967886	0.970929	0.645887
Vir-like m6A methyltransferase-associated	D3ZKC9	Virma	-0.0239339	0.0313838	-0.0302114	-0.0724896	0.121776	0.16164	0.135335	0.540108	0.881222	0.973023	0.961068	0.741272
RNA demethylase ALKBH5	D3ZKD3	Alkbh5	0.226851		-0.0849962	0.0513973	0.251389		0.0454214	0.0388667	0.76932		0.982226	0.979143
Microtubule-associated protein	D4A1Q2;D3ZKD9;F1LST4	Mapt	0.213976	0.218528	0.0391782	-0.0365159	0.395932	0.592902	0.157313	0.092825	0.679902	0.924583	0.955883	0.952368
Similar to UV radiation resistance associated, isoform CRA_d	D3ZKE1	Uvrag	0.0198886	-0.00335017	-0.0665158	0.00276513	0.211174	0.0398421	0.569445	0.0368503	0.803037	0.993115	0.915707	0.979786
Sarcolemma associated protein (Predicted)	D3ZKE6;B5DF63;A0A0G2JWA5	Slmap	0.0715155				0.267373				0.756125
Methylmalonyl-CoA isomerase	D3ZKG1	Mmut	0.15403	0.000162564	-0.000335794	0.0215068	1.3773	0.00165752	0.00316516	0.206109	0.391323	0.999682	0.999708	0.883463
SEC14-like lipid-binding 1	D3ZKG3	Sec14l1	-0.0748794	-0.0161611	-0.1185	-0.0439754	0.443521	0.102919	0.504909	0.244437	0.656219	0.983834	0.915707	0.863399
Parvin, beta	D3ZKG5	Parvb	-0.0897528	0.0552141	0.036083	0.0412997	1.30361	1.21722	0.686183	0.448622	0.402568	0.924583	0.915707	0.777259
Inositol polyphosphate-5-phosphatase F	D3ZKG7	Inpp5f	0.00198221	0.121088	0.0753648	-0.00218087	0.0146596	2.31515	1.61503	0.0328112	0.988251	0.924583	0.915707	0.981432
RAB GTPase-activating protein 1-like	D3ZKH6	Rabgap1l	-0.0249087	-0.0162022	0.0987386	0.00711478	0.243608	0.0706083	0.469512	0.0535291	0.775675	0.986556	0.915707	0.969739
PHD finger protein 3	D3ZKI5	Phf3	0.0601102	-0.0685565	-0.07909	-0.0433442	0.428293	0.395365	0.29748	0.1761	0.662415	0.924583	0.929278	0.904205
Consortin, connexin sorting protein	D3ZKK3	Cnst	0.0363319	0.125353	0.0185242	-0.0282026	0.0982613	1.06962	0.0717525	0.140142	0.903945	0.924583	0.979853	0.927202
Ankyrin repeat domain 34B	D3ZKP1	Ankrd34b	0.134824	0.00248374	0.0300779	0.170372	0.51081	0.0166853	0.108928	1.62715	0.630814	0.994087	0.964125	0.645887
Abhydrolase domain containing 7 (Predicted)	D3ZKP8	Ephx4	0.400918		0.315912	0.0512571	1.73233		0.204569	0.0222275	0.343626		0.945644	0.988084
FKBP-associated protein, isoform CRA_a	D3ZKQ3	Glmn	-0.105747	0.00581284	-0.0270678	0.00972309	1.05537	0.0353655	0.0920419	0.0465538	0.453593	0.993123	0.970681	0.974901
RAB, member RAS oncogene family-like 6	D3ZKQ4	Rabl6	0.0212364	0.0363936	0.0967779	0.0169157	0.0611616	0.552055	1.20041	0.196942	0.943035	0.924583	0.915707	0.889289
Protein kish	D3ZKR8	Tmem167a	-0.310803	0.0702122	0.0226197	0.164297	1.35886	0.364151	0.0579886	0.274324	0.396461	0.930097	0.981671	0.850877
Terminal uridylyl transferase 7	D3ZKR9	Tut7	-0.0934944	-0.0151304	-0.00535635	0.000867837	0.554437	0.0696803	0.0318582	0.00457097	0.61202	0.986556	0.988759	0.99728
Phosphatidate cytidylyltransferase, mitochondrial	D3ZKT0	Tamm41	0.075691	0.038453	0.0691803	0.167134	0.510551	0.671433	0.522942	1.78641	0.630814	0.924583	0.915707	0.645887
5'-deoxynucleotidase HDDC2	D3ZKT8	Hddc2	-0.209264	-0.0368915	0.081703	0.000955912	0.423261	0.0758448	1.06165	0.00621017	0.665505	0.984595	0.915707	0.996256
Biogenesis of lysosome-related organelles complex 1 subunit 1	D3ZKU7	Bloc1s1	0.47574	-0.0704083	0.645588	0.637665	2.22294	0.223394	0.431063	0.730923	0.297355	0.956895	0.915707	0.686564
Coiled-coil domain-containing protein 53	D3ZKX1	Washc3	0.0797871	0.00969896	0.00788009	-0.13186	0.0866179	0.0709719	0.0183755	0.753428	0.917134	0.986296	0.993788	0.684502
Family with sequence similarity 169, member A	D3ZKX8	Fam169a	0.0860805	0.072486	0.0125737	-0.0403654	0.55198	0.587033	0.0425243	0.215941	0.613649	0.924583	0.982403	0.879512
Amyloid beta (A4) protein-binding, family A, member 1 binding protein (Predicted), isoform CRA_b	D3ZKY0;A0A0G2JWW3	Necab3	0.0300101	0.0696083	0.0146031	-0.0284795	0.036138	0.100074	0.0319878	0.0813334	0.968638	0.983834	0.988759	0.957365
Ankyrin repeat domain 63	D3ZKY6	Ankrd63	0.0232867	-0.0237275	-0.161007	-0.0357155	0.184821	0.266555	0.704834	0.174499	0.822098	0.949672	0.915707	0.905399
Rabenosyn, RAB effector	D3ZL11	Rbsn	0.0247532	0.00664793	-0.0174491	0.0227754	0.439855	0.0812244	0.123182	0.221934	0.657198	0.984595	0.963018	0.877517
CEBPZ opposite strand	D3ZL39	Cebpzos	0.248897	-0.0607659	0.229851	0.148427	1.0193	0.193176	0.403118	0.437774	0.458526	0.96767	0.916011	0.779324
RIKEN cDNA B630019K06 gene	D3ZL45	B630019K06Rik	0.0840768	0.135481	0.332493	0.267671	0.197855	1.17359	0.894016	1.16891	0.812595	0.924583	0.915707	0.645887
Tetratricopeptide repeat domain 37	D3ZL50	Ttc37	-0.0609834	0.0447803	0.0464364	0.0774138	0.536415	0.492183	0.235462	0.835886	0.619269	0.924583	0.933623	0.67551
USP6 N-terminal like (Predicted), isoform CRA_a	D3ZL57	Usp6nl	0.0577437	0.0137985	0.0863054	0.0434791	0.307704	0.0964729	0.497173	0.196023	0.732131	0.983834	0.915707	0.889289
Holocytochrome c-type synthase	D3ZL85	Hccs	0.00703887	0.107647	0.0343815	0.031119	0.0266362	0.929805	0.087361	0.103727	0.977294	0.924583	0.972141	0.949122
HEAT repeat-containing protein 1	D3ZL86;A0A0G2JV87	Heatr1	-0.141661	0.0896025	-0.0254342	-0.11265	0.897489	1.22828	0.108539	1.04488	0.493682	0.924583	0.964573	0.645887
Ubiquitin-specific peptidase 40	D3ZL95;D4A2R6	LOC100911860;Usp40	-0.0721681	0.119852			0.131658	0.619447			0.871951	0.924583
Copine 3	D3ZLA3	Cpne3	0.0166847	-0.00627914	0.111527	0.14537	0.0512028	0.0416487	0.764165	1.89932	0.95199	0.993115	0.915707	0.627305
Lamin B2	D3ZLC1	Lmnb2	0.133284	-0.018361	0.0114663	0.00180478	1.8029	0.0950542	0.0544723	0.0091437	0.331099	0.983834	0.98205	0.992842
Solute carrier family 2 (Facilitated glucose transporter), member 6 (Predicted)	D3ZLC4	Slc2a6	0.0034057	0.0629442	0.030218	0.0282675	0.012464	0.502688	0.0526063	0.0668741	0.990118	0.924583	0.982226	0.963693
Calmodulin-binding transcription activator 2	D3ZLG1	Camta2	-0.180796	-0.0682269	-0.00205294	0.0298214	0.62019	0.387273	0.00522963	0.0947196	0.585188	0.927014	0.999708	0.951218
Plexin-B3	D3ZLH5	Plxnb3	-0.174142		-0.152108	-0.168735	0.72178		0.527789	0.45302	0.552278		0.915707	0.77568
Rtf1, Paf1/RNA polymerase II complex component, homolog (S. cerevisiae)	D3ZLH8	Rtf1	0.0169849	-0.116194	0.108501	0.0208492	0.122802	1.07852	0.41221	0.0891184	0.880233	0.924583	0.916001	0.952974
Uncharacterized protein	Q66HM7;D3ZLH9	Ssb	0.0302557	0.175619	-0.142586	-0.269448	0.109047	0.633992	0.239902	0.631331	0.89221	0.924583	0.933225	0.715337
PDZ domain-containing 4	D3ZLI9	Pdzd4	-0.0004045	-0.0251282	0.0772743	0.180569	0.0024112	0.105409	0.382187	2.48392	0.998344	0.983834	0.916094	0.623709
NHL repeat containing 2 (Predicted)	D3ZLM5	Nhlrc2	0.0164036	-0.0850138	0.229577	0.165652	0.208379	0.705632	1.51457	1.9526	0.80404	0.924583	0.915707	0.627305
COMM domain containing 2 (Predicted), isoform CRA_c	D3ZLN7	Commd2	-0.02234	0.0318423	0.0049435	0.0141204	0.1552	0.346477	0.0285024	0.127949	0.848737	0.931229	0.989552	0.935872
Sin3A-associated protein 130	D3ZLP9	Sap130	0.11147	0.0377118	0.374335	0.286301	1.02003	0.249904	1.15178	1.31057	0.458057	0.951021	0.915707	0.645887
DENN domain-containing 2A	D3ZLQ1	Dennd2a	-0.128759	0.106018	0.155225	-0.0113282	1.21519	1.05695	0.46173	0.0452566	0.414165	0.924583	0.915707	0.975352
Ubiquitin carboxyl-terminal hydrolase	D3ZLQ8	Usp20	-0.204126	0.0616003	-0.0640047	-0.219146	1.50562	0.377602	0.235186	1.06235	0.36256	0.928129	0.933936	0.645887
Ral GEF with PH domain and SH3-binding motif 1	D3ZLR4	Ralgps1	-0.059816	-0.0294401	0.227375	-0.0501202	0.390953	0.253796	0.652397	0.149981	0.683095	0.951021	0.915707	0.919857
HECT-type E3 ubiquitin transferase	D3ZLS5	Hectd1	-0.148594	0.0436202	-0.0432224	-0.0365525	1.65543	0.592132	0.802209	0.425624	0.34401	0.924583	0.915707	0.782305
Complex I-B18	D3ZLT1	Ndufb7	0.331981	0.130479	0.170221	0.144664	0.659861	0.500637	0.208152	0.247298	0.571316	0.924583	0.945449	0.862865
C2 calcium-dependent domain-containing 4C	D3ZLU0	C2cd4c	0.103628	0.0432629	0.0484489	0.0371228	0.66774	0.771925	0.181688	0.267508	0.569576	0.924583	0.948368	0.85376
Mitochondrial tRNA-specific 2-thiouridylase 1	B1WC37;D3ZLU4	Trmu	0.065537	-0.0190521	0.0768157	0.126907	0.535378	0.155632	0.443833	0.90216	0.619908	0.973387	0.915707	0.664453
Sorting nexin 14	A0A0G2JUV6;D3ZLX0	Snx14	-0.123997	0.047641	0.129592	-0.0285589	1.58157	0.378095	0.645692	0.164971	0.346845	0.928129	0.915707	0.91131
BLOC-1-related complex subunit 7	D3ZLX2	Borcs7	0.309005	0.000457288	0.155248	-0.0273321	0.88893	0.00261954	0.619961	0.0869078	0.496059	0.999682	0.915707	0.954728
MOB kinase activator 2	D3ZLX3	Mob2	0.218349	-0.0109008	-0.0804413	-0.0715433	0.640522	0.0619868	0.45531	0.292845	0.577996	0.988386	0.915707	0.83819
Inosine-5'-monophosphate dehydrogenase 1	D3ZLZ7;A0A0A0MXZ8	Impdh1	-0.0552299	-0.0115976	-0.0136975	0.0855653	0.269161	0.042243	0.0212418	0.175484	0.755893	0.993115	0.992516	0.904797
Vacuolar ATPase assembly integral membrane protein VMA21	M0R3M6;D3ZM03	LOC100912478	0.01953	-0.0448041	0.126223	0.0328263	0.0608556	0.296469	0.872275	0.381479	0.943151	0.944305	0.915707	0.801108
Seryl-tRNA synthetase	D3ZM09	Sars2	-0.254847	0.063727	-0.11969	-0.0726896	2.77116	0.275522	0.136714	0.0937096	0.266649	0.94893	0.961068	0.951651
Kinesin family member 13A	D3ZM20	Kif13a	-0.0604271	0.0464734			0.439011	0.223417			0.657379	0.956895
Catechol-O-methyltransferase domain containing 1 (Predicted), isoform CRA_a	D3ZM21	Comtd1	0.15699	0.0122074	0.0687602	0.19361	0.470763	0.0472364	0.215856	1.33587	0.64401	0.992649	0.942706	0.645887
RNA-binding motif protein 12B	D3ZM54;A0A0G2JYP3	Rbm12b	0.0848193	0.00786943			0.554774	0.0357437			0.611987	0.993123
Erythrocyte membrane protein band 4.1-like 2	D3ZDT1;D3ZM69;D3ZAY7;A0A0G2K162;D3ZAY2	Epb41l2	-0.0133055	0.0783773	0.0651376	0.00459767	0.0893431	1.05904	1.1655	0.0896215	0.914251	0.924583	0.915707	0.952738
V-set and transmembrane domain-containing 2A	D3ZM70;D3ZWD0	Vstm2a	0.0558593	-0.0631643	0.130271	0.21492	0.0930837	0.213336	0.256888	0.650448	0.910232	0.958938	0.932392	0.711758
Immunoglobulin (CD79A)-binding protein 1b	D3ZMB4	Igbp1b	-0.0181118	0.127798	-0.142335	-0.101516	0.0365625	0.70089	0.366106	0.52542	0.968361	0.924583	0.916094	0.747532
Coiled-coil domain containing 85A	D3ZMD4;A0A0G2KAJ5	Ccdc85a	-0.0621845	0.111295	0.0732654	0.0291954	0.189696	1.08228	0.81818	0.168136	0.818194	0.924583	0.915707	0.909571
HscB mitochondrial iron-sulfur cluster co-chaperone	D3ZME7	Hscb	0.153392	-0.000283913	0.262474	0.277498	0.678124	0.00194231	0.891811	1.48727	0.565921	0.999682	0.915707	0.645887
Serine/threonine-protein kinase	D3ZMG0	Ulk1	-0.112393	0.0424054	0.119697	0.0647546	1.42984	0.263752	1.0552	0.745269	0.377912	0.950885	0.915707	0.685415
Non-specific serine/threonine protein kinase	D3ZMJ7	Wnk2	-0.0185818	-0.0147066	0.119417	0.177047	0.110371	0.162772	0.264945	0.639975	0.89145	0.972838	0.932392	0.711758
Inactive tyrosine-protein kinase PRAG1	D3ZMK9	Prag1	-0.068192	0.0635759	0.039655	-0.105472	0.564621	0.750495	0.176702	0.562815	0.607259	0.924583	0.948368	0.733178
Serine/threonine-protein kinase BRSK2	D3ZML2;M9MMM8	Brsk2	0.0316545	0.0156049	0.36811	0.0776798	0.0634403	0.0230636	1.34469	0.222274	0.941112	0.993163	0.915707	0.877293
Isoform 2 of Serine/threonine-protein kinase BRSK2	D3ZML2;D3ZML2-2;M9MMM8	Brsk2	-0.0477568	0.0300788	0.0299227	0.0503905	0.515369	0.576907	1.05467	0.986011	0.629032	0.924583	0.915707	0.65217
Similar to RIKEN cDNA 5730502D15 gene (Predicted)	D3ZML4	Trabd	0.0196179	0.00167426	-0.00331454	-0.0876118	0.129006	0.00446626	0.00717966	0.450306	0.874368	0.997712	0.998755	0.776886
Solute carrier family 7 (Cationic amino acid transporter, y+ system), member 6 (Predicted)	D3ZMM8	Slc7a6	-0.136258	0.023147	-0.135105	-0.231514	1.17666	0.102922	0.764809	2.20861	0.423458	0.983834	0.915707	0.623709
Histone PARylation factor 1	D3ZMN2	Hpf1	-0.108297	0.0193638	0.0255978	0.0213923	0.644438	0.14044	0.158491	0.11504	0.575203	0.976481	0.95514	0.943197
Sorting nexin 29	D3ZMN5	Snx29	0.241879	0.177117	-0.30383	-0.286735	0.407204	0.352047	2.66705	1.41261	0.671995	0.930949	0.802396	0.645887
Nucleolar protein 10	D3ZMP6	Nop10	0.195186	-0.189252	0.238251	0.433526	0.465958	0.220938	0.286202	0.920755	0.646262	0.956895	0.930571	0.66303
Mitochondrial import receptor subunit TOM7 homolog	D3ZMR1	Tomm7	0.148542		0.158367	-0.357006	0.597419		0.141794	0.482807	0.591602		0.959632	0.760614
UHRF1-binding protein 1	D3ZMR2	Uhrf1bp1	-0.0689158	0.116436	0.0303089	0.0318364	0.73177	1.52549	0.241707	0.210698	0.547336	0.924583	0.932917	0.880964
Mitochondrial ribosomal protein L21	D3ZMR9	Mrpl21	-0.186759	0.0750689	-0.0665018	-0.0193268	0.663373	0.425801	0.886576	0.15933	0.56984	0.924583	0.915707	0.912851
Protein C10	D3ZMS0	LOC100911713	0.12856	0.0835167	0.0830876	-0.000686698	0.272881	0.399705	0.243778	0.002834	0.753341	0.924583	0.932917	0.997762
[truncated: 7,584 more rows]

## Sheet: B. KidneyStatsData
First.Protein.Description	Protein.Ids	Genes	LRRK2 KO - HOM/WT (log2 fold change)	LRRK2 G2019S Het/WT (log2 fold change)	MLi-2/Vehicle (log2 fold change)	PF-475/Vehicle (log2 fold change)	LRRK2 KO - HOM/WT (-log10 pvalue)	LRRK2 G2019S Het/WT (-log10 pvalue)	MLi-2/Vehicle (-log10 pvalue)	PF-475/Vehicle (-log10 pvalue)	LRRK2 KO - HOM/WT (qvalue)	LRRK2 G2019S Het/WT (qvalue)	MLi-2/Vehicle (qvalue)	PF-475/Vehicle (qvalue)
ATP-binding cassette subfamily F member 2	F1M8H5;A2VD14;A0A096MJ15;A0A096MIV5	Abcf2	0.0846102	0.00333445	-0.0263978	0.152538	1.58621	0.0415759	0.100882	0.571348	0.147332	0.991211	0.967631	0.741236
FRY microtubule-binding protein (Fragment)	A0A096MIW7	Fry	0.188097	-0.0755193	0.310437	0.278681	0.276849	0.171846	0.667629	1.0643	0.734607	0.975336	0.932688	0.691219
1,4-alpha-glucan-branching enzyme 1 (Fragment)	A0A096MIX1	Gbe1	-0.208094	-0.044333	0.111928	0.0859603	1.73246	0.331448	0.228819	0.187782	0.119676	0.966882	0.945579	0.883899
RNA helicase	A0A096MIX2;E9PT29	Ddx17	-0.0253172	0.045049	-0.104047	-0.26166	0.380808	0.867126	0.160406	0.787794	0.657839	0.951714	0.956314	0.707882
Alpha2u globulin (Fragment)	F1M6Y6;A0A096MIX6	LOC298111	-0.157952				0.327286				0.696932
LIM domain-binding 3	A0A096MJ01	Ldb3	0.384454				0.834311				0.401693
Gasdermin D	A0A096MJ11	Gsdmd	0.039102	-0.0244956	0.158938	0.100956	0.323006	0.231719	0.600119	0.74299	0.699546	0.973593	0.932688	0.708714
Integrator complex subunit 2	A0A096MJ28;G3V6G2	Ints2	0.0952234	0.0312209			1.01568	0.0756421			0.318995	0.985327
RELT-like 1	B0BNL7;A0A096MJ67	Rell1	0.140862	0.100047	-0.779051	-0.570787	0.329578	0.213499	0.4689	0.429444	0.69557	0.973593	0.932688	0.778025
RCG32428, isoform CRA_a	A0A096MJ68	Slpi	-0.452479	0.209146			1.28291	0.244195			0.225506	0.973593
RAN binding protein 3-like (Fragment)	A0A096MJ81	Ranbp3l	0.762497				1.25876				0.233633
BMS1 ribosome biogenesis factor (Fragment)	A0A096MJ94;E9PTV4	Bms1	-0.326678	-0.207047			0.681397	0.593613			0.480119	0.951714
VWFA domain-containing protein (Fragment)	A0A096MJ98	A0A096MJ98	0.285745		0.0789631	0.136038	2.03249		0.205115	0.472083	0.0774485		0.946832	0.758866
Vesicle-associated membrane protein 4	A0A096MJ99;D4A560	Vamp4	0.292687	-0.0283709	-0.100231	-0.0632897	0.767962	0.138421	0.17499	0.192201	0.433272	0.980394	0.955073	0.881415
Aspartate-beta-hydroxylase	A0A0G2K2B5;A0A096MJA9;A0A096MKE0	Asph	0.118711	0.0627971	-0.108998	-0.342161	1.62164	0.783354	0.213412	0.780817	0.140706	0.951714	0.946614	0.707882
WD repeat domain 82 (Fragment)	M0R565;A0A096MJB3	Wdr82	-0.105599	-0.0137141	-0.114264	0.120215	0.489934	0.0896961	0.195415	0.289959	0.590826	0.984873	0.947405	0.827648
G1 to S phase transition 2	A0A096MJE3	Gspt2	2.7024	0.831278	0.213178	0.138226	1.42036	0.547493	1.16297	0.845708	0.184733	0.951714	0.932688	0.707882
Nebulette (Fragment)	F1LVX3;A0A096MJG7	Nebl	0.103781	0.0677472			0.477745	0.321782			0.598241	0.967222
Ubiquitin-conjugating enzyme E2, J1 (Fragment)	A0A096MJH0	Ube2j1	0.169219	-0.0776414			0.722448	0.229943			0.456493	0.973593
GRB10-interacting GYF protein 2 (Fragment)	A0A096MJI4	Gigyf2	0.170496	0.0574403	-0.383307	-0.414757	0.936359	0.365506	0.892632	1.02658	0.352461	0.966882	0.932688	0.691219
Ras homolog family member G (Fragment)	Q32PX6;A0A096MJM1;A0A096MK75	Rhog	-0.107015	0.0802314	-0.100263	-0.100042	1.72334	0.752406	0.263552	0.501014	0.121827	0.951714	0.937378	0.750735
LAS1-like, ribosome biogenesis factor (Fragment)	A0A096MJM8;F7FJR8	Las1l	0.109969	-0.0603314	-0.0256299	0.00363329	1.68601	0.600762	0.0479063	0.0071608	0.128348	0.951714	0.982013	0.995046
Septin-4	A0A096MJN4;A0JN02;A0A0G2JVC7;E9PST0;A0A096MJT3;A0A096MJW0;A0A096MIX9	Septin4	0.115797	-0.165615	0.04077	0.155389	2.47668	2.95793	0.0548306	0.332195	0.0398979	0.69891	0.980171	0.813828
DNA damage-inducible 1 homolog 2	Q4V8J5;A0A096MJP9	Ddi2	0.142219	-0.000192165	0.104932	0.0754403	3.53809	0.00164052	0.28935	0.240287	0.0080113	0.999626	0.937378	0.853387
Poly [ADP-ribose] polymerase (Fragment)	A0A096MJR6	A0A096MJR6	0.217732	0.036227	0.0774741	0.0861895	2.83044	0.0928313	0.174909	0.30514	0.0239811	0.984873	0.955073	0.822342
Tyrosine-protein phosphatase non-receptor type	F1LQQ5;A0A096MJT2	Ptpn3	-0.199821	-0.0162642	-0.0507198	0.107327	0.451681	0.0768306	0.13489	0.32561	0.613152	0.985327	0.958965	0.814649
Similar to RIKEN cDNA D630029K19	A0A096MJT6;F1LVK0	RGD1307100	-0.136963	-0.0429012			0.55821	0.161417			0.549136	0.975614
Ly6/Plaur domain containing 2 (Predicted), isoform CRA_b	D4A707;A0A096MJU9	Lypd2	-0.0320738	1.02211			0.0461163	1.29053			0.95238	0.951714
Zinc finger protein X-linked	D3ZR02;A0A096MJV6	Zfx	-0.128174	0.0271639			0.172249	0.0960961			0.823868	0.984547
Lipocln_cytosolic_FA-bd_dom domain-containing protein (Fragment)	A0A096MJW3	A0A096MJW3	1.00963	-0.0909682			1.98686	0.140022			0.0824033	0.980394
Similar to Hypothetical protein MGC11690	D3ZKZ0;A0A096MJX5	RGD1305178	0.132307	-0.0277401	-0.0722277	-0.790641	0.32553	0.108313	0.0630712	0.989271	0.698144	0.984372	0.978282	0.696344
DNA helicase	D4AD08;A0A0G2KA92;A0A096MJY0	Chd2	-0.111445	-0.0943345			0.955804	0.512015			0.343802	0.951714
Glypican 6	A0A096MJY1	Gpc6	0.199501	-0.0460087	0.257562	-0.0938832	0.502774	0.100784	0.656045	0.145446	0.582721	0.984547	0.932688	0.910754
Myocyte-specific enhancer factor 2C	Q2MJT0;O89038;A0A096MJY4;A0A096MJ09;A0A096MJD9;A0A096MJ23;A0A0G2JSU7;A0A096MK88;A0A0G2JT35;A0A0G2JTF4;M0R6R7;A0A096MK43;A0A096MJZ6;A0A0G2JSZ4;A0A096MKI4;A0A096MK01	Mef2c	0.104318	-0.122225			0.766108	0.261792			0.433765	0.971634
1,4-alpha-glucan-branching enzyme 1 (Fragment)	A0A0G2JTB2;A0A096MJY6	Gbe1	-0.123941	0.0396349	0.0950344	0.127026	0.898483	0.584779	0.288684	0.537421	0.3699	0.951714	0.937378	0.747296
RCG21429, isoform CRA_b	A0A096MJZ2;M0RCS2	Tbl2	-0.031548	-0.00423578	-0.0938733	-0.238512	0.188516	0.0474465	0.180004	0.707105	0.807818	0.989633	0.953976	0.711666
Inositol hexakisphosphate and diphosphoinositol-pentakisphosphate kinase (Fragment)	A0A096MK18	Ppip5k2	0.107069	-0.00382961	-0.162128	-0.186034	0.446526	0.0158614	0.205567	0.368253	0.616445	0.995082	0.946832	0.803553
Moesin	A0A096MK30;A0A1W2Q6E9	Msn	-0.181763	0.10563	0.0463823	0.171119	1.55578	0.583129	0.101147	0.581092	0.154251	0.951714	0.967631	0.739407
BMS1 ribosome biogenesis factor (Fragment)	A0A096MK44	Bms1	0.100456	-0.105661	0.471047	0.147407	0.4625	0.663833	0.314915	0.0770032	0.607923	0.951714	0.937378	0.950876
Similar to small EDRK-rich factor 1 (Predicted), isoform CRA_a	A0A096MK48;D3ZDW2	Serf1	0.263548	-0.0391628	0.185273	-0.544008	0.602984	0.142353	0.155733	0.627054	0.524348	0.980394	0.956701	0.734806
RCG24674, isoform CRA_e	G3V9G5;A0A096MK54	Synm	0.204065	0.0666526			0.66664	0.333359			0.48826	0.966882
Cartilage-associated protein-like 1	A0A096MK61	Crtapl1	0.181056	0.0158786	-0.0386922	-0.284677	2.28515	0.150317	0.0772067	0.862896	0.0532459	0.980394	0.972856	0.707882
Intraflagellar transport 88	D4ACI9;A0A096MK92	Ift88	0.216636				0.333125				0.693269
Schlafen family member 5	F1LX81;A0A096MJ26;A0A096MK98;A0A096MK60	Slfn5	0.0319548	-0.00375786			0.171151	0.0327554			0.824464	0.991332
Uncharacterized protein (Fragment)	A0A096MK99;A0A096MKC9	A0A096MK99	0.275107		0.0647188	0.0915631	3.31391		0.264985	0.671866	0.0114066		0.937378	0.722533
Max dimerization protein 3	A0A096MKB0	Rab24	-0.0748589	0.024911	0.0249546	-0.0247462	0.581971	0.189136	0.048345	0.0549652	0.536809	0.973593	0.982009	0.964545
GRB10-interacting GYF protein 2 (Fragment)	B2RYE6;A0A096MKC0	Gigyf2	0.172886	-0.0343411	0.00433365	-0.0764117	1.21227	0.344197	0.0073158	0.224075	0.248875	0.966882	0.99593	0.863891
Unc-5 family C-terminal-like	M0R615;A0A096MKD8	Unc5cl	-0.0706269	-0.117676	-0.294779	-0.196938	0.287257	0.340349	1.20574	0.836068	0.727549	0.966882	0.932688	0.707882
Sorting nexin 12	D4A719;A0A096MKE2;A0A096MKG7	Snx12	0.0826626	-0.0188578	0.0273707	-0.0148141	0.522386	0.232048	0.289987	0.109684	0.570443	0.973593	0.937378	0.93297
DNA ligase	A0A096MKE9;Q5U2M4	Lig3	0.0990216	-0.024579	0.302362	0.566841	0.694079	0.302877	0.141041	0.4647	0.472592	0.968599	0.957645	0.765293
Inositol hexakisphosphate and diphosphoinositol-pentakisphosphate kinase (Fragment)	A0A096MKF1;F1LPI7	Ppip5k2	-0.0519274	-0.0352856	0.05157	0.169502	0.183665	0.137639	0.0637895	0.277888	0.812407	0.980394	0.978282	0.833361
Mediator complex subunit 12	A0A0G2K4W3;A0A096MKF8;D3ZDE6	Med12	-0.0185614	-0.0246772			0.0712456	0.12877			0.927674	0.980394
Nucleolar protein 6	B0BNB6;A0A096MKG2;A0A0G2QC27	Nol6	-0.0161592				0.0617633				0.935922
Similar to RIKEN cDNA 1110059P08	A0A096MKH2;Q4KM55	Vta1	0.108914	0.00175147	-0.00017248	0.0444688	1.17202	0.0271012	0.000759749	0.361733	0.260929	0.992088	0.999776	0.80653
Ubiquitin-conjugating enzyme E2, J1 (Fragment)	A0A096MKH4;D4ABY4	Ube2j1	-0.0655851	0.0435179	0.0140032	-0.111065	0.316786	0.579478	0.0218736	0.260712	0.70376	0.951714	0.992619	0.842793
Periostin	D3ZAF5;A0A097BW25	Postn	0.14668	0.0915024	0.137305	-0.0643718	0.733056	0.290235	0.233471	0.10028	0.45075	0.969	0.945175	0.93793
Sialate O-acetylesterase	P82450;A0A0A0MY22	Siae	0.988031	-0.0382551	-0.045072	0.0213106	4.47512	0.15573	0.0950608	0.0454316	0.00183977	0.976789	0.967827	0.971327
Fc fragment of IgG receptor Ia	A0A0B4J2J0;A0A0G2K3P6	Fcgr1a	-0.185352	-0.085739	-0.122412	-0.195839	1.11999	0.280852	0.219866	0.539101	0.278629	0.969	0.94558	0.747296
Adenylate kinase 2, mitochondrial	P29410;P29410-2;A0A0G2JSG6	Ak2	0.0104951	-0.0191686	-0.454532	-0.402755	0.039061	0.272542	1.13672	1.94161	0.960729	0.969169	0.932688	0.691219
Albumin	A0A0G2JSH5	Alb	0.801462		-2.58826	-1.89134	1.94534		0.386113	0.346442	0.0873243		0.932688	0.812901
Peroxiredoxin-2	P35704;A0A0G2JSH9	Prdx2	0.163496	-0.125295	0.0402716	-0.113465	0.598283	0.862348	0.0977657	0.419692	0.526675	0.951714	0.967631	0.780179
4-trimethylaminobutyraldehyde dehydrogenase	Q9JLJ3;A0A0G2JSI1	Aldh9a1	0.109199	0.0669645	0.0764858	0.0260722	1.07268	0.595567	0.344146	0.12311	0.294944	0.951714	0.937378	0.925074
Integrin beta	P49134;A0A0G2JSK5	Itgb1	-0.00311002	0.0666913	-0.374933	-0.380134	0.0162263	0.601617	0.956593	2.03245	0.984022	0.951714	0.932688	0.691219
Betaine--homocysteine S-methyltransferase 1	Q68FT5;O09171;A0A0G2JSK9;F1LMG2	Bhmt	-0.581197	0.142737	-0.372969	-0.228478	2.66754	0.503513	0.92597	0.48729	0.0306172	0.951714	0.932688	0.754495
Trafficking protein particle complex subunit	A0A0G2JSL2;A0A0G2JX69	Trappc4	0.181579	-0.0992449	0.033814	0.0622159	1.56828	0.80073	0.124829	0.377962	0.151356	0.951714	0.958965	0.799705
RCG44898, isoform CRA_a	Q9R0W2;A0A0G2JSP9;F1LPJ0	Slc22a2	-0.086481		-0.278518	-0.550818	0.549898		0.881428	2.12293	0.554869		0.932688	0.691219
Dimethylaniline monooxygenase [N-oxide-forming]	A0A0G2JSQ2	Fmo5	1.05055	-0.0356746	-0.652083	-0.674235	3.44735	0.133535	0.609953	0.354382	0.00924417	0.980394	0.932688	0.810026
Modulator of non-genomic activity of estrogen receptor	Q56B11;A0A0G2JSQ9	Pelp1	0.124442	-0.0516139			2.01895	0.461709			0.0786506	0.951714
Matrin-3	P43244;A0A0G2JSR7	Matr3	0.00348967	0.0307468	-0.435643	-0.46475	0.0287046	0.721972	0.360159	0.665947	0.971653	0.951714	0.933032	0.722533
Peroxiredoxin-5	Q9R063;Q9R063-2;A0A0G2JSS8	Prdx5	0.0258452		0.179146	0.0423147	0.170533		0.914721	0.152177	0.824769		0.932688	0.907137
Atlastin-3	Q0ZHH6;Q0ZHH6-2;A0A0G2JSS9	Atl3	-0.0413615	0.00729565			0.256659	0.0677944			0.750221	0.987053
Carbonyl reductase (NADPH)	A0A0G2JSV2;A0A0G2K658;M0R3X6	Cbr1;LOC102556347	-0.468508				1.11096				0.281655
3-hydroxyanthranilate 3,4-dioxygenase	P46953;A0A0G2JSV5	Haao	-0.0253793	0.0706003	0.078481	0.0449012	0.257553	0.740471	0.379805	0.233992	0.750053	0.951714	0.932688	0.857278
Globin c2	A0A0G2JSV6	Hba-a2	1.40034	-0.539545	-0.871313	-0.501355	1.2743	0.353471	0.530122	0.704641	0.22852	0.966882	0.932688	0.711666
Calpain inhibitor	A0A0G2JSY2;F1LPH1;D3ZL24	Cast	-1.17203	-0.0137978			1.19923	0.0277817			0.252515	0.991774
COP9 signalosome complex subunit 1	P97834;A0A0G2JT06;A0A0G2JW80	Gps1	-0.0412532	0.0354859	0.0915403	0.129177	0.326907	1.17589	0.431956	0.709291	0.696932	0.951714	0.932688	0.711666
Meis homeobox 2	B1WC31;D4A2T5;A0A0G2JT27	Meis2	0.0367393	0.0213027			0.103247	0.106865			0.893087	0.984547
Protein-tyrosine-phosphatase	G3V8P4;A0A0G2JT62	Ptprf	-0.179492	-0.164637			1.34936	0.757883			0.204117	0.951714
Cytoplasmic FMR1-interacting protein 2	A0A0G2JT63	Cyfip2	-0.113398	0.00129349	-0.160252	-0.142917	1.50101	0.0138964	0.66833	0.674686	0.168106	0.995082	0.932688	0.722533
Uveal autoantigen with coiled-coil domains and ankyrin repeats	A0A0G2JT68;D3ZGS5	Uaca	0.0761609	-0.0232801	-0.0693473	-0.167317	1.19507	0.341874	0.162022	0.403054	0.25411	0.966882	0.956033	0.786786
Cell division cycle 16	Q4V884;A0A0G2JT88	Cdc16	0.0815431	-0.0137813	0.140439	0.144574	1.33291	0.207525	0.466921	0.527801	0.209595	0.973593	0.932688	0.747296
ASH2-like histone lysine methyltransferase complex subunit	D3ZTV7;A0A0G2JT90	Ash2l	0.0542055	0.0288035	0.0383604	0.056469	0.319172	0.358896	0.040829	0.0688879	0.702173	0.966882	0.98758	0.957533
Catenin (Cadherin associated protein), beta 1, isoform CRA_a	Q9WU82;A0A0G2JT93	Ctnnb1	-0.0484193	0.00196544	-0.393945	-0.28905	0.274134	0.0158324	0.996782	1.45579	0.73636	0.995082	0.932688	0.691219
FAS-associated factor 2	Q5BK32;A0A0G2JTA0	Faf2	-0.0721923	-0.0108929	-0.0906305	-0.248115	0.518146	0.0822901	0.309717	0.8177	0.573495	0.984972	0.937378	0.707882
Serine/threonine-protein phosphatase 2A 56 kDa regulatory subunit	D3ZHI9;A0A0G2JTA1	Ppp2r5e	0.057787	-0.0598279	0.0455063	0.137261	0.321977	1.12021	0.233949	1.37024	0.699722	0.951714	0.945157	0.691219
RAS protein activator-like 2	D4AAY3;A0A0G2JTA7	Rasal2	-0.0726191				0.641692				0.502972
Centrin 3	G3V821;A0A0G2JTC2	Cetn3	0.114497	0.0136694	0.0958081	-0.141966	0.204776	0.0479653	0.166208	0.303845	0.794583	0.989633	0.955418	0.822342
Prelamin-A/C	Q6P6U3;A0A1B0GWU9;G3V8L3;A0A0G2JTC5;A0A0G2K3R2	Lmna	0.087594	0.0911979	0.347051	-0.219219	0.562339	0.467864	0.124355	0.0505276	0.547416	0.951714	0.958965	0.967778
Regulation of nuclear pre-mRNA domain-containing 2	A0A0G2JTD1	Rprd2	0.110539	0.0061774			0.192554	0.028356			0.803879	0.991739
Cytoplasmic linker-associated protein 1	F1LNQ9;A0A0G2JUI5;F1LNR1;A0A1B0GWM1;A0A0G2JTD7;F1LNR0	Clasp1	0.040215	-0.0248131	0.172995	0.119614	0.50994	0.219452	0.578098	0.45062	0.578781	0.973593	0.932688	0.768077
RAB17, member RAS oncogene family	A0A0G2JTD9	Rab17	0.180457	0.022894	-0.0637398	-0.0877309	1.6647	0.187748	0.336364	0.563761	0.132272	0.973593	0.937378	0.741236
Ubiquitinyl hydrolase 1	A0A0G2JTF5	Usp34	-0.0815799	0.10715	-0.0195192	-0.00924596	0.427439	0.328597	0.0757985	0.039557	0.627824	0.966882	0.973292	0.975558
NFKB repressing factor-like	A0A0G2JTH1	Nkrfl	0.0378501				0.125173				0.870088
Ral GEF with PH domain and SH3-binding motif 2	Q0VGK1;A0A0G2JTI5	Ralgps2	0.51473	-0.142433	0.109451	0.12683	1.83286	0.44047	0.218108	0.338566	0.103712	0.9532	0.94558	0.813811
Pre-mRNA-splicing factor 3	D3ZI99;A0A0G2JTI7	Prpf3	0.153233	0.00947057	-0.0234362	-0.149284	0.946643	0.137472	0.0270536	0.30729	0.347597	0.980394	0.991009	0.822342
Aminopeptidase	A0A0G2JTI8	Enpep	-0.728539	0.242771			3.83991	0.857821			0.00513331	0.951714
RCG50655	A0A0G2JTJ9;G3V969	Tfcp2	0.03109	0.0123988	-0.079153	-0.157476	0.270606	0.136977	0.115623	0.446758	0.739	0.980394	0.963266	0.769835
Protein phosphatase 6, regulatory subunit 1	D3ZG37;A0A0G2JTK4	Ppp6r1	0.0771583	-0.0033824	0.0827663	0.0295211	1.53395	0.0303315	0.355734	0.111662	0.159164	0.991739	0.933032	0.931235
Metastasis-associated 1 family, member 3	A0A0G2JTK6;D3ZPH3	Mta3	0.00923623	-0.0456211	0.0400477	0.0137342	0.0400744	0.141277	0.0569764	0.021453	0.95953	0.980394	0.980171	0.986095
Mast/stem cell growth factor receptor	Q63116;A0A0G2JTL4	Kit	-0.0391775	-0.216975			0.1328	0.962766			0.861705	0.951714
Caspase recruitment domain family, member 6	D3ZVT3;A0A0G2JTL6	Card6	0.0801815		0.277203	0.334776	0.320832		0.283157	0.519713	0.700227		0.937378	0.747296
Uncharacterized protein	A0A0G2JTM1	A0A0G2JTM1	-0.0499788	0.0541442	0.148336	0.223215	0.709367	0.248083	0.637896	1.25892	0.464194	0.973593	0.932688	0.691219
Bromodomain-containing 7	A0A0G2JTM7	Brd7	0.035979	-0.104508			0.10846	0.687649			0.888595	0.951714
DnaJ heat shock protein family (Hsp40) member B14	A0A0G2JTM9	Dnajb14	0.157364	0.128194	-0.0476008	-0.253033	0.765844	0.110693	0.0654291	0.633149	0.433765	0.983813	0.977993	0.733819
Formylglycinamide ribonucleotide amidotransferase	A0A0G2JTN4;D4AB17	Pfas	0.0575845	0.0778689	0.084148	0.0820231	1.223	0.890517	0.456733	0.639467	0.24574	0.951714	0.932688	0.733155
Netrin 4	A0A0G2JTN7;F1M4Q9	Ntn4	-0.161194	0.154612			0.299248	0.467389			0.717059	0.951714
Active breakpoint cluster region-related protein	A0A0G2JTR4;A0A4X0W8E9;A0A0G2JZZ7	Abr	0.227281		0.271302	0.105711	1.04665		1.11559	0.309291	0.306061		0.932688	0.822289
F-box protein 42	A0A0G2JTS9	Fbxo42	0.417834	-0.161441			1.07612	0.919598			0.293367	0.951714
HECT and RLD domain-containing E3 ubiquitin protein ligase family member 1	A0A0G2JTT6	Herc1	-0.0758383	-0.0145956	0.0360421	0.106762	0.38493	0.121698	0.186118	0.516706	0.654757	0.980394	0.951587	0.747782
Rho GTPase-activating protein 22	D4ABZ7;A0A0G2JTT7	Arhgap22	-0.0899369	-0.0379088			0.763734	0.301323			0.434123	0.968599
Rho guanine nucleotide exchange factor 15	D3ZPJ8;A0A0G2JTU0	Arhgef15	-0.0451387	-0.290793			0.114495	0.792087			0.881801	0.951714
Non-muscle caldesmon	G3V9E3;A0A0G2JTV2	Cald1	0.192886				0.421238				0.632053
Ras-related protein Rap-2	A0A0G2JTW1	Rap2a	0.00747868	-0.0178588	-0.147937	-0.16482	0.0295949	0.138478	0.47587	0.515551	0.971131	0.980394	0.932688	0.747782
26S proteasome non-ATPase regulatory subunit 1	G3V8B6;A0A0G2JTW5	Psmd1	0.0560521	-0.0584847	0.153598	0.148257	0.342337	0.278573	0.24627	0.368512	0.686597	0.969	0.939438	0.803553
PRA1 family protein	A0A0G2JTX2	Praf2	-0.181107	-0.00648724	-0.321509	-0.355805	0.942723	0.0274109	0.533136	2.37797	0.349427	0.991803	0.932688	0.688935
Dipeptidyl peptidase 4	A0A0G2JTX5;F1M7X5;A0A0G2K238	Dpp4	0.00762713	0.353303	-0.302368	0.141509	0.0103041	1.35667	0.376952	0.304726	0.98859	0.951714	0.932688	0.822342
Collagen type VI alpha 5 chain	A0A0G2JTX7;F1LZF4	Col6a5	0.133415	-0.0769902			0.160281	0.165764			0.833635	0.975336
Solute carrier family 37 member 4	Q6IRK4;A0A0G2JTY3	Slc37a4	-0.0116969	0.0285628	-0.239162	-0.328709	0.0316745	0.334596	0.446846	0.908589	0.968617	0.966882	0.932688	0.70449
G-rich RNA sequence-binding factor 1	F1LRK4;A0A0G2JTY6	Grsf1	0.0274483	0.0222778	-0.120986	-0.16374	0.138303	0.327242	0.493008	0.599288	0.856492	0.966882	0.932688	0.738183
Caspase recruitment domain family, member 10	D4A425;A0A0G2JTY7	Card10	-0.415036		-0.19456	1.12219	1.27674		0.058453	0.480746	0.2276		0.979864	0.756115
Solute carrier family 35, member F2	A0A0G2JTZ7	Slc35f2	0.00182071	-0.0388149	-0.0193244	0.0136802	0.00432169	0.0816128	0.0402751	0.0408564	0.995978	0.984972	0.987668	0.974567
ATP-binding cassette, subfamily G (WHITE), member 3-like 1	Q4KM08;A0A0G2JTZ9;A0A0G2K251	Abcg3l1	-0.13354	-0.057673			0.200576	0.304847			0.797434	0.968549
LLGL scribble cell polarity complex component 2	B2GV09;A0A0G2JU05	Llgl2	-0.0556788	-0.021394	-0.039762	-0.0114084	0.526982	0.427731	0.196599	0.0545287	0.567361	0.954717	0.946832	0.965082
Pentatricopeptide repeat domain 3	A0A0G2JU15;D3ZGM1	Ptcd3	0.00102359	-0.0618766	-0.171429	-0.335085	0.0056016	1.10556	0.224209	0.394613	0.9944	0.951714	0.94558	0.793482
Polypeptide N-acetylgalactosaminyltransferase	D3ZFD2;A0A0G2JU25	Galnt2	0.0840912	-0.0137449	-0.0959683	-0.169852	0.451883	0.16459	0.162279	0.33575	0.612997	0.975336	0.956033	0.813811
tRNA (guanine(37)-N1)-methyltransferase	F1LYK6;A0A0G2JU45	Trmt5	0.166019	0.0942754	0.0873111	0.421032	1.11412	1.07885	0.0713553	0.536771	0.279985	0.951714	0.976158	0.747296
Metaxin 1	A0A0G2JU49	Mtx1	-0.134326	0.0372324	-0.301583	-0.242303	0.871937	0.522252	0.449692	0.453173	0.384121	0.951714	0.932688	0.767193
Eukaryotic translation initiation factor 3 subunit K	A0A0G2JU77	Eif3k	0.0653555	0.0264726	-0.141411	-0.0645762	0.769577	0.16676	0.637355	0.405111	0.432474	0.975336	0.932688	0.78637
RCC1 and BTB domain-containing protein 1	A0A0G2JU79;D4AD40	Rcbtb1	0.192175				0.511657				0.578228
3-beta-hydroxysterol Delta (14)-reductase	A0A0G2JU83	A0A0G2JU83	0.0319016	-0.100415			0.298187	0.630365			0.718182	0.951714
E3 ubiquitin-protein ligase UBR4	F1LQI5;A0A0G2JU89	Ubr4	-0.0759388	-0.129947	0.12615	0.236591	0.107345	0.638981	0.374211	0.758326	0.889982	0.951714	0.932688	0.707882
Nuclear receptor co-repressor 2	D3ZXN9;A0A0G2JU91	Ncor2	0.404725	-0.115936	0.283291	-0.113791	1.26187	0.952204	0.16635	0.0603581	0.232572	0.951714	0.955418	0.9618
ABC-type glutathione-S-conjugate transporter	D3ZF64;A0A0G2JU97;F1LMJ7;A0A0G2K4K3	Abcc3	-0.20517	-0.164533			0.615205	0.825148			0.51734	0.951714
AHNAK nucleoprotein	A0A0G2JU96;A0A0G2JUA5	Ahnak	0.0955171	0.0450707	-0.386003	-0.570778	0.171314	0.264596	0.220171	0.473526	0.824464	0.970822	0.94558	0.758866
NCK adaptor protein 1	G3V7X3;A0A0G2JUA7	Nck1	0.0776678	-0.0126315	0.0195518	-0.0190111	0.646272	0.125857	0.115749	0.10701	0.49932	0.980394	0.963266	0.934167
HECT-type E3 ubiquitin transferase	D4ACN3;A0A0G2JUC9	Herc2	-0.0208406	-0.0825218	0.100067	0.091503	0.0955417	0.626873	0.247106	0.255423	0.900915	0.951714	0.939438	0.845657
Sorting nexin-30	D4A060;A0A0G2JUF2	Snx30	0.131166	0.0466948	0.0892041	0.132066	2.31207	0.379635	0.356739	1.01226	0.0511421	0.965471	0.933032	0.691219
NCK-associated protein 1-like	D3Z8V4;A0A0G2JUF9	Nckap1l	-0.204045	0.0939343	0.101773	0.0445116	0.702391	0.431821	0.123801	0.0602196	0.467857	0.954717	0.958965	0.9618
IQ motif and SEC7 domain-containing protein 1	A0A0G2JUG7	Iqsec1	-0.0582285	-0.11176	-0.205792	-0.0655938	0.747095	3.34274	0.961818	0.234374	0.443382	0.684621	0.932688	0.85721
RNA helicase	A0A0G2K7X6;A0A0G2JUH2;A0A0G2JY21;A0A0G2JZQ1	Ddx19a;Ddx19b	-0.420509				0.440933				0.620358
Polynucleotide kinase 3'-phosphatase	Q6AXV0;A0A0G2JUH4	Pnkp	0.61654	-0.00694785	-0.0203248	0.185623	6.43463	0.0239054	0.0390212	0.524324	9.64161e-05	0.992686	0.988444	0.747296
RCG22661	A0A0G2JUJ1	Zfp524	0.174343				0.373334				0.663709
SEC63 homolog, protein translocation regulator	D4A2Z6;A0A0G2JUJ9	Sec63	-0.0302086	-0.0232655	-0.293017	-0.540807	0.17693	0.281766	0.517148	1.17881	0.818449	0.969	0.932688	0.691219
LSM14A mRNA-processing body assembly factor	B2GV58;A0A0G2JUK2	Lsm14a	0.150433	0.021232	-0.243674	-0.564136	0.374075	0.0693728	0.244218	0.955704	0.663461	0.986426	0.939514	0.701468
Ubiquitin-conjugating enzyme E2H	A0A0G2JUK4;M0R4P9	Ube2h	0.158346	0.139212			0.807608	0.590692			0.414827	0.951714
VPS35 endosomal protein-sorting factor-like	Q5XI83;A0A0G2JUM2	Vps35l	0.0420573	-0.00491161	-0.0986341	-0.0573979	0.502063	0.0677321	1.49849	0.742586	0.58303	0.987053	0.932688	0.708714
Protein XRP2	A0A0G2JUM3;D3ZTJ0	Rp2	0.00834021	-0.0199141	-0.152919	-0.0940089	0.0880742	0.218067	0.737269	0.825807	0.909508	0.973593	0.932688	0.707882
Cytochrome c oxidase assembly factor 6	A0A0G2JUM8	Coa6	0.116841	0.00528709	-0.377292	-0.516724	0.228451	0.0222918	0.890472	2.27357	0.773129	0.993011	0.932688	0.691219
Similar to Serum amyloid A-3 protein precursor	Q7TP01;A0A0G2JUP9	LOC691143	0.00869189	-0.0575021	0.0535264	0.0474064	0.0223413	0.270884	0.20973	0.256876	0.977385	0.969915	0.946832	0.84528
Zinc finger protein 185	A0A0G2JUQ6	Zfp185	0.0450823	0.0888775	-0.580451	-0.773268	0.0977463	0.59934	0.66727	1.33156	0.898969	0.951714	0.932688	0.691219
Interferon regulatory factor 5	D3ZPU1;A0A0G2JUR2	Irf5	-0.129979	0.190058	0.258999	0.126953	0.496254	0.282188	0.287291	0.150291	0.586403	0.969	0.937378	0.908364
Myosin phosphatase Rho-interacting protein	G3V9F3;A0A0G2JUR5;A0A140TA95	Mprip	-0.135863		-0.188927	-0.253811	0.54242		0.205893	0.427803	0.558657		0.946832	0.778025
Aldehyde dehydrogenase family 1 member A3	A0A0G2JUS6	Aldh1a3	0.458434	0.13078	0.185251	-0.102535	3.02784	0.354793	0.457622	0.666766	0.0179763	0.966882	0.932688	0.722533
Beta 3-glucosyltransferase	A0A0G2JUT7	B3glct	-0.0986176	0.0366449	-0.164822	-0.208337	0.780263	0.302573	0.485515	0.625143	0.42605	0.968599	0.932688	0.736759
Gamma-tubulin complex component	D3ZMR7;A0A0G2JUU7	Tubgcp3	0.1133	0.0332252	0.0603598	-0.0127222	1.30473	0.721777	0.656894	0.105962	0.218841	0.951714	0.932688	0.934167
Folliculin-interacting protein 2	D3Z8I3;A0A0G2JUW9	Fnip2	0.156828	0.329774			0.775353	0.706459			0.428542	0.951714
Transcriptional activator protein Pur-beta	Q68A21;A0A0G2JUX5	Purb	0.0104233	-0.0293934	-0.10838	-0.245316	0.0729151	0.288915	0.25874	1.06427	0.926082	0.969	0.937378	0.691219
Ig-like domain-containing protein	A0A0G2K5X3;A0A0G2JUY3;D3ZZ08	A0A0G2K5X3	3.96722				4.03185				0.00385516
Phosphatidylinositol-3,5-bisphosphate 3-phosphatase	D3ZKK5;A0A0G2JUZ0	Mtmr1	-0.140508	0.0127642	0.0289795	-0.107903	1.31137	0.215581	0.153404	0.682187	0.216341	0.973593	0.957294	0.722533
DCN1-like protein	D4A0F7;A0A0G2JUZ4	Dcun1d4	0.105379	-0.0394172	0.174297	0.145879	0.920128	0.277424	0.417867	0.422104	0.359932	0.969	0.932688	0.780096
Glycine cleavage system P protein	D4A5Q9;A0A0G2JUZ5	Gldc	-0.076977	0.0265574	-0.424276	-0.383148	1.08663	0.335654	0.72169	1.08474	0.290346	0.966882	0.932688	0.691219
ADP-ribosylation factor-binding protein GGA3	A0A0G2JV04;D3ZHG8	Gga3	0.189325	0.0193063	0.215864	0.140733	1.20517	0.132273	1.13695	1.38865	0.251093	0.980394	0.932688	0.691219
Maestro heat-like repeat family member 1	A0A0G2JV05	Mroh1	0.0724431	-0.0668233	-0.0553201	0.264733	0.453742	0.827785	0.242869	1.23506	0.612602	0.951714	0.940142	0.691219
SUZ12 polycomb repressive complex 2 subunit	A0A0G2JV08;A0A0G2K2I0	Suz12	-0.0717148	0.0118481			0.437889	0.0624213			0.622081	0.988307
Collagen type XV alpha 1 chain	A0A0G2JV12;F1LPD0	Col15a1;LOC108348074	0.0969995	-0.0448078	-0.0547501	0.00451747	0.180423	0.204422	0.0797793	0.00831331	0.815261	0.973593	0.972691	0.9937
Dedicator of cytokinesis 11	F1LQ91;A0A0G2JV16	Dock11	0.0244068	0.0546584	0.016033	-0.190944	0.108532	0.224808	0.0302787	1.01626	0.888595	0.973593	0.989867	0.691219
Transforming growth factor, beta receptor-associated protein 1	A0A0G2JV19	Tgfbrap1	-0.00606468	0.0232688	-0.121702	0.0524411	0.0232541	0.302227	0.209632	0.1135	0.976445	0.968599	0.946832	0.930041
X-prolyl aminopeptidase (Aminopeptidase P) 1, soluble, isoform CRA_a	O54975;A0A0G2JV31	Xpnpep1	-0.101934	-0.02271	0.00322214	0.113133	1.4212	0.186965	0.0206655	0.775949	0.184733	0.973593	0.992874	0.707882
Hyaluronoglucosaminidase 3, isoform CRA_d	A0A0G2JV35	Naa80	-0.110934	-0.020015	0.135291	-0.0434754	0.792697	0.0507143	0.245893	0.0765947	0.421003	0.989633	0.939438	0.950876
Oxysterol-binding protein	A0A0G2JV78;G3V8S8	Osbpl5	0.17122	0.106825			0.950868	0.21038			0.346063	0.973593
Solute carrier organic anion transporter family member	A0A0G2JV79;G3V753	Slco2a1	-0.429726		-0.113268	-0.0615263	1.83909		0.388709	0.151163	0.10304		0.932688	0.908243
Ral guanine nucleotide dissociation stimulator,-like 1	A0A0G2JV91	Rgl1	0.102606	0.0223652	0.489655	0.149132	0.914986	0.206466	1.27383	0.347238	0.362239	0.973593	0.932688	0.812901
Minichromosome maintenance complex component 3-associated protein	A0A0G2JV99;D3ZTA3	Mcm3ap	0.00528165	-0.0486799			0.0318059	0.661562			0.968448	0.951714
[Histone H3]-lysine(4) N-methyltransferase	P80385;A0A0G2K913;A0A0G2JVD6	Kmt2d	-0.00663623	0.0140141			0.0532444	0.177561			0.944436	0.974728
F-box and WD repeat domain-containing 11	D3ZXC6;A0A0G2JVE0	Fbxw11	0.167392	-0.130488	0.0630864	0.189358	0.439336	1.13333	0.146229	2.64991	0.621365	0.951714	0.957645	0.688935
DnaJ heat shock protein family (Hsp40) member C15	D3ZCM4;A0A0G2JVE2	Dnajc15	-0.975672	0.792992			0.748173	0.599785			0.442418	0.951714
Aminopeptidase	P15684;A0A0G2JVE6;G3V7W7	Anpep	-0.401934				2.18969				0.0610886
Unconventional myosin-Vb	F1M3R4;A0A0G2JVH1;A0A0G2K318	Myo5b	-0.0293183	0.0532018	0.0587825	0.0566329	0.0832018	0.32359	0.0576977	0.178081	0.914631	0.966882	0.980171	0.888892
MICOS complex subunit MIC60	Q3KR86;A0A140TAG5;A0A0G2JVH4	Immt	-0.140505	0.0348668	-0.381843	-0.411173	1.65627	0.404572	0.677167	0.890282	0.133698	0.962437	0.932688	0.707882
Helicase-like transcription factor	D3ZMQ9;A0A0G2JVH5	Hltf	-0.00406648	0.0199276			0.0137817	0.152841			0.98586	0.97967
Fucose kinase	D3ZDZ7;A0A0G2JVI4	Fcsk	-0.121635	0.105739	0.103477	0.143752	1.12758	1.28172	0.264552	0.494931	0.276095	0.951714	0.937378	0.753042
Peripheral plasma membrane protein CASK	A0A0G2JVI6;A0A0G2K2L8;D4A8M2	Cask	-0.0681721	0.0680302			0.51648	0.665144			0.575432	0.951714
Non-specific serine/threonine protein kinase	A0A0G2JVL3;D3ZL30	Mast3	0.161268	-0.0695513	0.140136	-0.0913958	1.17981	0.38099	0.324206	0.231782	0.258713	0.965471	0.937378	0.859324
Similar to expressed sequence AW549877 (Predicted)	A0A0G2JVL5	RGD1305938	0.0224526	-0.0535266	-0.0690413	-0.0461315	0.0686332	0.318184	0.193533	0.126607	0.930234	0.967222	0.949234	0.923332
NADH dehydrogenase [ubiquinone] 1 alpha subcomplex subunit 8	A0A0G2JVL6;F7EXQ7	Ndufa8	-0.0484722	-0.0324219	-0.320242	-0.436837	0.474087	0.441948	0.487511	1.17742	0.60025	0.9532	0.932688	0.691219
Multifunctional fusion protein	P0C2X9;A0A0G2JUT5;A0A0G2JVM0;A0A0G2K9I7;A0A0G2JUB9	Aldh4a1	-0.241188	0.020032	-0.350606	-0.341908	3.92582	0.17316	0.841507	1.18507	0.00462075	0.975336	0.932688	0.691219
MIA SH3 domain ER export factor 3	A0A0G2K0A8;A0A0G2JVM2	Mia3	0.112961	-0.0113949	-0.281166	-0.478833	2.21896	0.169381	0.344947	0.98636	0.0585353	0.975336	0.937378	0.696344
Zinc finger CCCH type-containing 7 A	A0A0G2JVM3	Zc3h7a	0.276229				2.00945				0.0795897
Dystrobrevin	P84060;A0A0G2JVM6	Dtnb	-0.033309				0.375827				0.662465
Immunoglobulin heavy constant mu	F1LM30;A0A0G2JVP4;F1LPW0	Ighm	0.764433	-0.394316	-0.239223	-0.237241	1.48201	0.450725	0.217753	0.299015	0.171968	0.951714	0.94558	0.823963
Poly(A)-binding protein-interacting protein 1	D3ZZF8;A0A0G2JVP5	Paip1	0.160863	-0.00998825	0.0688076	-0.0679868	2.2276	0.154063	0.282899	0.315242	0.0577595	0.978785	0.937378	0.821395
Glucosylceramidase beta 3	A0A0G2JVP8	Gba3	0.0307205	-0.0807776	-0.156076	-0.130801	0.219867	0.861927	0.633952	0.565737	0.781879	0.951714	0.932688	0.741236
Proteasome (prosome, macropain) activator subunit 1 (PA28 alpha), pseudo 1	Q6P9V7;A0A0G2JVP9	Psme1-ps1	0.0178369	0.0993962			0.0557661	0.540568			0.94183	0.951714
Ankyrin repeat domain 27	A0A0G2JVS9;A0A0G2K7U7	Ankrd27	0.0778255	0.0414606	-0.0898991	-0.137859	0.491952	0.17011	0.295085	0.906542	0.589411	0.975336	0.937378	0.70449
Uncharacterized protein	A0A0G2JT86;A0A0G2JVT8	A0A0G2JT86	-0.0724054	-0.0300287	-0.00639196	0.154793	0.560562	0.351769	0.0480119	0.927508	0.548296	0.966882	0.982013	0.702924
Integrin beta	D3ZP06;A0A0G2JVU1	Itgb8	0.317285	-0.0221652	-0.15971	-0.164866	3.93517	0.352982	0.300822	0.528123	0.00458254	0.966882	0.937378	0.747296
SOS Ras/Rho guanine nucleotide exchange factor 2	F1MAI3;A0A0G2JVU2	Sos2	-0.0279023	-0.0855413	0.161664	0.02457	0.0734931	0.467297	0.232278	0.0340421	0.925302	0.951714	0.945175	0.979431
Ubiquitin carboxyl-terminal hydrolase	Q5U2N2;A0A0G2JVV5	Usp14	0.0138833	0.00975935	0.0721996	0.112921	0.181322	0.106636	0.486475	1.23516	0.814115	0.984547	0.932688	0.691219
Ankyrin repeat domain 17	D4A0B4;A0A0G2JVW3	Ankrd17	0.115094				1.29309				0.22265
HECT-type E3 ubiquitin transferase	A0A0G2JVW5	Huwe1	-0.00861382	-0.00928577			0.0614633	0.227056			0.936321	0.973593
Sterile alpha motif domain-containing 9	A0A0G2JVW6	Samd9	-0.396791	-0.0749294	-0.0607371	0.360452	1.69321	0.215709	0.0480234	0.355234	0.127341	0.973593	0.982013	0.809849
Uncharacterized protein	F7F9J5;A0A0G2JVD7;A0A0G2JUL6;A0A0G2JVX1;M0RD43;M0R606;M0R5C9;A0A0G2K1P6;A0A0G2K3W3;M0RCX1;A0A0G2K7H3;A0A0G2K433;A0A0G2KBC8;A0A0G2K1W6;M0R6X6;M0R6A8;M0R7G2;M0RAW8;A0A0G2K9M1;A0A0G2K5R1;A0A0G2K576;M0R595;M0RAH1;A0A0G2K002;A0A0G2K5Z0;A0A0G2KB45;A0A0G2JUM9;A0A0G2JZN4;M0RAJ0;M0R6H0;M0R449;A0A0G2JVY3;A0A0G2K6I8	F7F9J5	0.24325				0.652312				0.495997
Transmembrane protein 63a	A0A0G2JVY4;D4A2I3	Tmem63a	0.236951	0.0556039	0.0130306	0.0541444	1.47896	0.65709	0.0556986	0.264996	0.172342	0.951714	0.980171	0.841069
Septin	G3V9Z6;A0A0G2JVY6;A0A0G2K7G7	2008-09-01	-0.0673782	0.11922	0.258131	0.600078	0.269479	0.360877	0.349477	0.827672	0.739875	0.966882	0.936073	0.707882
HP domain-containing protein	E9PT39;A0A0G2JW01;A0A0G2K5D0	E9PT39	0.0300369	0.0146218	-0.600047	-0.636931	0.100051	0.149228	0.94802	2.17192	0.897184	0.980394	0.932688	0.691219
Phosphatidate phosphatase	Q5XIM8;A0A0G2JW03	Lpin1	-0.0152953	0.199529	0.00610743	0.145852	0.0430628	0.853603	0.0316087	0.756046	0.956168	0.951714	0.989867	0.707882
Gamma-adducin	D3ZCH7;G3V9D7;A0A0G2JW28	Add3	-0.0262323	0.100406			0.119693	0.560986			0.876506	0.951714
alpha-1,2-Mannosidase	G3V9N9;A0A0G2JW29	Man1a1	-0.0265856	-0.0371499	-0.119119	-0.180499	0.299716	0.177241	0.128738	0.518103	0.71686	0.975088	0.958965	0.747782
CDGSH iron sulfur domain 3	A0A0G2JW34	Cisd3	-0.297614	0.0348413	-0.467463	-0.385697	2.01893	0.464625	0.634672	1.7013	0.0786506	0.951714	0.932688	0.691219
Ribulose-phosphate 3-epimerase	Q3MIF0;A0A0G2JW38	Rpe	0.153449				0.50433				0.582283
Ig-like domain-containing protein	A0A0G2JW41	A0A0G2JW41	1.69508				4.02272				0.00391706
Nephronectin	A0A0G2JW46;A0A0G2K8C1;A0A0G2K500	Npnt	-0.221334	0.0733161	-0.534565	-0.027944	0.169276	0.116177	0.775696	0.0160101	0.8253	0.98174	0.932688	0.988981
Phosphatidylinositol transfer protein, membrane-associated 2	F1LXD6;A0A0G2JXL0;A0A0G2JW50	Pitpnm2	0.0905068				0.205266				0.794374
V-type proton ATPase subunit a	D4A1H0;A0A0G2JW72	Atp6v0a4	-0.148915	-0.034631			1.6209	0.304397			0.140816	0.968549
Microtubule-associated protein	A0A0G2JW88	Map4	-0.0724658	0.0688267	-0.752196	-0.546004	0.326528	0.482538	0.40618	1.04375	0.697184	0.951714	0.932688	0.691219
Pyruvate dehydrogenase E1 component subunit alpha	F7FKI5;A0A0G2JW90;D4A5G8	Pdha1;Pdha1l1	-0.144628	-0.084285	-0.753621	-0.260239	1.4481	0.376919	0.911332	0.911734	0.179755	0.965471	0.932688	0.70449
Clathrin interactor 1	A0A0G2JW94	Clint1	0.111435	0.0460587	-0.0317571	-0.422271	0.250262	0.207192	0.0321126	0.812274	0.756563	0.973593	0.989867	0.707882
Scaffold attachment factor B1	A0A0G2JZI0;A0A0G2JW97;M0RBF0	Safb	0.18402				0.39996				0.645139
Exportin 7	F1LQM9;A0A0G2JWA3	Xpo7	-0.0722525	0.0106687	0.137677	0.105775	0.574152	0.224209	0.440332	0.498184	0.541375	0.973593	0.932688	0.751384
Sarcolemmal membrane-associated protein	D3ZKE6;B5DF63;A0A0G2JWA5	Slmap	0.0830803	-0.157997			0.338566	0.883031			0.689348	0.951714
Microtubule-actin cross-linking factor 1	A0A0G2K9T4;A0A0G2JWA8	Macf1	0.0374988	-0.100132	-0.0942348	-0.143217	0.301671	1.39211	0.893413	0.579978	0.715722	0.951714	0.932688	0.739407
Peroxidase	A0A0G2JWB6	Pxdn	0.132222	-0.0268273	-0.0333131	0.373488	0.219808	0.0744514	0.040833	0.993034	0.781879	0.985327	0.98758	0.696344
FERM domain-containing kindlin 2	Q5XI19;A0A0G2JWC7	Fermt2	-0.104851	0.0670235	-0.0438242	0.133303	0.980156	1.27408	0.0829179	0.539253	0.33364	0.951714	0.972691	0.747296
Prominin 1	Q91XN5;A0A0G2JT89;A0A0G2K044;A0A0G2JWD0	Prom1	-0.181948	-0.154968	-0.176177	0.0825042	1.74828	1.104	0.374045	0.163134	0.116691	0.951714	0.932688	0.899112
AP-3 complex subunit beta	D3ZIF5;A0A0G2JWD6;D4AE00	Ap3b1	-0.0206119	0.0243653	-0.00365217	0.074764	0.10124	0.294275	0.0425006	1.03131	0.895974	0.969	0.985721	0.691219
ETS transcription factor ERG	A0A0G2JWE9;Q6IMZ7;D4A3D6	Erg	-0.087614	0.36937	-1.28506	-0.520778	0.243536	1.2722	0.54659	0.477304	0.760565	0.951714	0.932688	0.757029
ASPSCR1 tether for SLC2A4, UBX domain-containing	F1LR71;A0A0G2JWF4	Aspscr1	0.080056	-0.010755	0.0397361	-0.168357	1.10897	0.117635	0.10465	0.590459	0.28255	0.981333	0.966388	0.739407
MORC family CW-type zinc finger 2	D4A2C4;A0A0G2JWF7	Morc2	0.0188594	0.0718068			0.0796125	0.283544			0.918967	0.969
N-terminal asparagine amidase	A0A0G2K323;A0A1W2Q6M0;A0A0G2JWG0	Ntan1	0.00146872	-0.0186323	0.162528	0.110034	0.00501658	0.12271	1.36592	0.762404	0.995494	0.980394	0.932688	0.707882
Alpha-mannosidase	D4A4J3;A0A0G2JWG1	Man2a2	-0.0228396				0.0749117				0.924181
Golgin B1	G3V6A8;A0A0G2JWG6	Golgb1	0.0551379	0.0276052	-0.12389	-0.164491	1.71504	0.436836	0.286897	0.807381	0.123492	0.953216	0.937378	0.707882
Dolichyl-diphosphooligosaccharide--protein glycotransferase	B4F7C9;A0A0G2JWH5	Stt3a	0.00384856	0.040951	-0.161287	-0.304526	0.0145942	0.988936	0.375143	0.717888	0.98523	0.951714	0.932688	0.711666
Uncharacterized protein	A0A0G2JWL1	A0A0G2JWL1	0.140495	0.0906777			0.403569	0.456879			0.642875	0.951714
Small integral membrane protein 15	D4A573;A0A0G2JWM3	Smim15	0.0764817	0.126742	0.0743388	-0.351323	0.217737	0.24441	0.369558	0.522885	0.783365	0.973593	0.932736	0.747296
TBC1 domain family, member 22B	A0A0G2JWM9	Tbc1d22b	0.116056	-0.133389	-0.3771	-0.0835088	0.561317	0.794528	0.574037	0.180535	0.547878	0.951714	0.932688	0.887818
General transcription factor IIH subunit 1	D3ZYG3;A0A0G2JWQ0	Gtf2h1	0.103667	-0.0907573	-0.0546006	0.176936	0.471728	0.354349	0.0311749	0.209407	0.601931	0.966882	0.989867	0.869633
tRNA (guanine(10)-N2)-methyltransferase homolog	F1MA13;A0A0G2JWR1	Trmt11	-0.258318		-0.318193	-0.0720646	0.341682		0.898008	0.123634	0.686943		0.932688	0.925005
Uncharacterized protein	A0A0G2JWR3	A0A0G2JWR3	0.353884	-0.0365492	0.319575	0.326131	0.50724	0.251805	0.504601	0.768241	0.58025	0.973593	0.932688	0.707882
TATA-binding protein-associated factor 2N-like	B2RYG5;A0A0G2JWR5	LOC103694865;Taf15	0.209629	0.0356541			0.439558	0.198481			0.621361	0.973593
Nebulette	A0A0G2JWS2;F1M1J2;A0A096MK15;D4A164	Nebl	0.162377	0.055631			0.466997	0.270583			0.605468	0.969915
Peroxisomal membrane protein PEX16	A0A0G2JWT6	Pex16	0.272224	-0.026756	-0.0745396	-1.45294	1.38853	0.176474	0.151039	0.680775	0.192781	0.975336	0.957645	0.722533
Mitochondrial ribosomal protein L1-like	F1M9A4;A0A0G2JWU3;D3ZFE9;A0A0G2JUV4	LOC100359687;Mrpl1	-0.0374842	0.0076804	-0.374618	-0.2916	0.34706	0.0722198	1.26008	0.978211	0.682161	0.986021	0.932688	0.696458
THO complex subunit 7 homolog	A0A0G2JWV8;F1LXS6	Thoc7	-0.388581	0.84336			0.578488	0.592387			0.538721	0.951714
Pre-B-cell leukemia transcription factor 1 (Predicted), isoform CRA_b	A0A0G2JWV9	Pbx1_predicted	0.165408	-0.121203			0.775457	0.594604			0.428542	0.951714
Mediator complex subunit 30	A0A0G2JWW8;D3ZG00	Med30	0.368681	0.0274424	0.268916	0.0982267	0.907851	0.126031	0.937748	0.234283	0.366361	0.980394	0.932688	0.85721
StAR-related lipid transfer domain-containing 7	A0A0G2JWY8	Stard7	0.130012	0.0143264			1.25167	0.0726722			0.23515	0.986021
Gamma-secretase-activating protein	A0A0G2JWZ3	Gsap	0.116064				0.42715				0.627824
Tetratricopeptide repeat domain 7A	B4F7D1;A0A0G2JX01	Ttc7a	0.0957893	-0.13807	0.0914149	0.0328408	0.670332	1.10182	0.116839	0.0510587	0.486023	0.951714	0.963213	0.967733
Death-associated protein kinase 2	Q5BJN2;A0A0G2JX07	Dapk2	0.165375	0.226829			0.941557	0.345728			0.349911	0.966882
Glutamine-rich 1	F1M4M7;A0A0G2JX16	Qrich1	0.106666	0.00806718			1.08227	0.0372595			0.291599	0.991332
GMP reductase	Q5FVP6;A0A0G2JX25	Gmpr2	0.0873007	0.151246	0.0489683	-0.294999	0.41938	1.18128	0.186937	0.594841	0.632641	0.951714	0.951569	0.73881
Solute carrier family 17 (Sodium phosphate), member 3, isoform CRA_b	Q6AZ69;A0A0G2JX26;E9PTR8	Slc17a3	0.172772	0.0494174	0.175537	0.157393	1.35875	0.218906	0.375563	0.394403	0.201069	0.973593	0.932688	0.793482
ATPase family, AAA domain-containing 2B	A0A0G2JX30;A0A096MKA5	Atad2b	0.333327				2.47826				0.0398948
Striatin 4	A0A0G2JX43;F1M6V8	Strn4	0.142152	-0.0194856	-0.0309795	-0.0851895	2.92014	0.161385	0.148625	0.538086	0.0211527	0.975614	0.957645	0.747296
Arginyl-tRNA--protein transferase 1	D4A2N1;A0A0G2JX45	Ate1	0.0190567	0.0177186	0.218306	0.189127	0.104943	0.209315	0.662435	0.626046	0.891873	0.973593	0.932688	0.736198
Ectonucleoside triphosphate diphosphohydrolase 4	A0A0G2JX61	Entpd4	0.118662	-0.0510219			0.266622	0.158059			0.742207	0.976464
SRSF protein kinase 2	B1WBT4;A0A0G2JX62	Srpk2	0.261356	0.0727335			1.21291	0.359027			0.248742	0.966882
Muscleblind-like-splicing regulator 1	D3ZQV3;F1M9N4;A0A0G2JX72	Mbnl1	0.0439384	-0.74029			0.0591146	0.672081			0.938795	0.951714
Rab3 GTPase-activating protein catalytic subunit	A0A0G2JXA1;F1LP59	Rab3gap1	0.0684432	-0.141793	-0.0188884	-0.14641	0.347906	1.12353	0.0201653	0.287748	0.681901	0.951714	0.993086	0.828222
Ig-like domain-containing protein	A0A0G2JXB7	A0A0G2JXB7	1.80972		0.0357522	-0.580537	1.92135		0.0261877	0.599337	0.0910524		0.99127	0.738183
Protein ERGIC-53	A0A0G2JXC1;F1LRA1	Lman1	0.0677334	-0.202352	0.132888	-0.134582	0.269167	0.896921	0.178325	0.707412	0.740019	0.951714	0.954944	0.711666
Formin-like 3	A0A0G2JXC2	Fmnl3	-0.139463	-0.0104253			1.0028	0.0695486			0.324972	0.986177
DOP1 leucine zipper-like protein B	A0A0G2JXD9	Dop1b	-0.0697859	0.337801	-0.275607	-0.127974	0.0571529	0.612791	0.434124	0.348197	0.940048	0.951714	0.932688	0.812901
Cell cycle control protein	Q6AY41;A0A0G2JXG3;D3Z9E9	Tmem30a	0.168277	0.0346064	0.0790141	0.0916722	2.89442	0.46244	0.190335	0.427222	0.0218291	0.951714	0.94932	0.778025
Uncharacterized protein	A0A0G2JXG5	A0A0G2JXG5	0.120757	0.0211104	0.0822433	0.118994	1.42727	0.299078	0.436324	0.70884	0.183909	0.968599	0.932688	0.711666
Mediator of RNA polymerase II transcription subunit 13	A0A0G2JXH7;A0A0G2K5R7;F1LZT8	Med13l	0.184406				0.523973				0.569294
Syntaxin-binding protein 4	D3Z9G8;A0A0G2JXI5;A0A1B0GWP6	Stxbp4	0.197856	-0.0872949	0.12361	-0.0436044	1.96557	0.984451	0.408467	0.165792	0.0851729	0.951714	0.932688	0.897325
NHS actin-remodeling regulator	F1LU76;A0A0G2JXJ0	Nhs	0.0297424	-0.0577834			0.0556262	0.31748			0.94183	0.967222
Hepatocyte nuclear factor 4, gamma	F1M342;A0A0G2JXJ1	Hnf4g	-0.390797	0.25251			0.335527	0.520151			0.691454	0.951714
Tetratricopeptide repeat domain 7B	F1LUY5;A0A0G2JXJ6	Ttc7b	-0.110767	0.0283723	-0.232746	0.013926	0.664881	0.211672	0.307243	0.0246842	0.488946	0.973593	0.937378	0.983817
Extended synaptotagmin-1	A0A0G2JXJ7	Esyt1	3.87312	0.102278	-0.136509	-0.301395	4.19991	0.844093	0.246682	1.21585	0.0029349	0.951714	0.939438	0.691219
DNA polymerase delta-interacting protein 3	D4A2B0;A0A0G2JXM5	Poldip3	-0.0253574	0.008862	-0.128822	-0.272365	0.138131	0.0615114	0.126293	0.498152	0.856492	0.988467	0.958965	0.751384
Tripartite motif-containing protein 46	A0A0G2JXN2;A0A096MKH7;A0A5H1ZRU8;A0A096MKD5	Trim46	0.043974				0.424827				0.62995
Oxysterol-binding protein	A0A0G2JXN8	Osbpl8	-0.173906	0.0146861	-0.129344	-0.284948	3.66953	0.113107	0.354331	1.2702	0.0066773	0.98286	0.933274	0.691219
HECT-type E3 ubiquitin transferase	A0A0G2JXP3;F1LRN8	Nedd4l	0.0691432	-0.0372212	0.16947	0.0566817	0.391374	0.548542	0.416845	0.282713	0.651098	0.951714	0.932688	0.831111
Transport and golgi organization 2 homolog	D3ZY86;A0A0G2JXP4	Tango2	0.154959	0.130783	0.142908	0.0498477	0.589819	1.20696	0.80175	0.458806	0.531755	0.951714	0.932688	0.765927
Protein KRI1 homolog	A0A0G2JXS2;A0A0G2K868;A0A0G2K4X2	Kri1	-0.231373	0.0491273			0.28463	0.232502			0.729754	0.973593
Myotubularin-related protein 6	A0A0G2JXT6	Mtmr6	-0.089228	-0.0169102	-0.0206321	0.0595165	1.45211	0.310481	0.111798	0.472505	0.179457	0.968549	0.96423	0.758866
Filamin B	D4A8D5;A0A0G2JXT8	Flnb	-0.05788	-0.0198342	-0.132803	-0.00729358	0.715514	0.260437	0.941491	0.0348582	0.459994	0.971634	0.932688	0.979154
Rho guanine nucleotide exchange factor 17	A0A0G2JXT9	Arhgef17	-0.0518703	0.0301673	0.277172	0.112075	0.856942	0.282609	0.300608	0.137888	0.390845	0.969	0.937378	0.915063
Nuclear VCP-like	D3ZTY9;A0A0G2JXU1	Nvl	-0.569375				1.89766				0.0940725
Heterogeneous nuclear ribonucleoprotein C, isoform CRA_a	A0A0G2K7B3;A0A140TAI3;A0A0G2JXW4	Hnrnpc;LOC100911576	-0.206963	0.325356			0.420622	1.1563			0.632314	0.951714
AP complex subunit sigma	B2GV08;A0A0G2JXX9	Ap1s2	-0.0588705	0.00576691	-0.0343806	-0.0736764	0.0905904	0.0339667	0.0921232	0.385597	0.906614	0.991332	0.967827	0.79594
Carbonic anhydrase	D3ZBQ6;A0A0G2JXY4	Car15;LOC103693605	0.480125	0.114651	-0.119901	-0.0224456	2.2422	1.14868	0.0930581	0.0358513	0.0566041	0.951714	0.967827	0.978114
Epsin-2	Q9Z1Z3;Q505I9;A0A0G2JXY9;F1LQ45	Epn2	0.0818637	0.0262577	-0.00668022	-0.104908	0.452921	0.193936	0.0122474	0.232871	0.612638	0.973593	0.995693	0.8583
ATP-dependent helicase ATRX	A0A0G2JXZ3	Atrx	0.0248612	0.0302296	0.289827	0.173429	0.327974	0.621453	0.594474	0.39267	0.696932	0.951714	0.932688	0.79358
Protein-tyrosine-phosphatase	E9PTB7;A0A0G2JXZ9	Ptprj	0.0472604	-0.0241785	-0.0842247	-0.0685522	0.558875	0.394828	0.296376	0.571524	0.548833	0.96486	0.937378	0.741236
Solute carrier family 5 member 9	D3ZG11;A0A0G2JY02	Slc5a9	-0.311842	-0.0337508	0.00818081	0.370507	1.59186	0.15629	0.00875373	0.478308	0.146728	0.976464	0.995693	0.757029
Unconventional myosin-XVIIIa	D3ZFD0;A0A0G2JY08	Myo18a	-0.0568948	-0.0429656	-0.0946731	-0.145756	0.494918	0.878701	0.216734	0.519851	0.587047	0.951714	0.94558	0.747296
DNA fragmentation factor subunit alpha	Q498U6;A0A0G2JY18	Dffa	0.196001	0.112477	1.50112	0.343545	0.813563	0.89486	0.808327	0.127182	0.412606	0.951714	0.932688	0.922883
DNA fragmentation factor subunit alpha	Q498U6;A0A0G2JY18	Dffa	0.196001	0.112477	0.116649	-0.0230908	0.813563	0.89486	0.418567	0.0871005	0.412606	0.951714	0.932688	0.945169
Disco-interacting protein 2 homolog B	A0A0G2JY22	Dip2b	-0.0219946	-0.0373868	-0.335638	-0.370792	0.144399	0.660647	0.686802	1.22005	0.849261	0.951714	0.932688	0.691219
DnaJ heat shock protein family (Hsp40) member C6	D4A0I5;A0A0G2JY26	Dnajc6	0.0104427	-0.0516066	-0.0982732	-0.114722	0.0733731	0.389654	0.243263	0.248415	0.925302	0.96486	0.939714	0.848355
LPS-responsive beige-like anchor protein (Fragment)	A0A0G2JY32	Lrba	0.248323	-0.00054412	-0.317078	-0.927692	1.66355	0.00148696	0.213664	0.548228	0.132322	0.99971	0.946526	0.745499
Cytoplasmic polyadenylation element-binding protein 2	A0A0G2K520;D3ZHK8;A0A0G2JY45;D4AD99	Cpeb2	-0.27057				1.06947				0.296281
Receptor protein-tyrosine kinase	A0A0G2JY48;F1MAJ0	Ephb2	-0.120192	0.0213452			0.1951	0.0305381			0.802346	0.991739
Pogo transposable element-derived with ZNF domain	D3ZV33;A0A0G2JY58	Pogz	-0.152064	-0.0631576	0.0590848	-0.0578774	0.528661	0.625481	0.0887393	0.0924931	0.567029	0.951714	0.967864	0.942594
Phosphatidate phosphatase	D3ZYB4;A0A0G2JY62	Lpin2	0.0768403	-0.0686963	-0.000661584	0.187976	0.834078	0.791054	0.00107134	0.557884	0.401693	0.951714	0.999776	0.741873
Ribosomal L1 domain containing 1-like 1	A0A0G2JY68;M0RCH8	Rsl1d1l1	-0.142612	-0.0924934	0.045978	0.0861801	2.39226	1.18489	0.0306523	0.0841877	0.0453426	0.951714	0.989867	0.945792
Peroxin-19	G3V907;A0A0G2JY69	LOC100911356;Pex19	0.105348	0.0600432	-0.110294	-0.238291	0.158054	0.268766	0.101276	0.888834	0.834775	0.969915	0.967631	0.707882
40S ribosomal protein S20	P60868;A0A0G2JY70;M0RB28;A0A0H2UHG7;D3ZZK1;M0R5V6;M0R987;A0A0G2K8W1;A0A0G2K6L6;A0A0G2K3E9;M0R566	P60868	0.0082388	0.00468604	0.0232255	-0.00982113	0.0519758	0.0427827	0.07974	0.0487542	0.946246	0.990999	0.972691	0.969302
Eukaryotic translation initiation factor 4 gamma, 3	D4A554;A0A0G2JY73	Eif4g3	0.0760048	-0.0675234	0.0548291	0.0694373	1.85987	1.50167	0.300054	0.589427	0.0999818	0.951714	0.937378	0.739407
General transcription factor IIIC subunit 2	A0A0G2K679;A0A0G2JY75	Gtf3c2	-0.0350863	-0.0521468	0.0998958	-0.441815	0.208855	0.510032	0.362116	0.277589	0.791243	0.951714	0.933032	0.833369
ADP-ribosylation factor interacting protein 1, isoform CRA_b	Q9JHU5;A0A0G2JYA2	Arfip1	0.13825	0.0263209	-0.18498	-0.11936	1.2929	0.419612	0.655502	0.594029	0.22265	0.954826	0.932688	0.739407
Claudin	D4A386;A0A0G2JYB2	Cldn2	0.046872	-0.0377932	-0.345853	-0.332155	0.144491	0.357959	0.687511	1.83514	0.849206	0.966882	0.932688	0.691219
Phospholipid scramblase	A0A0G2K0E4;A0A0G2JYB5	Plscr2	0.0682589	-0.233353	0.0319456	-0.0615462	0.421341	1.1402	0.0695888	0.484171	0.632044	0.951714	0.977014	0.754732
Complement factor H-related protein B	A0A0G2JYC4	LOC100361907	0.269538	-0.141985	-0.190498	-0.144759	1.1707	0.67231	0.520184	0.409309	0.261601	0.951714	0.932688	0.784561
Ubiquitin-associated protein 2	A0A0G2JYD1;A0A0U1RRQ3;A0A0G2JYI7	Ubap2	0.314812	-0.0336742	-0.162292	0.046511	0.780233	0.181121	0.240609	0.0903637	0.42605	0.973593	0.942503	0.943463
Vacuolar protein sorting 13 homolog D	D3ZKC6;A0A0G2JYD4	Vps13d	-0.255008	-0.0536914	-0.338932	0.077743	2.58686	0.83865	1.22469	0.32757	0.0341747	0.951714	0.932688	0.814485
Calpain-5	A0A0G2JYD8;G3V7U6	Capn5	-0.185151	0.0754977	-0.219649	-0.207767	1.33274	0.527935	0.338486	0.741734	0.209595	0.951714	0.937378	0.708714
LPS-responsive beige-like anchor protein	A0A0G2JYR4;F1LZG6;A0A0G2JYI0	Lrba	-0.0290702	0.0515277	0.0158622	0.0196436	0.221437	1.19755	0.0616979	0.0596338	0.780286	0.951714	0.978438	0.9618
Uncharacterized protein	A0A0G2JYJ5	A0A0G2JYJ5	-0.483291	-0.000834179	-0.0173206	0.196287	2.98823	0.00408034	0.0747994	1.14471	0.0191076	0.999025	0.974017	0.691219
RNA-binding motif, single stranded-interacting protein 2	Q4QR81;A0A0G2JYJ7	Rbms2	0.137836	-0.0542424	-0.172959	-0.0919893	0.990093	0.266006	0.44393	0.287348	0.329476	0.970822	0.932688	0.828222
Procollagen-proline 4-dioxygenase	D3ZGT6;A0A0G2JYL4	P4ha2	-0.0254613	0.00668184			0.163123	0.0268318			0.830504	0.992238
ERGIC and golgi 2	A0A0G2JYN4	Ergic2	0.0196728	-0.0766989	0.075038	-0.110101	0.160044	0.480805	0.191729	0.226346	0.833785	0.951714	0.949259	0.862975
Similar to swan	D3ZM54;A0A0G2JYP3	LOC679087;Rbm12b	0.0420203				0.369546				0.664525
YLP motif-containing protein 1	A0A0G2JYQ3;A0A0G2K678	Ylpm1	0.0857652	0.00538818			0.333351	0.0257481			0.693099	0.992686
Exocyst complex component	A0A0G2JYR1	Exoc6b	0.0105905	-0.00206665	-0.0775569	-0.0391013	0.079677	0.0136891	0.163199	0.0780735	0.918967	0.995082	0.956033	0.949786
ELKS/Rab6-interacting/CAST family member 1	Q811U3;A0A0G2JYT1;F1LPE9	Erc1	0.069086	-0.000932843	-0.0864161	-0.344487	0.525738	0.0121401	0.212973	0.96589	0.56803	0.995082	0.946691	0.698747
Exocyst complex component 1	F1LQN9;A0A0G2JYT4	Exoc1	-0.00629443	0.0264493	0.17355	0.117048	0.0369865	0.292712	0.504512	0.534678	0.963163	0.969	0.932688	0.747296
Mitochondrial ribosomal protein L11	Q5XIE3;A0A0G2JYU2	mrpl11	-0.0277608	0.0231023	-0.271926	-0.202236	0.313535	0.221545	0.702046	0.503483	0.706345	0.973593	0.932688	0.749282
Formin-like 1	D3ZAZ1;A0A0G2JYU6	Fmnl1	-0.0973316	0.023899	-0.0228274	0.00758236	1.98018	0.271211	0.0911555	0.0413835	0.0834371	0.969915	0.967864	0.973885
Bromodomain-containing 4	D3ZWU1;B5DF71;D3ZGX8;A0A0G2JYV0	Brd4	0.184451	-0.028834	0.086014	-0.0361992	0.752621	0.170504	0.088053	0.0603489	0.439651	0.975336	0.967911	0.9618
Coenzyme Q10A	D3ZX74;A0A0G2JYY6	Coq10a	-0.124462	-0.0186068			0.974808	0.119188			0.336015	0.98046
Eyes absent homolog	D3ZHX6;A0A0G2JZ01	Eya3	0.150732	0.0609861	0.176781	0.231686	0.559187	0.273171	0.214869	0.390795	0.548572	0.969	0.94611	0.79358
Formin homology 2 domain-containing 1	A0A0G2JZ38	Fhod1	0.0391673	-0.0705068	0.100132	0.0912864	0.342	1.31373	0.191223	0.183631	0.686875	0.951714	0.949259	0.887019
RCG54895, isoform CRA_a	A0A0G2JZ40;D4ABJ4	Reck	0.00814912	0.0405319	-0.388365	-0.309931	0.0234153	0.197112	0.902993	1.01016	0.97633	0.973593	0.932688	0.691219
RCG56136, isoform CRA_a	A0A0G2JZ48	Tmf1	0.134	-0.0519206			0.486213	0.533588			0.592511	0.951714
Baculoviral IAP repeat-containing 6	F1LY70;A0A0G2JZ53	Birc6	-0.0433674	-0.0201031	0.0826613	0.120318	0.38699	0.631604	0.468827	0.887494	0.653781	0.951714	0.932688	0.707882
Ankyrin 2	F1M5N3;F1LM42;A0A0G2JZ56;A0A0G2K6R9;A0A0G2KAS9;F1M9N9;A0A0G2KBB9	Ank2	-0.231521	0.0577845	-0.0892485	-0.253465	3.55867	0.181856	0.244499	0.678235	0.00774589	0.973593	0.939438	0.722533
Fibronectin type III and SPRY domain-containing 1-like	A0A0G2JZ60	Fsd1l	0.073075				0.177036				0.818449
Spectrin alpha chain, non-erythrocytic 1	A0A0G2K1Y8;A0A0G2JZ69	Sptan1	-0.318731	-0.0460668			3.60417	0.0912484			0.0072766	0.984873
NAD-dependent protein deacetylase sirtuin-1	A0A0G2JZ79;A0A182DWI7	Sirt1	0.0316435	-0.0321501	-0.0339018	-0.0421548	0.24827	0.202851	0.222928	0.129466	0.757539	0.973593	0.94558	0.922087
ArfGAP with GTPase domain, ankyrin repeat and PH domain 3	A0A0G2K2D4;A0A0G2JZ83	Agap3	-0.176238	-0.0643051	0.0699067	-0.050645	1.45382	0.461001	0.172706	0.145688	0.179457	0.951714	0.955418	0.910754
Ectopic P-granules autophagy protein 5 homolog	A0A0G2JZ84	Epg5	0.2803	-0.161599	-0.150894	-0.00692646	1.42107	1.41106	0.381966	0.0337702	0.184733	0.951714	0.932688	0.979646
Similar to hypothetical protein A530094D01	A0A0G2JZ88	RGD1306556	-0.0389541	0.0542689	-0.00699855	0.368857	0.0878601	0.246835	0.00397395	0.370201	0.909787	0.973593	0.997275	0.80257
Tetratricopeptide repeat domain 13	A0A0G2JZ94	Ttc13	-0.177873				1.26278				0.232449
Roundabout guidance receptor 2	A0A1W2Q6F3;F1M950;A0A0G2JZA1	Robo2	-0.227015	-0.0341486			1.07129	0.156137			0.295506	0.976464
Hyaluronoglucosaminidase	D3ZZ19;A0A0G2JZA7	Cemip2	0.212714	-0.00870608			0.338422	0.0309624			0.689348	0.991739
Uncharacterized protein	A0A0G2JZB6	A0A0G2JZB6	-0.0772984	-0.014416	0.301259	0.1503	0.663422	0.0536541	0.791131	0.533963	0.489437	0.989633	0.932688	0.747296
Mitochondrial ribosomal protein S36	M0R776;A0A0G2JZC3	Mrps36	0.156363	-0.0398721	-0.537283	-0.609845	0.286094	0.201753	0.660713	2.97702	0.728615	0.973593	0.932688	0.688935
Serine/threonine-protein phosphatase 2A 56 kDa regulatory subunit	A0A0G2JZD1	Ppp2r5c	0.085681	-0.062055			0.187049	0.20163			0.809565	0.973593
GRB2-associated-binding protein 1	A0A0G2JZD5;D3ZAL7	Gab1	0.22953	0.0411378	-0.115352	-0.313992	1.08093	0.385673	0.203341	1.08193	0.291955	0.965471	0.946832	0.691219
Membrane-associated guanylate kinase, WW and PDZ domain-containing protein 1	A0A0G2JZE4	Magi1	0.0041142	0.0654189			0.00959818	0.751558			0.989268	0.951714
Rho guanine nucleotide exchange factor 40	A0A0G2JZE7	Arhgef40	-0.371786	-0.0930676	0.217679	-0.134117	2.9507	0.877813	0.289712	0.224194	0.0202408	0.951714	0.937378	0.863825
Target of EGR1, exonuclease	D4A5W0;A0A0G2JZE8	Toe1	0.0607971	0.0157497	-0.133657	-0.0455764	0.270624	0.0495022	0.825578	0.119174	0.739	0.989633	0.932688	0.927671
SEC24 homolog C, COPII coat complex component	B5DEG8;A0A0G2JZF0	Sec24c	-0.0244231	0.010497	0.0470742	0.0669237	0.163899	0.168353	0.600421	0.618104	0.829861	0.975336	0.932688	0.738183
CCM2 scaffold protein	A0A0G2JZF5;A0A0G2K1S9	Ccm2	0.0870678	-0.0710323	0.212908	0.106976	1.1761	0.445	0.362343	0.179559	0.259603	0.952555	0.933032	0.88836
NADH:ubiquinone oxidoreductase complex assembly factor 2	A0A0G2JZF6	Ndufaf2	0.0238957	0.00382041			0.0701996	0.0283375			0.928264	0.991739
Calcium-binding protein 39	D3ZJ77;Q5XIJ7;A0A0G2JZH0;A0A0G2JT45	Cab39	-0.00567603				0.0404894				0.958862
Solute carrier family 35 member A1	D3ZZ48;A0A0G2JZH4	Slc35a1	-0.0641185	0.0363602	-0.419555	-0.0464371	0.1182	0.200963	0.503073	0.0862667	0.878526	0.973593	0.932688	0.945413
Dihydrolipoamide acetyltransferase component of pyruvate dehydrogenase complex	Q7TQ85;A0A0G2JZH8	Pdhx	-0.247354	0.0323883	-0.271311	-0.346276	2.83573	0.288081	0.356431	1.29059	0.0238696	0.969	0.933032	0.691219
DExH-box helicase 57	A0A0G2JZH9	Dhx57	0.516846	-0.0308276	0.0938862	-0.135935	2.08105	0.0831537	0.128979	0.134934	0.0723118	0.984873	0.958965	0.917503
Glutamyl-prolyl-tRNA synthetase	Q6TXE9;A0A0G2JZI2	Eprs	-0.00420662	0.0369301	0.0858556	0.167584	0.0260196	0.736378	0.331468	1.23063	0.974326	0.951714	0.937378	0.691219
26S proteasome non-ATPase regulatory subunit 10	Q9Z2X3;A0A0G2JZI5	Psmd10	0.0845965	0.0320854			0.401136	0.152959			0.64443	0.97967
TEN1 subunit of CST complex	A0A0G2JZI8;A0A0G2K213	Ten1	0.114395	0.177127	0.0984526	-0.0324426	0.213598	0.260955	0.919195	0.102813	0.786749	0.971634	0.932688	0.93597
A-kinase anchor protein 11	D3ZS99;A0A0G2JZI9	Akap11	0.128142	0.077862	0.203839	0.160774	0.526457	0.307698	0.900901	1.09881	0.567774	0.968549	0.932688	0.691219
NHS-like 1	A0A0G2JZL4	Nhsl1	0.27866	-0.0136031			1.44659	0.0370446			0.179821	0.991332
Intraflagellar transport protein 122 homolog	A0A0G2JZL6;Q5PPJ1	Ift122	0.155781				1.18491				0.256977
CLIP-associating protein 2	A0A0G2JZM8	Clasp2	0.158725		0.0279765	-0.00797446	0.616378		0.15136	0.0372303	0.516635		0.957645	0.976372
Ring finger protein 25	D3ZQ26;A0A0G2JZP3	Rnf25	0.135837	0.0961274	0.016669	-0.142743	1.04612	0.744879	0.0378274	0.303323	0.306061	0.951714	0.988534	0.822342
SPG11 vesicle-trafficking-associated, spatacsin	D3Z9Z3;A0A0G2JZP7	Spg11	-0.339698	0.0207332	0.198107	0.337217	3.62656	0.096544	0.311477	1.11731	0.00705939	0.984547	0.937378	0.691219
Ring finger protein 11-like 1	A0A0G2JZP9	Rnf11l1	1.06475	0.0416295	-0.226064	-0.499309	1.6081	0.144706	0.391572	1.03941	0.143305	0.980394	0.932688	0.691219
Importin subunit alpha	A0A0G2JZS1;F1LT58	Kpna6	-0.0864903	0.0151725	-0.00902241	-0.0194122	0.560148	0.206778	0.0263769	0.119022	0.548566	0.973593	0.991133	0.927671
Ig-like domain-containing protein	A0A0G2JZS9	A0A0G2JZS9	1.52856		0.598172	0.515426	3.39119		0.338234	0.385789	0.0101842		0.937378	0.795849
Tubulin-glutamate carboxypeptidase	G3V8G1;A0A0G2JZV3	Agtpbp1	0.136785	-0.0219309	-0.190553	0.0248513	0.567684	0.0335213	0.389703	0.0619171	0.543928	0.991332	0.932688	0.9618
Ig-like domain-containing protein	A0A0G2JZV7	A0A0G2JZV7	0.870965				2.69373				0.0297637
Integrin alpha FG-GAP repeat-containing 2	D4A716;A0A0G2JZW3;B0BN77	Itfg2	-0.0927604	-0.0107237	0.68239	0.407724	0.293475	0.0352056	1.00341	0.695498	0.722003	0.991332	0.932688	0.713441
IQ motif and Sec7 domain ArfGEF 2	A0A0G2JZX5	Iqsec2	-0.189684	-0.0296466	-0.0258799	-0.237782	0.791841	0.172427	0.0405868	1.17807	0.421276	0.975336	0.987584	0.691219
Phosphodiesterase	A0A0G2K2K1;A0A0G2JZX9	Pde1a	-0.119282	0.111717	0.100951	0.106425	0.370589	0.76391	0.159893	0.230717	0.664329	0.951714	0.956314	0.859959
LSM family member 14B	A0A0G2JZY0	Lsm14b	0.167291	0.0946893			0.469635	0.367853			0.603515	0.966882
RALBP1-associated Eps domain-containing 1	A0A0G2KB70;A0A0G2JZY3	Reps1	0.134131	0.052907	-0.0398445	-0.0996989	0.631744	0.680587	0.130423	0.396295	0.507608	0.951714	0.958965	0.791659
Cap-binding complex-dependent translation initiation factor	A0A0G2JZZ3	Ctif	0.0941667	-0.0554694	0.149779	0.0801581	0.432124	0.519311	0.202085	0.121026	0.625253	0.951714	0.946832	0.926604
Selenoprotein M	A0A0G2JZZ4	Selenom	0.1656	-0.0382597	-0.130456	-0.224129	0.539721	0.112471	0.228699	0.623066	0.559893	0.982871	0.945579	0.736858
Fibroblast growth factor receptor substrate 2	D4A244;A0A0G2JZZ5	Frs2	-0.00926077	-0.194637			0.0350913	0.485142			0.965219	0.951714
Zinc finger CCCH type-containing 12C	D3ZSI6;A0A0G2K000	Zc3h12c	-0.137542	-0.0622857			0.663467	0.162117			0.489437	0.975614
Nuclear receptor-binding SET domain protein 3	D3ZK47;A0A0G2K001	Nsd3	0.0441625	-0.074132			0.0960548	0.344903			0.900553	0.966882
UBX domain protein 6	M0RAE4;A0A0G2K012	Ubxn6	0.00895532	-0.106406	0.249384	0.018106	0.0661794	1.21902	0.64601	0.0459706	0.931895	0.951714	0.932688	0.971327
Lymphocyte cytosolic protein 1	Q5XI38;A0A0G2K014	Lcp1	-0.0623646	0.00631589	0.0269764	-0.0562754	0.505419	0.0349893	0.120148	0.499263	0.581091	0.991332	0.960935	0.751384
Sad1 and UNC84 domain-containing 1	Q5U2W0;A0A0G2K016	Sun1	-0.11349	0.0699467			0.559589	0.528991			0.548572	0.951714
Laminin subunit gamma 3	A0A0G2K023	Lamc3	-0.0108425	0.0716249	0.419498	0.559634	0.0130002	0.211296	0.443979	0.730402	0.986402	0.973593	0.932688	0.708743
Acyl-CoA synthetase short-chain family member 3, mitochondrial	A0A0G2K047;D3ZGU2	Acss3	-0.228612	-0.0162989	-0.458917	-0.388829	3.96059	0.291517	1.20637	1.20167	0.00436149	0.969	0.932688	0.691219
Early endosome antigen 1	A0A0G2K051;F1LUA1	Eea1	0.157543	-0.0348821	0.105348	0.0632781	0.970647	0.412984	0.705461	0.260141	0.336686	0.958873	0.932688	0.843495
Calcium uniporter protein	M0RDI5;A0A0G2K059	Mcu	-0.265402	-0.0182348	0.0811371	0.12249	2.37319	0.201607	0.19787	0.239109	0.046699	0.973593	0.946832	0.853947
DENN domain-containing 4C	A0A0G2K089;F1LTD7	Dennd4c	0.0209806	-0.0439372	-0.0435609	-0.00808743	0.295184	1.07453	0.443072	0.0487394	0.720005	0.951714	0.932688	0.969302
MCC regulator of WNT-signaling pathway	F1LZS6;A0A0G2K6G7;A0A0G2K098	Mcc	0.10009	0.129544	0.259548	0.167917	0.506472	0.228311	0.267729	0.228923	0.580504	0.973593	0.937378	0.861303
Cytohesin 4	D3ZHR6;A0A0G2K0A0	Cyth4	-0.235314	-0.0175222	0.281589	0.167658	1.2321	0.057738	0.499518	0.347593	0.242482	0.989379	0.932688	0.812901
E3 ubiquitin-protein ligase	A0A0G2K8P3;A0A0G2K0B4	Nedd4	-0.102535	-0.151703	0.226817	-0.273945	0.828044	0.706787	0.187302	0.311138	0.405506	0.951714	0.951342	0.821989
Fucose-1-phosphate guanylyltransferase	A0A0G2K0C0;E9PSM4	Fpgt	0.128059		0.0693786	0.22254	0.38267		0.105856	0.495605	0.656169		0.966292	0.753042
Cell division cycle 40	A0A0G2K0C5;A0A0G2JW64	Cdc40	0.00239011				0.0155765				0.984535
Poly(A) polymerase	D3ZK96;A0A0G2K821;A0A0G2K0C9	Papola	0.0697022	-0.0180336	-0.163817	-0.0414989	0.999475	0.165311	1.09838	0.231356	0.326679	0.975336	0.932688	0.859399
Leiomodin-1	A0A0G2K0D3	Lmod1	0.126323	0.23328			0.339892	1.62714			0.688678	0.951714
RNA helicase	Q6AYT6;A0A0G2K0E0	Ddx56	0.0728766	-0.0607658	0.164691	0.0972286	0.345522	0.49492	0.889683	0.26107	0.683612	0.951714	0.932688	0.842793
HECT-type E3 ubiquitin transferase	A0A0G2K0E7;M0R8Z5	Ube3b	0.211152	-0.0957056	-0.0611526	0.110823	1.37694	0.716006	0.295349	0.586631	0.195729	0.951714	0.937378	0.739407
SUI1 domain-containing protein	B0K008;F1LZE8;A0A0G2K0F1	Eif1	0.262727	0.331285	0.317658	-0.0134014	0.590427	0.499419	0.979378	0.01838	0.531146	0.951714	0.932688	0.988593
Thioredoxin-disulfide reductase	A0A0G2K764;A0A0G2K0G3	Txnrd3	0.165821	-0.0943443	0.204777	0.1552	2.00708	0.611176	1.11875	1.23237	0.0798026	0.951714	0.932688	0.691219
Ras and Rab interactor 3	D3ZFZ0;A0A0G2K0G9	Rin3	0.0767913	-0.0686535	0.22991	0.234964	1.11628	0.284193	0.331205	0.467688	0.279129	0.969	0.937378	0.761907
Spermatogenesis-associated 5	D4A6T1;A0A0G2K0I1	Spata5	-0.0259413	-0.076168			0.239248	1.19361			0.764431	0.951714
Cadherin-5	A0A0G2K0I6;F1M7E5	Cdh5	0.0525883	-0.0376404	-0.218299	-0.329504	0.169702	0.19996	0.663128	1.09277	0.825202	0.973593	0.932688	0.691219
Phosphoinositide-3-kinase adaptor protein 1	F1LXQ8;F1M784;A0A0G2K0I8	Pik3ap1	0.0512675	0.00832307	0.27103	0.0567295	0.717538	0.081233	0.879909	0.0812427	0.458816	0.984972	0.932688	0.947609
Transcription elongation factor spt6	A0A0G2K0J0;F1LR36	Supt6h	-0.00162496	-0.0449635	0.0500535	-0.0329767	0.0154055	0.402599	0.2246	0.191725	0.984535	0.964703	0.94558	0.881466
Nipped-B protein	A0A0G2K0J4	Nipbl	0.181607	-0.0190226	-0.0959938	-0.251485	1.26229	0.331014	0.114378	0.200678	0.232468	0.966882	0.963694	0.875673
Protein-serine/threonine phosphatase	A0A0G2K0J7	Ctdp1	-0.0260099	-0.0201667	0.0558017	-0.0593568	0.338487	0.33688	0.262475	0.253723	0.689348	0.966882	0.937378	0.845922
GATOR complex protein NPRL3	Q499Q8;A0A0G2K0K3	Nprl3	0.140773	-0.110543	0.030706	0.0595721	0.542389	1.03926	0.0750867	0.13039	0.558657	0.951714	0.974017	0.92086
Adaptor-related protein complex 1-associated regulatory protein	A0A0G2K0K6;F1M9P0	Ap1ar	0.199467		-0.855562	-0.186934	0.865232		0.455143	0.512299	0.386663		0.932688	0.74822
3'-phosphoadenosine 5'-phosphosulfate synthase 1	A0A0G2K0L0;A0A0G2KB21;F1LX70	Papss1	0.0243846	0.040949	0.118754	0.088796	0.33147	0.502358	0.758302	0.515946	0.69371	0.951714	0.932688	0.747782
Tubulointerstitial nephritis antigen	A0A0G2KAE5;A0A0G2K0L8	Tinag	-0.347841	-0.0163793	-0.442543	0.264499	0.371376	0.022099	0.598042	0.0987317	0.664274	0.993011	0.932688	0.939498
A-kinase-anchoring protein 8-like	Q5U306;A0A0G2K0P0	Akap8l	-0.0756956		0.347967	0.0024728	0.267291		0.438831	0.00245852	0.742092		0.932688	0.998717
Kinesin-associated protein 3	A0A0G2K0P1;D3ZWA5	Kifap3	-0.0295556	-0.0588212	-0.0299558	0.0501863	0.0974264	0.767726	0.156252	0.409086	0.899248	0.951714	0.956701	0.784561
Thyroid hormone receptor interactor 4	B5DEP5;A0A0G2K0P5	Trip4	0.165603	-0.0485712	0.139505	0.00333614	1.31372	0.362793	0.540389	0.0144783	0.215651	0.966882	0.932688	0.990221
Myosin light chain kinase, smooth muscle	D3ZFU9;A0A0G2K0Q7	Mylk	0.0997115	-0.0165014	0.149324	0.237563	1.91403	0.478861	0.52959	1.17203	0.0917676	0.951714	0.932688	0.691219
Sushi domain-containing 2	D3ZEV8;A0A0G2K518;A0A0G2K0Q8	Susd2	-0.0896776	-0.084881	-0.209811	-0.0651376	0.497502	0.55216	0.419337	0.199077	0.585648	0.951714	0.932688	0.877533
RAP1 GTPase-activating protein 2	D3ZPI4;A0A0G2K0S7	Rap1gap2	-0.0358622	-0.00436626			0.146857	0.0216184			0.84681	0.993298
Gamma-synuclein	Q63544;A0A0G2K0T6;F1LQ96	Sncg	0.106665	0.108936	-0.365648	-0.729787	0.200369	0.498871	0.155753	0.404995	0.797675	0.951714	0.956701	0.78637
Family with sequence similarity 25, member A	A0A0G2K0T8	Fam25a	-0.0589777	0.119719			0.0603362	0.18509			0.937386	0.973593
tRNA pseudouridine(55) synthase	G3V6R8;A0A0G2K0U8	Pus10	-0.0395216	0.0181019	0.327898	0.244242	0.106967	0.146639	1.77408	1.45213	0.89005	0.980394	0.932688	0.691219
Leukocyte receptor cluster member 8	D3ZX52;A0A0G2K0W4	Leng8	-0.0492295	0.0752761	0.0501747	-0.0955487	0.184927	0.421996	0.0541525	0.134719	0.811411	0.954717	0.980171	0.917503
Tight junction-associated protein 1	D3ZU31;A0A0G2K0W5	Tjap1	0.0895408	0.11678	-0.25289	-0.218533	0.217595	0.607077	0.52501	0.392265	0.783372	0.951714	0.932688	0.79358
Pericentriolar material 1	G3V7E6;A0A0G2K0X1	Pcm1	0.0797713	-0.0463588	0.00395819	-0.213739	0.746238	0.888524	0.00599855	0.592736	0.443557	0.951714	0.996691	0.739407
BicC family RNA-binding protein 1	A0A0G2K0Y0;D3ZDJ9	Bicc1	-0.047931	0.099805	0.213264	0.0835905	0.275999	0.567609	0.430288	0.170615	0.734963	0.951714	0.932688	0.894827
Disks large homolog 3	Q62936;Q62936-2;A0A096MJ42;A0A0G2K0Y9	Dlg3	-0.0154279				0.0590348				0.938831
NOP14 nucleolar protein	A0A0G2K0Z9	Nop14	-0.012619				0.0488737				0.949425
Formin-like 2	A0A0G2K132	Fmnl2	-0.0774431	0.0806683	-0.0435633	0.00132575	0.546947	0.680839	0.139019	0.00324109	0.556667	0.951714	0.957645	0.998327
AT hook-containing transcription factor 1	A0A0G2K160;D3ZZZ0	Ahctf1	0.10579	-0.016941	0.465678	0.432571	0.385072	0.176955	0.160928	0.22471	0.654757	0.975193	0.956314	0.863825
Erythrocyte membrane protein band 4.1-like 2	D3ZDT1;D3ZAY7;A0A0G2K162	Epb41l2	0.112132	0.0873787	-0.0922984	-0.2938	0.401884	0.692873	0.194522	0.504591	0.644341	0.951714	0.948559	0.749282
Solute carrier family 19 member 3	A0A0G2K171	Slc19a3	-0.139298	0.17454	0.179742	0.226836	0.475926	0.755421	0.554027	0.74549	0.599162	0.951714	0.932688	0.708714
LIM domain 7	A0A0G2K8R3;A0A0G2K174	Lmo7	0.0283343	-0.0204922	-0.115566	-0.311377	0.0727031	0.192206	0.187984	1.27588	0.926409	0.973593	0.951342	0.691219
Bromodomain adjacent to zinc finger domain, 2A	A0A0G2K178	Baz2a	0.17571				0.887114				0.376324
Secernin 3	A0A0G2K189	Scrn3	0.107662	-0.046379	0.158786	0.0514694	0.62821	0.565823	1.14469	0.300959	0.509169	0.951714	0.932688	0.822675
N-alpha-acetyltransferase 50-like	B5DFB7;D4A5Y6;A0A0G2K1A0;M0RBI3	LOC102553099;Naa50	-0.0329701	-0.0226295	-0.00199075	0.0340582	0.473577	0.315737	0.00934843	0.425941	0.600692	0.967222	0.995693	0.778523
Uncharacterized protein LOC500855	A0A0G2K1A1	Zfp706	0.208025	-0.10321	-0.0928333	-0.297049	1.24239	0.727012	0.102166	0.512311	0.238871	0.951714	0.967061	0.74822
Pleckstrin homology domain-containing A1	A1A5P7;A0A0G2K1A8	Plekha1	-0.0720593	-0.0143286	0.276306	0.0787109	0.444688	0.15829	0.59863	0.182782	0.617334	0.976209	0.932688	0.887019
Nucleolar protein 11	A0A0G2K1A9	Nol11	-0.0563201	-0.0779556			0.279698	0.694718			0.732741	0.951714
RCG20569, isoform CRA_b	D3ZT82;A0A0G2K1B0	Rbfa	-0.207862	-0.0137558			1.62751	0.0611164			0.139524	0.988467
RAP1, GTP-GDP dissociation stimulator 1 (Predicted), isoform CRA_a	A0A0G2K1D2;F1M7Y3	Rap1gds1	0.0545299	-0.072362	0.163176	0.1992	0.474235	0.902383	0.638684	1.18828	0.60025	0.951714	0.932688	0.691219
Integrin alpha 5 (Mapped)	A0A0G2K1E2	Itga5	-0.0286951	-0.0109306			0.11748	0.0431405			0.878987	0.990999
[Histone H3]-lysine(4) N-methyltransferase	A0A0G2K1E3	Kmt2b	0.00479279				0.00375075				0.996665
Symplekin	A0A0G2K1E5;F1LSH0	Sympk	0.0442518	-0.0267184	-0.107615	-0.139231	0.338232	0.275854	0.105604	0.201268	0.689348	0.969	0.966292	0.875673
Acetyl-CoA carboxylase	D3ZBE2;A0A0G2K1F2;E9PSQ0	Acacb	-0.304716	0.118073	0.087821	0.159796	2.0713	0.82238	0.128676	0.214158	0.0731012	0.951714	0.958965	0.867379
Ring finger and SPRY domain-containing 1	A0A0G2K1G4	Rspry1	0.0888345	0.0158723	-0.0834864	-8.8169e-05	0.655968	0.0614462	0.355885	0.000489912	0.493665	0.988467	0.933032	0.999654
Plectin	A0A0G2K1J5;Q6S3A0;Q6S3A4;Q6S395;Q6S396;Q6S3A3;Q6S399;Q6S3A5;F7F9U6	Plec	-0.0677437	0.14008	-0.332167	-0.109263	0.179596	0.974021	0.600119	0.198332	0.815917	0.951714	0.932688	0.878003
Trafficking protein particle complex subunit 11	D3ZHI8;A0A0G2K1K5	Trappc11	-0.0770706	-0.00312564	0.0648563	0.0814395	0.776727	0.0262384	0.496423	0.832801	0.427822	0.992591	0.932688	0.707882
Tenascin C	A0A0G2K1L0	Tnc	-0.483313	0.204803	-0.131934	-0.126611	0.790049	0.528254	0.220648	0.33345	0.422204	0.951714	0.94558	0.813811
RALBP1-associated Eps domain-containing 2	A0A0G2K285;A0A0G2K1L4;A0A0G2K4S1	Reps2	0.112923	0.0638933	0.0260876	-0.0148525	0.554757	0.545682	0.096833	0.0600972	0.551867	0.951714	0.967631	0.9618
HPS4, biogenesis of lysosomal organelles complex 3 subunit 2	A0A0G2K1L6	Hps4	0.313281	-0.196566	-0.0807886	-0.228273	1.9674	1.14604	0.213148	1.48378	0.0850128	0.951714	0.94665	0.691219
Brain acid soluble protein 1	A0A0G2K1L8	Basp1	-0.062759	0.171847	-0.274192	-0.664709	0.098184	0.887128	0.244369	0.473246	0.898545	0.951714	0.939438	0.758866
Divergent protein kinase domain 2A	D4A3J1;A0A0G2K1M5	Dipk2a	0.0150869	0.0107861			0.0910919	0.0947632			0.905949	0.984547
Anoctamin	F1M5Z5;A0A0G2K1M7	Ano6	-0.246307	-0.071441	-0.136859	-0.123365	1.56516	1.18068	0.57685	0.74482	0.152202	0.951714	0.932688	0.708714
Hydroxymethylbilane synthase	Q5M893;A0A0G2K1N3	Hmbs	0.207136		0.536797	0.204271	0.228638		0.743468	0.258357	0.77292		0.932688	0.844837
B-TFIID TATA-box-binding protein-associated factor 1	F1LW16;A0A0G2K1N4	Btaf1	0.220351	0.0132566	0.0979037	0.247169	3.52909	0.0928224	0.120095	0.375406	0.00810447	0.984873	0.960935	0.799954
Selenoprotein O	A0A0G2K1N9	Selenoo	-0.0600542	-0.0128936	0.108	0.0611152	0.756997	0.299053	0.428487	0.36148	0.437519	0.968599	0.932688	0.806589
Phosphatidylinositol-3-phosphate phosphatase	A0A0G2K1P1	Mtmr7	-0.108836	0.0472086			0.584904	0.449005			0.534696	0.951714
TRIO and F-actin-binding protein	A0A0G2K6B2;A0A0G2K1P8	Triobp	0.0917776	-0.0250576	-0.0190592	-0.161568	1.2919	0.35019	0.0302675	0.302528	0.222769	0.966882	0.989867	0.822578
SNF2 histone linker PHD RING helicase	D4A9B2;A0A0G2K1Q2	Shprh	-0.179998				0.393582				0.649461
Phospholipid-transporting ATPase ABCA3	A0A0G2K1Q8;M0R7Y5;D4ACN5;F1M2Q5	Abca3	0.110824				0.697304				0.470718
Retinol dehydrogenase 5	A0A0G2K1R4	Rdh5	2.03183				5.22682				0.000507691
Protein Wnt	D3ZFS0;A0A0G2K1R7	Wnt9b	0.123826				0.215191				0.785518
Malic enzyme	P13697;A0A0G2K1S6	Me1	-0.0585637	-0.0297684	0.106841	0.165333	0.318993	0.140072	0.22659	0.286643	0.702336	0.980394	0.94558	0.828393
E3 ubiquitin-protein ligase	A0A0G2K1U4;D4A9U6	Ubr2	-0.0352834	0.053149	0.147687	0.200941	0.287067	1.19924	0.658442	1.15259	0.727614	0.951714	0.932688	0.691219
Immunity-related GTPase Q	M0R686;A0A0G2K1U9	Irgq	0.221926	-0.0447333	0.0156577	0.0385991	2.01599	0.465342	0.0528622	0.0858913	0.0789237	0.951714	0.980171	0.945413
Similar to RIKEN cDNA 5730449L18 (Predicted), isoform CRA_a	D3ZFW1;A0A0G2K1V3	Tsen15	-0.212535	0.0778439	0.556135	0.55612	0.935697	0.203427	1.02681	1.27262	0.352867	0.973593	0.932688	0.691219
RAB11 family-interacting protein 5	A0A0G2K1W1;A0A0G2K4A0	Rab11fip5	0.127511	-0.0669911	-0.0330881	-0.18646	0.284068	0.479606	0.0317594	0.346474	0.730245	0.951714	0.989867	0.812901
Lactate dehydrogenase D	Q7TPJ4;A0A0G2K1W9	Ldhd	0.125803	0.177793	-0.514197	-0.648974	1.46266	1.5922	1.35127	1.48821	0.177307	0.951714	0.932688	0.691219
Rho GTPase-activating protein 12	A0A0G2K1Z2;D3ZDI5	Arhgap12	-0.0501548	0.00464224	-0.0619836	-0.185607	0.42621	0.0334374	0.129771	0.734373	0.628319	0.991332	0.958965	0.708714
Histocompatibility 13 (Predicted), isoform CRA_d	A0A0G2K1Z9;D3ZP98	Hm13	-0.00774221	-0.0255109	-0.254644	-0.285667	0.0495039	0.306737	1.10786	1.22125	0.948937	0.968549	0.932688	0.691219
Non-specific serine/threonine protein kinase	D3ZAR2;A0A0G2K212	Mast2	0.0567343	-0.117523	-0.0450579	-0.107777	0.136843	0.633522	0.170022	0.378558	0.858453	0.951714	0.955418	0.799705
Zinc finger CCCH-type-containing 7B	A0A0G2K214	Zc3h7b	0.0514199	-0.0238679	-0.0678332	-0.0171456	0.595085	0.338308	0.13678	0.0450605	0.528087	0.966882	0.957645	0.971327
FCH and double SH3 domains 2	A0A0G2K219	Fchsd2	0.0167673	-0.0247859	-0.062347	-0.00703082	0.100609	0.102448	0.273664	0.0414185	0.896404	0.984547	0.937378	0.973885
NudC domain-containing 3 (Fragment)	A0A0G2K226	Nudcd3	0.141112	-0.0114086	0.223595	0.0289136	0.993282	0.275648	0.591359	0.0707383	0.329306	0.969	0.932688	0.955491
Desmocollin 3	D3ZZI6;A0A0G2K230	Dsc3	0.170946	0.00453935	0.161341	-0.322498	0.374702	0.016246	0.187418	0.56677	0.663267	0.995082	0.951342	0.741236
Similar to Centrosomal protein of 27 kDa (Cep27 protein)	A0A0G2K233	LOC691918	-0.0597583				0.152144				0.840761
G protein-coupled receptor 137B	D3ZK26;A0A0G2K234	Gpr137b	0.375986	-0.121079	-0.00273872	-0.0498017	3.65052	1.1935	0.00392791	0.0827395	0.0068823	0.951714	0.997275	0.946229
Pleckstrin homology, MyTH4 and FERM domain-containing H2	D3ZNS6;A0A0G2K246	Plekhh2	-0.0618909				0.212629				0.786998
Isoleucyl-tRNA synthetase	A0A0G2K261;A0A0G2K150	Iars2	-0.241051	0.0353155			2.59019	0.508807			0.0341351	0.951714
Enoyl-CoA delta isomerase 2	Q5M884;A0A0G2K277	Eci3	0.440002	-0.0615126	-0.110667	-0.297715	5.98961	0.652564	0.184544	0.728977	0.000169955	0.951714	0.952142	0.709592
RNA helicase	Q6TXG4;A0A0G2K283	Dhx8	0.0388496	-0.0538389	-0.448877	-0.67157	0.0870599	0.349191	0.504489	1.05748	0.910138	0.966882	0.932688	0.691219
Ig-like domain-containing protein	A0A0G2K3A6;M0R8Q9;M0RBL2;F1LYU3;A0A0G2K9Y0;F1LPQ6;A0A0G2K290;A0A0G2K304;A0A0G2K4A4;A0A0G2JWW4;A0A0G2K477;A0A0G2JT95	A0A0G2K3A6	1.25677	-0.244027	-0.168581	-0.172648	3.12614	0.386213	0.181211	0.24245	0.0155264	0.965471	0.953976	0.851964
Ubiquitin carboxyl-terminal hydrolase	Q5HZY3;A0A0G2K2A5	Uchl5	0.155696	-0.00131992	0.0638037	0.0024846	3.41783	0.0171962	0.565984	0.0143358	0.00973918	0.995082	0.932688	0.990221
Mediator of RNA polymerase II transcription subunit 11	D4ADJ7;A0A0G2K2A7	Med11	-0.203211	0.363335			0.374629	0.430589			0.663267	0.954717
Polyhomeotic homolog 3	D3ZS50;A0A0G2K2B0	Phc3	-0.000632564	-0.0720141			0.00177503	0.362388			0.997686	0.966882
Nuclear receptor corepressor 1	Q9WUB5;A0A0G2K2B4	Ncor1	0.0964292	-0.0210014			0.326513	0.157391			0.697184	0.976464
WD repeat domain 20	A0A0G2K2B7;D3ZVJ9	Wdr20	0.00369354	-0.123266	-0.161136	-0.410216	0.0250522	0.741214	0.284906	1.26026	0.975129	0.951714	0.937378	0.691219
Ankyrin-3	A0A0G2K4D0;A0A0G2K2B9	Ank3	-0.128137	-0.0444563	-0.361935	-0.517255	0.596897	0.381684	0.651999	1.42639	0.52709	0.965471	0.932688	0.691219
Ubiquitinyl hydrolase 1	D3ZC84;A0A1B0GWR2;A0A0G2JZU8;A0A0G2K2C7	Usp9x	-0.0128231	-0.0040628	0.0266333	0.113676	0.0712979	0.114532	0.0780629	0.629609	0.927674	0.982371	0.972856	0.733819
MTSS I-BAR domain-containing 1	D3ZYM5;A0A0G2K2D5	Mtss1	-0.262312	-0.024738	0.0575903	-0.398569	2.25175	0.163828	0.0730205	0.878128	0.0557402	0.975336	0.974619	0.707882
40S ribosomal protein S15a	P62246;D3ZLL8;D3ZZC7;D3ZS61;A0A0G2K2F6;A0A0G2JYA6	P62246	-0.224574	-0.0202996	0.021104	0.186792	1.09474	0.319833	0.0503811	0.417485	0.287421	0.967222	0.980171	0.781442
MIA SH3 domain ER export factor 2	D3ZHI1;A0A0G2JXM0;A0A0G2KA58;A0A0G2K2J9;D3ZVL1	Mia2	0.163688	-0.026228	-0.177501	-0.373413	1.42935	0.685104	0.255441	1.22673	0.183584	0.951714	0.937505	0.691219
Serine/arginine repetitive matrix 2	A0A0G2K2M9	Srrm2	0.133145	-0.00293635	-0.00945348	-0.34727	0.376309	0.0171648	0.00792698	0.554358	0.662113	0.995082	0.995693	0.744049
Tyrosine-protein phosphatase non-receptor type	A0A0G2K2N0	Ptpn14	0.245174		2.46738	1.9439	0.614164		0.960945	0.944963	0.517602		0.932688	0.701468
TEA domain transcription factor 1	F1M7P3;A0A0G2K2N3	Tead1	0.158091				0.409678				0.639529
TNF alpha-induced protein 8	D4A9G3;A0A0G2K2P3	Tnfaip8	0.129992	0.0617182	0.369828	0.0385555	1.4714	0.40738	0.939754	0.11417	0.174803	0.960883	0.932688	0.929489
[truncated: 8,965 more rows]

## Sheet: C. LungStatsData
First.Protein.Description	Protein.Ids	Genes	LRRK2 KO - HOM/WT (log2 fold change)	LRRK2 G2019S Het/WT (log2 fold change)	MLi-2/Vehicle (log2 fold change)	PF-475/Vehicle (log2 fold change)	LRRK2 KO - HOM/WT (-log10 pvalue)	LRRK2 G2019S Het/WT (-log10 pvalue)	MLi-2/Vehicle (-log10 pvalue)	PF-475/Vehicle (-log10 pvalue)	LRRK2 KO - HOM/WT (qvalue)	LRRK2 G2019S Het/WT (qvalue)	MLi-2/Vehicle (qvalue)	PF-475/Vehicle (qvalue)
[truncated: 10,540 more rows]

[truncated: 1 more sheets: D. UrineStatsData]
